# Supplementary material for: Glycosaminoglycans activate peptidylarginine deiminase 4 by enhancing calcium affinity
Source: Proc Natl Acad Sci U S A. 2025 Oct 30;122(44):e2508369122. doi: 10.1073/pnas.2508369122 (PMC12595441; doi:10.1073/pnas.2508369122)
Supplement: Supplementary file 2 — Dataset S01 (XLSX) [file pnas.2508369122.sd01.xlsx]

## Sheet: 1A
Time (min.)	Normalized Trp fluorescence
22.5	0.262948
22.5083	0.257963
22.5167	0.256717
22.525	0.260456
22.5333	0.260456
22.5417	0.257963
22.55	0.252978
22.5583	0.254225
22.5667	0.256717
22.575	0.261702
22.5833	0.257963
22.5917	0.254225
22.6	0.256717
22.6083	0.260456
22.6167	0.260456
22.625	0.256717
22.6333	0.257963
22.6417	0.259209
22.65	0.261702
22.6583	0.267933
22.6667	0.267933
22.675	0.267933
22.6833	0.269179
22.6917	0.270425
22.7	0.267933
22.7083	0.267933
22.7167	0.264194
22.725	0.261702
22.7333	0.261702
22.7417	0.262948
22.75	0.262948
22.7583	0.262948
22.7667	0.26544
22.775	0.267933
22.7833	0.266687
22.7917	0.266687
22.8	0.26544
22.8083	0.262948
22.8167	0.259209
22.825	0.260456
22.8333	0.264194
22.8417	0.26544
22.85	0.266687
22.8583	0.267933
22.8667	0.269179
22.875	0.269179
22.8833	0.266687
22.8917	0.264194
22.9	0.262948
22.9083	0.262948
22.9167	0.262948
22.925	0.262948
22.9333	0.262948
22.9417	0.264194
22.95	0.267933
22.9583	0.270425
22.9667	0.271671
22.975	0.271671
22.9833	0.27541
22.9917	0.281641
23	0.284133
23.0083	0.280395
23.0167	0.277902
23.025	0.27541
23.0333	0.274164
23.0417	0.27541
23.05	0.279149
23.0583	0.280395
23.0667	0.279149
23.075	0.276656
23.0833	0.276656
23.0917	0.27541
23.1	0.274164
23.1083	0.271671
23.1167	0.267933
23.125	0.267933
23.1333	0.271671
23.1417	0.276656
23.15	0.279149
23.1583	0.280395
23.1667	0.284133
23.175	0.289118
23.1833	0.290364
23.1917	0.291611
23.2	0.290364
23.2083	0.287872
23.2167	0.284133
23.225	0.280395
23.2333	0.277902
23.2417	0.277902
23.25	0.282887
23.2583	0.284133
23.2667	0.284133
23.275	0.284133
23.2833	0.287872
23.2917	0.290364
23.3	0.291611
23.3083	0.284133
23.3167	0.280395
23.325	0.279149
23.3333	0.276656
23.3417	0.277902
23.35	0.280395
23.3583	0.286626
23.3667	0.290364
23.375	0.292857
23.3833	0.294103
23.3917	0.299088
23.4	0.300334
23.4083	0.297842
23.4167	0.296595
23.425	0.300334
23.4333	0.30158
23.4417	0.302826
23.45	0.304073
23.4583	0.305319
23.4667	0.302826
23.475	0.30158
23.4833	0.299088
23.4917	0.299088
23.5	0.300334
23.5083	0.297842
23.5167	0.295349
23.525	0.292857
23.5333	0.289118
23.5417	0.294103
23.55	0.300334
23.5583	0.302826
23.5667	0.304073
23.575	0.306565
23.5833	0.31155
23.5917	0.310304
23.6	0.31155
23.6083	0.312796
23.6167	0.310304
23.625	0.31155
23.6333	0.312796
23.6417	0.314042
23.65	0.314042
23.6583	0.315288
23.6667	0.314042
23.675	0.316535
23.6833	0.321519
23.6917	0.322766
23.7	0.324012
23.7083	0.321519
23.7167	0.319027
23.725	0.319027
23.7333	0.320273
23.7417	0.322766
23.75	0.322766
23.7583	0.330243
23.7667	0.332735
23.775	0.333981
23.7833	0.331489
23.7917	0.332735
23.8	0.333981
23.8083	0.335228
23.8167	0.333981
23.825	0.333981
23.8333	0.333981
23.8417	0.333981
23.85	0.332735
23.8583	0.333981
23.8667	0.341459
23.875	0.346443
23.8833	0.346443
23.8917	0.343951
23.9	0.343951
23.9083	0.345197
23.9167	0.348936
23.925	0.34769
23.9333	0.351428
23.9417	0.353921
23.95	0.351428
23.9583	0.348936
23.9667	0.351428
23.975	0.355167
23.9833	0.356413
23.9917	0.357659
24	0.361398
24.0083	0.365136
24.0167	0.367629
24.025	0.367629
24.0333	0.365136
24.0417	0.365136
24.05	0.365136
24.0583	0.367629
24.0667	0.370121
24.075	0.376352
24.0833	0.376352
24.0917	0.376352
24.1	0.378845
24.1083	0.382583
24.1167	0.383829
24.125	0.383829
24.1333	0.383829
24.1417	0.382583
24.15	0.378845
24.1583	0.381337
24.1667	0.387568
24.175	0.392553
24.1833	0.397538
24.1917	0.40003
24.2	0.396291
24.2083	0.397538
24.2167	0.40003
24.225	0.402522
24.2333	0.40003
24.2417	0.40003
24.25	0.406261
24.2583	0.411246
24.2667	0.411246
24.275	0.411246
24.2833	0.41623
24.2917	0.422461
24.3	0.427446
24.3083	0.429939
24.3167	0.432431
24.325	0.428692
24.3333	0.424954
24.3417	0.422461
24.35	0.423708
24.3583	0.431185
24.3667	0.43617
24.375	0.437416
24.3833	0.444893
24.3917	0.45237
24.4	0.459847
24.4083	0.463586
24.4167	0.46234
24.425	0.459847
24.4333	0.456109
24.4417	0.454863
24.45	0.454863
24.4583	0.458601
24.4667	0.463586
24.475	0.466078
24.4833	0.469817
24.4917	0.476048
24.5	0.481033
24.5083	0.482279
24.5167	0.48851
24.525	0.493495
24.5333	0.494741
24.5417	0.495987
24.55	0.500972
24.5583	0.504711
24.5667	0.508449
24.575	0.513434
24.5833	0.513434
24.5917	0.515926
24.6	0.523404
24.6083	0.525896
24.6167	0.527142
24.625	0.530881
24.6333	0.537112
24.6417	0.54085
24.65	0.543343
24.6583	0.552066
24.6667	0.558297
24.675	0.56079
24.6833	0.562036
24.6917	0.568267
24.7	0.574498
24.7083	0.57699
24.7167	0.575744
24.725	0.578236
24.7333	0.580729
24.7417	0.580729
24.75	0.585714
24.7583	0.596929
24.7667	0.606899
24.775	0.610638
24.7833	0.609391
24.7917	0.611884
24.8	0.619361
24.8083	0.630577
24.8167	0.6393
24.825	0.645531
24.8333	0.648024
24.8417	0.646777
24.85	0.641793
24.8583	0.643039
24.8667	0.645531
24.875	0.651762
24.8833	0.660486
24.8917	0.664224
24.9	0.667963
24.9083	0.671701
24.9167	0.679179
24.925	0.682917
24.9333	0.68541
24.9417	0.690394
24.95	0.696625
24.9583	0.702856
24.9667	0.71158
24.975	0.721549
24.9833	0.729026
24.9917	0.734011
25	0.743981
25.0083	0.757689
25.0167	0.770151
25.025	0.775136
25.0333	0.777628
25.0417	0.777628
25.05	0.782613
25.0583	0.79009
25.0667	0.796321
25.075	0.802552
25.0833	0.812522
25.0917	0.819999
25.1	0.827476
25.1083	0.834953
25.1167	0.841184
25.125	0.847415
25.1333	0.851154
25.1417	0.854893
25.15	0.863616
25.1583	0.868601
25.1667	0.872339
25.175	0.873586
25.1833	0.881063
25.1917	0.896017
25.2	0.910972
25.2083	0.922187
25.2167	0.932157
25.225	0.942127
25.2333	0.955835
25.2417	0.96705
25.25	0.974528
25.2583	0.982005
25.2667	0.991974
25.275	0.998205
25.2833	1.00444
25.2917	1.00942
25.3	1.01565
25.3083	1.02313
25.3167	1.03061
25.325	1.03684
25.3333	1.04431
25.3417	1.05678
25.35	1.06799
25.3583	1.08045
25.3667	1.09292
25.375	1.10164
25.3833	1.10912
25.3917	1.11909
25.4	1.12906
25.4083	1.14276
25.4167	1.15772
25.425	1.17018
25.4333	1.18015
25.4417	1.19386
25.45	1.20383
25.4583	1.21504
25.4667	1.22128
25.475	1.22875
25.4833	1.24246
25.4917	1.25741
25.5	1.26863
25.5083	1.27985
25.5167	1.29106
25.525	1.29979
25.5333	1.30976
25.5417	1.31972
25.55	1.33343
25.5583	1.34216
25.5667	1.35213
25.575	1.3621
25.5833	1.37456
25.5917	1.38951
25.6	1.4082
25.6083	1.42814
25.6167	1.44684
25.625	1.46055
25.6333	1.48048
25.6417	1.49669
25.65	1.50915
25.6583	1.51912
25.6667	1.52659
25.675	1.53532
25.6833	1.54778
25.6917	1.56398
25.7	1.57769
25.7083	1.5914
25.7167	1.6076
25.725	1.6238
25.7333	1.63875
25.7417	1.65371
25.75	1.67115
25.7583	1.68486
25.7667	1.69608
25.775	1.70729
25.7833	1.72225
25.7917	1.7372
25.8	1.75216
25.8083	1.76711
25.8167	1.78331
25.825	1.802
25.8333	1.8207
25.8417	1.83939
25.85	1.85434
25.8583	1.86556
25.8667	1.87802
25.875	1.88924
25.8833	1.90668
25.8917	1.93161
25.9	1.95529
25.9083	1.97024
25.9167	1.98644
25.925	2.00264
25.9333	2.0151
25.9417	2.03255
25.95	2.05249
25.9583	2.07118
25.9667	2.08489
25.975	2.09985
25.9833	2.11729
25.9917	2.13599
26	2.15842
26.0083	2.18334
26.0167	2.20453
26.025	2.22073
26.0333	2.23568
26.0417	2.25313
26.05	2.27556
26.0583	2.30048
26.0667	2.32167
26.075	2.33912
26.0833	2.35905
26.0917	2.38149
26.1	2.40516
26.1083	2.42884
26.1167	2.45127
26.125	2.47371
26.1333	2.49489
26.1417	2.51483
26.15	2.53352
26.1583	2.55097
26.1667	2.56592
26.175	2.58462
26.1833	2.59833
26.1917	2.61702
26.2	2.64194
26.2083	2.66313
26.2167	2.68431
26.225	2.71048
26.2333	2.74413
26.2417	2.78276
26.25	2.82887
26.2583	2.8862
26.2667	2.94726
26.275	3.00334
26.2833	3.04696
26.2917	3.0669
26.3	3.05194
26.3083	3.02702
26.3167	3.01206
26.325	3.00957
26.3333	3.02079
26.3417	3.03823
26.35	3.05817
26.3583	3.07936
26.3667	3.10179
26.375	3.12671
26.3833	3.15288
26.3917	3.1803
26.4	3.20398
26.4083	3.22641
26.4167	3.25258
26.425	3.28124
26.4333	3.31115
26.4417	3.34106
26.45	3.36598
26.4583	3.38842
26.4667	3.41209
26.475	3.43452
26.4833	3.45945
26.4917	3.48313
26.5	3.5068
26.5083	3.53173
26.5167	3.56039
26.525	3.58905
26.5333	3.61647
26.5417	3.64264
26.55	3.66383
26.5583	3.6875
26.5667	3.71118
26.575	3.7361
26.5833	3.76228
26.5917	3.7872
26.6	3.81462
26.6083	3.84452
26.6167	3.87817
26.625	3.91182
26.6333	3.94297
26.6417	3.97288
26.65	4.00404
26.6583	4.03519
26.6667	4.06261
26.675	4.09127
26.6833	4.11869
26.6917	4.14112
26.7	4.1648
26.7083	4.19346
26.7167	4.2296
26.725	4.262
26.7333	4.29191
26.7417	4.31808
26.75	4.3455
26.7583	4.37416
26.7667	4.40158
26.775	4.42775
26.7833	4.45267
26.7917	4.48133
26.8	4.51373
26.8083	4.54489
26.8167	4.57604
26.825	4.60844
26.8333	4.64334
26.8417	4.67699
26.85	4.71312
26.8583	4.74677
26.8667	4.77668
26.875	4.8041
26.8833	4.83151
26.8917	4.86018
26.9	4.88884
26.9083	4.92124
26.9167	4.95364
26.925	4.98729
26.9333	5.02218
26.9417	5.05209
26.95	5.07702
26.9583	5.10319
26.9667	5.1306
26.975	5.16051
26.9833	5.18793
26.9917	5.2141
27	5.24525
27.0083	5.28139
27.0167	5.32002
27.025	5.3599
27.0333	5.3923
27.0417	5.41972
27.05	5.44838
27.0583	5.48203
27.0667	5.51069
27.075	5.53811
27.0833	5.56553
27.0917	5.59419
27.1	5.62285
27.1083	5.65774
27.1167	5.69762
27.125	5.73501
27.1333	5.76741
27.1417	5.79732
27.15	5.8347
27.1583	5.86835
27.1667	5.89577
27.175	5.92194
27.1833	5.9506
27.1917	5.98425
27.2	6.0154
27.2083	6.04407
27.2167	6.07522
27.225	6.11011
27.2333	6.14625
27.2417	6.18115
27.25	6.21729
27.2583	6.24969
27.2667	6.27461
27.275	6.30328
27.2833	6.33568
27.2917	6.36683
27.3	6.39425
27.3083	6.4254
27.3167	6.45531
27.325	6.48771
27.3333	6.51513
27.3417	6.54379
27.35	6.57993
27.3583	6.61607
27.3667	6.64847
27.375	6.67838
27.3833	6.70455
27.3917	6.72698
27.4	6.75191
27.4083	6.77932
27.4167	6.8192
27.425	6.86282
27.4333	6.9027
27.4417	6.9351
27.45	6.96501
27.4583	6.99242
27.4667	7.01859
27.475	7.04601
27.4833	7.07218
27.4917	7.09461
27.5	7.12203
27.5083	7.1482
27.5167	7.17437
27.525	7.19805
27.5333	7.22795
27.5417	7.2616
27.55	7.29276
27.5583	7.3264
27.5667	7.35756
27.575	7.38373
27.5833	7.41488
27.5917	7.44105
27.6	7.46224
27.6083	7.48716
27.6167	7.50336
27.625	7.52455
27.6333	7.55321
27.6417	7.58437
27.65	7.61802
27.6583	7.65166
27.6667	7.68905
27.675	7.71896
27.6833	7.74637
27.6917	7.76756
27.7	7.78501
27.7083	7.79871
27.7167	7.81741
27.725	7.84358
27.7333	7.86601
27.7417	7.89093
27.75	7.91212
27.7583	7.93829
27.7667	7.9657
27.775	7.98689
27.7833	8.01057
27.7917	8.02801
27.8	8.04297
27.8083	8.05917
27.8167	8.08035
27.825	8.10154
27.8333	8.1327
27.8417	8.1651
27.85	8.19501
27.8583	8.21868
27.8667	8.24361
27.875	8.27102
27.8833	8.29595
27.8917	8.32586
27.9	8.34704
27.9083	8.36324
27.9167	8.38194
27.925	8.39564
27.9333	8.40686
27.9417	8.42057
27.95	8.44175
27.9583	8.46418
27.9667	8.48662
27.975	8.50905
27.9833	8.53273
27.9917	8.5589
28	8.57385
28.0083	8.58382
28.0167	8.59753
28.025	8.61248
28.0333	8.63242
28.0417	8.65361
28.05	8.67853
28.0583	8.7047
28.0667	8.72838
28.075	8.74956
28.0833	8.77075
28.0917	8.79193
28.1	8.8019
28.1083	8.8044
28.1167	8.81063
28.125	8.82434
28.1333	8.84303
28.1417	8.86421
28.15	8.8854
28.1583	8.90908
28.1667	8.93151
28.175	8.95394
28.1833	8.97762
28.1917	8.99382
28.2	9.00877
28.2083	9.015
28.2167	9.01874
28.225	9.03245
28.2333	9.05114
28.2417	9.07233
28.25	9.09975
28.2583	9.12965
28.2667	9.15333
28.275	9.17327
28.2833	9.18947
28.2917	9.21315
28.3	9.23434
28.3083	9.24804
28.3167	9.26051
28.325	9.26923
28.3333	9.2792
28.3417	9.29665
28.35	9.32655
28.3583	9.35522
28.3667	9.37765
28.375	9.39634
28.3833	9.41503
28.3917	9.4412
28.4	9.46114
28.4083	9.47111
28.4167	9.47859
28.425	9.49853
28.4333	9.52096
28.4417	9.54464
28.45	9.57081
28.4583	9.59573
28.4667	9.62689
28.475	9.66054
28.4833	9.69543
28.4917	9.7216
28.5	9.74154
28.5083	9.75774
28.5167	9.77394
28.525	9.79263
28.5333	9.81257
28.5417	9.84373
28.55	9.87114
28.5583	9.9023
28.5667	9.93595
28.575	9.96585
28.5833	9.99701
28.5917	10.0194
28.6	10.0444
28.6083	10.0668
28.6167	10.088
28.625	10.1092
28.6333	10.1328
28.6417	10.159
28.65	10.1989
28.6583	10.2487
28.6667	10.2911
28.675	10.3297
28.6833	10.3696
28.6917	10.4083
28.7	10.4431
28.7083	10.4805
28.7167	10.5154
28.725	10.5453
28.7333	10.5777
28.7417	10.6226
28.75	10.665
28.7583	10.7136
28.7667	10.7609
28.775	10.8133
28.7833	10.8619
28.7917	10.9092
28.8	10.9528
28.8083	10.9915
28.8167	11.0289
28.825	11.0662
28.8333	11.1124
28.8417	11.1672
28.85	11.227
28.8583	11.2893
28.8667	11.3491
28.875	11.4114
28.8833	11.4775
28.8917	11.541
28.9	11.5984
28.9083	11.6607
28.9167	11.7255
28.925	11.7753
28.9333	11.8289
28.9417	11.8925
28.95	11.9548
28.9583	12.0208
28.9667	12.0844
28.975	12.1529
28.9833	12.224
28.9917	12.2975
29	12.376
29.0083	12.4645
29.0167	12.5442
29.025	12.614
29.0333	12.6863
29.0417	12.7623
29.05	12.8508
29.0583	12.9493
29.0667	13.049
29.075	13.1486
29.0833	13.2434
29.0917	13.3455
29.1	13.4465
29.1083	13.5437
29.1167	13.6409
29.125	13.7381
29.1333	13.839
29.1417	13.9425
29.15	14.0459
29.1583	14.1568
29.1667	14.2727
29.175	14.3948
29.1833	14.5195
29.1917	14.6416
29.2	14.7662
29.2083	14.8921
29.2167	15.0167
29.225	15.1413
29.2333	15.261
29.2417	15.3868
29.25	15.5276
29.2583	15.6822
29.2667	15.8379
29.275	16
29.2833	16.162
29.2917	16.324
29.3	16.481
29.3083	16.653
29.3167	16.8224
29.325	16.9944
29.3333	17.1627
29.3417	17.3247
29.35	17.4966
29.3583	17.6761
29.3667	17.8618
29.375	18.0574
29.3833	18.2643
29.3917	18.4786
29.4	18.693
29.4083	18.9036
29.4167	19.1167
29.425	19.3298
29.4333	19.5379
29.4417	19.7535
29.45	19.9753
29.4583	20.2171
29.4667	20.4688
29.475	20.733
29.4833	21.0022
29.4917	21.2776
29.5	21.548
29.5083	21.8197
29.5167	22.1013
29.525	22.3892
29.5333	22.6596
29.5417	22.9375
29.55	23.2304
29.5583	23.5395
29.5667	23.8635
29.575	24.1999
29.5833	24.5339
29.5917	24.8741
29.6	25.2168
29.6083	25.5595
29.6167	25.9085
29.625	26.2636
29.6333	26.6138
29.6417	26.964
29.65	27.3304
29.6583	27.7155
29.6667	28.1118
29.675	28.5267
29.6833	28.9567
29.6917	29.3991
29.7	29.8515
29.7083	30.3051
29.7167	30.7699
29.725	31.2273
29.7333	31.6672
29.7417	32.1008
29.75	32.5607
29.7583	33.043
29.7667	33.5464
29.775	34.0649
29.7833	34.587
29.7917	35.1092
29.8	35.6276
29.8083	36.1535
29.8167	36.6906
29.825	37.2389
29.8333	37.786
29.8417	38.3119
29.85	38.8378
29.8583	39.3961
29.8667	39.9793
29.875	40.5787
29.8833	41.2068
29.8917	41.8461
29.9	42.473
29.9083	43.1023
29.9167	43.7453
29.925	44.4133
29.9333	45.0775
29.9417	45.723
29.95	46.3623
29.9583	47.0216
29.9667	47.7082
29.975	48.4148
29.9833	49.1326
29.9917	49.8492
30	50.5471
30.0083	51.2499
30.0167	51.9665
30.025	52.693
30.0333	53.4295
30.0417	54.1461
30.05	54.8353
30.0583	55.5406
30.0667	56.2759
30.075	57.0435
30.0833	57.8511
30.0917	58.6636
30.1	59.4699
30.1083	60.2737
30.1167	61.0588
30.125	61.8489
30.1333	62.6427
30.1417	63.4079
30.15	64.1481
30.1583	64.8821
30.1667	65.6373
30.175	66.4087
30.1833	67.1813
30.1917	67.9602
30.2	68.7403
30.2083	69.523
30.2167	70.2981
30.225	71.0695
30.2333	71.8558
30.2417	72.6123
30.25	73.3189
30.2583	74.0167
30.2667	74.7308
30.275	75.4885
30.2833	76.2499
30.2917	77.0301
30.3	77.8114
30.3083	78.5915
30.3167	79.353
30.325	80.097
30.3333	80.8285
30.3417	81.545
30.35	82.198
30.3583	82.8249
30.3667	83.4555
30.375	84.0997
30.3833	84.7702
30.3917	85.4419
30.4	86.0887
30.4083	86.7193
30.4167	87.3424
30.425	87.9517
30.4333	88.5562
30.4417	89.1381
30.45	89.6403
30.4583	90.1089
30.4667	90.5825
30.475	91.0785
30.4833	91.6006
30.4917	92.1627
30.5	92.7284
30.5083	93.2556
30.5167	93.7528
30.525	94.25
30.5333	94.7174
30.5417	95.1348
30.55	95.485
30.5583	95.7891
30.5667	96.077
30.575	96.386
30.5833	96.7125
30.5917	97.0478
30.6	97.3643
30.6083	97.6646
30.6167	97.9375
30.625	98.1868
30.6333	98.4148
30.6417	98.6267
30.65	98.8061
30.6583	98.8984
30.6667	98.9644
30.675	99.0566
30.6833	99.195
30.6917	99.3682
30.7	99.5314
30.7083	99.6785
30.7167	99.8156
30.725	99.9302
30.7333	99.9913
30.7417	100
30.75	99.9875
30.7583	99.9153
30.7667	99.7969
30.775	99.6947
30.7833	99.6087
30.7917	99.5327
30.8	99.4442
30.8083	99.3532
30.8167	99.251
30.825	99.1289
30.8333	98.9993
30.8417	98.8473
30.85	98.6566
30.8583	98.3874
30.8667	98.0696
30.875	97.7892
30.8833	97.5325
30.8917	97.2957
30.9	97.0689
30.9083	96.8533
30.9167	96.6315
30.925	96.3798
30.9333	96.1106
30.9417	95.8227
30.95	95.5112
30.9583	95.1411
30.9667	94.7136
30.975	94.2986
30.9833	93.8899
30.9917	93.4973
31	93.1185
31.0083	92.7696
31.0167	92.4044
31.025	92.0193
31.0333	91.6118
31.0417	91.1881
31.05	90.7507
31.0583	90.2684
31.0667	89.7338
31.075	89.2042
31.0833	88.692
31.0917	88.2346
31.1	87.7997
31.1083	87.376
31.1167	86.9598
31.125	86.5311
31.1333	86.0849
31.1417	85.6139
31.15	85.1129
31.1583	84.5995
31.1667	84.0424
31.175	83.4617
31.1833	82.8884
31.1917	82.3451
31.2	81.8304
31.2083	81.3232
31.2167	80.8384
31.225	80.3549
31.2333	79.8515
31.2417	79.338
31.25	78.8121
31.2583	78.2812
31.2667	77.7043
31.275	77.1048
31.2833	76.5191
31.2917	75.9683
31.3	75.4511
31.3083	74.9539
31.3167	74.4803
31.325	74.0093
31.3333	73.532
31.3417	73.0273
31.35	72.5088
31.3583	71.9842
31.3667	71.4259
31.375	70.8502
31.3833	70.2881
31.3917	69.7348
31.4	69.1952
31.4083	68.6718
31.4167	68.1559
31.425	67.6399
31.4333	67.1327
31.4417	66.6318
31.45	66.1333
31.4583	65.6435
31.4667	65.1326
31.475	64.6067
31.4833	64.0883
31.4917	63.5773
31.5	63.0851
31.5083	62.6041
31.5167	62.1467
31.525	61.6981
31.5333	61.2482
31.5417	60.8008
31.55	60.3534
31.5583	59.9035
31.5667	59.4337
31.575	58.9278
31.5833	58.4181
31.5917	57.9233
31.6	57.4523
31.6083	56.9899
31.6167	56.5488
31.625	56.1213
31.6333	55.6889
31.6417	55.2515
31.65	54.8228
31.6583	54.3978
31.6667	53.9604
31.675	53.5056
31.6833	53.032
31.6917	52.5709
31.7	52.1509
31.7083	51.7571
31.7167	51.377
31.725	50.9995
31.7333	50.6219
31.7417	50.2505
31.75	49.8716
31.7583	49.494
31.7667	49.0978
31.775	48.6865
31.7833	48.2603
31.7917	47.8466
31.8	47.454
31.8083	47.0652
31.8167	46.6888
31.825	46.3162
31.8333	45.9523
31.8417	45.5997
31.85	45.2532
31.8583	44.9068
31.8667	44.5529
31.875	44.1965
31.8833	43.8189
31.8917	43.4437
31.9	43.0724
31.9083	42.7122
31.9167	42.3795
31.925	42.0679
31.9333	41.7601
31.9417	41.4623
31.95	41.1507
31.9583	40.8292
31.9667	40.5002
31.975	40.17
31.9833	39.8323
31.9917	39.5008
32	39.1817
32.0083	38.8652
32.0167	38.5611
32.025	38.2695
32.0333	37.9841
32.0417	37.69
32.05	37.3797
32.0583	37.0782
32.0667	36.7866
32.075	36.5037
32.0833	36.2021
32.0917	35.8918
32.1	35.5902
32.1083	35.3123
32.1167	35.0493
32.125	34.7901
32.1333	34.5434
32.1417	34.2942
32.15	34.0387
32.1583	33.7882
32.1667	33.529
32.175	33.2623
32.1833	32.9844
32.1917	32.7003
32.2	32.4174
32.2083	32.1557
32.2167	31.8952
32.225	31.641
32.2333	31.3942
32.2417	31.1475
32.25	30.9157
32.2583	30.6914
32.2667	30.4658
32.275	30.239
32.2833	29.9885
32.2917	29.7181
32.3	29.4514
32.3083	29.2097
32.3167	28.9754
32.325	28.7623
32.3333	28.5492
32.3417	28.3386
32.35	28.1342
32.3583	27.9336
32.3667	27.7329
32.375	27.526
32.3833	27.3017
32.3917	27.0712
32.4	26.8319
32.4083	26.6088
32.4167	26.4007
32.425	26.1951
32.4333	25.9932
32.4417	25.7963
32.45	25.5982
32.4583	25.4025
32.4667	25.2044
32.475	25.01
32.4833	24.8068
32.4917	24.5937
32.5	24.3806
32.5083	24.18
32.5167	24.0005
32.525	23.8298
32.5333	23.6541
32.5417	23.4796
32.55	23.3126
32.5583	23.1519
32.5667	22.9824
32.575	22.8079
32.5833	22.6297
32.5917	22.4428
32.6	22.2447
32.6083	22.0478
32.6167	21.8608
32.625	21.6851
32.6333	21.5169
32.6417	21.3574
32.65	21.2016
32.6583	21.0533
32.6667	20.8975
32.675	20.7417
32.6833	20.5835
32.6917	20.4177
32.7	20.252
32.7083	20.0875
32.7167	19.9205
32.725	19.7672
32.7333	19.6214
32.7417	19.4831
32.75	19.3472
32.7583	19.2077
32.7667	19.0668
32.775	18.9298
32.7833	18.7902
32.7917	18.6469
32.8	18.4923
32.8083	18.3366
32.8167	18.1908
32.825	18.0562
32.8333	17.9216
32.8417	17.7858
32.85	17.6549
32.8583	17.5278
32.8667	17.4057
32.875	17.281
32.8833	17.1552
32.8917	17.0243
32.9	16.891
32.9083	16.7551
32.9167	16.6305
32.925	16.5096
32.9333	16.3913
32.9417	16.2803
32.95	16.1694
32.9583	16.0635
32.9667	15.9651
32.975	15.8591
32.9833	15.7482
32.9917	15.6398
33	15.5214
33.0083	15.398
33.0167	15.2796
33.025	15.1725
33.0333	15.0653
33.0417	14.9556
33.05	14.8534
33.0583	14.7513
33.0667	14.6528
33.075	14.5469
33.0833	14.4385
33.0917	14.335
33.1	14.2328
33.1083	14.1282
33.1167	14.0235
33.125	13.9213
33.1333	13.8253
33.1417	13.7344
33.15	13.6446
33.1583	13.5611
33.1667	13.4677
33.175	13.3917
33.1833	13.3231
33.1917	13.2446
33.2	13.1574
33.2083	13.0627
33.2167	12.9679
33.225	12.8732
33.2333	12.781
33.2417	12.7025
33.25	12.6277
33.2583	12.5492
33.2667	12.4732
33.275	12.3984
33.2833	12.3224
33.2917	12.2427
33.3	12.1604
33.3083	12.0757
33.3167	11.9897
33.325	11.9149
33.3333	11.8401
33.3417	11.7679
33.35	11.6943
33.3583	11.6295
33.3667	11.5672
33.375	11.5086
33.3833	11.4488
33.3917	11.394
33.4	11.3329
33.4083	11.2619
33.4167	11.1896
33.425	11.1173
33.4333	11.0451
33.4417	10.9753
33.45	10.9105
33.4583	10.8494
33.4667	10.7883
33.475	10.7248
33.4833	10.665
33.4917	10.6064
33.5	10.5391
33.5083	10.4681
33.5167	10.3983
33.525	10.331
33.5333	10.2712
33.5417	10.2201
33.55	10.1702
33.5583	10.1229
33.5667	10.0768
33.575	10.0294
33.5833	9.98081
33.5917	9.93221
33.6	9.87737
33.6083	9.81756
33.6167	9.75774
33.625	9.70291
33.6333	9.65181
33.6417	9.60321
33.65	9.55585
33.6583	9.50725
33.6667	9.46114
33.675	9.41254
33.6833	9.36394
33.6917	9.31285
33.7	9.26549
33.7083	9.22063
33.7167	9.16953
33.725	9.11719
33.7333	9.07108
33.7417	9.02747
33.75	8.99008
33.7583	8.95145
33.7667	8.91905
33.775	8.88789
33.7833	8.84926
33.7917	8.81437
33.8	8.78072
33.8083	8.7371
33.8167	8.69473
33.825	8.64862
33.8333	8.60251
33.8417	8.56263
33.85	8.524
33.8583	8.48911
33.8667	8.45795
33.875	8.42929
33.8833	8.39564
33.8917	8.34953
33.9	8.30716
33.9083	8.26978
33.9167	8.2299
33.925	8.18753
33.9333	8.14765
33.9417	8.11151
33.95	8.07786
33.9583	8.04795
33.9667	8.0168
33.975	7.98315
33.9833	7.95075
33.9917	7.92458
34	7.89716
34.0083	7.87473
34.0167	7.84856
34.025	7.81367
34.0333	7.77628
34.0417	7.74263
34.05	7.70774
34.0583	7.67908
34.0667	7.65415
34.075	7.62923
34.0833	7.60431
34.0917	7.57689
34.1	7.55321
34.1083	7.5258
34.1167	7.49838
34.125	7.46473
34.1333	7.4261
34.1417	7.39495
34.15	7.36878
34.1583	7.34011
34.1667	7.3127
34.175	7.28777
34.1833	7.27157
34.1917	7.25412
34.2	7.23419
34.2083	7.20926
34.2167	7.18558
34.225	7.15817
34.2333	7.12452
34.2417	7.10209
34.25	7.07592
34.2583	7.04975
34.2667	7.02981
34.275	7.01361
34.2833	6.99118
34.2917	6.96625
34.3	6.94008
34.3083	6.9189
34.3167	6.89771
34.325	6.87154
34.3333	6.84413
34.3417	6.81172
34.35	6.78057
34.3583	6.76312
34.3667	6.74194
34.375	6.72324
34.3833	6.7033
34.3917	6.68337
34.4	6.66966
34.4083	6.6547
34.4167	6.6385
34.425	6.62479
34.4333	6.60361
34.4417	6.57869
34.45	6.55251
34.4583	6.53382
34.4667	6.51513
34.475	6.49519
34.4833	6.47151
34.4917	6.45531
34.5	6.43786
34.5083	6.41543
34.5167	6.39923
34.525	6.38552
34.5333	6.36558
34.5417	6.34315
34.55	6.32321
34.5583	6.30577
34.5667	6.28583
34.575	6.26464
34.5833	6.25467
34.5917	6.2447
34.6	6.23473
34.6083	6.22227
34.6167	6.20981
34.625	6.20109
34.6333	6.18239
34.6417	6.15747
34.65	6.13255
34.6583	6.11261
34.6667	6.09641
34.675	6.07647
34.6833	6.05777
34.6917	6.04157
34.7	6.02787
34.7083	6.01665
34.7167	6.00668
34.725	5.99297
34.7333	5.97054
34.7417	5.94811
34.75	5.92568
34.7583	5.90948
34.7667	5.89078
34.775	5.87458
34.7833	5.86586
34.7917	5.85589
34.8	5.84717
34.8083	5.8347
34.8167	5.82224
34.825	5.80853
34.8333	5.79109
34.8417	5.77364
34.85	5.75619
34.8583	5.74249
34.8667	5.72878
34.875	5.71881
34.8833	5.70635
34.8917	5.69513
34.9	5.68516
34.9083	5.67394
34.9167	5.66148
34.925	5.65151
34.9333	5.63656
34.9417	5.62285
34.95	5.6079
34.9583	5.59294
34.9667	5.57674
34.975	5.56303
34.9833	5.55306
34.9917	5.5406
35	5.52814
35.0083	5.52191
35.0167	5.51568
35.025	5.50945
35.0333	5.50072
35.0417	5.48701
35.05	5.46832
35.0583	5.4434
35.0667	5.42221
35.075	5.4085
35.0833	5.39853
35.0917	5.38856
35.1	5.3786
35.1083	5.37486
35.1167	5.36738
35.125	5.3599
35.1333	5.34993
35.1417	5.34121
35.15	5.32376
35.1583	5.30881
35.1667	5.29635
35.175	5.28015
35.1833	5.2627
35.1917	5.24899
35.2	5.24151
35.2083	5.23777
35.2167	5.24027
35.225	5.23653
35.2333	5.22781
35.2417	5.2141
35.25	5.1954
35.2583	5.17422
35.2667	5.15677
35.275	5.14431
35.2833	5.13434
35.2917	5.12562
35.3	5.11565
35.3083	5.10942
35.3167	5.10194
35.325	5.08698
35.3333	5.07452
35.3417	5.0658
35.35	5.05583
35.3583	5.04088
35.3667	5.02717
35.375	5.0172
35.3833	5.00847
35.3917	5.00349
35.4	4.99726
35.4083	4.99103
35.4167	4.98355
35.425	4.97607
35.4333	4.9661
35.4417	4.95364
35.45	4.94367
35.4583	4.93619
35.4667	4.92872
35.475	4.92124
35.4833	4.91501
35.4917	4.90878
35.5	4.90005
35.5083	4.88635
35.5167	4.87015
35.525	4.86267
35.5333	4.85768
35.5417	4.84896
35.55	4.8365
35.5583	4.82528
35.5667	4.80908
35.575	4.79537
35.5833	4.79039
35.5917	4.78665
35.6	4.78665
35.6083	4.78416
35.6167	4.77543
35.625	4.77045
35.6333	4.76422
35.6417	4.7555
35.65	4.74802
35.6583	4.74179
35.6667	4.72933
35.675	4.71686
35.6833	4.7044
35.6917	4.69443
35.7	4.68695
35.7083	4.68197
35.7167	4.67574
35.725	4.66702
35.7333	4.65954
35.7417	4.65082
35.75	4.64583
35.7583	4.63088
35.7667	4.61717
35.775	4.60471
35.7833	4.59972
35.7917	4.59723
35.8	4.59349
35.8083	4.58851
35.8167	4.58352
35.825	4.57729
35.8333	4.5723
35.8417	4.56732
35.85	4.55984
35.8583	4.54738
35.8667	4.52744
35.875	4.5075
35.8833	4.4913
35.8917	4.48258
35.9	4.48382
35.9083	4.48632
35.9167	4.48258
35.925	4.4751
35.9333	4.46513
35.9417	4.45641
35.95	4.45142
35.9583	4.44145
35.9667	4.43273
35.975	4.42027
35.9833	4.40656
35.9917	4.39534
36	4.38787
36.0083	4.38039
36.0167	4.37914
36.025	4.37541
36.0333	4.37291
36.0417	4.36544
36.05	4.36045
36.0583	4.35422
36.0667	4.34674
36.075	4.33927
36.0833	4.32805
36.0917	4.32057
36.1	4.31185
36.1083	4.30188
36.1167	4.29316
36.125	4.29066
36.1333	4.28692
36.1417	4.28319
36.15	4.27197
36.1583	4.25951
36.1667	4.25328
36.175	4.24954
36.1833	4.25079
36.1917	4.24829
36.2	4.24455
36.2083	4.23583
36.2167	4.2296
36.225	4.22212
36.2333	4.21465
36.2417	4.21215
36.25	4.21091
36.2583	4.20592
36.2667	4.19844
36.275	4.18349
36.2833	4.17352
36.2917	4.15857
36.3	4.1461
36.3083	4.13987
36.3167	4.13364
36.325	4.13115
36.3333	4.13115
36.3417	4.12243
36.35	4.11495
36.3583	4.10498
36.3667	4.09626
36.375	4.08629
36.3833	4.07881
36.3917	4.06635
36.4	4.06012
36.4083	4.05762
36.4167	4.05513
36.425	4.05513
36.4333	4.05139
36.4417	4.04267
36.45	4.03145
36.4583	4.02647
36.4667	4.02772
36.475	4.02522
36.4833	4.01525
36.4917	4.01027
36.5	4.00155
36.5083	3.99033
36.5167	3.97911
36.525	3.97288
36.5333	3.97538
36.5417	3.97787
36.55	3.97538
36.5583	3.9679
36.5667	3.96042
36.575	3.94671
36.5833	3.9355
36.5917	3.92303
36.6	3.91556
36.6083	3.91182
36.6167	3.90559
36.625	3.90185
36.6333	3.90185
36.6417	3.9031
36.65	3.90434
36.6583	3.90434
36.6667	3.9006
36.675	3.89188
36.6833	3.87568
36.6917	3.85948
36.7	3.84951
36.7083	3.852
36.7167	3.85449
36.725	3.85325
36.7333	3.852
36.7417	3.84702
36.75	3.83954
36.7583	3.82832
36.7667	3.81835
36.775	3.80963
36.7833	3.79966
36.7917	3.79343
36.8	3.78969
36.8083	3.7872
36.8167	3.78346
36.825	3.77972
36.8333	3.77723
36.8417	3.77598
36.85	3.77474
36.8583	3.77349
36.8667	3.76601
36.875	3.75729
36.8833	3.74981
36.8917	3.74607
36.9	3.73984
36.9083	3.73112
36.9167	3.72489
36.925	3.71866
36.9333	3.71243
36.9417	3.70869
36.95	3.70495
36.9583	3.69498
36.9667	3.6875
36.975	3.67878
36.9833	3.6713
36.9917	3.66383
37	3.6551
37.0083	3.64762
37.0167	3.64015
37.025	3.63392
37.0333	3.63766
37.0417	3.64139
37.05	3.64264
37.0583	3.64389
37.0667	3.63516
37.075	3.62769
37.0833	3.6227
37.0917	3.61647
37.1	3.60401
37.1083	3.59404
37.1167	3.58656
37.125	3.57784
37.1333	3.57036
37.1417	3.56538
37.15	3.56662
37.1583	3.56787
37.1667	3.57036
37.175	3.56662
37.1833	3.55665
37.1917	3.54668
37.2	3.53671
37.2083	3.53173
37.2167	3.53173
37.225	3.52674
37.2333	3.52051
37.2417	3.51677
37.25	3.51304
37.2583	3.51054
37.2667	3.5068
37.275	3.50307
37.2833	3.4931
37.2917	3.48811
37.3	3.48188
37.3083	3.48063
37.3167	3.47814
37.325	3.4744
37.3333	3.47066
37.3417	3.46693
37.35	3.46069
37.3583	3.45446
37.3667	3.44823
37.375	3.43951
37.3833	3.42954
37.3917	3.42456
37.4	3.41832
37.4083	3.41085
37.4167	3.40462
37.425	3.40462
37.4333	3.40586
37.4417	3.40586
37.45	3.4096
37.4583	3.41209
37.4667	3.40835
37.475	3.40462
37.4833	3.40337
37.4917	3.39963
37.5	3.39215
37.5083	3.38094
37.5167	3.37346
37.525	3.36848
37.5333	3.35851
37.5417	3.35103
37.55	3.34231
37.5583	3.33857
37.5667	3.34106
37.575	3.3448
37.5833	3.34355
37.5917	3.33483
37.6	3.31738
37.6083	3.3099
37.6167	3.30617
37.625	3.30492
37.6333	3.30492
37.6417	3.31115
37.65	3.31489
37.6583	3.3124
37.6667	3.30492
37.675	3.29869
37.6833	3.29495
37.6917	3.29246
37.7	3.28747
37.7083	3.28249
37.7167	3.27626
37.725	3.27127
37.7333	3.26753
37.7417	3.26504
37.75	3.2613
37.7583	3.25133
37.7667	3.24261
37.775	3.23763
37.7833	3.23389
37.7917	3.23015
37.8	3.22516
37.8083	3.22392
37.8167	3.22018
37.825	3.21519
37.8333	3.20896
37.8417	3.20398
37.85	3.20647
37.8583	3.21146
37.8667	3.2127
37.875	3.20772
37.8833	3.20398
37.8917	3.20024
37.9	3.19027
37.9083	3.17905
37.9167	3.17033
37.925	3.16535
37.9333	3.16036
37.9417	3.15538
37.95	3.15164
37.9583	3.1479
37.9667	3.14541
37.975	3.1479
37.9833	3.14291
37.9917	3.14167
38	3.13544
38.0083	3.12671
38.0167	3.11924
38.025	3.11301
38.0333	3.11301
38.0417	3.11301
38.05	3.10927
38.0583	3.10553
38.0667	3.10927
38.075	3.11176
38.0833	3.10677
38.0917	3.09805
38.1	3.09556
38.1083	3.08684
38.1167	3.07936
38.125	3.07562
38.1333	3.07437
38.1417	3.07437
38.15	3.06814
38.1583	3.06066
38.1667	3.05194
38.175	3.04571
38.1833	3.04073
38.1917	3.02826
38.2	3.02203
38.2083	3.01954
38.2167	3.01331
38.225	3.00583
38.2333	3.00085
38.2417	2.99711
38.25	2.99586
38.2583	2.99586
38.2667	2.99586
38.275	2.99586
38.2833	2.99586
38.2917	2.99462
38.3	2.99088
38.3083	2.98714
38.3167	2.97842
38.325	2.97094
38.3333	2.96471
38.3417	2.95848
38.35	2.95848
38.3583	2.96097
38.3667	2.95972
38.375	2.96346
38.3833	2.96222
38.3917	2.95723
38.4	2.95225
38.4083	2.94601
38.4167	2.93605
38.425	2.92732
38.4333	2.92483
38.4417	2.92109
38.45	2.91611
38.4583	2.91361
38.4667	2.91611
38.475	2.91611
38.4833	2.91237
38.4917	2.91237
38.5	2.90987
38.5083	2.90614
38.5167	2.89991
38.525	2.89492
38.5333	2.89243
38.5417	2.88869
38.55	2.87997
38.5583	2.87124
38.5667	2.86003
38.575	2.85504
38.5833	2.85504
38.5917	2.85629
38.6	2.85878
38.6083	2.85753
38.6167	2.85255
38.625	2.84756
38.6333	2.84258
38.6417	2.8376
38.65	2.8351
38.6583	2.8351
38.6667	2.8351
38.675	2.83386
38.6833	2.83635
38.6917	2.83635
38.7	2.83136
38.7083	2.82389
38.7167	2.81267
38.725	2.80395
38.7333	2.79647
38.7417	2.79149
38.75	2.78899
38.7583	2.78775
38.7667	2.79149
38.775	2.79398
38.7833	2.79398
38.7917	2.79024
38.8	2.78401
38.8083	2.77653
38.8167	2.76532
38.825	2.75659
38.8333	2.74662
38.8417	2.73665
38.85	2.73291
38.8583	2.73416
38.8667	2.73291
38.875	2.73665
38.8833	2.74164
38.8917	2.74662
38.9	2.74662
38.9083	2.74164
38.9167	2.73416
38.925	2.72668
38.9333	2.72045
38.9417	2.71298
38.95	2.70674
38.9583	2.70674
38.9667	2.71048
38.975	2.71048
38.9833	2.70799
38.9917	2.70301
39	2.69927
39.0083	2.69677
39.0167	2.69553
39.025	2.68805
39.0333	2.67559
39.0417	2.66936
39.05	2.66687
39.0583	2.66811
39.0667	2.66562
39.075	2.65939
39.0833	2.6569
39.0917	2.65939
39.1	2.65814
39.1083	2.6544
39.1167	2.65191
39.125	2.64443
39.1333	2.6382
39.1417	2.63322
39.15	2.63073
[truncated: 102 more rows]

## Sheet: 1B
Time (min.)	Normalized Trp fluorescence
	- Heparin	+ Heparin
9	0.0736024	0.0733682
9.00833	0.108803	0.0639839
9.01667	0.131204	0.0742213
9.025	0.160005	0.0955493
9.03333	0.182406	0.10408
9.04167	0.166405	0.0810463
9.05	0.150405	0.0486278
9.05833	0.0960031	0.0281529
9.06667	0.0448014	0.0179155
9.075	0.0384012	0.0187686
9.08333	0	0.0221811
9.09167	0.0384012	0.0315654
9.1	0.131204	0.0264467
9.10833	0.160005	0.0255936
9.11667	0.201606	0.0341247
9.125	0.259208	0.0341247
9.13333	0.32321	0.035831
9.14167	0.358411	0.0315654
9.15	0.380812	0.0102374
9.15833	0.364812	0
9.16667	0.32001	0.0102374
9.175	0.243208	0.0221811
9.18333	0.220807	0.0162093
9.19167	0.208007	0.0221811
9.2	0.256008	0.0324185
9.20833	0.284809	0.0545996
9.21667	0.32321	0.0776338
9.225	0.355211	0.0904306
9.23333	0.355211	0.0964024
9.24167	0.380812	0.0827525
9.25	0.396813	0.0639839
9.25833	0.364812	0.0520402
9.26667	0.329611	0.0341247
9.275	0.30081	0.0204748
9.28333	0.284809	0.0162093
9.29167	0.30081	0.0162093
9.3	0.342411	0.0153561
9.30833	0.358411	0.0255936
9.31667	0.374412	0.0426559
9.325	0.403213	0.0554527
9.33333	0.380812	0.0588652
9.34167	0.406413	0.0580121
9.35	0.464015	0.0469215
9.35833	0.521617	0.035831
9.36667	0.550418	0.0375372
9.375	0.531217	0.0272998
9.38333	0.457615	0.0127968
9.39167	0.368012	0.0127968
9.4	0.336011	0.0179155
9.40833	0.374412	0.0272998
9.41667	0.339211	0.035831
9.425	0.336011	0.0511871
9.43333	0.374412	0.0605714
9.44167	0.416013	0.0588652
9.45	0.457615	0.0528934
9.45833	0.489616	0.0443622
9.46667	0.457615	0.0400966
9.475	0.393613	0.0426559
9.48333	0.380812	0.0545996
9.49167	0.425614	0.0580121
9.5	0.451214	0.0682495
9.50833	0.521617	0.0887243
9.51667	0.553618	0.104934
9.525	0.572818	0.102374
9.53333	0.61442	0.0964024
9.54167	0.649621	0.0981086
9.55	0.659221	0.0989618
9.55833	0.601619	0.102374
9.56667	0.61122	0.0870181
9.575	0.601619	0.0733682
9.58333	0.553618	0.0827525
9.59167	0.489616	0.109199
9.6	0.492816	0.130527
9.60833	0.486416	0.144177
9.61667	0.537617	0.151855
9.625	0.62082	0.156974
9.63333	0.736024	0.164652
9.64167	0.828827	0.176596
9.65	0.816026	0.175742
9.65833	0.809626	0.178302
9.66667	0.825626	0.162093
9.675	0.774425	0.160386
9.68333	0.665621	0.155268
9.69167	0.585619	0.149296
9.7	0.569618	0.171477
9.70833	0.62082	0.194511
9.71667	0.646421	0.209867
9.725	0.700822	0.205602
9.73333	0.777625	0.208161
9.74167	0.848027	0.203042
9.75	0.886428	0.196217
9.75833	0.892829	0.182567
9.76667	0.905629	0.148443
9.775	0.857627	0.13394
9.78333	0.822426	0.14503
9.79167	0.790425	0.152708
9.8	0.761624	0.148443
9.80833	0.764824	0.143324
9.81667	0.787225	0.151855
9.825	0.806426	0.164652
9.83333	0.819226	0.182567
9.84167	0.822426	0.184274
9.85	0.873628	0.186833
9.85833	0.956831	0.186833
9.86667	1.02723	0.174889
9.875	1.05603	0.178302
9.88333	1.03363	0.180008
9.89167	0.976031	0.185127
9.9	0.93763	0.191099
9.90833	0.880028	0.203895
9.91667	0.857627	0.21328
9.925	0.860828	0.205602
9.93333	0.915229	0.19963
9.94167	1.01763	0.201336
9.95	1.09764	0.194511
9.95833	1.14244	0.171477
9.96667	1.15844	0.151855
9.975	1.13284	0.13138
9.98333	1.04643	0.127115
9.99167	0.976031	0.140765
10	0.93763	0.160386
10.0083	0.93123	0.177449
10.0167	0.93443	0.193658
10.025	0.960031	0.195364
10.0333	1.00803	0.184274
10.0417	1.03683	0.174036
10.05	1.02083	0.166358
10.0583	0.988832	0.156974
10.0667	0.992032	0.144177
10.075	1.00163	0.129674
10.0833	0.995232	0.113465
10.0917	0.94083	0.112612
10.1	0.908829	0.121143
10.1083	0.886428	0.121143
10.1167	0.905629	0.127115
10.125	0.93123	0.13394
10.1333	0.982431	0.139911
10.1417	1.07203	0.138205
10.15	1.17444	0.127968
10.1583	1.21924	0.112612
10.1667	1.27044	0.0929899
10.175	1.20324	0.0818994
10.1833	1.12004	0.0776338
10.1917	1.11044	0.07934
10.2	1.08163	0.0887243
10.2083	1.04643	0.103227
10.2167	1.05603	0.112612
10.225	1.05283	0.127968
10.2333	1.10084	0.132233
10.2417	1.16484	0.123702
10.25	1.19364	0.118583
10.2583	1.28644	0.118583
10.2667	1.33764	0.114318
10.275	1.32804	0.111759
10.2833	1.30884	0.10664
10.2917	1.28004	0.10664
10.3	1.27684	0.110052
10.3083	1.27044	0.113465
10.3167	1.29284	0.11773
10.325	1.31844	0.115171
10.3333	1.31204	0.0998149
10.3417	1.32164	0.0878712
10.35	1.36004	0.0895775
10.3583	1.39524	0.0972555
10.3667	1.49765	0.100668
10.375	1.58085	0.100668
10.3833	1.55845	0.0818994
10.3917	1.45285	0.0656901
10.4	1.37924	0.0656901
10.4083	1.30564	0.0699557
10.4167	1.28644	0.0708088
10.425	1.31204	0.0742213
10.4333	1.35684	0.0759276
10.4417	1.42405	0.0776338
10.45	1.44965	0.0810463
10.4583	1.45605	0.0836056
10.4667	1.50405	0.0810463
10.475	1.53285	0.0708088
10.4833	1.52645	0.0545996
10.4917	1.45925	0.0443622
10.5	1.43685	0.0409497
10.5083	1.42085	0.0605714
10.5167	1.40164	0.071662
10.525	1.36644	0.0767807
10.5333	1.36964	0.0972555
10.5417	1.38244	0.10664
10.55	1.42085	0.10664
10.5583	1.51685	0.102374
10.5667	1.58085	0.0955493
10.575	1.65125	0.0784869
10.5833	1.69605	0.050334
10.5917	1.66725	0.0400966
10.6	1.57765	0.0520402
10.6083	1.49445	0.0725151
10.6167	1.44645	0.0836056
10.625	1.41765	0.0818994
10.6333	1.41445	0.0904306
10.6417	1.46565	0.0998149
10.65	1.56805	0.110905
10.6583	1.69605	0.105787
10.6667	1.76326	0.0998149
10.675	1.80166	0.0810463
10.6833	1.77606	0.0699557
10.6917	1.70885	0.0776338
10.7	1.63525	0.093843
10.7083	1.53925	0.0810463
10.7167	1.51685	0.0614245
10.725	1.56805	0.0554527
10.7333	1.59045	0.0571589
10.7417	1.57445	0.0776338
10.75	1.58725	0.0818994
10.7583	1.60645	0.0912837
10.7667	1.65445	0.10664
10.775	1.75046	0.109199
10.7833	1.77606	0.0972555
10.7917	1.69285	0.0946962
10.8	1.61285	0.0912837
10.8083	1.58725	0.0989618
10.8167	1.56485	0.119437
10.825	1.55205	0.154414
10.8333	1.56805	0.18342
10.8417	1.64165	0.202189
10.85	1.75366	0.216692
10.8583	1.78246	0.211573
10.8667	1.78566	0.196217
10.875	1.76966	0.188539
10.8833	1.72486	0.188539
10.8917	1.65765	0.202189
10.9	1.61925	0.219251
10.9083	1.64485	0.245698
10.9167	1.66405	0.253376
10.925	1.69605	0.273851
10.9333	1.73126	0.315654
10.9417	1.72806	0.371107
10.95	1.76326	0.412909
10.9583	1.80806	0.440209
10.9667	1.86566	0.460684
10.975	1.88166	0.50334
10.9833	1.90406	0.533199
10.9917	1.90406	0.542583
11	1.87206	0.559646
11.0083	1.77606	0.600595
11.0167	1.76326	0.651783
11.025	1.82406	0.708942
11.0333	1.89446	0.769513
11.0417	1.93606	0.850559
11.05	1.97126	0.923927
11.0583	2.00646	0.991324
11.0667	1.99366	1.06299
11.075	1.99046	1.13635
11.0833	1.99686	1.19607
11.0917	2.01286	1.24641
11.1	1.95526	1.31977
11.1083	1.85926	1.41191
11.1167	1.80166	1.52282
11.125	1.79526	1.62775
11.1333	1.85926	1.73354
11.1417	1.88806	1.84444
11.15	1.86886	1.96814
11.1583	1.86566	2.09355
11.1667	1.92646	2.22237
11.175	1.98086	2.3529
11.1833	2.03527	2.48087
11.1917	2.06087	2.61993
11.2	2.05127	2.77349
11.2083	1.97126	2.93643
11.2167	1.89766	3.10279
11.225	1.84326	3.28195
11.2333	1.88486	3.4867
11.2417	1.95526	3.70253
11.25	1.97446	3.91581
11.2583	2.05447	4.11544
11.2667	2.09927	4.3219
11.275	2.08327	4.54456
11.2833	2.11207	4.76211
11.2917	2.15047	4.97368
11.3	2.15367	5.19293
11.3083	2.13767	5.43863
11.3167	2.11527	5.71334
11.325	2.08007	6.0051
11.3333	2.09287	6.30113
11.3417	2.14087	6.59802
11.35	2.17607	6.90429
11.3583	2.18567	7.23445
11.3667	2.22087	7.56716
11.375	2.24967	7.91097
11.3833	2.24967	8.25222
11.3917	2.25607	8.61564
11.4	2.25607	8.9731
11.4083	2.22087	9.34591
11.4167	2.20487	9.752
11.425	2.22087	10.1786
11.4333	2.23367	10.6162
11.4417	2.22727	11.0539
11.45	2.23687	11.506
11.4583	2.24327	11.971
11.4667	2.31367	12.4308
11.475	2.42568	12.8957
11.4833	2.45128	13.3863
11.4917	2.42248	13.893
11.5	2.32967	14.4186
11.5083	2.29127	14.9628
11.5167	2.27847	15.5225
11.525	2.28487	16.0975
11.5333	2.30087	16.6776
11.5417	2.33287	17.256
11.55	2.40328	17.8558
11.5583	2.42888	18.499
11.5667	2.42568	19.1517
11.575	2.49608	19.8043
11.5833	2.60168	20.4544
11.5917	2.62088	21.1215
11.6	2.60808	21.8108
11.6083	2.57608	22.5223
11.6167	2.58568	23.2526
11.625	2.56968	23.9999
11.6333	2.56008	24.7712
11.6417	2.52168	25.5518
11.65	2.48328	26.3597
11.6583	2.47048	27.188
11.6667	2.53128	28.0156
11.675	2.61768	28.8499
11.6833	2.68169	29.6936
11.6917	2.71689	30.5357
11.7	2.71369	31.4161
11.7083	2.71369	32.317
11.7167	2.70729	33.2076
11.725	2.64648	34.1137
11.7333	2.59208	35.0512
11.7417	2.57608	36.0101
11.75	2.58248	36.9904
11.7583	2.62728	37.9825
11.7667	2.65929	38.9705
11.775	2.71369	39.966
11.7833	2.76489	40.9633
11.7917	2.83529	41.9683
11.8	2.89609	42.9793
11.8083	2.90569	44.0098
11.8167	2.81289	45.0685
11.825	2.73929	46.1418
11.8333	2.72649	47.2227
11.8417	2.68489	48.3232
11.85	2.64008	49.4502
11.8583	2.66569	50.5712
11.8667	2.70729	51.6674
11.875	2.75209	52.7645
11.8833	2.79689	53.8531
11.8917	2.80649	54.9315
11.9	2.83849	56.0115
11.9083	2.81609	57.0958
11.9167	2.77449	58.1989
11.925	2.73929	59.3259
11.9333	2.75849	60.469
11.9417	2.81609	61.6071
11.95	2.80969	62.7443
11.9583	2.83529	63.867
11.9667	2.83849	64.9778
11.975	2.87689	66.0996
11.9833	2.94089	67.207
11.9917	2.9761	68.2759
12	3.0081	69.3253
12.0083	3.0145	70.3959
12.0167	2.9761	71.4768
12.025	2.94409	72.5722
12.0333	2.96329	73.6608
12.0417	3.0273	74.7272
12.05	3.0465	75.7706
12.0583	3.0593	76.8063
12.0667	3.1521	77.8189
12.075	3.2097	78.8222
12.0833	3.2545	79.7854
12.0917	3.30251	80.7042
12.1	3.33131	81.5991
12.1083	3.34411	82.506
12.1167	3.33131	83.4213
12.125	3.28651	84.3274
12.1333	3.2513	85.2206
12.1417	3.2545	86.0831
12.15	3.29291	86.9174
12.1583	3.31211	87.7356
12.1667	3.31851	88.5332
12.175	3.36971	89.3002
12.1833	3.44331	90.033
12.1917	3.44331	90.7437
12.2	3.37611	91.4125
12.2083	3.34411	92.0447
12.2167	3.30891	92.6521
12.225	3.30891	93.2655
12.2333	3.29291	93.8755
12.2417	3.28971	94.4471
12.25	3.28651	94.982
12.2583	3.33131	95.4844
12.2667	3.37611	95.9579
12.275	3.40491	96.4306
12.2833	3.43691	96.8622
12.2917	3.50411	97.2359
12.3	3.57131	97.5806
12.3083	3.61292	97.8885
12.3167	3.59371	98.1812
12.325	3.54571	98.4806
12.3333	3.53611	98.763
12.3417	3.51691	99.0274
12.35	3.49771	99.2808
12.3583	3.52011	99.4864
12.3667	3.61292	99.64
12.375	3.67052	99.7637
12.3833	3.67372	99.8652
12.3917	3.68332	99.9369
12.4	3.69932	99.9881
12.4083	3.70892	99.9991
12.4167	3.68012	100
12.425	3.59051	99.9778
12.4333	3.46891	99.9454
12.4417	3.44651	99.8865
12.45	3.46891	99.8123
12.4583	3.52971	99.7313
12.4667	3.60012	99.6417
12.475	3.68012	99.5291
12.4833	3.70892	99.3738
12.4917	3.70572	99.1887
12.5	3.75052	98.9814
12.5083	3.81132	98.7271
12.5167	3.82092	98.4593
12.525	3.80172	98.1846
12.5333	3.76012	97.9022
12.5417	3.75692	97.6147
12.55	3.78572	97.311
12.5583	3.80812	96.9911
12.5667	3.82732	96.6362
12.575	3.83692	96.2753
12.5833	3.89772	95.9272
12.5917	4.02253	95.5578
12.6	4.18893	95.1483
12.6083	4.27854	94.7141
12.6167	4.30094	94.2901
12.625	4.26574	93.8516
12.6333	4.22094	93.396
12.6417	4.19533	92.9276
12.65	4.20173	92.4721
12.6583	4.22094	92.0182
12.6667	4.27534	91.5575
12.675	4.39374	91.0798
12.6833	4.54735	90.5799
12.6917	4.64335	90.0509
12.7	4.75855	89.5007
12.7083	4.80655	88.9351
12.7167	4.86096	88.3618
12.725	4.87056	87.7902
12.7333	4.91216	87.2263
12.7417	4.97616	86.653
12.75	5.05296	86.0882
12.7583	5.13936	85.5439
12.7667	5.23857	84.9629
12.775	5.37617	84.3461
12.7833	5.57458	83.7472
12.7917	5.85939	83.1407
12.8	6.05779	82.5187
12.8083	6.2658	81.89
12.8167	6.49301	81.2416
12.825	6.60181	80.5933
12.8333	6.71061	79.9483
12.8417	6.87382	79.3247
12.85	7.04023	78.7138
12.8583	7.27383	78.109
12.8667	7.58744	77.4964
12.875	7.95545	76.8728
12.8833	8.31707	76.2381
12.8917	8.67868	75.5872
12.9	9.07549	74.8927
12.9083	9.4371	74.2111
12.9167	9.84351	73.5525
12.925	10.2531	72.8905
12.9333	10.6051	72.2182
12.9417	10.9219	71.5493
12.95	11.3156	70.9078
12.9583	11.882	70.2594
12.9667	12.4292	69.6025
12.975	12.9316	68.9482
12.9833	13.4404	68.3084
12.9917	13.9428	67.6625
13	14.4613	67.0193
13.0083	14.9797	66.3615
13.0167	15.5205	65.6987
13.025	16.0837	65.0273
13.0333	16.5957	64.3755
13.0417	17.0405	63.7408
13.05	17.511	63.1222
13.0583	17.991	62.5097
13.0667	18.5382	61.8955
13.075	19.0758	61.2607
13.0833	19.6646	60.6192
13.0917	20.2534	59.9922
13.1	20.7975	59.3745
13.1083	21.2967	58.7432
13.1167	21.8599	58.0974
13.125	22.3687	57.4439
13.1333	22.7815	56.7904
13.1417	23.2423	56.1693
13.15	23.748	55.5721
13.1583	24.2088	54.9707
13.1667	24.6824	54.371
13.175	25.1144	53.7721
13.1833	25.5592	53.174
13.1917	26.0264	52.5794
13.2	26.4808	51.995
13.2083	26.9193	51.4081
13.2167	27.3385	50.8041
13.225	27.7065	50.1958
13.2333	28.0169	49.6106
13.2417	28.3209	49.0407
13.25	28.5513	48.4733
13.2583	28.7753	47.9154
13.2667	29.0409	47.3634
13.275	29.2585	46.8209
13.2833	29.4313	46.2749
13.2917	29.6393	45.7391
13.3	29.8954	45.217
13.3083	30.113	44.6846
13.3167	30.3018	44.1301
13.325	30.4426	43.5858
13.3333	30.5418	43.0501
13.3417	30.6858	42.5049
13.35	30.7786	41.982
13.3583	30.8714	41.4701
13.3667	30.929	40.9813
13.375	30.945	40.5001
13.3833	30.9834	40.0206
13.3917	30.9738	39.5224
13.4	30.9866	39.0208
13.4083	31.0282	38.5209
13.4167	31.0794	38.0303
13.425	31.1626	37.5372
13.4333	31.1786	37.0416
13.4417	31.1274	36.5664
13.45	31.041	36.1099
13.4583	30.8842	35.6552
13.4667	30.7658	35.1988
13.475	30.641	34.7637
13.4833	30.5514	34.3414
13.4917	30.5034	33.9183
13.5	30.4842	33.4968
13.5083	30.4362	33.0814
13.5167	30.401	32.6488
13.525	30.2954	32.2069
13.5333	30.1706	31.7778
13.5417	30.0106	31.3572
13.55	29.777	30.9631
13.5583	29.6137	30.5732
13.5667	29.4249	30.1799
13.575	29.2681	29.7883
13.5833	29.1881	29.4027
13.5917	29.0857	29.0316
13.6	28.9929	28.6358
13.6083	28.9577	28.2476
13.6167	28.8585	27.8671
13.625	28.7433	27.4943
13.6333	28.6057	27.1326
13.6417	28.4233	26.7717
13.65	28.1513	26.4219
13.6583	27.9017	26.0901
13.6667	27.7257	25.7539
13.675	27.6297	25.417
13.6833	27.5593	25.1098
13.6917	27.4793	24.801
13.7	27.3769	24.4802
13.7083	27.2553	24.1492
13.7167	27.0953	23.8122
13.725	26.9449	23.4846
13.7333	26.8105	23.1698
13.7417	26.6409	22.8568
13.75	26.5192	22.553
13.7583	26.3304	22.2672
13.7667	26.1416	21.9917
13.775	25.956	21.7187
13.7833	25.7864	21.4491
13.7917	25.6072	21.1701
13.8	25.5144	20.8886
13.8083	25.524	20.6105
13.8167	25.4536	20.3307
13.825	25.3544	20.0577
13.8333	25.1944	19.7924
13.8417	25.0664	19.5364
13.85	24.8904	19.2754
13.8583	24.6824	19.0024
13.8667	24.4808	18.7567
13.875	24.2824	18.5357
13.8833	24.148	18.3258
13.8917	24.0904	18.1057
13.9	24.0392	17.8728
13.9083	23.9208	17.6348
13.9167	23.8152	17.4011
13.925	23.6616	17.1596
13.9333	23.444	16.9182
13.9417	23.2775	16.71
13.95	23.1623	16.5164
13.9583	23.0311	16.3125
13.9667	22.9223	16.1035
13.975	22.8967	15.8945
13.9833	22.8551	15.6906
13.9917	22.7559	15.5003
14	22.6439	15.3041
14.0083	22.5607	15.0959
14.0167	22.5543	14.9082
14.025	22.4999	14.7103
14.0333	22.4263	14.5081
14.0417	22.3527	14.3085
14.05	22.2311	14.1106
14.0583	22.0519	13.9152
14.0667	21.9303	13.7437
14.075	21.8471	13.5782
14.0833	21.7703	13.4144
14.0917	21.7319	13.2447
14.1	21.6871	13.0732
14.1083	21.6615	12.9034
14.1167	21.6391	12.7422
14.125	21.6455	12.5758
14.1333	21.6519	12.3762
14.1417	21.6103	12.1706
14.15	21.5239	11.9914
14.1583	21.4823	11.8285
14.1667	21.4471	11.6732
14.175	21.4503	11.5384
14.1833	21.4951	11.3866
14.1917	21.5687	11.2236
14.2	21.6711	11.0803
14.2083	21.7799	10.9395
14.2167	21.9015	10.7792
14.225	22.0391	10.6145
14.2333	22.1895	10.4405
14.2417	22.3175	10.2698
14.25	22.4359	10.1197
14.2583	22.4743	9.96698
14.2667	22.5159	9.81342
14.275	22.6151	9.67095
14.2833	22.7335	9.54384
14.2917	22.9191	9.42355
14.3	23.1591	9.29814
14.3083	23.3383	9.16335
14.3167	23.556	9.03794
14.325	23.7768	8.91424
14.3333	24.0488	8.75982
14.3417	24.3496	8.59346
14.35	24.6248	8.44587
14.3583	24.884	8.31535
14.3667	25.1336	8.1942
14.375	25.3928	8.07818
14.3833	25.7256	7.9596
14.3917	26.0264	7.83163
14.4	26.42	7.71475
14.4083	26.8393	7.60641
14.4167	27.2009	7.49721
14.425	27.4857	7.37436
14.4333	27.7833	7.24554
14.4417	28.1449	7.11074
14.45	28.5257	6.99216
14.4583	28.8393	6.88211
14.4667	29.1337	6.77547
14.475	29.4313	6.67395
14.4833	29.7322	6.5801
14.4917	30.1514	6.48882
14.5	30.5514	6.41289
14.5083	30.977	6.32417
14.5167	31.441	6.22009
14.525	31.8826	6.11089
14.5333	32.2474	6.00169
14.5417	32.5738	5.88737
14.55	32.8715	5.77049
14.5583	33.1787	5.67494
14.5667	33.4923	5.5939
14.575	33.7515	5.51541
14.5833	34.0395	5.42839
14.5917	34.3851	5.35076
14.6	34.7115	5.28336
14.6083	35.0795	5.20573
14.6167	35.3835	5.12042
14.625	35.7227	5.03169
14.6333	36.0012	4.94212
14.6417	36.2412	4.85936
14.65	36.4652	4.78685
14.6583	36.686	4.71433
14.6667	36.9036	4.64267
14.675	37.0604	4.58807
14.6833	37.2364	4.53347
14.6917	37.4284	4.47461
14.7	37.6396	4.41659
14.7083	37.8604	4.37223
14.7167	38.0588	4.31763
14.725	38.2092	4.25791
14.7333	38.3628	4.18199
14.7417	38.5548	4.11033
14.75	38.718	4.04122
14.7583	38.8588	3.98065
14.7667	38.9452	3.92179
14.775	38.9772	3.87572
14.7833	39.0124	3.82794
14.7917	39.0829	3.78699
14.8	39.1693	3.74775
14.8083	39.2461	3.71363
14.8167	39.3837	3.69827
14.825	39.5149	3.66244
14.8333	39.6013	3.6121
14.8417	39.7133	3.55409
14.85	39.8157	3.48499
14.8583	39.7965	3.43039
14.8667	39.7549	3.40224
14.875	39.7645	3.38091
14.8833	39.7645	3.35702
14.8917	39.7485	3.33996
14.9	39.7389	3.30754
14.9083	39.7837	3.27086
14.9167	39.8573	3.24014
14.925	39.9213	3.21114
14.9333	40.0333	3.1881
14.9417	40.1389	3.15483
14.95	40.1325	3.12497
14.9583	40.1005	3.0789
14.9667	39.9949	3.0226
14.975	39.9437	2.99189
14.9833	39.9213	2.98933
14.9917	39.9085	2.97482
15	39.9597	2.95606
15.0083	40.0621	2.94155
15.0167	40.1869	2.9262
15.025	40.2381	2.90828
15.0333	40.2829	2.89719
15.0417	40.3021	2.87245
15.05	40.3469	2.83747
15.0583	40.4045	2.80079
15.0667	40.3757	2.77349
15.075	40.2861	2.74789
15.0833	40.1773	2.72657
15.0917	40.1197	2.7206
15.1	40.1421	2.71206
15.1083	40.1741	2.70012
15.1167	40.2669	2.6933
15.125	40.3629	2.70524
15.1333	40.4333	2.70353
15.1417	40.4941	2.67709
15.15	40.5645	2.64552
15.1583	40.6061	2.60201
15.1667	40.5901	2.56106
15.175	40.5805	2.55253
15.1833	40.5581	2.56618
15.1917	40.5613	2.56959
15.2	40.5837	2.56618
15.2083	40.6509	2.56447
15.2167	40.7501	2.55594
15.225	40.8717	2.53206
15.2333	40.9901	2.52097
15.2417	41.0893	2.50646
15.25	41.2301	2.48172
15.2583	41.3037	2.46807
15.2667	41.3165	2.44845
15.275	41.2941	2.43992
15.2833	41.2781	2.42883
15.2917	41.2941	2.4203
15.3	41.3773	2.4203
15.3083	41.5053	2.42627
15.3167	41.6685	2.42798
15.325	41.7581	2.42371
15.3333	41.8253	2.42883
15.3417	41.8637	2.42712
15.35	41.9533	2.40665
15.3583	42.0813	2.38703
15.3667	42.1869	2.37679
15.375	42.2222	2.36399
15.3833	42.3278	2.36484
15.3917	42.4878	2.36996
15.4	42.6862	2.36229
15.4083	42.8686	2.34949
15.4167	43.0766	2.34352
15.425	43.3486	2.33584
15.4333	43.6238	2.33925
15.4417	43.8574	2.34608
15.45	44.043	2.35119
15.4583	44.2478	2.3401
15.4667	44.4718	2.33584
15.475	44.6414	2.32901
15.4833	44.7822	2.33157
15.4917	44.9934	2.32987
15.5	45.2238	2.32731
15.5083	45.4735	2.34522
15.5167	45.7999	2.37167
15.525	46.1999	2.38788
15.5333	46.6287	2.40409
15.5417	47.0415	2.39641
15.55	47.3871	2.37082
15.5583	47.7647	2.35887
15.5667	48.1071	2.34608
15.575	48.4752	2.3256
15.5833	48.8592	2.31792
15.5917	49.2688	2.33584
15.6	49.704	2.38191
15.6083	50.2288	2.41859
15.6167	50.8112	2.43224
15.625	51.4064	2.4493
15.6333	52.0529	2.46125
15.6417	52.7473	2.46978
15.65	53.4929	2.4766
15.6583	54.2609	2.48258
15.6667	54.9554	2.47746
15.675	55.5858	2.48258
15.6833	56.2482	2.50134
15.6917	56.9042	2.52779
15.7	57.6242	2.55424
15.7083	58.3667	2.59092
15.7167	59.1603	2.62505
15.725	60.0147	2.64979
15.7333	60.9235	2.69159
15.7417	61.778	2.7206
15.75	62.7124	2.74022
15.7583	63.6532	2.75728
15.7667	64.6037	2.77093
15.775	65.5733	2.76666
15.7833	66.4661	2.77008
15.7917	67.3366	2.79567
15.8	68.2454	2.84088
15.8083	69.2406	2.87842
15.8167	70.3255	2.93387
15.825	71.4103	2.97056
15.8333	72.4663	2.98847
15.8417	73.5224	3.00724
15.85	74.5592	3.01833
15.8583	75.5672	3.01577
15.8667	76.5592	3.03113
15.875	77.5577	3.05075
15.8833	78.4953	3.08744
15.8917	79.4265	3.11218
15.9	80.3994	3.13948
15.9083	81.4522	3.18128
15.9167	82.489	3.23417
15.925	83.4587	3.27853
15.9333	84.4123	3.31863
15.9417	85.3659	3.3374
15.95	86.2524	3.35276
15.9583	87.1484	3.37835
15.9667	87.9516	3.40736
15.975	88.7676	3.43636
15.9833	89.5197	3.45086
15.9917	90.2589	3.46281
16	90.9021	3.49437
16.0083	91.5933	3.53362
16.0167	92.307	3.56774
16.025	93.0302	3.59078
16.0333	93.7854	3.60357
16.0417	94.5118	3.60869
16.05	95.123	3.6121
16.0583	95.7247	3.61381
16.0667	96.3295	3.61978
16.075	96.8607	3.62064
16.0833	97.2575	3.6249
16.0917	97.5967	3.62746
16.1	97.8975	3.64282
16.1083	98.1855	3.67012
16.1167	98.48	3.68888
16.125	98.832	3.70765
16.1333	99.2	3.72472
16.1417	99.4976	3.72557
16.15	99.68	3.73239
16.1583	99.8208	3.73154
16.1667	99.936	3.71618
16.175	100	3.70851
16.1833	99.9488	3.70083
16.1917	99.8752	3.68291
16.2	99.8336	3.67694
16.2083	99.8208	3.68718
16.2167	99.8816	3.68291
16.225	99.8816	3.68888
16.2333	99.8208	3.69998
16.2417	99.7408	3.71533
16.25	99.6192	3.72642
16.2583	99.456	3.70765
16.2667	99.2416	3.67097
16.275	98.9856	3.64879
16.2833	98.6784	3.63514
16.2917	98.3231	3.62319
16.3	97.9071	3.6104
16.3083	97.4559	3.59845
16.3167	97.0591	3.60101
16.325	96.6911	3.62149
16.3333	96.3103	3.61552
16.3417	95.9199	3.60187
16.35	95.4943	3.59078
16.3583	95.0974	3.56859
16.3667	94.6846	3.53788
16.375	94.1822	3.4884
16.3833	93.6126	3.45172
16.3917	93.0462	3.43636
16.4	92.4894	3.42868
16.4083	91.9389	3.42442
16.4167	91.4205	3.41247
16.425	90.9437	3.38859
16.4333	90.4797	3.37835
16.4417	89.9837	3.36129
16.45	89.4877	3.34678
16.4583	88.9692	3.33143
16.4667	88.3868	3.28451
16.475	87.8204	3.23673
16.4833	87.2124	3.20261
16.4917	86.5116	3.16336
16.5	85.8075	3.13606
16.5083	85.1163	3.12412
16.5167	84.4603	3.119
16.525	83.8459	3.10365
16.5333	83.2443	3.09
16.5417	82.6746	3.08829
16.55	82.1114	3.07208
16.5583	81.5162	3.04307
16.5667	80.8922	3.00895
16.575	80.2682	2.97824
16.5833	79.6185	2.9552
16.5917	78.9081	2.93643
16.6	78.1913	2.91169
16.6083	77.4841	2.88269
16.6167	76.8121	2.86307
16.625	76.1976	2.85283
16.6333	75.5928	2.83662
16.6417	75.0136	2.8042
16.65	74.5176	2.77605
16.6583	74.0088	2.75387
16.6667	73.4231	2.74022
16.675	72.8119	2.70183
16.6833	72.2199	2.65491
16.6917	71.5863	2.62675
16.7	70.9623	2.6114
16.7083	70.3287	2.5858
16.7167	69.7334	2.57215
16.725	69.0422	2.57983
16.7333	68.4118	2.57471
16.7417	67.823	2.54997
16.75	67.2022	2.53717
16.7583	66.6037	2.52011
16.7667	66.0309	2.49793
16.775	65.4773	2.45869
16.7833	64.9845	2.41518
16.7917	64.3989	2.38276
16.8	63.7204	2.35631
16.8083	63.0516	2.33925
16.8167	62.4212	2.32901
16.825	61.8452	2.30427
16.8333	61.3364	2.29318
16.8417	60.8787	2.28721
16.85	60.3987	2.27783
16.8583	59.9443	2.26247
16.8667	59.4835	2.23005
16.875	59.0195	2.18825
16.8833	58.5779	2.14474
16.8917	58.0979	2.11659
16.9	57.5506	2.09355
16.9083	57.0418	2.07052
16.9167	56.5202	2.06199
16.925	56.0178	2.05687
16.9333	55.5506	2.05175
16.9417	55.0706	2.04237
16.95	54.6385	2.03042
16.9583	54.1841	2.02104
16.9667	53.6625	2.00312
16.975	53.2145	1.97156
16.9833	52.7825	1.9289
16.9917	52.3505	1.88113
17	51.9153	1.86236
17.0083	51.4576	1.85297
17.0167	50.9808	1.85041
17.025	50.552	1.84871
17.0333	50.168	1.85297
17.0417	49.7648	1.85383
17.05	49.4192	1.83079
17.0583	49.016	1.80179
17.0667	48.6	1.77022
17.075	48.2351	1.73439
17.0833	47.9119	1.7088
17.0917	47.5663	1.6832
17.1	47.1375	1.67297
17.1083	46.6159	1.6832
17.1167	46.1455	1.69173
17.125	45.7615	1.696
17.1333	45.4287	1.69003
17.1417	45.0734	1.67382
17.15	44.747	1.65676
17.1583	44.443	1.63713
17.1667	44.1582	1.62434
17.175	43.8862	1.61495
17.1833	43.6142	1.5996
17.1917	43.323	1.57571
17.2	42.9486	1.53476
17.2083	42.5102	1.50405
17.2167	42.1357	1.49296
17.225	41.8029	1.4921
17.2333	41.4573	1.48187
17.2417	41.2045	1.48101
17.25	40.9901	1.50064
17.2583	40.7405	1.51343
17.2667	40.4621	1.5194
17.275	40.1805	1.50746
17.2833	39.9501	1.48869
17.2917	39.6941	1.4648
17.3	39.3965	1.42385
17.3083	39.1213	1.39229
17.3167	38.8108	1.36926
17.325	38.494	1.35816
17.3333	38.2284	1.34878
17.3417	38.0236	1.34963
17.35	37.8444	1.33769
17.3583	37.6684	1.33001
17.3667	37.4572	1.32233
17.375	37.2716	1.31636
17.3833	37.054	1.31807
17.3917	36.7756	1.28394
17.4	36.5164	1.24641
17.4083	36.2028	1.2447
17.4167	35.9115	1.2447
17.425	35.6651	1.2319
17.4333	35.5051	1.23702
17.4417	35.3259	1.24129
17.45	35.1691	1.23873
17.4583	34.9611	1.23788
17.4667	34.7819	1.22337
17.475	34.6091	1.19948
17.4833	34.4299	1.16792
17.4917	34.2603	1.12612
17.5	34.0395	1.10138
17.5083	33.8091	1.08773
17.5167	33.5691	1.08602
17.525	33.3035	1.10138
17.5333	33.1243	1.12014
17.5417	32.9451	1.11759
17.55	32.7338	1.13038
17.5583	32.5386	1.13635
17.5667	32.3722	1.13124
17.575	32.1834	1.12782
17.5833	32.0458	1.11161
17.5917	31.9402	1.09029
17.6	31.8442	1.06981
17.6083	31.6682	1.0408
17.6167	31.4314	1.01948
17.625	31.2426	1.00924
17.6333	31.057	1.01009
17.6417	30.849	1.00924
17.65	30.6762	0.998149
17.6583	30.6474	1.01521
17.6667	30.673	1.03483
17.675	30.5706	1.03057
17.6833	30.4394	1.01948
17.6917	30.3434	1.00583
17.7	30.2378	0.983646
17.7083	30.1098	0.957199
17.7167	29.9434	0.933312
17.725	29.6873	0.929899
17.7333	29.4473	0.929899
17.7417	29.2713	0.923927
17.75	29.1465	0.924781
17.7583	29.0185	0.936724
17.7667	28.9225	0.957199
17.775	28.8137	0.967436
17.7833	28.6537	0.973408
17.7917	28.5097	0.960612
17.8	28.4617	0.928193
17.8083	28.3817	0.90004
17.8167	28.2409	0.890656
17.825	28.1257	0.899187
17.8333	28.0073	0.905159
17.8417	27.9081	0.91369
17.85	27.8153	0.933312
17.8583	27.7193	0.93843
17.8667	27.6617	0.92734
17.875	27.6457	0.901746
17.8833	27.6233	0.880418
17.8917	27.5241	0.865915
17.9	27.3801	0.845441
17.9083	27.2041	0.836909
17.9167	27.0057	0.843734
17.925	26.8425	0.842881
17.9333	26.6729	0.846294
17.9417	26.5544	0.840322
17.95	26.4488	0.842028
17.9583	26.388	0.852265
17.9667	26.3592	0.866768
17.975	26.3496	0.874447
17.9833	26.2824	0.867622
17.9917	26.1576	0.842028
18	26.0104	0.817288
18.0083	25.8856	0.802785
18.0167	25.7704	0.789988
18.025	25.6968	0.775485
18.0333	25.62	0.767807
18.0417	25.5528	0.772072
18.05	25.508	0.776338
18.0583	25.3672	0.785722
18.0667	25.2648	0.795107
18.075	25.252	0.804491
18.0833	25.2328	0.805344
18.0917	25.2104	0.786575
18.1	25.1784	0.785722
18.1083	25.1016	0.77975
18.1167	24.9576	0.763541
18.125	24.7976	0.758422
18.1333	24.628	0.760129
18.1417	24.5544	0.762688
18.15	24.5064	0.778044
18.1583	24.4392	0.794253
18.1667	24.3752	0.781457
18.175	24.324	0.765247
18.1833	24.3112	0.761835
18.1917	24.2696	0.772925
18.2	24.2408	0.788282
18.2083	24.2152	0.788282
18.2167	24.1608	0.763541
18.225	24.0712	0.731123
18.2333	23.9528	0.715766
18.2417	23.8536	0.709795
18.25	23.732	0.723445
18.2583	23.6584	0.742213
18.2667	23.6008	0.764394
18.275	23.5816	0.765247
18.2833	23.5624	0.751597
18.2917	23.5272	0.735388
18.3	23.4792	0.717473
18.3083	23.4408	0.717473
18.3167	23.4023	0.720885
18.325	23.2839	0.71662
18.3333	23.1911	0.717473
18.3417	23.1015	0.709795
18.35	23.0247	0.708942
18.3583	23.0375	0.72771
18.3667	22.9959	0.734535
18.375	22.9191	0.725151
18.3833	22.8647	0.708942
18.3917	22.8231	0.707235
18.4	22.7655	0.699557
18.4083	22.7175	0.696145
18.4167	22.6663	0.68932
18.425	22.4903	0.674817
18.4333	22.4007	0.670551
18.4417	22.3463	0.683348
18.45	22.3015	0.690173
18.4583	22.3303	0.687614
18.4667	22.3815	0.687614
18.475	22.4167	0.68932
18.4833	22.4487	0.679936
18.4917	22.4231	0.667992
18.5	22.3431	0.653489
18.5083	22.2855	0.644958
18.5167	22.2311	0.633014
18.525	22.1479	0.627895
18.5333	21.9879	0.638133
18.5417	21.8503	0.657754
18.55	21.8055	0.666286
18.5583	21.7895	0.662873
18.5667	21.7543	0.671404
18.575	21.7575	0.673964
18.5833	21.7799	0.668845
18.5917	21.7575	0.66202
18.6	21.7063	0.667992
18.6083	21.6967	0.679936
18.6167	21.6647	0.683348
18.625	21.5975	0.669698
18.6333	21.4887	0.651783
18.6417	21.3671	0.638133
18.65	21.2615	0.63728
18.6583	21.2487	0.639839
18.6667	21.2455	0.636426
18.675	21.2807	0.658608
18.6833	21.3319	0.678229
18.6917	21.3511	0.681642
18.7	21.3095	0.679082
18.7083	21.2583	0.673964
18.7167	21.2071	0.653489
18.725	21.1271	0.632161
18.7333	21.0439	0.624483
18.7417	20.9959	0.616805
18.75	20.9511	0.620217
18.7583	20.9063	0.627895
18.7667	20.8871	0.644958
18.775	20.9159	0.656901
18.7833	20.8615	0.656048
18.7917	20.8455	0.664579
18.8	20.8615	0.673964
18.8083	20.8999	0.656048
18.8167	20.9479	0.642398
18.825	20.9319	0.635573
18.8333	20.8327	0.621923
18.8417	20.7207	0.622777
18.85	20.5959	0.627895
18.8583	20.4903	0.642398
18.8667	20.4551	0.657754
18.875	20.4935	0.673964
18.8833	20.4871	0.690173
18.8917	20.4903	0.701263
18.9	20.5031	0.696998
18.9083	20.5159	0.667139
18.9167	20.5383	0.635573
18.925	20.4935	0.620217
18.9333	20.3783	0.625336
18.9417	20.2822	0.630455
18.95	20.1766	0.636426
18.9583	20.1254	0.647517
18.9667	20.0806	0.658608
18.975	20.0806	0.661167
18.9833	20.0646	0.659461
18.9917	19.9878	0.661167
19	19.9238	0.658608
19.0083	19.895	0.63728
19.0167	19.9558	0.615952
19.025	20.0134	0.605714
19.0333	20.0166	0.598889
19.0417	19.9526	0.60998
19.05	19.8694	0.618511
19.0583	19.7766	0.625336
19.0667	19.7254	0.632161
19.075	19.7542	0.633014
19.0833	19.8022	0.630455
19.0917	19.8054	0.645811
19.1	19.7798	0.657754
19.1083	19.7574	0.646664
19.1167	19.7158	0.636426
19.125	19.7094	0.622777
19.1333	19.6678	0.615098
19.1417	19.4918	0.604861
19.15	19.3798	0.609127
19.1583	19.3638	0.609127
19.1667	19.3766	0.597183
19.175	19.3862	0.605714
19.1833	19.4438	0.615098
19.1917	19.4694	0.60998
19.2	19.4758	0.615098
19.2083	19.4886	0.606567
19.2167	19.4918	0.589505
19.225	19.4278	0.588652
19.2333	19.3574	0.600595
19.2417	19.2902	0.60998
19.25	19.239	0.626189
19.2583	19.2038	0.651783
19.2667	19.1654	0.660314
19.275	19.1366	0.655195
19.2833	19.1814	0.635573
19.2917	19.223	0.613392
19.3	19.2422	0.604861
19.3083	19.2454	0.611686
19.3167	19.2614	0.614245
19.325	19.2518	0.610833
19.3333	19.1622	0.615952
19.3417	19.1014	0.62363
19.35	19.015	0.616805
19.3583	18.9254	0.626189
19.3667	18.8966	0.627895
19.375	18.903	0.62363
19.3833	18.9318	0.626189
19.3917	18.9766	0.631308
19.4	19.015	0.629602
19.4083	19.0086	0.62363
19.4167	18.9638	0.617658
19.425	18.903	0.604861
19.4333	18.855	0.594624
19.4417	18.759	0.587799
19.45	18.6406	0.585239
19.4583	18.5606	0.583533
19.4667	18.5286	0.595477
19.475	18.503	0.595477
19.4833	18.4838	0.58268
19.4917	18.4838	0.590358
19.5	18.583	0.604008
19.5083	18.6214	0.603155
19.5167	18.6758	0.619364
19.525	18.7494	0.622777
19.5333	18.7366	0.601449
19.5417	18.6278	0.581827
19.55	18.5318	0.575855
19.5583	18.4582	0.575855
19.5667	18.4038	0.579268
19.575	18.3494	0.591211
19.5833	18.3398	0.610833
19.5917	18.3622	0.612539
19.6	18.391	0.608274
19.6083	18.4134	0.615952
19.6167	18.4998	0.603155
19.625	18.4966	0.575002
19.6333	18.4358	0.554527
19.6417	18.3654	0.55794
19.65	18.3142	0.573296
19.6583	18.2022	0.568177
19.6667	18.0998	0.563058
19.675	18.0326	0.566471
19.6833	18.103	0.571589
19.6917	18.151	0.570736
19.7	18.1766	0.571589
19.7083	18.1702	0.575002
19.7167	18.1766	0.563058
19.725	18.1638	0.539171
19.7333	18.1478	0.521255
19.7417	18.1446	0.513577
19.75	18.1446	0.514431
19.7583	18.0998	0.532346
19.7667	18.0358	0.561352
19.775	17.975	0.575855
19.7833	17.9494	0.570736
19.7917	17.9846	0.551968
19.8	18.0166	0.534052
19.8083	18.0006	0.524668
19.8167	17.9814	0.520402
19.825	17.943	0.51699
19.8333	17.9142	0.513577
19.8417	17.8246	0.499074
19.85	17.751	0.48969
19.8583	17.687	0.487984
19.8667	17.6134	0.507606
19.875	17.607	0.53064
19.8833	17.5942	0.553674
19.8917	17.6486	0.565618
19.9	17.687	0.548555
19.9083	17.6934	0.539171
19.9167	17.703	0.514431
19.925	17.6934	0.494809
19.9333	17.687	0.494809
19.9417	17.6806	0.501634
19.95	17.639	0.508459
19.9583	17.5846	0.493956
19.9667	17.5078	0.475187
19.975	17.4534	0.484571
19.9833	17.3894	0.50334
19.9917	17.3606	0.516137
20	17.3542	0.524668
20.0083	17.3638	0.528934
20.0167	17.3638	0.514431
20.025	17.367	0.510165
20.0333	17.3606	0.505046
20.0417	17.319	0.50334
20.05	17.2518	0.495662
20.0583	17.223	0.487131
20.0667	17.191	0.490543
20.075	17.1845	0.492249
20.0833	17.2358	0.492249
20.0917	17.3158	0.487984
20.1	17.3478	0.486278
20.1083	17.3094	0.50334
20.1167	17.2902	0.513577
20.125	17.3158	0.501634
20.1333	17.3094	0.498221
20.1417	17.3126	0.485424
20.15	17.239	0.479453
20.1583	17.1461	0.458978
20.1667	17.1109	0.439356
20.175	17.0853	0.447034
20.1833	17.0565	0.464097
20.1917	17.0341	0.477746
20.2	17.0629	0.50334
20.2083	17.0693	0.511871
20.2167	17.0405	0.500781
20.225	17.0309	0.486278
20.2333	17.0245	0.464097
20.2417	17.0277	0.443622
20.25	17.0245	0.434237
20.2583	16.9541	0.434237
20.2667	16.9061	0.432531
20.275	16.8549	0.430825
20.2833	16.7941	0.429972
20.2917	16.7589	0.447887
20.3	16.7813	0.473481
20.3083	16.8005	0.476893
20.3167	16.8517	0.46495
20.325	16.8613	0.446181
20.3333	16.8517	0.420587
20.3417	16.8901	0.417175
20.35	16.9029	0.415469
20.3583	16.8965	0.421441
20.3667	16.8261	0.434237
20.375	16.7397	0.441062
20.3833	16.6533	0.43765
20.3917	16.5989	0.435944
20.4	16.5893	0.439356
20.4083	16.6629	0.438503
20.4167	16.6629	0.447034
20.425	16.6821	0.44874
20.4333	16.7173	0.439356
20.4417	16.7333	0.423147
20.45	16.6853	0.400113
20.4583	16.6341	0.389875
20.4667	16.5701	0.384756
20.475	16.4837	0.380491
20.4833	16.3877	0.388169
20.4917	16.2917	0.405231
20.5	16.3301	0.418881
20.5083	16.4485	0.418028
20.5167	16.4549	0.419734
20.525	16.4709	0.416322
20.5333	16.4997	0.400966
20.5417	16.5925	0.380491
20.55	16.6341	0.368547
20.5583	16.5637	0.382197
20.5667	16.4805	0.394994
20.575	16.3717	0.401819
20.5833	16.2693	0.408644
20.5917	16.2309	0.417175
20.6	16.2821	0.429119
20.6083	16.3045	0.439356
20.6167	16.3173	0.429972
20.625	16.3269	0.423147
20.6333	16.3653	0.415469
20.6417	16.4133	0.400966
20.65	16.4229	0.394141
20.6583	16.3941	0.392435
20.6667	16.3461	0.383903
20.675	16.3141	0.383903
20.6833	16.2661	0.389875
20.6917	16.1957	0.3967
20.7	16.1829	0.398406
20.7083	16.1413	0.392435
20.7167	16.1253	0.377078
20.725	16.1669	0.371107
20.7333	16.1989	0.380491
20.7417	16.2373	0.381344
20.75	16.2245	0.376225
20.7583	16.1797	0.361722
20.7667	16.0965	0.362575
20.775	16.0325	0.363429
20.7833	16.0069	0.35831
20.7917	16.0293	0.363429
20.8	16.0645	0.381344
20.8083	16.0677	0.393288
20.8167	16.0869	0.397553
20.825	16.0933	0.404378
20.8333	16.0741	0.403525
20.8417	16.0805	0.381344
20.85	16.0965	0.364282
20.8583	16.0453	0.353191
20.8667	15.9429	0.360016
20.875	15.8309	0.382197
20.8833	15.7797	0.393288
20.8917	15.7637	0.404378
20.9	15.8085	0.416322
20.9083	15.8437	0.418028
20.9167	15.8917	0.419734
20.925	15.9685	0.400966
20.9333	16.0229	0.399259
20.9417	16.0229	0.380491
20.95	16.0741	0.350632
20.9583	16.0933	0.33101
20.9667	16.0293	0.324185
20.975	15.9365	0.333569
20.9833	15.8725	0.335276
20.9917	15.8469	0.342101
21	15.8213	0.348925
21.0083	15.8053	0.352338
21.0167	15.8213	0.35831
21.025	15.8437	0.360016
21.0333	15.8469	0.371107
21.0417	15.8277	0.377932
21.05	15.8213	0.37196
21.0583	15.8149	0.365135
21.0667	15.7637	0.348072
21.075	15.7189	0.342954
21.0833	15.6709	0.342101
21.0917	15.6997	0.349779
21.1	15.7253	0.364282
21.1083	15.7061	0.377078
21.1167	15.7541	0.393288
21.125	15.8213	0.388169
21.1333	15.8469	0.394994
21.1417	15.8373	0.378785
21.15	15.8693	0.359163
21.1583	15.9045	0.335276
21.1667	15.8405	0.325038
21.175	15.7637	0.335276
21.1833	15.7189	0.339541
21.1917	15.7125	0.347219
21.2	15.7093	0.353191
21.2083	15.7765	0.379638
21.2167	15.8117	0.3967
21.225	15.7861	0.403525
21.2333	15.7957	0.394141
21.2417	15.8437	0.376225
21.25	15.8277	0.35575
21.2583	15.7957	0.336982
21.2667	15.7733	0.343807
21.275	15.6901	0.345513
21.2833	15.6197	0.345513
21.2917	15.5941	0.368547
21.3	15.5877	0.373666
21.3083	15.5781	0.365135
21.3167	15.6069	0.367694
21.325	15.6069	0.380491
21.3333	15.6101	0.381344
21.3417	15.6901	0.378785
21.35	15.7733	0.376225
21.3583	15.7989	0.376225
21.3667	15.8021	0.373666
21.375	15.7477	0.3694
21.3833	15.7381	0.361722
21.3917	15.7285	0.360869
21.4	15.6517	0.368547
21.4083	15.5557	0.38561
21.4167	15.5013	0.401819
21.425	15.5589	0.421441
21.4333	15.6037	0.43509
21.4417	15.5877	0.43765
21.45	15.6037	0.419734
21.4583	15.6645	0.405231
21.4667	15.6901	0.401819
21.475	15.6805	0.395847
21.4833	15.6997	0.400113
21.4917	15.6965	0.398406
21.5	15.7061	0.393288
21.5083	15.7061	0.389022
21.5167	15.7253	0.393288
21.525	15.7637	0.403525
21.5333	15.8085	0.417175
21.5417	15.8309	0.428266
21.55	15.8309	0.424
21.5583	15.8405	0.424
21.5667	15.8117	0.414616
21.575	15.7573	0.415469
21.5833	15.7029	0.426559
21.5917	15.6421	0.441915
21.6	15.6613	0.447887
21.6083	15.7061	0.446181
21.6167	15.7285	0.44874
21.625	15.7765	0.458125
21.6333	15.8405	0.467509
21.6417	15.8949	0.486278
21.65	15.9365	0.486278
21.6583	15.9685	0.476893
21.6667	15.9909	0.472628
21.675	16.0581	0.46239
21.6833	16.0325	0.464097
21.6917	15.9909	0.475187
21.7	15.9653	0.484571
21.7083	15.9525	0.494809
21.7167	15.9781	0.493103
21.725	16.0229	0.50334
21.7333	16.0421	0.505046
21.7417	16.0357	0.504193
21.75	16.0421	0.499927
21.7583	16.0005	0.483718
21.7667	15.9589	0.470068
21.775	15.9461	0.46495
21.7833	15.9365	0.468362
21.7917	15.9365	0.475187
21.8	15.8949	0.488837
21.8083	15.8533	0.511018
21.8167	15.8725	0.528934
21.825	15.9621	0.540877
21.8333	16.0581	0.546849
21.8417	16.1541	0.54429
21.85	16.2181	0.535758
21.8583	16.2053	0.537465
21.8667	16.1893	0.553674
21.875	16.2405	0.564764
21.8833	16.2469	0.580121
21.8917	16.2245	0.601449
21.9	16.1925	0.616805
21.9083	16.1605	0.628748
21.9167	16.1349	0.627895
21.925	16.1861	0.644958
21.9333	16.2149	0.650076
21.9417	16.2917	0.647517
21.95	16.3909	0.633867
21.9583	16.4677	0.626189
21.9667	16.4453	0.632161
21.975	16.4037	0.633867
21.9833	16.3525	0.627042
21.9917	16.2981	0.615952
22	16.2949	0.613392

## Sheet: 1C
	Percent of activity
Heparin concentration (M)	Dansyl-GRS													Dansyl-GR
0	15.6092	19.5113	19.0112		17.3304	20.9589	21.4307	29.7057	17.9144	19.0273	20.3833	26.8101		29.2581	33.2831	31.7378	33.0997	15.1985	16.7494
1e-11	20.5363	18.516	18.3364		18.3208	22.6349	28.0427	41.0996	21.5057	25.1591	22.7524	23.5726			31.8425			14.2222	12.8113	13.1616
2.5e-11	20.7593	19.3728	20.2447		34.5152	24.9183	26.9268	27.128	20.7618	28.2871	22.8964	25.8275		29.4522				14.5021	15.204	19.1089
5e-11	20.7952	21.8009	22.1064		23.2515	28.8698	32.2765	33.5188	27.5457	29.5624	27.6083	34.7928		35.8952	46.8525			18.331	18.8777	24.9461
7.5e-11	21.1678	25.7237	26.57		25.0558	29.0717	32.7522	41.0447	40.7019	33.7735	34.6646	38.7407		44.2052	40.3364			21.5606	30.6774	22.032
1e-10	26.1606	26.4755	26.5037		27.9032	33.6898	44.788	52.6728	46.0634	43.8733	40.6777	37.5025		44.9338	44.6675	46.6291	47.7822	27.9933	26.8718
2.5e-10	39.7761	37.9275	40.9698		40.3513	52.221	61.1317		73.568	74.5687	60.404	57.796						40.9318	41.0432	43.3218	45.376	43.354
3.5e-10		48.8578	56.1319		51.6942	65.1397	72.7277	74.6059	65.9041	69.4461	65.5636	71.035						53.8278	53.0573	56.6882	56.5917	54.6011
5e-10	61.5494	65.0618	59.04	57.5924	58.3069	71.6411	82.4707	87.1113	78.597	82.0055	71.481	75.0733		73.3735	71.6222	77.8284	83.8355	68.567	65.8096
1e-09	82.4331	79.8888	90.5404	85.5267	68.8746	95.6784	104.483	102.821	98.8832	98.9895	91.1519	96.9131		81.8748	85.137	90.0184	94.1919	95.9409	91.0545
2.5e-09	81.1542	100	100	100	79.9026	100	101.977	108.824	101.771	98.2286	93.8881	103.592		92.5241	91.102	96.3005	97.7337	101.404	98.5959
5e-09	100	94.0771	97.8956	94.9631	98.7395	96.7435	96.7062	99.9155	98.2235	98.2014	84.7375	99.6273		95.9639	91.8528	95.3412	96.7865	100.605	98.1081
7.5e-09	95.5394	93.6804	92.5505	93.4687	100	90.3909	100.017	99.4642	98.8144	92.4632	98.6596	102.65		97.5496	98.1784	98.1716	104.139	100.695	95.2802
1e-08	93.3633	93.2888	93.7516	92.7775	90.2119	87.7277	100.429	99.5714	95.3727	95.2077	97.8553	102.145		92.4159	100.717	100.929	100.904	93.2543	92.0494
2.5e-08	85.2231	87.3391	94.1437	86.7775	88.3453	83.0342	95.3393	94.2269	90.7824	92.6324	95.3791	101.811		93.201	95.9953	97.0599	102.077	91.8712	90.1298
5e-08	85.4445	84.7026	88.1955	87.3873	93.0813	81.1041	94.442	94.9917	95.3234	92.4947	95.7382	103.445		96.8034	98.3458	95.1264	104.279	87.4227	86.08
1e-07	82.1384	82.3616	88.4873	87.9754	83.9227	78.0725	93.5735		95.4841	92.408	97.9527	101.698		100.47	99.5303	91.3607	97.6481	84.2247	85.6853

## Sheet: 1D
	Percent of activity
Calcium concentration (M)	No heparin GRS									+ Heparin GRS
0	0	1.5209	0.164788	0.07798	1.96461	2.20106				2.78151	2.06946	4.6126	3.52971	3.13091	4.41437
1.563e-06	0	2.37171	0.594415	1.56549	0.992155	1.15512				2.69977	1.59942	1.93773	1.9598	1.8975	4.29508
3.125e-06	0	1.68009	1.57726	0.90045	0.333914	0.461728				3.50754	-0.84542	1.52135	1.93921	2.49184	6.64473
6.25e-06	0	2.44807	2.04073	1.16529	1.20092	2.35018				4.7703	5.39738	4.0226	1.79649	6.08447	7.08249
1.25e-05	0	3.12463	2.65427	1.57432	1.24246	2.15952				9.07272	10.1472	10.9275	6.81959	11.8159	12.9459
2.5e-05	0	5.06287	3.18836	3.45173	2.32142	4.31532				27.3182	26.5362		21.9213	41.8745	40.23
3.5e-05	13.9334	4.30672	3.4635	3.70479	2.13289	2.8625				57.0974	60.6651	30.8257	33.6551	51.1687	52.1198
5e-05	3.8797	16.0986	6.08981	5.13198	6.36247	5.29522				72.4678	71.0211	45.5242	49.8573	86.3026	86.8661
6.5e-05	8.98129	7.6099	14.5749	13.9217	9.59936	9.3416				89.1891	90.0948	59.3444	61.9221	109.998	113.499
8e-05	13.1245	12.8728			18.6795	13.9887				99.3869	105.055		68.4077	120.181	124.54
0.0001	45.1818	20.1676	27.5358	25.3171	20.8768	18.9788				112.076	117.095	77.0209	75.3009	127.589	126.488
0.00015	55.2452	45.3991	50.9211	48.6228	40.3184	38.9241				128.394	136.106	85.8003	83.992	140.468	148.036
0.0002	81.1285	58.9603	60.8996	62.1222	59.3712	53.9316				136.154	137.413	94.0367	91.9975	143.722	154.14
0.00035	82.7581	89.2945	82.506	86.9376	76.4428	81.991				145.954	152.644	104.284	106.639	152.003	159.017
0.0005	95.5255	93.7077	91.8724	82.809	89.2711	90.0827				148.7	153.402	105.292	100.591	158.199	161.39
0.001	99.3815	100.618	103.369	96.6307	97.7175	102.282				159.36	161.42	117.392	113.329	162.06	170.573
0.002	96.7958	106.428	99.8484	94.8769	96.6321	100.193				161.034	166.583	125.666	123.016	171.469	171.939
0.005	85.6321	93.825	87.6777	92.9053	89.0815	90.7069				166.711	168.159	128.497	125.355	164.029	167.205
	Percent of activity
Calcium concentration (M)	No heparin GR									+ Heparin GR
0	0	0	0	0	0	0				0	0	0	0	0	0
1.25e-05	3.43808	0	5.45737	0	0	0				7.16496	7.53169	4.25325	0	2.60912	0
2.5e-05	0	4.07069	4.67081	1.83045	0	0.579804				13.6561	18.121	22.5189	12.2354	0	6.08257
3.5e-05	11.254	10.3188	11.0701	22.2422	4.46127	0				24.9146	19.4733	36.4391	23.0482	14.887	14.7313
5e-05	14.3345	16.0169	10.3612	10.6089	6.66237	6.94691				33.8307	31.2453	31.7732	46.2711	29.3177	32.8502
6.5e-05	23.0993	25.7489	18.7367	16.0954	8.24609	13.0778				48.2156	43.8424	38.0074	43.8289	45.724	51.7421
8e-05	29.0266	25.7077	17.9258	19.6689	20.1535	22.1023				51.5575	53.6891	46.2711	48.5968	54.974	71.1709
0.0001	38.2223	39.3133	22.0285	16.9013	29.2371	30.4182				66.1578	67.1526	50.5826	53.6658	60.4284	62.9892
0.00015	58.0119	52.1809	40.2748	45.9215	42.3042	45.5522				91.7967	84.4072	89.3037	89.9107	82.3106	81.9026
0.0002	55.2935	65.186	59.1231	72.2228	55.7417	58.8823				71.2875	80.9049	96.4556	103.918	96.5641	114.248
0.00035	89.9906	84.8152	97.1305	92.1344	78.6493	80.5873				92.7136	94.6343	154.011	81.2779	110.871	112.213
0.0005	76.0733	103.459	83.2346	94.8194	89.3005	86.4927				90.9212	96.3304	107.725	113.488	110.469	121.78
0.001	84.4576	105.068	101.641	97.0722	94.2342	100.596				82.656	80.1348	96.9897		117.287	113.765
0.002	95.1569	104.843	95.1544	104.846	94.6583	105.342				90.5178	91.4117	104.807	113.119	130.3	120.476
0.005	70.4898	79.3142	92.8044	91.678	90.9433	87.3356				82.2985	92.5439	80.1466		108.59	127.814

## Sheet: 1E
Heparin concentration (M)	Percent of activity
0	4.8657	8.8215	7.0592	10.8202	7.0877	5.0946	9.6923	2.1304	9.4127	4.0118
1e-10	5.4232	7.4747	8.6776	9.832	5.0569	3.9871	7.5403	4.9779	8.3639	3.9067
1e-09	5.8794	10.7744	10.9125	12.6729	5.7677	7.8208	8.8156	9.9346	11.9035	6.9523
5e-09	15.9655	19.0572	23.0117	24.6542	11.0479	17.192	14.395	26.1759	30.388	29.5316
1e-08	38.368	35.8923	41.5074	27.8656	27.498	32.1009	20.6919	52.9635	58.5737	64.6083
5e-08	98.2767	91.3805	92.2164	76.4081	69.2323	83.3021	70.3491	90.8247	94.8873	80.0462
1e-07	87.7851	98.5185	96.9174	100	85.1747	85.8579	79.8342	94.9378	98.9512	81.2014
5e-07	100	100	100	93.9476	100	100	100	92.1957	99.6067	100

## Sheet: 1F
	Percent of activity
Ca2+ concentration (M)	No Heparin											+ Heparin
0	0	0.6228	0	0.1828	1.055	1.544	0	0	0.6396	0		0	0	0.7794	0	3.3137	0
5e-06	0	0.0698	0	0	0.355	0	0	0	0	0		0	0	0	0	0	0
1e-05	0	0	0	0	0.3057	0	0	0	0	0		0	0	0	0	0	0
5e-05	0	0.408	0.4693	0.6199	1.055	1.4911	1.664	0	0.2762	0		24.175	20.8098	17.4024	12.8688	8.9083	11.0601
7.5e-05	0.8901	1.7502	0.7079	0.9378	1.548	1.8084	3.5289	1.5492	1.8026	0		44.1489	46.8628	24.5606	27.8215	26.4094	28.4177
0.0001	5.1238	5.0789	4.8358	7.6134	2.1396	4.0292	11.9925	5.6722	3.9831	0		59.4551	59.5636	44.1263	52.2389	45.2015	49.2182
0.000175	29.4941	20.0043	9.2102	27.4815	12.1475	10.2157	14.3595	22.976	27.8238	6.1496		76.1724	74.0013	65.76	67.1916	58.3991	51.6569
0.00025	34.5962	33.5338	17.7205	36.1043	22.8456	24.1223	43.4084	52.961	47.8122	12.6664		79.9718	78.3435	75.2247	73.4749	45.7754	61.1247
0.0005	73.4043	70.364	61.465	68.9263	46.4603	56.5884	56.7494	70.8896	66.6376	60.0275		81.0573	82.1429	84.5303	80.474	76.6174	87.2328
0.001	88.1676	89.7455	79.0822	84.7016	81.0195	81.176	73.6049	82.0715	71.2894	84.1212		87.462	84.6396	88.5071	85.7234	77.4781	78.0519
0.005	100	100	100	100	100	100	89.8867	94.1279	93.4584	86.9665		86.2679	86.2679	89.9388	86.8369	88.237	90.3888
0.01	96.2006	98.9799	99.4035	98.8874	99.2605	95.294	100	100	100	100		81.8172	83.7712	84.2122	82.3033	95.1227	95.553
												Replicate 1		Replicate 2		Replicate 3

## Sheet: 1G
PAD4 concentration (M)	Fnorm
1e-06	86.4995	92.6827	94.8398	88.5657
5e-07	86.2283	88.9365	90.2731	89.4515
2.5e-07	84.191	92.9391	97.0022	91.7938
1.25e-07	87.1816	90.8545	91.928	89.5359
6.25e-08	90.6179	94.0596	93.7484	93.1871
3.13e-08	95.9318	96.1156	99.8688	95.7921
1.56e-08	99.9481	96.7132	97.2359	96.1449
7.81e-09	100.013	99.1793	96.8549	99.7853
3.91e-09	105.787	105.17	101.265	103.365
1.95e-09	105.819	102.823	103.651	103.598
9.77e-10	112.002	111.373	103.308	104.244
4.88e-10	106.711	105.652	104.82	109.511
2.44e-10	114.195	106.846	110.141	110.355
1.22e-10	108.136	107.831	102.546	108.475
6.1e-11	112.946	107.821	113.749	111.152
3.05e-11	112.739	109.952	107.716	113.991

## Sheet: 1H
Heparin concentration (M)	Fnorm
5e-06	866.708	860.517	860.939
2.5e-06	855.591	854.589	861.896
1.25e-06	856.73	855.93	862.126
6.25e-07	867.47	850.424	854.824
3.13e-07	855.627	859.358	857.609
1.56e-07	862.35	859.726	848.634
7.81e-08	863.572	859.825	863.862
3.91e-08	864.125	858.704	864.555
1.95e-08	864.262	870.377	865.772
9.77e-09	858.625	864.825	866.09
4.88e-09	868.78	869.794	871.41
2.44e-09	866.26	874.795	875.662
1.22e-09	872.767	870.808	874.471
6.1e-10	871.138	878.605	868.696
3.05e-10	870.713	879.272	872.669
1.53e-10	879.896	877.066	875.399

## Sheet: 1J
	0 Heparin			0.001 µM Heparin			0.01 µM Heparin			0.1 µM Heparin			0.5 µM Heparin			1 µM Heparin			2.5 µM Heparin			10 µM Heparin
Temperature (°C)	Mean	SD		Mean	SD		Mean	SD		Mean	SD		Mean	SD		Mean	SD		Mean	SD		Mean	SD
20.0185	0.21362	0.12997		0.09557	0.11524		0.18053	0.09002		0.10646	0.04615		0.21843	0.17969		0.1215	0.19419		0.47595	0.30558		0.14758	0.15971
20.2219	0.20173	0.11214		0.09902	0.10108		0.17412	0.0805		0.11172	0.0385		0.20891	0.14965		0.13417	0.17557		0.45539	0.26851		0.15716	0.12755
20.3612	0.191	0.09638		0.10185	0.08782		0.16792	0.07204		0.11621	0.03264		0.20036	0.12209		0.14517	0.16069		0.4371	0.23495		0.16693	0.09847
20.7108	0.18265	0.08345		0.10369	0.07563		0.16201	0.06535		0.11925	0.02972		0.19317	0.098		0.15255	0.15154		0.42351	0.20598		0.17803	0.07414
20.9007	0.17354	0.07175		0.10557	0.06416		0.15627	0.05846		0.12259	0.02728		0.18627	0.07577		0.16124	0.14182		0.4084	0.17812		0.18743	0.05186
21.2457	0.16461	0.06212		0.1072	0.05356		0.15072	0.052		0.12571	0.02624		0.17997	0.05689		0.16979	0.13356		0.39358	0.1526		0.19602	0.03562
21.3988	0.1564	0.0551		0.1084	0.04399		0.14541	0.04631		0.12831	0.02677		0.17445	0.04365		0.17731	0.12756		0.38019	0.13		0.20431	0.03204
21.7462	0.14773	0.05049		0.10951	0.03547		0.14024	0.04084		0.13104	0.02815		0.16935	0.03837		0.18573	0.12243		0.36579	0.11001		0.21122	0.04177
21.9331	0.14074	0.04875		0.10994	0.02843		0.13538	0.03658		0.13274	0.03044		0.16529	0.04274		0.19156	0.11997		0.35477	0.09348		0.21869	0.05601
22.2809	0.13315	0.04903		0.11031	0.0231		0.13065	0.03266		0.13463	0.033		0.16163	0.05214		0.19851	0.11826		0.34249	0.08062		0.22467	0.0717
22.4347	0.12595	0.05087		0.11036	0.02008		0.12614	0.02956		0.13619	0.03574		0.15864	0.0634		0.20497	0.11788		0.33094	0.07207		0.23005	0.0868
22.7814	0.11934	0.05352		0.11005	0.01959		0.12187	0.02729		0.13731	0.03842		0.15635	0.07469		0.21058	0.1185		0.32057	0.06752		0.23497	0.10062
22.9465	0.1127	0.05656		0.1095	0.02113		0.11777	0.02588		0.13832	0.04107		0.15464	0.0853		0.21643	0.12004		0.31004	0.06766		0.23893	0.11346
23.3166	0.10681	0.05937		0.10856	0.02373		0.11392	0.02517		0.13881	0.04341		0.15367	0.09477		0.22115	0.12191		0.30104	0.06986		0.24257	0.12456
23.4727	0.10074	0.06198		0.10739	0.02671		0.1102	0.0253		0.13924	0.0457		0.15328	0.10308		0.22636	0.12456		0.29158	0.07535		0.24518	0.13459
23.8187	0.09532	0.06391		0.10589	0.0296		0.10675	0.02582		0.13923	0.04762		0.15357	0.11001		0.23063	0.12715		0.28341	0.08106		0.24733	0.14296
23.9846	0.0899	0.0648		0.10347	0.0327		0.1039	0.02595		0.1388	0.04859		0.15478	0.11318		0.23432	0.12965		0.27341	0.08974		0.24907	0.15067
24.3541	0.08427	0.06517		0.10092	0.03549		0.10135	0.02743		0.13809	0.04916		0.15706	0.11507		0.23858	0.13281		0.2644	0.1014		0.24957	0.15741
24.5075	0.07931	0.06422		0.09802	0.03768		0.09923	0.02943		0.137	0.04961		0.16062	0.11523		0.24159	0.13516		0.25788	0.11183		0.2478	0.16288
24.8563	0.07505	0.06251		0.09401	0.03928		0.09652	0.0309		0.13473	0.04976		0.16535	0.11461		0.24731	0.13773		0.25282	0.12364		0.24711	0.16732
25.0121	0.07118	0.05941		0.08937	0.04012		0.09365	0.03222		0.13242	0.04965		0.17019	0.1134		0.253	0.13961		0.24841	0.13409		0.24507	0.16995
25.3926	0.06785	0.05532		0.08463	0.04074		0.09119	0.03393		0.12994	0.04933		0.17557	0.11164		0.25782	0.14089		0.24472	0.14516		0.24084	0.17056
25.5496	0.06515	0.05043		0.07952	0.04013		0.08877	0.03526		0.12726	0.04881		0.18166	0.10865		0.26189	0.14207		0.24116	0.15487		0.23753	0.16617
25.8952	0.06308	0.04572		0.0752	0.03915		0.08712	0.03624		0.12466	0.04808		0.18685	0.10671		0.26358	0.14284		0.23974	0.16278		0.23454	0.16115
26.0515	0.06144	0.04057		0.07099	0.03726		0.08514	0.03693		0.12114	0.04776		0.19263	0.10466		0.26399	0.14351		0.23989	0.17		0.23103	0.15288
26.4276	0.06035	0.03536		0.06741	0.03471		0.0831	0.03703		0.11768	0.0484		0.19763	0.10358		0.26369	0.14379		0.24095	0.17416		0.22778	0.14279
26.5826	0.06001	0.03073		0.06409	0.03193		0.08077	0.03722		0.11456	0.04925		0.20194	0.10369		0.26291	0.14371		0.24356	0.1765		0.22485	0.13173
26.9326	0.06025	0.02624		0.0609	0.02969		0.07872	0.03665		0.112	0.04947		0.20578	0.1043		0.26083	0.14311		0.24785	0.17994		0.22426	0.12169
27.0893	0.0603	0.02301		0.05864	0.02724		0.07675	0.0351		0.10992	0.05015		0.2092	0.10596		0.25856	0.14256		0.2509	0.17974		0.22489	0.11266
27.4693	0.06109	0.02001		0.05682	0.02449		0.07492	0.0339		0.10796	0.05106		0.21392	0.10754		0.25461	0.14191		0.2523	0.17453		0.2257	0.10425
27.6234	0.06213	0.01784		0.05526	0.02182		0.07315	0.03273		0.10585	0.05238		0.21878	0.11075		0.2502	0.141		0.25247	0.16583		0.22797	0.09619
27.9696	0.06276	0.01627		0.05466	0.02009		0.07143	0.03098		0.10457	0.05316		0.22269	0.11513		0.24559	0.13996		0.25164	0.15514		0.23193	0.08888
28.1257	0.06319	0.0151		0.0545	0.0193		0.06958	0.02899		0.10329	0.05362		0.22666	0.12		0.24051	0.13899		0.25047	0.14091		0.23772	0.08352
28.504	0.06324	0.01498		0.05463	0.01745		0.0674	0.02716		0.10248	0.05443		0.23077	0.12281		0.23678	0.13925		0.24772	0.12803		0.24217	0.07771
28.6593	0.06298	0.01462		0.05539	0.01632		0.06585	0.02496		0.10241	0.05507		0.23466	0.12514		0.23196	0.13911		0.24551	0.11525		0.24707	0.07212
29.0106	0.06226	0.01414		0.05612	0.01605		0.06425	0.02433		0.10352	0.05544		0.23861	0.12737		0.2278	0.13953		0.24313	0.10356		0.24996	0.06674
29.1695	0.06174	0.01339		0.057	0.01654		0.06287	0.0238		0.10477	0.05616		0.24309	0.12982		0.22406	0.14007		0.23841	0.09133		0.25074	0.06387
29.5496	0.06127	0.01394		0.05856	0.01754		0.06225	0.02366		0.10688	0.05725		0.24831	0.13373		0.22052	0.14031		0.23264	0.07895		0.25162	0.0645
29.7032	0.06178	0.01668		0.06043	0.01825		0.06312	0.02269		0.10941	0.0578		0.25396	0.13606		0.21747	0.1413		0.22861	0.07136		0.25556	0.06833
30.0608	0.06193	0.02072		0.06192	0.01888		0.06469	0.02093		0.11358	0.05795		0.26041	0.1377		0.21523	0.14225		0.2242	0.06632		0.25931	0.07426
30.2179	0.06295	0.02532		0.06325	0.01937		0.06684	0.01949		0.11851	0.05838		0.26789	0.13798		0.21442	0.14254		0.21967	0.06371		0.26426	0.08046
30.5953	0.06298	0.02949		0.06502	0.02036		0.06904	0.0186		0.12408	0.05884		0.27602	0.1375		0.21446	0.14225		0.2181	0.06288		0.26978	0.08778
30.7524	0.06274	0.03306		0.06738	0.02225		0.07193	0.01748		0.1296	0.05971		0.28505	0.13636		0.21496	0.14149		0.21758	0.05945		0.27403	0.09769
31.1043	0.06327	0.03596		0.07014	0.02424		0.07535	0.01624		0.13538	0.0597		0.29351	0.13484		0.21562	0.14103		0.21936	0.06		0.27594	0.10893
31.261	0.06338	0.03847		0.07293	0.02758		0.07991	0.01626		0.14112	0.06118		0.30119	0.13409		0.21834	0.14048		0.22338	0.05865		0.2769	0.12324
31.6416	0.06395	0.03971		0.07591	0.03003		0.08589	0.01735		0.14531	0.0629		0.30884	0.13392		0.22164	0.14005		0.22922	0.05875		0.277	0.13718
31.799	0.06597	0.04168		0.08024	0.03199		0.09281	0.01928		0.14983	0.06404		0.31508	0.13482		0.22564	0.13996		0.23808	0.06261		0.27775	0.15222
32.1474	0.06824	0.04368		0.08542	0.03511		0.10055	0.02309		0.15503	0.06556		0.32047	0.13561		0.23105	0.14055		0.24908	0.06794		0.2771	0.16642
32.3029	0.07167	0.04428		0.09055	0.03794		0.10861	0.02798		0.15992	0.0659		0.3237	0.13695		0.23602	0.14132		0.25921	0.07117		0.2767	0.17851
32.6874	0.07697	0.04526		0.0966	0.04236		0.1178	0.03331		0.16649	0.06715		0.32539	0.13984		0.24256	0.14237		0.27032	0.07297		0.27853	0.18808
32.8436	0.08279	0.04521		0.1022	0.04596		0.12752	0.03854		0.17353	0.06807		0.32684	0.14242		0.24886	0.14432		0.28124	0.07415		0.27826	0.19405
33.1903	0.08937	0.04435		0.10852	0.04923		0.13872	0.04474		0.18033	0.06953		0.32847	0.14557		0.25578	0.14697		0.29159	0.07726		0.27632	0.1977
33.3466	0.09693	0.04359		0.1157	0.05247		0.15032	0.0505		0.18712	0.07222		0.3287	0.14949		0.26405	0.15032		0.30196	0.08276		0.27601	0.19892
33.7279	0.10551	0.04325		0.12334	0.05538		0.16167	0.05596		0.19347	0.07574		0.32899	0.15451		0.27178	0.15393		0.31072	0.08878		0.27636	0.20042
33.885	0.11602	0.04233		0.13249	0.05911		0.17371	0.06063		0.20122	0.08182		0.32902	0.15802		0.28173	0.15811		0.31856	0.09467		0.27582	0.19934
34.2365	0.1263	0.04116		0.1409	0.06209		0.18547	0.06519		0.209	0.08645		0.32826	0.16164		0.28959	0.16174		0.32438	0.1		0.27955	0.19727
34.3948	0.13801	0.04119		0.14993	0.06435		0.19743	0.06862		0.2175	0.09181		0.32804	0.16479		0.29685	0.16566		0.32949	0.10614		0.28384	0.19519
34.7739	0.15207	0.04216		0.16092	0.0671		0.21062	0.07164		0.22781	0.09874		0.32952	0.16792		0.30395	0.17008		0.33084	0.1104		0.28588	0.19199
34.9314	0.16574	0.04379		0.17214	0.06931		0.22356	0.07451		0.23774	0.10456		0.33285	0.17053		0.30968	0.1732		0.32808	0.11316		0.28806	0.18948
35.2854	0.18145	0.04633		0.18552	0.0715		0.238	0.07724		0.24887	0.11063		0.33897	0.17265		0.3163	0.17771		0.32262	0.11259		0.29464	0.18657
35.4421	0.19729	0.04937		0.19856	0.07339		0.25272	0.07953		0.26112	0.11555		0.34555	0.17564		0.32216	0.18234		0.31514	0.11122		0.29883	0.18226
35.822	0.21442	0.05367		0.21307	0.07534		0.2684	0.08015		0.27583	0.1195		0.35364	0.17846		0.32813	0.18727		0.3055	0.10847		0.30082	0.17424
35.9798	0.23322	0.05949		0.2296	0.07739		0.28523	0.07927		0.29184	0.12431		0.36376	0.18129		0.33481	0.19226		0.29529	0.10458		0.30495	0.16671
36.3324	0.25152	0.0642		0.24576	0.07724		0.30076	0.07747		0.30809	0.12625		0.37546	0.18468		0.34028	0.19531		0.28379	0.10109		0.30754	0.16188
36.4883	0.2734	0.07088		0.26486	0.0792		0.31868	0.07462		0.32735	0.12979		0.38869	0.18666		0.3462	0.19994		0.27362	0.09682		0.31058	0.15703
36.8659	0.29491	0.07609		0.28422	0.08041		0.33555	0.07093		0.34689	0.13142		0.40308	0.18942		0.3516	0.20382		0.26322	0.09075		0.31266	0.15114
37.0219	0.31702	0.08059		0.30448	0.08242		0.35402	0.06753		0.3671	0.13261		0.42027	0.19232		0.35745	0.20718		0.25261	0.08519		0.31571	0.14479
37.3795	0.34137	0.08538		0.32709	0.08401		0.37495	0.06333		0.38904	0.13279		0.43915	0.19667		0.36365	0.20986		0.24384	0.08156		0.32307	0.14182
37.536	0.36417	0.08839		0.3488	0.0837		0.39506	0.05978		0.40932	0.12991		0.45823	0.2023		0.36799	0.21127		0.23807	0.08064		0.33083	0.14142
37.9179	0.39033	0.09315		0.37467	0.08632		0.41854	0.05564		0.43303	0.1294		0.48057	0.2062		0.37396	0.21436		0.23211	0.07892		0.33854	0.13827
38.0734	0.41661	0.09701		0.40074	0.08711		0.44153	0.05237		0.45646	0.1264		0.50298	0.21062		0.37932	0.21802		0.22758	0.07825		0.34637	0.13816
38.4216	0.44357	0.09966		0.4279	0.08726		0.46573	0.04996		0.48109	0.12302		0.5268	0.2133		0.38455	0.22163		0.22551	0.07592		0.35531	0.13952
38.5763	0.47229	0.10216		0.45647	0.08796		0.49231	0.04851		0.50642	0.12081		0.55142	0.21458		0.38969	0.22515		0.22481	0.07287		0.36165	0.14279
38.9579	0.50014	0.10292		0.48483	0.08711		0.51803	0.04849		0.53196	0.1174		0.57417	0.21556		0.39387	0.22899		0.22603	0.07018		0.36896	0.14895
39.1142	0.53161	0.1048		0.51542	0.09015		0.54664	0.05141		0.55941	0.11623		0.59756	0.21669		0.39902	0.23273		0.22874	0.06822		0.37558	0.15956
39.4702	0.56135	0.10348		0.54434	0.08937		0.57379	0.05327		0.58576	0.11148		0.6183	0.21674		0.40338	0.23612		0.23328	0.06902		0.38182	0.17203
39.6257	0.59185	0.10191		0.57445	0.08921		0.60135	0.0562		0.61352	0.10698		0.63762	0.21663		0.40845	0.23922		0.23957	0.06983		0.39059	0.18598
40.0107	0.6238	0.10058		0.60699	0.09087		0.63097	0.06102		0.64239	0.10392		0.65743	0.21599		0.41465	0.2419		0.24847	0.06922		0.39748	0.19651
40.1676	0.65456	0.09679		0.63786	0.08967		0.65858	0.06372		0.67001	0.09871		0.67512	0.21732		0.41958	0.24466		0.25771	0.06959		0.404	0.20766
40.5226	0.68588	0.094		0.66967	0.0906		0.6879	0.06715		0.69873	0.09415		0.69386	0.21888		0.42503	0.24834		0.26846	0.0738		0.41275	0.21828
40.6791	0.71553	0.08819		0.6998	0.08935		0.71583	0.06894		0.72585	0.08918		0.71061	0.22036		0.43064	0.25191		0.27716	0.08025		0.42055	0.22736
41.0603	0.74525	0.08225		0.7297	0.08874		0.74377	0.07062		0.75317	0.08491		0.72524	0.22502		0.43724	0.25572		0.28559	0.09067		0.42642	0.23506
41.2157	0.77448	0.0755		0.75893	0.08796		0.77142	0.07144		0.78047	0.07972		0.73812	0.23097		0.44423	0.2591		0.29568	0.10405		0.43177	0.23947
41.5693	0.80135	0.06636		0.78508	0.08436		0.7967	0.06933		0.80539	0.07216		0.74787	0.23712		0.44912	0.26069		0.30386	0.11794		0.43708	0.24259
41.7258	0.82903	0.05897		0.81186	0.08244		0.82392	0.06876		0.83151	0.06615		0.75697	0.24458		0.4546	0.26207		0.31357	0.13227		0.44222	0.2416
42.1063	0.85357	0.04983		0.83577	0.07871		0.84797	0.06538		0.85458	0.05975		0.76339	0.25199		0.45851	0.26335		0.32233	0.14377		0.44793	0.24158
42.2609	0.87702	0.04126		0.8589	0.07387		0.87012	0.06155		0.87648	0.05417		0.76767	0.26004		0.46223	0.26398		0.33057	0.15552		0.45211	0.24064
42.6137	0.89787	0.03363		0.88025	0.06888		0.89066	0.05696		0.89644	0.04873		0.77022	0.26862		0.46562	0.2637		0.33802	0.16854		0.45566	0.23854
42.7737	0.91485	0.02511		0.8989	0.06379		0.9081	0.05076		0.91326	0.04383		0.77054	0.27772		0.46791	0.26337		0.34489	0.17851		0.46029	0.23855
43.1581	0.92959	0.01778		0.91528	0.05817		0.92257	0.04343		0.92641	0.03845		0.76921	0.28663		0.4699	0.26134		0.35208	0.19087		0.46611	0.23888
43.3123	0.94067	0.01101		0.92805	0.05172		0.93253	0.03523		0.93585	0.03386		0.76577	0.29519		0.47076	0.25797		0.35934	0.20143		0.46826	0.23658
43.6666	0.9491	0.00533		0.93859	0.04498		0.93902	0.02736		0.94149	0.02941		0.76054	0.30304		0.47168	0.25421		0.36729	0.21111		0.47087	0.23625
43.8261	0.9537	0.00815		0.94565	0.04114		0.9412	0.02301		0.94153	0.02724		0.75364	0.30981		0.47267	0.25002		0.3743	0.21738		0.47781	0.24075
44.2086	0.95427	0.01414		0.94881	0.03873		0.93963	0.02319		0.93746	0.02817		0.74486	0.31564		0.47285	0.24511		0.38109	0.21942		0.48545	0.24652
44.364	0.94954	0.02137		0.94636	0.03918		0.93169	0.02883		0.92664	0.03433		0.7322	0.31792		0.47184	0.23841		0.38818	0.2199		0.49297	0.25116
44.7217	0.94186	0.02718		0.94056	0.0399		0.9205	0.03402		0.91225	0.0386		0.71946	0.31924		0.47173	0.23373		0.39429	0.21775		0.50034	0.25307
44.879	0.9297	0.03306		0.92979	0.04071		0.90537	0.04068		0.8927	0.04365		0.70528	0.31814		0.47164	0.22875		0.39939	0.21366		0.5092	0.25371
45.2678	0.91253	0.04007		0.91462	0.04411		0.88394	0.04799		0.86775	0.05		0.68815	0.31546		0.47136	0.22236		0.4048	0.20601		0.51929	0.25396
45.4227	0.89194	0.04337		0.89658	0.04589		0.85965	0.05119		0.84032	0.05233		0.67207	0.30947		0.47128	0.21568		0.4106	0.19682		0.52746	0.25369
45.7724	0.86679	0.04882		0.87391	0.04945		0.82999	0.0558		0.80826	0.05536		0.65431	0.30239		0.47088	0.20746		0.41611	0.18463		0.53561	0.2515
45.9291	0.8387	0.05101		0.8479	0.04927		0.7987	0.05839		0.77435	0.05588		0.63703	0.29362		0.4701	0.19886		0.42064	0.17565		0.54086	0.25027
46.3133	0.80663	0.05396		0.81809	0.04842		0.76347	0.06103		0.73608	0.05636		0.61966	0.28313		0.46933	0.18953		0.42456	0.16625		0.545	0.24468
46.4698	0.77036	0.0565		0.78503	0.04725		0.72479	0.06367		0.69507	0.05664		0.60168	0.27276		0.46919	0.17988		0.42806	0.15637		0.54703	0.23398
46.8248	0.7354	0.05543		0.75195	0.04145		0.68752	0.06214		0.65581	0.05291		0.58674	0.26145		0.46997	0.17186		0.43213	0.14677		0.55	0.22249
46.9809	0.69652	0.05794		0.71435	0.03916		0.64616	0.06509		0.61171	0.05151		0.57154	0.24956		0.47267	0.16201		0.43704	0.13737		0.55337	0.2127
47.3635	0.65897	0.0576		0.67833	0.03387		0.60797	0.06548		0.57041	0.04686		0.55937	0.23724		0.4762	0.15562		0.44329	0.13242		0.55599	0.20188
47.5197	0.62082	0.0569		0.64174	0.03048		0.56944	0.06573		0.52864	0.04194		0.54895	0.22441		0.48204	0.15014		0.44914	0.12785		0.55771	0.19595
47.8783	0.58408	0.05616		0.6073	0.03008		0.53358	0.06782		0.48924	0.03602		0.53992	0.21291		0.49052	0.14531		0.4562	0.12543		0.55757	0.18856
48.036	0.55186	0.05527		0.57579	0.03257		0.50223	0.06908		0.45415	0.03033		0.53403	0.20133		0.49875	0.14145		0.46275	0.12204		0.55769	0.18193
48.4201	0.51949	0.05599		0.54496	0.03838		0.4714	0.07237		0.41899	0.0247		0.53006	0.18973		0.51289	0.13424		0.47211	0.1147		0.55901	0.17525
48.5763	0.49187	0.05731		0.51838	0.04615		0.44602	0.07502		0.38888	0.02248		0.52871	0.1781		0.52599	0.1287		0.48165	0.10481		0.55938	0.16866
48.9314	0.4678	0.05933		0.49504	0.05452		0.42482	0.07801		0.36281	0.02268		0.52888	0.1688		0.54093	0.12311		0.49211	0.09612		0.55902	0.16205
49.0851	0.44743	0.06298		0.47576	0.06313		0.40863	0.08106		0.34022	0.02555		0.53113	0.16174		0.55797	0.11707		0.50506	0.08928		0.55806	0.15592
49.4666	0.43188	0.06822		0.46093	0.0723		0.39679	0.08405		0.32136	0.02986		0.53415	0.15629		0.57513	0.11092		0.5183	0.08671		0.55884	0.15132
49.6249	0.41964	0.07411		0.45165	0.08111		0.38936	0.0876		0.30632	0.03355		0.54039	0.15329		0.59831	0.10306		0.53425	0.08653		0.56017	0.14823
49.9832	0.41261	0.08155		0.44712	0.0893		0.38647	0.09074		0.29559	0.03832		0.54646	0.15078		0.61662	0.09768		0.54812	0.08784		0.56053	0.14351
50.1414	0.41065	0.08917		0.4482	0.09631		0.38774	0.09409		0.28818	0.04293		0.55421	0.15088		0.63871	0.09151		0.5635	0.09143		0.56143	0.13573
50.5263	0.41371	0.09731		0.45332	0.10331		0.39372	0.09722		0.28419	0.04792		0.56386	0.15246		0.66501	0.0846		0.57995	0.09525		0.56389	0.13074
50.6839	0.42107	0.10395		0.46211	0.10824		0.40259	0.10056		0.28327	0.05191		0.57324	0.15624		0.6883	0.07914		0.59594	0.09944		0.56605	0.12766
51.0448	0.43388	0.11187		0.47574	0.11411		0.41538	0.10458		0.28494	0.05569		0.58588	0.16201		0.71623	0.07132		0.61477	0.10244		0.57407	0.12454
51.2042	0.45039	0.11883		0.49213	0.11866		0.43087	0.109		0.28898	0.05784		0.59873	0.16853		0.74028	0.06574		0.63303	0.10587		0.58022	0.12007
51.5841	0.47105	0.12635		0.51153	0.12355		0.44943	0.11333		0.29522	0.06078		0.61336	0.17519		0.76577	0.06137		0.65165	0.10815		0.58526	0.11515
51.7454	0.49361	0.1327		0.53292	0.12834		0.46895	0.11744		0.30306	0.06456		0.6279	0.18118		0.79017	0.05842		0.66974	0.10902		0.59325	0.11028
52.1058	0.51522	0.13649		0.55497	0.12952		0.48765	0.12145		0.31261	0.0667		0.64136	0.18567		0.8094	0.05652		0.68929	0.11016		0.60177	0.1086
52.2756	0.54155	0.14125		0.57993	0.13303		0.509	0.12432		0.32451	0.07056		0.65637	0.19059		0.83431	0.05355		0.70836	0.11027		0.61246	0.10876
52.6465	0.56655	0.14462		0.6043	0.13502		0.52935	0.127		0.33586	0.07369		0.66926	0.1963		0.85311	0.05174		0.72804	0.10834		0.6231	0.11115
52.8037	0.59169	0.14799		0.62891	0.13731		0.54958	0.1283		0.34865	0.07694		0.68242	0.20243		0.87133	0.04985		0.74775	0.10742		0.6367	0.11384
53.1564	0.6153	0.1505		0.65319	0.13926		0.56813	0.12875		0.36087	0.07961		0.69431	0.20825		0.88699	0.04714		0.76685	0.10563		0.64962	0.11741
53.3235	0.63556	0.1511		0.67504	0.13954		0.58501	0.1288		0.37223	0.08125		0.70362	0.2131		0.89825	0.04358		0.78399	0.10181		0.6615	0.1228
53.7025	0.65656	0.15221		0.69666	0.14101		0.60226	0.12883		0.38374	0.08374		0.71225	0.21802		0.90979	0.03827		0.80057	0.09802		0.67594	0.13098
53.8589	0.67357	0.15161		0.71352	0.14074		0.61648	0.12938		0.39327	0.08352		0.71947	0.22202		0.91521	0.03522		0.8141	0.093		0.68797	0.13822
54.2201	0.68819	0.15058		0.72775	0.14035		0.62862	0.13051		0.40201	0.08313		0.72676	0.22642		0.91847	0.03136		0.82728	0.08806		0.70055	0.14543
54.4095	0.70056	0.14903		0.73847	0.1395		0.63848	0.13108		0.41063	0.0831		0.73268	0.23099		0.91896	0.02754		0.83849	0.0804		0.71545	0.15237
54.7615	0.70949	0.14706		0.74529	0.13875		0.64619	0.13275		0.41708	0.08329		0.73796	0.23499		0.91703	0.02591		0.84825	0.07573		0.73022	0.1576
54.9199	0.7156	0.14534		0.74887	0.1371		0.65075	0.13391		0.42269	0.0833		0.74058	0.23834		0.90972	0.02639		0.85634	0.06938		0.74605	0.16513
55.2782	0.7171	0.1423		0.74899	0.13459		0.65203	0.13505		0.42631	0.08235		0.74269	0.2406		0.90179	0.02997		0.8628	0.06177		0.75687	0.17423
55.4643	0.7149	0.13932		0.74568	0.13185		0.65016	0.13508		0.4287	0.08145		0.742	0.24277		0.88981	0.0373		0.86644	0.05472		0.76494	0.17844
55.8138	0.709	0.1359		0.73968	0.12773		0.64616	0.13498		0.43014	0.08074		0.73835	0.24455		0.87267	0.04799		0.86749	0.04767		0.77176	0.18188
55.9706	0.70034	0.1338		0.73032	0.12294		0.6404	0.13453		0.42979	0.07986		0.73389	0.24501		0.8556	0.05803		0.86576	0.03957		0.77737	0.18525
56.3211	0.68721	0.13013		0.71696	0.11643		0.63108	0.13256		0.42849	0.07824		0.72596	0.24528		0.83261	0.07056		0.85934	0.03832		0.78048	0.18515
56.5118	0.67211	0.12685		0.70086	0.11028		0.61976	0.13		0.42589	0.07653		0.71685	0.24428		0.81049	0.08152		0.85041	0.04257		0.78247	0.18472
56.859	0.65445	0.12183		0.68092	0.10359		0.60585	0.12765		0.42181	0.07478		0.70518	0.24182		0.78478	0.0942		0.83561	0.04944		0.77999	0.18538
57.0184	0.6342	0.11594		0.65762	0.09628		0.58955	0.12429		0.41559	0.0723		0.69286	0.23844		0.75756	0.10768		0.818	0.05604		0.77083	0.18531
57.3781	0.61374	0.11068		0.63381	0.09026		0.5728	0.12		0.4087	0.07151		0.67897	0.23345		0.73488	0.11871		0.79954	0.06179		0.76132	0.18255
57.569	0.58875	0.10267		0.60525	0.08236		0.55212	0.11717		0.39981	0.06824		0.66242	0.22821		0.70089	0.13008		0.77716	0.06822		0.74609	0.17764
57.9186	0.56566	0.09559		0.57723	0.07701		0.53115	0.11365		0.39062	0.06575		0.64593	0.2215		0.67207	0.13755		0.751	0.06984		0.72739	0.17014
58.0781	0.54158	0.08804		0.54828	0.07246		0.50972	0.11065		0.37943	0.06259		0.62696	0.21443		0.64157	0.14338		0.72564	0.07322		0.70587	0.16465
58.4252	0.51594	0.0796		0.51758	0.06856		0.48728	0.10916		0.36811	0.05846		0.6067	0.20817		0.60842	0.14786		0.69943	0.07587		0.68285	0.15773
58.6168	0.49047	0.07222		0.48876	0.06623		0.46501	0.10816		0.35717	0.05449		0.58722	0.20327		0.57716	0.15143		0.6717	0.07592		0.65727	0.15049
58.9733	0.46163	0.06301		0.45739	0.06329		0.44062	0.10911		0.34478	0.04893		0.5668	0.19905		0.53753	0.15418		0.64164	0.07961		0.62775	0.14692
59.1291	0.43585	0.05692		0.42987	0.06341		0.4192	0.1097		0.3337	0.04422		0.54863	0.1961		0.50766	0.15439		0.61261	0.084		0.59853	0.1419
59.4856	0.41005	0.05095		0.40272	0.06375		0.39815	0.11083		0.32249	0.03848		0.53035	0.19503		0.47643	0.15393		0.58283	0.08883		0.56647	0.13954
59.675	0.38223	0.04391		0.37577	0.06381		0.37715	0.113		0.31068	0.03238		0.51146	0.19643		0.4427	0.15313		0.55245	0.09717		0.53485	0.13764
60.0294	0.35677	0.03879		0.35095	0.06597		0.35879	0.11488		0.30061	0.02766		0.49353	0.19953		0.41709	0.15248		0.52642	0.10522		0.50884	0.13733
60.1889	0.3307	0.03314		0.32513	0.06721		0.3392	0.11597		0.28876	0.02406		0.47533	0.20652		0.38661	0.15127		0.49908	0.11461		0.47804	0.14233
60.5475	0.30942	0.03018		0.30367	0.06997		0.32219	0.11621		0.27782	0.02369		0.46052	0.21252		0.36415	0.1502		0.47788	0.11965		0.45441	0.14447
60.7373	0.28863	0.02864		0.28265	0.07309		0.30541	0.11554		0.26636	0.02558		0.44743	0.22165		0.34085	0.14939		0.45743	0.12462		0.43064	0.14638
61.0906	0.26718	0.02861		0.2633	0.07559		0.28897	0.11476		0.2541	0.02853		0.43501	0.23184		0.31552	0.14872		0.43977	0.12972		0.40695	0.14987
61.2484	0.24835	0.02825		0.24669	0.07872		0.27481	0.11479		0.24344	0.03297		0.42621	0.24258		0.29545	0.14826		0.42486	0.13373		0.3877	0.15194
61.6019	0.22992	0.02923		0.23034	0.08179		0.26035	0.11506		0.23242	0.03863		0.41904	0.2529		0.27398	0.14587		0.41199	0.13909		0.37217	0.15398
61.795	0.21298	0.03035		0.21585	0.08511		0.24707	0.11336		0.22268	0.04516		0.41466	0.26304		0.25682	0.14372		0.40194	0.14157		0.36284	0.15754
62.1492	0.19597	0.03141		0.20281	0.08809		0.23499	0.11085		0.21288	0.05103		0.41055	0.27141		0.24054	0.14123		0.39503	0.14524		0.35546	0.1649
62.3101	0.18052	0.03425		0.19165	0.09026		0.22337	0.10738		0.20442	0.05542		0.40663	0.27907		0.22452	0.13828		0.38774	0.14818		0.35064	0.17453
62.6693	0.16727	0.03642		0.1828	0.09297		0.21289	0.10158		0.19635	0.06118		0.40615	0.28329		0.21349	0.13664		0.38139	0.15099		0.34648	0.18389
62.8607	0.15473	0.04213		0.17473	0.09481		0.20146	0.09483		0.18981	0.06542		0.40444	0.28796		0.20029	0.13307		0.37746	0.15422		0.34309	0.1917
63.2168	0.1437	0.04765		0.16702	0.09641		0.19075	0.08634		0.18432	0.06951		0.40376	0.29249		0.19012	0.12947		0.3736	0.15638		0.34138	0.19909
63.374	0.13416	0.05427		0.16028	0.097		0.17974	0.07667		0.18045	0.07133		0.40332	0.29563		0.18161	0.12587		0.36771	0.15841		0.33912	0.20117
63.7295	0.12579	0.06056		0.15426	0.09621		0.16946	0.0673		0.17737	0.07225		0.40303	0.29837		0.17399	0.12171		0.36205	0.16124		0.34048	0.20382
63.9198	0.11866	0.06603		0.14845	0.0954		0.16023	0.0585		0.17509	0.07277		0.4027	0.30022		0.16909	0.11698		0.35659	0.16567		0.34328	0.20648
64.2794	0.11255	0.0713		0.14324	0.09373		0.15037	0.05062		0.17297	0.07261		0.4015	0.30213		0.16409	0.11019		0.351	0.16962		0.34688	0.20846
64.4395	0.10779	0.07598		0.13829	0.09245		0.14143	0.04434		0.17085	0.07179		0.39985	0.30288		0.16039	0.10418		0.34578	0.17379		0.35031	0.2093
64.8027	0.10371	0.07972		0.13326	0.09101		0.13326	0.03998		0.16909	0.0708		0.39822	0.30373		0.15725	0.09831		0.33836	0.17803		0.35312	0.20749
64.992	0.09957	0.08296		0.12788	0.08857		0.12509	0.03843		0.16656	0.06923		0.39549	0.30414		0.15382	0.09084		0.33239	0.17883		0.35667	0.20357
65.3476	0.09552	0.08467		0.12268	0.0856		0.11804	0.03812		0.16352	0.06613		0.39033	0.30383		0.14889	0.08615		0.32571	0.18074		0.35822	0.19973
65.5058	0.09163	0.0839		0.11726	0.08141		0.11139	0.03886		0.16061	0.06201		0.38414	0.30275		0.1436	0.0801		0.31948	0.17993		0.35952	0.19338
65.8684	0.08875	0.08229		0.11241	0.07759		0.106	0.03999		0.158	0.0579		0.37521	0.30047		0.1395	0.07446		0.31359	0.1776		0.35806	0.18484
66.0549	0.08615	0.07927		0.10801	0.07355		0.10193	0.04132		0.155	0.05455		0.36478	0.2958		0.136	0.06885		0.31025	0.17452		0.35878	0.17607
66.4201	0.083	0.07688		0.10232	0.06866		0.09781	0.04029		0.14904	0.05054		0.35347	0.28513		0.13229	0.06151		0.3063	0.16598		0.36004	0.17085
66.5777	0.0807	0.07356		0.09786	0.06495		0.09481	0.0386		0.1437	0.04715		0.3411	0.2724		0.13017	0.05617		0.30416	0.15757		0.35979	0.16475
66.9318	0.0786	0.06977		0.09285	0.05998		0.09231	0.03721		0.13737	0.04283		0.32743	0.2578		0.12802	0.04974		0.30178	0.14715		0.36064	0.16029
67.12	0.07697	0.06559		0.08807	0.05485		0.09055	0.03677		0.13075	0.03831		0.31254	0.24128		0.12649	0.0443		0.3001	0.1368		0.36143	0.15731
67.4767	0.07582	0.06132		0.08375	0.04989		0.08954	0.03831		0.12411	0.03388		0.29641	0.2229		0.12556	0.04076		0.29949	0.1283		0.36177	0.15605
67.635	0.07502	0.05749		0.07878	0.04369		0.08921	0.04276		0.11626	0.02866		0.27913	0.20258		0.12515	0.03957		0.29819	0.12154		0.3635	0.1598
67.9985	0.07481	0.0546		0.07515	0.03892		0.08969	0.05033		0.10932	0.02472		0.26054	0.18059		0.12542	0.04157		0.29935	0.12209		0.36334	0.16447
68.1901	0.07498	0.05362		0.07089	0.03325		0.09088	0.06102		0.10118	0.0209		0.24081	0.15684		0.12628	0.04753		0.29983	0.129		0.36455	0.17543
68.5464	0.0756	0.05529		0.06688	0.02814		0.0928	0.07443		0.0928	0.01898		0.21986	0.13167		0.12771	0.05644		0.30106	0.14444		0.36564	0.19051
68.7062	0.07663	0.06013		0.06346	0.02443		0.09538	0.09024		0.08458	0.01997		0.19758	0.10565		0.12946	0.06635		0.30372	0.16764		0.36602	0.2086
69.0693	0.07815	0.06808		0.05964	0.02226		0.09877	0.10826		0.07536	0.02385		0.17422	0.07987		0.13211	0.07961		0.3059	0.19771		0.36745	0.23231
69.2588	0.08007	0.07887		0.05663	0.02311		0.1028	0.12827		0.06656	0.02971		0.14948	0.05818		0.13497	0.09216		0.30993	0.23289		0.36777	0.2578
69.6247	0.08252	0.09202		0.05312	0.02698		0.1077	0.15027		0.05661	0.03738		0.12372	0.05076		0.13889	0.10818		0.31323	0.27365		0.36934	0.28857
69.7802	0.08537	0.10724		0.05005	0.03305		0.11324	0.17412		0.04666	0.04594		0.09664	0.06608		0.14313	0.12424		0.31772	0.31837		0.37044	0.32161
70.1463	0.08842	0.12434		0.04788	0.03985		0.11921	0.19974		0.03737	0.05468		0.06801	0.09537		0.14696	0.1381		0.32457	0.36549		0.37011	0.35544

## Sheet: 1K
50 nM PAD4			100 nM PAD4			150 nM PAD4			200 nM PAD4			250 nM PAD4			300 nM PAD4			500 nM PAD4
Time (s)	Response (RU)		Time (s)	Response (RU)		Time (s)	Response (RU)		Time (s)	Response (RU)		Time (s)	Response (RU)		Time (s)	Response (RU)		Time (s)	Response (RU)
0	0		0	0		0	0		0	0		0	0		0	0		0	0
0.13	0.0241561		0.14	0.14528		0.16	0.00139169		0.14	0.125101		0.13	0.134374		0.14	0.101063		0.14	0.0599331
0.26	0.0299301		0.25	0.246182		0.36	-0.0197004		0.35	0.220322		0.31	0.267674		0.27	0.165316		0.33	0.0731323
0.38	0.0340912		0.35	0.323124		0.51	-0.0581287		0.51	0.283563		0.47	0.373047		0.44	0.214156		0.48	0.0458761
0.51	0.0307142		0.46	0.387438		0.62	-0.105037		0.64	0.337163		0.61	0.483123		0.61	0.24642		0.63	0.00527593
0.63	0.0306158		0.56	0.439096		0.74	-0.134894		0.79	0.401239		0.81	0.644623		0.73	0.290729		0.76	-0.0386508
0.76	0.0536215		0.66	0.495847		0.86	-0.157615		0.93	0.462487		0.92	0.788483		0.88	0.344855		0.9	-0.0826357
0.88	0.0817235		0.77	0.554505		0.98	-0.167603		1.05	0.515362		1.03	0.932259		1.02	0.402997		1.06	-0.122327
1.02	0.117521		0.88	0.612582		1.1	-0.175821		1.19	0.56747		1.18	1.07469		1.19	0.464769		1.2	-0.16565
1.18	0.144403		1	0.678979		1.25	-0.161763		1.33	0.62946		1.31	1.20591		1.3	0.495731		1.32	-0.201024
1.29	0.148904		1.11	0.736664		1.38	-0.144568		1.46	0.68676		1.47	1.34729		1.42	0.541478		1.44	-0.22281
1.4	0.151946		1.24	0.805851		1.51	-0.131238		1.63	0.762658		1.61	1.41419		1.56	0.617002		1.56	-0.236015
1.52	0.155479		1.36	0.877888		1.63	-0.147331		1.77	0.812132		1.75	1.43639		1.67	0.676947		1.72	-0.233507
1.63	0.135557		1.46	0.950974		1.78	-0.163134		1.9	0.851233		1.87	1.40881		1.8	0.757034		1.86	-0.243619
1.76	0.113177		1.57	1.04181		1.91	-0.198507		2.04	0.898384		2.02	1.39741		1.9	0.825288		2.02	-0.237802
1.88	0.069876		1.68	1.12417		2.02	-0.245898		2.19	0.94463		2.2	1.38995		2.06	0.934953		2.19	-0.241385
2	0.0347262		1.78	1.19868		2.17	-0.29748		2.35	0.987373		2.4	1.39008		2.17	1.02441		2.3	-0.282113
2.11	-0.0122502		1.92	1.29591		2.29	-0.364917		2.49	1.01128		2.53	1.35334		2.31	1.11598		2.47	-0.318516
2.24	-0.0484665		2.04	1.38753		2.44	-0.449601		2.65	1.01943		2.68	1.30546		2.43	1.18928		2.58	-0.393439
2.37	-0.0834594		2.14	1.46144		2.55	-0.544736		2.77	1.01585		2.79	1.24148		2.55	1.24943		2.73	-0.432543
2.49	-0.126386		2.25	1.51194		2.65	-0.635519		2.9	0.99583		2.96	1.14117		2.68	1.29409		2.86	-0.460292
2.62	-0.170702		2.38	1.55262		2.84	-0.706963		3.08	0.940568		3.08	1.03849		2.81	1.32583		3	-0.507246
2.74	-0.212958		2.48	1.55792		2.97	-0.77351		3.23	0.904343		3.21	0.942311		2.94	1.31042		3.13	-0.525704
2.88	-0.266054		2.59	1.5341		3.18	-0.812873		3.4	0.884264		3.35	0.84021		3.06	1.27951		3.28	-0.512536
3	-0.325779		2.7	1.48029		3.3	-0.822069		3.55	0.885296		3.48	0.741428		3.19	1.23879		3.44	-0.482499
3.11	-0.363957		2.82	1.41009		3.41	-0.809266		3.68	0.903871		3.62	0.640632		3.3	1.19595		3.6	-0.418768
3.22	-0.383156		2.96	1.29721		3.53	-0.780272		3.85	0.928191		3.74	0.5389		3.47	1.14614		3.75	-0.332449
3.35	-0.382781		3.06	1.17386		3.67	-0.737956		4	0.954002		3.87	0.446589		3.59	1.09623		3.88	-0.237991
3.46	-0.364184		3.19	1.03609		3.8	-0.689817		4.16	0.970479		4	0.351289		3.7	1.05079		4.02	-0.139298
3.58	-0.331174		3.29	0.906833		3.91	-0.653439		4.3	0.964076		4.13	0.257914		3.82	0.980161		4.16	-0.0843971
3.71	-0.287664		3.41	0.782655		4.01	-0.631512		4.43	0.930904		4.27	0.148427		3.93	0.894503		4.29	-0.0790848
3.83	-0.244614		3.53	0.65836		4.17	-0.65052		4.59	0.839593		4.4	0.0404274		4.03	0.793737		4.46	-0.170248
3.96	-0.207547		3.63	0.54071		4.33	-0.731808		4.72	0.776877		4.55	-0.113067		4.17	0.666969		4.62	-0.303201
4.06	-0.163114		3.75	0.427171		4.43	-0.824282		4.84	0.708644		4.68	-0.225916		4.29	0.511111		4.75	-0.445453
4.19	-0.139234		3.87	0.311964		4.58	-0.981765		5.01	0.625743		4.8	-0.360424		4.42	0.330002		4.89	-0.605459
4.3	-0.129626		3.98	0.20203		4.7	-1.1162		5.15	0.628452		4.95	-0.512795		4.57	0.104879		5.05	-0.728319
4.4	-0.140798		4.09	0.0914129		4.86	-1.32203		5.29	0.68665		5.07	-0.585414		4.71	-0.107365		5.21	-0.783548
4.53	-0.209892		4.21	-0.0333127		4.99	-1.46029		5.43	0.780241		5.23	-0.630771		4.9	-0.39284		5.36	-0.760051
4.64	-0.258435		4.32	-0.177756		5.11	-1.54785		5.57	0.90237		5.41	-0.595752		5.02	-0.555085		5.47	-0.699165
4.75	-0.340881		4.42	-0.34118		5.22	-1.59555		5.71	1.04288		5.54	-0.515247		5.13	-0.660612		5.61	-0.597526
4.85	-0.418552		4.54	-0.553188		5.33	-1.6107		5.84	1.17633		5.71	-0.386273		5.23	-0.724906		5.74	-0.479093
4.98	-0.512809		4.66	-0.775027		5.46	-1.58874		5.97	1.29429		5.85	-0.277054		5.35	-0.749206		5.87	-0.369402
5.1	-0.556735		4.76	-1.01961		5.64	-1.49393		6.12	1.42504		6.02	-0.1583		5.49	-0.720594		6.02	-0.250039
5.21	-0.576373		4.88	-1.30585		5.74	-1.43395		6.31	1.55281		6.16	-0.0967402		5.64	-0.633843		6.19	-0.146277
5.32	-0.561521		4.98	-1.55112		5.89	-1.3373		6.47	1.62912		6.3	-0.0456973		5.75	-0.550113		6.29	-0.121485
5.43	-0.511436		5.1	-1.78233		6.02	-1.25947		6.67	1.68258		6.45	0.00760056		5.86	-0.482477		6.42	-0.11602
5.57	-0.417903		5.21	-1.98292		6.16	-1.19928		6.78	1.68071		6.59	0.0515414		6.01	-0.392147		6.54	-0.152698
5.67	-0.328447		5.32	-2.13507		6.29	-1.15962		6.9	1.66897		6.75	0.0874822		6.15	-0.341281		6.7	-0.219107
5.8	-0.19839		5.43	-2.23507		6.46	-1.11089		7.04	1.65619		6.89	0.13333		6.29	-0.313692		6.83	-0.312349
5.92	-0.0883072		5.54	-2.2833		6.6	-1.08102		7.18	1.64472		7.02	0.181699		6.41	-0.310537		6.95	-0.390516
6.05	0.027563		5.65	-2.28165		6.73	-1.05713		7.33	1.65447		7.17	0.247391		6.54	-0.331093		7.08	-0.444912
6.2	0.128143		5.75	-2.24546		6.87	-1.0174		7.48	1.68648		7.31	0.322201		6.66	-0.381798		7.21	-0.484904
6.31	0.194214		5.86	-2.17184		7.02	-0.957665		7.62	1.71376		7.47	0.426537		6.76	-0.454657		7.33	-0.505876
6.45	0.267211		5.98	-2.06527		7.19	-0.875345		7.75	1.74762		7.58	0.498768		6.88	-0.531634		7.44	-0.513325
6.57	0.318244		6.09	-1.96091		7.32	-0.796109		7.9	1.79611		7.69	0.574274		7	-0.612222		7.58	-0.47767
6.68	0.344899		6.2	-1.87082		7.46	-0.698872		8.03	1.83283		7.86	0.680328		7.15	-0.673856		7.73	-0.413462
6.78	0.364434		6.3	-1.78974		7.57	-0.620698		8.16	1.86809		7.99	0.728965		7.28	-0.747738		7.88	-0.341241
6.89	0.387989		6.41	-1.72573		7.7	-0.522619		8.28	1.90141		8.12	0.752377		7.43	-0.771821		8.02	-0.275902
7.02	0.420323		6.53	-1.68303		7.81	-0.441434		8.43	1.88895		8.26	0.75153		7.57	-0.780516		8.19	-0.224305
7.16	0.463273		6.63	-1.67285		7.95	-0.35395		8.57	1.84395		8.42	0.70637		7.68	-0.791068		8.32	-0.224923
7.27	0.501803		6.73	-1.67505		8.08	-0.291839		8.72	1.72542		8.56	0.627185		7.81	-0.777606		8.45	-0.26774
7.39	0.552777		6.85	-1.67387		8.24	-0.250986		8.86	1.56871		8.69	0.51243		7.97	-0.755393		8.64	-0.415095
7.49	0.592562		6.95	-1.6721		8.37	-0.236366		9	1.36824		8.84	0.350662		8.1	-0.773552		8.8	-0.592069
7.63	0.660203		7.08	-1.64038		8.5	-0.247712		9.14	1.15565		9.01	0.129249		8.22	-0.810406		8.93	-0.782602
7.73	0.688808		7.19	-1.59655		8.67	-0.351675		9.29	0.911477		9.2	-0.124579		8.34	-0.871836		9.04	-0.946335
7.88	0.757579		7.31	-1.53226		8.78	-0.419812		9.42	0.729543		9.32	-0.24574		8.45	-0.95774		9.19	-1.19509
7.99	0.796943		7.43	-1.45102		8.92	-0.563846		9.55	0.558466		9.45	-0.351746		8.59	-1.09993		9.33	-1.40727
8.11	0.82983		7.54	-1.35831		9.06	-0.709987		9.73	0.415303		9.59	-0.442091		8.7	-1.26341		9.47	-1.59589
8.21	0.846981		7.66	-1.24326		9.21	-0.895545		9.88	0.380022		9.74	-0.492735		8.81	-1.44927		9.59	-1.72597
8.33	0.8311		7.77	-1.13367		9.34	-1.00608		10.04	0.412479		9.88	-0.459341		8.93	-1.69141		9.73	-1.79741
8.45	0.797489		7.89	-1.01387		9.45	-1.09388		10.2	0.505872		10.03	-0.372663		9.03	-1.90434		9.88	-1.80068
8.55	0.732767		8	-0.901784		9.59	-1.20942		10.33	0.600542		10.18	-0.246154		9.16	-2.16248		10.04	-1.73749
8.72	0.556718		8.11	-0.798004		9.7	-1.27692		10.53	0.719888		10.3	-0.127509		9.29	-2.40901		10.16	-1.65624
8.82	0.420013		8.22	-0.711379		9.8	-1.31508		10.65	0.764043		10.47	0.0076605		9.43	-2.63315		10.29	-1.54894
8.94	0.234372		8.34	-0.652912		9.92	-1.329		10.77	0.780144		10.6	0.0939933		9.55	-2.79874		10.42	-1.45705
9.06	0.0554471		8.46	-0.63345		10.04	-1.2932		10.9	0.767226		10.74	0.157323		9.66	-2.89666		10.56	-1.38408
9.23	-0.215159		8.58	-0.653301		10.15	-1.23117		11.03	0.722871		10.88	0.173685		9.8	-2.95342		10.67	-1.33617
9.33	-0.341922		8.68	-0.681835		10.26	-1.13615		11.19	0.655356		11.04	0.133264		9.92	-2.94422		10.78	-1.32109
9.44	-0.462606		8.78	-0.718548		10.38	-1.03773		11.3	0.598173		11.17	0.0454927		10.06	-2.87954		10.9	-1.33454
9.55	-0.562534		8.91	-0.818103		10.52	-0.928227		11.45	0.541903		11.34	-0.070441		10.2	-2.78068		11.05	-1.38502
9.69	-0.639718		9.04	-0.927155		10.64	-0.829443		11.62	0.469688		11.48	-0.196677		10.33	-2.68236		11.17	-1.45655
9.81	-0.643551		9.14	-0.97831		10.83	-0.721041		11.76	0.401326		11.64	-0.34126		10.44	-2.60868		11.3	-1.54973
9.91	-0.591036		9.26	-1.05303		10.94	-0.628111		11.9	0.33482		11.77	-0.489655		10.58	-2.53628		11.44	-1.65034
10.04	-0.498702		9.37	-1.075		11.05	-0.541		12.05	0.247338		11.92	-0.654784		10.7	-2.50196		11.59	-1.76575
10.14	-0.39919		9.49	-1.09556		11.22	-0.479924		12.22	0.121398		12.04	-0.833316		10.81	-2.48741		11.73	-1.88574
10.26	-0.273912		9.6	-1.06013		11.33	-0.4112		12.36	0.00563651		12.19	-1.05577		10.97	-2.48909		11.86	-2.01394
10.44	-0.12798		9.71	-0.982102		11.48	-0.367689		12.49	-0.137786		12.34	-1.29518		11.11	-2.51618		12	-2.16635
10.55	-0.0600189		9.82	-0.863023		11.62	-0.33348		12.63	-0.312574		12.48	-1.5777		11.25	-2.55825		12.12	-2.33082
10.67	-0.018606		9.95	-0.703389		11.74	-0.302517		12.77	-0.513339		12.63	-1.89208		11.37	-2.5969		12.24	-2.5078
10.8	-0.018826		10.09	-0.501389		11.91	-0.302474		12.9	-0.696588		12.77	-2.22846		11.51	-2.63389		12.37	-2.70659
10.91	-0.0492043		10.19	-0.312574		12.02	-0.297653		13.04	-0.890501		12.92	-2.57734		11.66	-2.67707		12.51	-2.95021
11.02	-0.115612		10.3	-0.116772		12.2	-0.363399		13.17	-1.04499		13.03	-2.87503		11.76	-2.70205		12.63	-3.18882
11.12	-0.203259		10.42	0.0683581		12.31	-0.396615		13.3	-1.17563		13.16	-3.16932		11.87	-2.72801		12.78	-3.48751
11.25	-0.311411		10.55	0.249556		12.46	-0.503709		13.43	-1.27295		13.29	-3.44976		11.99	-2.75834		12.93	-3.78172
11.36	-0.409321		10.66	0.389244		12.61	-0.636144		13.58	-1.33597		13.46	-3.70288		12.15	-2.83036		13.07	-4.0706
11.47	-0.505211		10.78	0.496067		12.77	-0.803378		13.74	-1.31785		13.61	-3.86301		12.28	-2.9072		13.24	-4.3275
11.57	-0.595878		10.9	0.566739		12.88	-0.897814		13.89	-1.22169		13.77	-3.91761		12.4	-2.98838		13.39	-4.52673
11.73	-0.698952		11.03	0.611336		13.01	-0.99949		14.03	-1.05171		13.94	-3.87675		12.51	-3.07842		13.52	-4.65389
11.85	-0.767874		11.15	0.629493		13.16	-1.09933		14.16	-0.839403		14.05	-3.81521		12.64	-3.20883		13.66	-4.69633
11.97	-0.820451		11.25	0.634284		13.29	-1.15911		14.31	-0.556402		14.19	-3.6636		12.75	-3.34407		13.79	-4.65956
12.1	-0.867008		11.37	0.622661		13.42	-1.18165		14.44	-0.296442		14.33	-3.47295		12.93	-3.55754		13.9	-4.58264
12.22	-0.901197		11.48	0.600142		13.53	-1.171		14.56	-0.0355768		14.47	-3.24845		13.05	-3.68319		14.03	-4.43739
12.32	-0.906188		11.59	0.57266		13.64	-1.12243		14.71	0.226896		14.59	-3.03414		13.18	-3.77577		14.19	-4.17729
12.45	-0.965849		11.72	0.528374		13.77	-1.02737		14.86	0.456997		14.75	-2.79002		13.32	-3.86072		14.31	-3.93198
12.55	-1.0027		11.86	0.488715		13.9	-0.896232		15.01	0.624753		14.91	-2.57568		13.45	-3.89394		14.43	-3.65635
12.72	-1.15997		11.96	0.485195		14.02	-0.729173		15.15	0.732644		15.02	-2.47201		13.56	-3.87295		14.55	-3.33502
12.83	-1.25206		12.1	0.467666		14.15	-0.506327		15.3	0.78669		15.18	-2.37808		13.74	-3.78731		14.7	-2.98019
13.03	-1.46635		12.2	0.47426		14.31	-0.198014		15.42	0.799151		15.33	-2.34797		13.85	-3.67138		14.83	-2.67874
13.16	-1.57594		12.3	0.499392		14.45	0.091484		15.59	0.796163		15.47	-2.34924		13.95	-3.53038		14.97	-2.41281
13.27	-1.65834		12.4	0.522526		14.58	0.399122		15.72	0.786576		15.63	-2.36839		14.07	-3.33801		15.1	-2.21189
13.39	-1.73411		12.52	0.523763		14.69	0.638082		15.88	0.792749		15.75	-2.39393		14.2	-3.09615		15.23	-2.0596
13.51	-1.79751		12.65	0.502105		14.83	0.912897		16.01	0.811226		15.9	-2.42165		14.32	-2.86192		15.36	-1.95322
13.62	-1.80482		12.77	0.458396		14.95	1.14969		16.15	0.854318		16.04	-2.43503		14.47	-2.5606		15.5	-1.89705
13.74	-1.7705		12.87	0.43514		15.07	1.33805		16.31	0.903966		16.19	-2.42095		14.6	-2.28106		15.65	-1.87318
13.87	-1.68668		12.98	0.396394		15.19	1.49833		16.44	0.934175		16.36	-2.39573		14.72	-2.06915		15.78	-1.86758
14	-1.5337		13.1	0.315468		15.3	1.61806		16.56	0.951553		16.49	-2.37663		14.86	-1.84431		15.94	-1.88095
14.13	-1.32957		13.2	0.276115		15.44	1.71011		16.7	0.951076		16.61	-2.35087		14.97	-1.69471		16.1	-1.89861
14.25	-1.08688		13.31	0.220586		15.55	1.76439		16.83	0.939447		16.75	-2.33492		15.12	-1.55016		16.22	-1.93717
14.36	-0.857575		13.41	0.180833		15.68	1.79979		16.98	0.90508		16.86	-2.31778		15.25	-1.46107		16.38	-1.96802
14.48	-0.589523		13.51	0.15315		15.8	1.81688		17.12	0.855227		17	-2.31525		15.42	-1.39851		16.52	-2.01307
14.6	-0.29778		13.62	0.159115		15.91	1.82086		17.27	0.798385		17.13	-2.31357		15.55	-1.36571		16.65	-2.08759
14.74	-0.0347871		13.73	0.199304		16.03	1.81877		17.44	0.767552		17.28	-2.30588		15.7	-1.34301		16.8	-2.15895
14.84	0.157471		13.85	0.265937		16.18	1.82717		17.56	0.764682		17.43	-2.27326		15.84	-1.31359		17.02	-2.25653
14.95	0.335357		13.98	0.373341		16.33	1.83133		17.69	0.80507		17.58	-2.21568		15.97	-1.2803		17.12	-2.33227
15.07	0.478998		14.08	0.477723		16.45	1.79512		17.82	0.89309		17.73	-2.12892		16.12	-1.22584		17.26	-2.4192
15.18	0.570431		14.19	0.615662		16.55	1.73824		17.98	1.04496		17.87	-2.02365		16.28	-1.15642		17.43	-2.47821
15.29	0.605155		14.3	0.76456		16.72	1.64298		18.12	1.23895		18.01	-1.895		16.43	-1.09397		17.57	-2.4952
15.42	0.603619		14.41	0.919427		16.86	1.52897		18.25	1.45564		18.23	-1.62591		16.56	-1.03736		17.69	-2.49708
15.54	0.569249		14.52	1.0932		16.97	1.40721		18.38	1.67186		18.33	-1.44629		16.68	-0.979847		17.81	-2.46448
15.65	0.512059		14.64	1.26968		17.12	1.27333		18.5	1.89501		18.46	-1.19746		16.8	-0.926885		17.97	-2.38001
15.78	0.436544		14.76	1.40313		17.24	1.16029		18.65	2.13816		18.63	-0.878306		16.92	-0.875584		18.1	-2.26287
15.91	0.353042		14.86	1.50708		17.36	1.08334		18.79	2.36588		18.78	-0.570275		17.03	-0.824229		18.22	-2.11403
16.05	0.265293		14.98	1.60325		17.48	1.03675		18.91	2.52925		18.92	-0.305836		17.16	-0.786001		18.34	-1.93271
16.16	0.178079		15.09	1.6478		17.59	1.00383		19.06	2.66208		19.03	-0.107394		17.3	-0.751684		18.45	-1.74128
16.26	0.0881904		15.19	1.66974		17.72	1.00313		19.19	2.74744		19.19	0.121778		17.42	-0.696588		18.57	-1.53756
16.39	-0.00199953		15.3	1.68118		17.84	1.0302		19.35	2.79657		19.31	0.303789		17.55	-0.631901		18.7	-1.32666
16.5	-0.0960093		15.41	1.66711		17.95	1.0767		19.5	2.77126		19.44	0.457829		17.69	-0.548311		18.82	-1.14109
16.62	-0.182875		15.52	1.62045		18.1	1.1768		19.66	2.7179		19.59	0.59753		17.8	-0.458409		18.98	-0.963352
16.73	-0.256326		15.63	1.56265		18.21	1.27816		19.83	2.65598		19.72	0.72999		17.96	-0.347085		19.14	-0.83236
16.84	-0.320014		15.74	1.50889		18.34	1.40309		19.96	2.60924		19.86	0.843163		18.09	-0.227719		19.29	-0.746846
16.96	-0.373825		15.86	1.44632		18.51	1.59827		20.12	2.57119		19.99	0.954827		18.24	-0.059675		19.47	-0.721774
17.08	-0.41879		15.97	1.36826		18.62	1.70596		20.25	2.53855		20.13	1.05736		18.38	0.101832		19.59	-0.738798
17.22	-0.464222		16.08	1.29415		18.73	1.81531		20.37	2.52275		20.27	1.14022		18.51	0.267876		19.69	-0.772293
17.34	-0.475382		16.18	1.23706		18.83	1.9077		20.53	2.50288		20.41	1.21977		18.62	0.398438		19.81	-0.819499
17.44	-0.459049		16.28	1.18126		18.98	2.02279		20.68	2.49082		20.58	1.28349		18.73	0.547689		19.95	-0.864389
17.54	-0.441474		16.4	1.14506		19.14	2.11965		20.82	2.48911		20.72	1.33044		18.86	0.705881		20.1	-0.897423
17.67	-0.420729		16.53	1.10973		19.26	2.16467		20.97	2.49045		20.84	1.36547		18.98	0.823543		20.24	-0.914988
17.78	-0.393549		16.63	1.08375		19.36	2.15742		21.11	2.49546		20.99	1.36089		19.11	0.928147		20.35	-0.927933
17.89	-0.369228		16.75	1.05464		19.48	2.11347		21.27	2.50454		21.15	1.33301		19.25	1.04374		20.5	-0.939555
18.01	-0.325894		16.88	1.01875		19.62	2.04987		21.42	2.51272		21.3	1.2957		19.39	1.12218		20.62	-0.93842
18.14	-0.252268		17.01	0.975617		19.75	1.96007		21.57	2.48615		21.46	1.23738		19.52	1.17883		20.76	-0.947388
18.25	-0.1883		17.12	0.927703		19.87	1.84289		21.71	2.47208		21.61	1.14777		19.63	1.22825		20.89	-0.958174
18.36	-0.121958		17.23	0.862664		20.02	1.72151		21.84	2.46347		21.72	1.08076		19.75	1.27066		21.02	-0.976765
18.47	-0.043572		17.34	0.788103		20.15	1.5916		22.01	2.48159		21.85	1.00756		19.87	1.30275		21.15	-1.02061
18.59	0.0520866		17.44	0.70121		20.27	1.44993		22.15	2.48812		22	0.963684		19.97	1.3321		21.29	-1.0854
18.7	0.140467		17.55	0.586458		20.43	1.30905		22.3	2.511		22.14	0.91497		20.12	1.34811		21.44	-1.16733
18.82	0.251244		17.68	0.462996		20.57	1.17919		22.41	2.55285		22.29	0.879525		20.24	1.35932		21.56	-1.26969
18.94	0.347694		17.81	0.341208		20.71	1.04842		22.55	2.59739		22.45	0.885039		20.38	1.36671		21.7	-1.39111
19.06	0.442348		17.93	0.221711		20.83	0.927093		22.68	2.64314		22.58	0.925134		20.52	1.37545		21.84	-1.50528
19.17	0.528596		18.06	0.137101		20.97	0.794898		22.82	2.681		22.72	0.993777		20.64	1.38296		21.98	-1.56854
19.28	0.611819		18.29	0.208893		21.09	0.668637		22.98	2.71695		22.89	1.09597		20.75	1.39223		22.17	-1.64139
19.38	0.674216		18.39	0.166333		21.26	0.547227		23.13	2.72208		23.03	1.20401		20.86	1.40379		22.29	-1.6679
19.49	0.729481		18.49	0.169485		21.39	0.459309		23.28	2.71932		23.19	1.33847		20.99	1.40523		22.42	-1.66129
19.62	0.794038		18.6	0.215435		21.5	0.377728		23.42	2.68069		23.34	1.45557		21.12	1.40441		22.54	-1.59167
19.73	0.868807		18.71	0.295337		21.64	0.2779		23.54	2.60771		23.46	1.53272		21.24	1.40961		22.67	-1.48829
19.84	0.947264		18.82	0.388393		21.76	0.209393		23.7	2.5044		23.61	1.57604		21.36	1.41348		22.81	-1.34233
19.95	1.01424		18.94	0.487003		21.89	0.157968		23.82	2.38522		23.73	1.5815		21.48	1.3989		22.99	-1.13413
20.07	1.06986		19.06	0.561802		22	0.15411		23.94	2.25232		23.88	1.52778		21.62	1.36087		23.1	-0.925958
20.2	1.10149		19.2	0.638546		22.14	0.150827		24.09	2.1097		24.02	1.42918		21.74	1.34054		23.21	-0.688301
20.3	1.1166		19.32	0.669644		22.27	0.180751		24.22	2.00436		24.21	1.27958		21.86	1.32317		23.35	-0.466334
20.45	1.10352		19.43	0.656674		22.4	0.258323		24.38	1.91883		24.36	1.1332		21.97	1.34093		23.51	-0.297116
20.56	1.08633		19.54	0.629003		22.55	0.362476		24.5	1.89126		24.49	1.00875		22.1	1.34805		23.67	-0.18928
20.67	1.06204		19.67	0.588636		22.67	0.493422		24.63	1.8917		24.65	0.892631		22.2	1.34883		23.79	-0.133332
20.79	1.02255		19.77	0.539113		22.81	0.650441		24.78	1.9352		24.8	0.834511		22.33	1.34626		23.92	-0.134895
20.91	0.968461		19.92	0.484873		22.96	0.843119		24.91	2.01571		24.97	0.80982		22.45	1.33714		24.05	-0.168011
21.04	0.904397		20.03	0.45255		23.08	1.04234		25.06	2.09594		25.11	0.783187		22.57	1.33701		24.22	-0.242762
21.15	0.856822		20.15	0.425498		23.23	1.27523		25.2	2.14455		25.25	0.768514		22.73	1.34541		24.39	-0.331851
21.3	0.807417		20.27	0.3953		23.34	1.48759		25.34	2.19012		25.41	0.764099		22.88	1.3452		24.57	-0.417547
21.43	0.781988		20.38	0.384604		23.45	1.68126		25.47	2.21097		25.55	0.771787		22.99	1.33684		24.74	-0.48312
21.56	0.751623		20.48	0.386725		23.58	1.84947		25.62	2.21698		25.69	0.791096		23.16	1.35726		24.87	-0.521293
21.67	0.762553		20.6	0.393004		23.7	1.9773		25.76	2.19049		25.82	0.814065		23.3	1.35735		25.02	-0.572449
21.8	0.786519		20.7	0.405684		23.85	2.0522		25.9	2.11962		25.97	0.811137		23.4	1.33471		25.17	-0.632745
21.92	0.843405		20.87	0.399937		23.96	2.08807		26.03	2.025		26.11	0.792765		23.52	1.29684		25.31	-0.698081
22.06	0.912731		20.97	0.415039		24.13	2.07132		26.18	1.8954		26.28	0.742348		23.65	1.24662		25.45	-0.768567
22.19	0.964152		21.08	0.418912		24.26	2.06717		26.33	1.76648		26.45	0.696096		23.76	1.19694		25.57	-0.842279
22.3	1.0251		21.2	0.401195		24.39	2.06826		26.47	1.65709		26.58	0.669381		23.88	1.1379		25.69	-0.917012
22.4	1.08874		21.3	0.382346		24.51	2.08568		26.63	1.56408		26.72	0.644312		23.99	1.06951		25.83	-1.00427
22.51	1.14684		21.43	0.350114		24.65	2.12383		26.77	1.51549		26.92	0.64503		24.11	0.997223		26.01	-1.12261
22.62	1.20787		21.54	0.318389		24.8	2.21803		26.93	1.51389		27.08	0.694343		24.23	0.929774		26.16	-1.23773
22.75	1.25884		21.66	0.286306		24.91	2.30861		27.07	1.55213		27.23	0.778409		24.34	0.89086		26.3	-1.34956
22.89	1.30691		21.8	0.255953		25.03	2.39848		27.24	1.6488		27.35	0.871222		24.49	0.86851		26.42	-1.42581
23.02	1.34588		21.92	0.268798		25.17	2.48216		27.38	1.762		27.51	1.05505		24.61	0.888404		26.54	-1.48623
23.14	1.37613		22.03	0.299683		25.3	2.56179		27.52	1.92679		27.65	1.23347		24.73	0.951523		26.68	-1.52124
23.26	1.40482		22.13	0.3223		25.43	2.63271		27.67	2.10754		27.78	1.3958		24.87	1.05666		26.85	-1.51705
23.39	1.42437		22.25	0.33216		25.55	2.69383		27.78	2.23767		27.92	1.56246		24.99	1.14844		26.99	-1.44267
23.52	1.42542		22.36	0.351782		25.66	2.74387		27.93	2.39911		28.06	1.71575		25.11	1.21358		27.16	-1.31722
23.66	1.43149		22.49	0.376877		25.82	2.76377		28.07	2.52185		28.22	1.86596		25.3	1.26199		27.28	-1.19128
23.77	1.43394		22.6	0.410982		25.93	2.77153		28.25	2.63046		28.37	1.95366		25.41	1.28283		27.46	-0.997397
23.88	1.43664		22.74	0.453462		26.07	2.75206		28.39	2.66315		28.52	1.99893		25.52	1.28321		27.59	-0.799882
24	1.45213		22.85	0.503224		26.25	2.70834		28.55	2.64058		28.68	1.998		25.64	1.24674		27.72	-0.615312
24.12	1.48052		22.96	0.562905		26.36	2.72067		28.7	2.58612		28.82	1.97688		25.76	1.17605		27.86	-0.439625
24.23	1.5309		23.07	0.623277		26.49	2.73654		28.84	2.53479		28.96	1.92926		25.91	1.06103		27.99	-0.288896
24.34	1.60145		23.17	0.698345		26.61	2.78257		28.98	2.46806		29.1	1.87285		26.04	0.917348		28.12	-0.140258
24.45	1.68862		23.29	0.796255		26.71	2.8578		29.13	2.39969		29.26	1.83471		26.18	0.742078		28.24	-0.0296282
24.55	1.79704		23.41	0.908556		26.84	2.94518		29.26	2.37259		29.4	1.81607		26.31	0.570616		28.35	0.0550943
24.69	1.92529		23.53	1.02837		26.97	3.08771		29.4	2.34388		29.59	1.79804		26.46	0.410839		28.46	0.123291
24.81	2.08395		23.63	1.15726		27.09	3.25433		29.53	2.32796		29.74	1.84183		26.66	0.241692		28.6	0.157145
24.94	2.25221		23.74	1.29551		27.21	3.4575		29.66	2.32354		29.87	1.9152		26.77	0.145161		28.71	0.180438
25.06	2.40452		23.86	1.41739		27.32	3.68046		29.8	2.32712		29.99	2.02183		26.95	0.0829789		28.88	0.15326
25.17	2.53577		23.98	1.51174		27.45	3.95247		29.94	2.33961		30.15	2.13892		27.07	0.0556596		29	0.141958
25.3	2.65982		24.11	1.57616		27.56	4.23889		30.13	2.36072		30.29	2.26611		27.18	0.0672351		29.12	0.136768
25.43	2.75723		24.21	1.64089		27.7	4.55292		30.23	2.41073		30.45	2.39807		27.33	0.119964		29.24	0.140934
25.55	2.82861		24.32	1.67118		27.86	4.86028		30.4	2.452		30.58	2.53019		27.46	0.212729		29.36	0.128054
25.65	2.87537		24.43	1.67209		27.97	5.08528		30.53	2.50316		30.72	2.66084		27.58	0.322693		29.49	0.0926429
25.76	2.8856		24.56	1.65108		28.11	5.30244		30.66	2.57948		30.88	2.77384		27.73	0.458785		29.64	0.0353527
25.88	2.84639		24.66	1.62524		28.24	5.44889		30.8	2.64142		31.01	2.89846		27.85	0.554819		29.77	-0.0126564
25.98	2.77456		24.77	1.59416		28.38	5.52585		30.96	2.71534		31.15	3.03267		27.96	0.631984		29.92	-0.0806685
26.08	2.68106		24.9	1.56272		28.5	5.53675		31.09	2.80495		31.3	3.1917		28.09	0.718141		30.07	-0.144883
26.19	2.55973		25.02	1.52156		28.63	5.49084		31.24	2.91424		31.44	3.38767		28.24	0.781829		30.21	-0.219909
26.3	2.41567		25.14	1.48011		28.76	5.39298		31.36	3.03428		31.6	3.61125		28.37	0.794522		30.35	-0.30591
26.41	2.28601		25.26	1.44117		28.87	5.28419		31.52	3.15219		31.74	3.83987		28.5	0.764013		30.49	-0.386849
26.53	2.15277		25.38	1.40641		29.01	5.10144		31.68	3.2441		31.89	4.07708		28.6	0.711368		30.61	-0.437972
26.63	2.04748		25.49	1.38039		29.16	4.90782		31.8	3.32101		32.02	4.30436		28.76	0.599431		30.72	-0.466462
26.76	1.94399		25.6	1.36138		29.29	4.74381		31.94	3.37081		32.15	4.52656		28.87	0.513174		30.89	-0.475834
26.92	1.87817		25.7	1.35104		29.42	4.56341		32.07	3.39918		32.31	4.71876		28.99	0.40345		31	-0.423064
27.04	1.85034		25.82	1.31962		29.55	4.38041		32.22	3.37796		32.46	4.91728		29.15	0.293835		31.19	-0.344059
27.18	1.86904		25.92	1.27621		29.71	4.19586		32.38	3.30993		32.6	5.12438		29.26	0.277974		31.32	-0.18747
27.29	1.87864		26.04	1.21071		29.82	4.03761		32.53	3.24694		32.75	5.3266		29.42	0.257414		31.44	0.0131204
27.41	1.91359		26.15	1.13274		29.95	3.88591		32.67	3.19076		32.87	5.5503		29.6	0.270369		31.56	0.269548
27.51	1.94613		26.26	1.03922		30.09	3.74296		32.8	3.15782		33.03	5.72121		29.72	0.346661		31.67	0.569898
27.64	2.00192		26.38	0.935043		30.22	3.6016		32.94	3.12431		33.17	5.94146		29.86	0.430789		31.81	0.886198
27.74	2.00344		26.48	0.835259		30.34	3.47741		33.1	3.09117		33.31	6.15436		29.99	0.538433		31.92	1.23156
27.88	2.05406		26.59	0.735399		30.47	3.36575		33.27	3.07456		33.49	6.35465		30.15	0.629853		32.07	1.56811
27.99	2.06587		26.7	0.644792		30.62	3.27845		33.4	3.12185		33.66	6.62442		30.29	0.727883		32.25	1.86308
28.12	2.1038		26.81	0.567812		30.77	3.19963		33.53	3.20568		33.82	6.95977		30.4	0.827209		32.37	2.20092
28.23	2.10275		26.94	0.528345		30.88	3.14687		33.68	3.31432		33.97	7.34464		30.5	0.920984		32.51	2.53705
28.34	2.09363		27.07	0.511996		31.02	3.10095		33.85	3.47623		34.1	7.78704		30.62	1.01843		32.65	2.90079
28.47	2.06878		27.18	0.518005		31.15	3.06245		34.01	3.71957		34.26	8.28692		30.74	1.12913		32.76	3.32623
28.58	2.03214		27.3	0.541694		31.26	3.03895		34.17	4.00689		34.37	8.8261		30.91	1.24332		32.88	3.7448
28.7	1.97441		27.41	0.586814		31.45	3.02412		34.3	4.33049		34.53	9.42692		31.03	1.39702		33.02	4.1675
28.8	1.93624		27.52	0.664233		31.56	3.02892		34.45	4.68394		34.66	10.0352		31.19	1.56502		33.16	4.64769
28.91	1.89192		27.64	0.759782		31.72	3.0326		34.6	5.03091		34.78	10.6567		31.32	1.77332		33.3	5.15114
29.03	1.81865		27.78	0.885396		31.83	3.03933		34.73	5.3667		34.91	11.2941		31.43	2.01716		33.47	5.66147
29.13	1.76698		27.88	0.989901		31.94	3.05113		34.87	5.69395		35.04	11.9547		31.6	2.28251		33.61	6.26158
29.33	1.64894		28.01	1.13165		32.07	3.05786		34.99	6.00122		35.18	12.6311		31.72	2.55689		33.73	6.92909
29.44	1.58645		28.13	1.27443		32.19	3.0622		35.12	6.30055		35.31	13.3278		31.86	2.8528		33.86	7.65656
29.54	1.53428		28.27	1.41605		32.32	3.0509		35.24	6.57962		35.43	14.0293		31.96	3.16293		33.98	8.46126
29.69	1.45635		28.39	1.54317		32.44	3.05241		35.4	6.83431		35.58	14.7352		32.1	3.46784		34.16	9.33701
29.81	1.40635		28.51	1.66072		32.56	3.04722		35.51	7.09329		35.71	15.4596		32.27	3.75699		34.28	10.2749
29.91	1.34764		28.62	1.76879		32.67	3.05968		35.64	7.3543		35.86	16.189		32.41	4.07794		34.39	11.2822
30.04	1.26251		28.73	1.84711		32.8	3.03534		35.82	7.59642		36	16.9427		32.55	4.4202		34.5	12.3513
30.17	1.15999		28.85	1.90182		32.92	3.02392		35.97	7.85092		36.17	17.7314		32.68	4.79889		34.7	13.5335
30.3	1.04015		28.95	1.92437		33.07	2.97936		36.09	8.12808		36.32	18.5608		32.8	5.19593		34.8	14.7146
30.4	0.911058		29.07	1.88964		33.25	2.9119		36.22	8.41425		36.46	19.4356		32.93	5.62322		34.94	15.9488
30.53	0.766271		29.19	1.83051		33.37	2.91538		36.37	8.72539		36.62	20.338		33.09	6.04493		35.08	17.2371
30.64	0.63135		29.29	1.77127		33.52	2.91994		36.53	9.07341		36.74	21.2842		33.22	6.52674		35.19	18.5654
30.76	0.476011		29.4	1.68574		33.66	2.95768		36.72	9.43747		36.87	22.2617		33.41	6.9609		35.3	19.9354
31	0.281287		29.5	1.59352		33.76	3.05889		36.85	9.83664		36.99	23.2697		33.52	7.51469		35.42	21.3428
31.13	0.106035		29.63	1.48343		33.9	3.18862		36.99	10.2775		37.13	24.3038		33.68	8.06084		35.55	22.7994
31.25	-0.0564757		29.76	1.37747		34.01	3.34987		37.11	10.7534		37.3	25.3722		33.81	8.68055		35.71	24.2411
31.36	-0.205671		29.86	1.29784		34.14	3.54404		37.25	11.2783		37.43	26.4528		33.93	9.35952		35.85	25.7404
31.48	-0.338986		29.97	1.24502		34.3	3.7782		37.37	11.8424		37.58	27.5548		34.05	10.0798		35.97	27.2986
31.6	-0.460397		30.1	1.21273		34.43	4.03526		37.52	12.4498		37.74	28.6734		34.17	10.8243		36.09	28.9439
31.74	-0.587131		30.22	1.20203		34.6	4.31501		37.64	13.0752		37.88	29.8108		34.3	11.5939		36.21	30.6891
31.84	-0.698691		30.34	1.21763		34.71	4.56618		37.78	13.7411		38.03	30.9547		34.43	12.4076		36.41	32.492
31.95	-0.811871		30.44	1.25356		34.83	4.8193		37.94	14.4135		38.16	32.134		34.57	13.2518		36.52	34.4332
32.06	-0.925489		30.55	1.30211		34.94	5.07264		38.08	15.1015		38.3	33.3497		34.68	14.1104		36.66	36.4764
32.18	-1.04543		30.66	1.36152		35.05	5.34368		38.22	15.8122		38.45	34.6023		34.81	15.0003		36.78	38.623
32.3	-1.16033		30.77	1.41023		35.21	5.62997		38.34	16.5451		38.62	35.9231		34.93	15.8959		36.96	40.8783
32.47	-1.30814		30.88	1.46109		35.34	5.92102		38.47	17.299		38.77	37.2666		35.1	16.8161		37.1	43.2474
32.59	-1.38436		31	1.51239		35.44	6.20949		38.6	18.0907		38.92	38.6264		35.22	17.7522		37.23	45.7559
32.72	-1.45595		31.12	1.55786		35.56	6.50651		38.76	18.928		39.05	39.999		35.35	18.7175		37.37	48.3763
32.84	-1.51492		31.24	1.60316		35.68	6.8246		38.89	19.7598		39.21	41.3913		35.48	19.703		37.5	51.107
32.97	-1.55264		31.34	1.64669		35.83	7.14936		39.02	20.5961		39.36	42.7933		35.64	20.7241		37.71	53.9692
33.12	-1.60473		31.45	1.68478		35.96	7.49775		39.16	21.438		39.51	44.1969		35.77	21.7635		37.84	56.8796
33.23	-1.60544		31.57	1.6975		36.1	7.88129		39.3	22.2618		39.65	45.5696		35.91	22.8295		37.95	59.8385
33.34	-1.60274		31.69	1.67784		36.21	8.29288		39.44	23.0714		39.78	46.9271		36.02	23.9355		38.06	62.8627
33.45	-1.59803		31.81	1.64043		36.33	8.71198		39.57	23.8639		39.94	48.2942		36.12	25.0723		38.25	65.9935
33.57	-1.57507		31.93	1.56977		36.48	9.13752		39.7	24.6126		40.1	49.6795		36.23	26.2297		38.37	69.1805
33.68	-1.54136		32.06	1.46285		36.6	9.57064		39.83	25.3482		40.25	51.0835		36.41	27.414		38.49	72.43
33.79	-1.49495		32.18	1.33635		36.72	9.99296		39.97	26.102		40.41	52.5279		36.53	28.6108		38.63	75.7039
33.9	-1.41901		32.29	1.20619		36.85	10.4275		40.11	26.8749		40.55	53.9804		36.66	29.825		38.8	79.0429
34.03	-1.32058		32.41	1.05064		36.96	10.8709		40.27	27.6645		40.7	55.429		36.78	31.0625		38.92	82.3941
34.13	-1.21791		32.53	0.876994		37.1	11.3192		40.42	28.4796		40.84	56.8515		36.89	32.3389		39.04	85.7562
34.24	-1.10889		32.63	0.713168		37.22	11.7795		40.55	29.3144		41	58.2563		37.03	33.6352		39.17	89.1537
34.43	-0.939196		32.74	0.549583		37.35	12.2561		40.68	30.1647		41.14	59.6527		37.15	34.9496		39.32	92.5477
34.55	-0.796072		32.84	0.395414		37.46	12.7405		40.83	31.0163		41.28	61.0682		37.31	36.3029		39.47	96.005
34.66	-0.669144		32.96	0.252457		37.57	13.2283		40.96	31.8635		41.45	62.4805		37.42	37.6832		39.65	99.5003
34.82	-0.535182		33.08	0.131948		37.71	13.746		41.11	32.7167		41.6	63.9208		37.56	39.1067		39.78	103.043
34.94	-0.44374		33.18	0.0620863		37.83	14.2683		41.24	33.5825		41.74	65.3934		37.68	40.554		39.9	106.691
35.1	-0.357445		33.3	-0.0250975		37.98	14.8011		41.39	34.4519		41.88	66.9035		37.79	42.0369		40.06	110.435
35.22	-0.295705		33.43	-0.112874		38.11	15.3329		41.53	35.3438		42.04	68.4693		37.92	43.5306		40.21	114.221
35.35	-0.26235		33.55	-0.160843		38.22	15.87		41.68	36.2686		42.2	70.0751		38.04	45.051		40.32	118.115
35.47	-0.251487		33.65	-0.185422		38.34	16.4111		41.84	37.2503		42.32	71.669		38.16	46.6056		40.44	122.103
35.58	-0.24229		33.75	-0.18541		38.46	16.9622		41.96	38.2777		42.48	73.3112		38.28	48.192		40.59	126.194
35.72	-0.228555		33.86	-0.162613		38.58	17.5377		42.11	39.365		42.62	74.9215		38.39	49.7885		40.71	130.36
35.85	-0.214971		33.97	-0.111636		38.7	18.1324		42.24	40.4856		42.74	76.4906		38.55	51.4587		40.85	134.516
35.98	-0.214406		34.11	-0.0493449		38.81	18.7327		42.39	41.6455		42.89	78.0311		38.67	53.1536		40.97	138.718
36.12	-0.198801		34.23	0.0232765		38.94	19.3476		42.52	42.8067		43.03	79.5603		38.82	54.8894		41.09	142.973
36.22	-0.164059		34.36	0.116173		39.06	19.9753		42.66	43.9572		43.18	81.0874		38.95	56.6194		41.23	147.278
36.38	-0.128841		34.47	0.217612		39.17	20.5763		42.82	45.0753		43.31	82.6365		39.09	58.3692		41.37	151.609
36.49	-0.0680985		34.59	0.323508		39.29	21.176		42.97	46.1702		43.46	84.196		39.21	60.1229		41.49	155.971
36.62	-0.0135078		34.7	0.440672		39.46	21.7813		43.1	47.2491		43.61	85.7804		39.32	61.8791		41.63	160.384
36.74	0.0381		34.84	0.589118		39.59	22.3547		43.23	48.3232		43.74	87.3837		39.44	63.6564		41.75	164.858
36.85	0.0977118		34.94	0.744558		39.74	22.8962		43.39	49.3918		43.88	88.9858		39.58	65.4385		41.89	169.397
36.98	0.173007		35.06	0.938718		39.88	23.4487		43.54	50.4714		44.03	90.5703		39.69	67.1996		42.01	173.996
37.08	0.247471		35.17	1.14125		40.01	24.0142		43.7	51.561		44.17	92.1221		39.82	68.9528		42.15	178.661
37.2	0.338185		35.28	1.34673		40.15	24.592		43.85	52.6503		44.34	93.6129		39.94	70.7499		42.29	183.381
37.31	0.453613		35.39	1.54899		40.28	25.1704		43.99	53.7419		44.48	95.0898		40.05	72.598		42.43	188.162
37.42	0.591827		35.51	1.75204		40.41	25.7478		44.14	54.8184		44.63	96.558		40.22	74.4925		42.55	192.957
37.53	0.73596		35.62	1.96123		40.54	26.3429		44.28	55.881		44.76	98.0204		40.34	76.4339		42.68	197.844
37.65	0.896679		35.73	2.16738		40.67	26.9499		44.39	56.9488		44.91	99.4749		40.46	78.3948		42.84	202.751
37.76	1.07124		35.86	2.36218		40.8	27.5533		44.54	57.995		45.06	100.979		40.59	80.3767		42.94	207.701
37.88	1.24974		35.98	2.55565		40.91	28.1516		44.68	59.0319		45.2	102.528		40.7	82.3905		43.08	212.679
37.99	1.43847		36.1	2.7501		41.04	28.7448		44.83	60.0505		45.34	104.11		40.84	84.4456		43.22	217.689
38.16	1.66892		36.22	2.94267		41.15	29.336		44.99	61.0937		45.47	105.716		40.99	86.5118		43.36	222.783
38.32	1.92432		36.34	3.13782		41.28	29.9268		45.13	62.2094		45.61	107.355		41.13	88.5967		43.49	227.915
38.42	2.16916		36.45	3.34163		41.4	30.5081		45.25	63.3724		45.76	109.032		41.29	90.6518		43.7	233.021
38.53	2.41919		36.56	3.56097		41.52	31.0971		45.4	64.5493		45.93	110.745		41.46	92.6912		43.82	238.155
38.65	2.66022		36.69	3.78789		41.64	31.6945		45.52	65.7406		46.1	112.497		41.6	94.7553		43.94	243.288
38.75	2.87139		36.82	4.03038		41.75	32.2895		45.66	66.9506		46.26	114.284		41.78	96.8538		44.07	248.407
38.86	3.05647		36.93	4.29732		41.92	32.9115		45.79	68.1845		46.4	116.059		41.91	98.9673		44.21	253.48
38.97	3.20411		37.05	4.58943		42.07	33.5654		45.95	69.4461		46.55	117.835		42.04	101.105		44.34	258.487
39.08	3.32341		37.17	4.9089		42.19	34.2198		46.11	70.7503		46.67	119.596		42.21	103.284		44.47	263.418
39.2	3.39559		37.3	5.26331		42.32	34.8808		46.25	72.0848		46.83	121.391		42.33	105.443		44.59	268.361
39.3	3.44222		37.41	5.63196		42.44	35.544		46.39	73.4169		46.99	123.181		42.52	107.667		44.76	273.259
39.43	3.49716		37.53	6.03087		42.6	36.1981		46.52	74.7559		47.13	124.942		42.68	109.844		44.9	278.203
39.53	3.5455		37.63	6.4305		42.71	36.8276		46.64	76.106		47.29	126.689		42.8	112.002		45.01	283.221
39.64	3.58492		37.74	6.84466		42.87	37.4446		46.79	77.4983		47.42	128.403		42.95	114.158		45.15	288.21
39.76	3.61609		37.84	7.27361		43.05	38.037		46.93	78.9262		47.54	130.086		43.06	116.322		45.3	293.258
39.89	3.66918		37.95	7.72302		43.19	38.6454		47.09	80.3837		47.69	131.745		43.18	118.489		45.43	298.374
40	3.74532		38.07	8.18312		43.3	39.2955		47.24	81.8254		47.83	133.372		43.28	120.709		45.62	303.607
40.11	3.85127		38.2	8.65291		43.42	39.9603		47.37	83.2285		47.98	134.988		43.4	122.953		45.74	308.941
40.23	3.96288		38.32	9.12296		43.58	40.6398		47.52	84.6204		48.11	136.626		43.54	125.2		45.85	314.335
40.38	4.09164		38.42	9.57713		43.69	41.3369		47.65	85.9837		48.26	138.294		43.69	127.486		46.01	319.833
40.49	4.22552		38.54	10.0505		43.8	42.0365		47.81	87.3274		48.44	140.001		43.83	129.818		46.17	325.438
40.6	4.35711		38.65	10.5258		43.95	42.7023		47.92	88.6761		48.58	141.712		43.95	132.186		46.27	331.112
40.7	4.47646		38.76	10.9957		44.12	43.3185		48.04	90.0365		48.74	143.428		44.07	134.589		46.42	336.84
40.8	4.60167		38.88	11.4602		44.25	43.9193		48.2	91.4286		48.9	145.114		44.18	136.967		46.56	342.587
40.91	4.73278		38.98	11.8906		44.38	44.4968		48.35	92.8248		49.07	146.749		44.31	139.292		46.69	348.353
41.04	4.87171		39.1	12.3253		44.5	45.0707		48.47	94.2238		49.2	148.356		44.42	141.607		46.82	354.151
41.14	5.01665		39.21	12.7332		44.63	45.6313		48.58	95.6206		49.33	149.948		44.57	143.887		46.94	359.959
41.26	5.15617		39.33	13.1398		44.76	46.1728		48.71	97.0239		49.47	151.516		44.73	146.151		47.06	365.811
41.37	5.30011		39.44	13.5412		44.88	46.7274		48.85	98.4087		49.6	153.097		44.86	148.418		47.19	371.655
41.53	5.44406		39.55	13.9267		45	47.323		48.99	99.7347		49.77	154.657		44.98	150.665		47.31	377.458
41.64	5.61656		39.68	14.273		45.15	47.9268		49.19	101.002		49.95	156.236		45.12	152.908		47.42	383.228
41.76	5.79413		39.81	14.593		45.29	48.564		49.29	102.246		50.08	157.865		45.27	155.158		47.55	388.981
41.88	5.97952		39.93	14.917		45.44	49.2232		49.44	103.433		50.26	159.544		45.39	157.415		47.68	394.788
41.99	6.17667		40.05	15.2537		45.55	49.8778		49.59	104.604		50.43	161.257		45.51	159.68		47.81	400.593
42.15	6.39054		40.15	15.5943		45.67	50.5435		49.74	105.77		50.57	162.978		45.71	161.976		47.95	406.415
42.28	6.58082		40.25	15.9386		45.81	51.2244		49.86	106.973		50.71	164.677		45.82	164.316		48.09	412.274
42.42	6.77135		40.38	16.2927		45.92	51.9146		49.99	108.202		50.85	166.377		45.94	166.687		48.23	418.177
42.55	6.93074		40.51	16.6473		46.03	52.6177		50.15	109.467		50.99	168.054		46.08	169.079		48.35	424.114
42.65	7.06505		40.62	16.9993		46.14	53.3557		50.28	110.785		51.14	169.702		46.22	171.518		48.47	430.081
42.78	7.17899		40.73	17.3573		46.29	54.1422		50.42	112.153		51.31	171.296		46.35	173.962		48.6	436.067
42.9	7.28018		40.83	17.7078		46.4	54.9159		50.57	113.554		51.45	172.845		46.48	176.387		48.74	442.066
43.02	7.36952		40.95	18.0554		46.55	55.7441		50.75	114.968		51.6	174.347		46.6	178.812		48.9	448.061
43.14	7.45601		41.05	18.4093		46.66	56.5748		50.87	116.375		51.77	175.83		46.72	181.258		49.09	454.025
43.28	7.56221		41.16	18.7528		46.77	57.4304		51.02	117.778		51.9	177.344		46.83	183.683		49.24	459.941
43.4	7.69367		41.27	19.0897		46.9	58.3312		51.14	119.151		52.05	178.849		46.95	186.111		49.37	465.772
43.55	7.8409		41.38	19.4123		47	59.2126		51.27	120.466		52.2	180.333		47.06	188.478		49.49	471.601
43.67	8.00495		41.51	19.7334		47.15	60.1353		51.39	121.739		52.35	181.799		47.21	190.831		49.64	477.412
43.8	8.18049		41.64	20.0684		47.26	60.998		51.54	122.938		52.53	183.246		47.35	193.14		49.78	483.232
43.91	8.34414		41.75	20.4167		47.39	61.8385		51.69	124.106		52.68	184.712		47.45	195.407		49.93	489.076
44.03	8.49679		41.85	20.7676		47.5	62.6288		51.82	125.27		52.84	186.203		47.59	197.643		50.06	494.93
44.16	8.61329		41.97	21.1457		47.62	63.4094		51.95	126.412		52.99	187.712		47.72	199.849		50.18	500.797
44.27	8.69567		42.07	21.5305		47.76	64.1684		52.09	127.56		53.13	189.253		47.84	202.005		50.3	506.668
44.38	8.75066		42.18	21.9277		47.86	64.9171		52.21	128.713		53.29	190.818		48.01	204.163		50.43	512.539
44.51	8.77822		42.32	22.3437		47.98	65.6695		52.34	129.865		53.44	192.399		48.12	206.377		50.55	518.468
44.62	8.83424		42.44	22.7535		48.13	66.4299		52.48	131.039		53.6	193.975		48.25	208.629		50.69	524.403
44.76	8.87493		42.57	23.1344		48.24	67.2114		52.63	132.231		53.73	195.59		48.39	210.915		50.84	530.356
44.87	8.96065		42.67	23.4781		48.4	68.0495		52.76	133.476		53.85	197.223		48.5	213.225		50.96	536.299
44.97	9.0916		42.78	23.7899		48.53	68.9144		52.9	134.75		54.01	198.861		48.64	215.564		51.1	542.241
45.1	9.24209		42.89	24.0842		48.69	69.8068		53.03	136.059		54.14	200.521		48.77	217.93		51.27	548.211
45.2	9.44186		42.99	24.3623		48.82	70.6808		53.16	137.406		54.3	202.194		48.9	220.308		51.41	554.165
45.33	9.65588		43.09	24.6253		48.97	71.5296		53.29	138.782		54.46	203.899		49.05	222.687		51.54	560.103
45.45	9.88792		43.21	24.8841		49.13	72.3594		53.42	140.172		54.6	205.638		49.18	225.062		51.73	566.001
45.57	10.1305		43.32	25.1643		49.24	73.1779		53.57	141.554		54.76	207.418		49.31	227.398		51.86	571.949
45.7	10.3705		43.42	25.4762		49.37	73.9845		53.71	142.94		54.9	209.195		49.46	229.695		52	577.906
45.84	10.6111		43.55	25.8104		49.49	74.793		53.83	144.317		55.06	210.96		49.6	231.995		52.14	583.922
45.95	10.8514		43.67	26.1792		49.63	75.5897		53.98	145.673		55.19	212.695		49.7	234.314		52.33	589.864
46.09	11.109		43.78	26.5652		49.82	76.3552		54.13	147.038		55.35	214.418		49.84	236.609		52.45	595.838
46.19	11.3752		43.9	26.9651		49.93	77.1846		54.27	148.417		55.51	216.096		49.97	238.923		52.57	601.785
46.32	11.647		44	27.3652		50.07	78.018		54.41	149.81		55.65	217.733		50.1	241.215		52.71	607.698
46.43	11.907		44.11	27.77		50.19	78.8862		54.54	151.221		55.81	219.33		50.22	243.537		52.85	613.617
46.56	12.1974		44.23	28.172		50.32	79.7749		54.68	152.668		55.95	220.904		50.33	245.852		52.95	619.488
46.66	12.4876		44.36	28.5663		50.42	80.6505		54.85	154.174		56.11	222.467		50.46	248.154		53.12	625.333
46.77	12.8117		44.47	28.9745		50.54	81.556		55	155.655		56.25	224.064		50.59	250.444		53.3	631.188
46.92	13.2046		44.62	29.3532		50.69	82.4689		55.15	157.143		56.41	225.673		50.71	252.691		53.46	637.028
47.04	13.5644		44.72	29.75		50.82	83.3714		55.28	158.598		56.56	227.34		50.84	254.965		53.58	642.827
47.16	13.9235		44.84	30.123		50.94	84.252		55.43	160.032		56.69	229.061		50.96	257.259		53.71	648.547
47.27	14.2644		44.94	30.5188		51.1	85.1101		55.58	161.417		56.81	230.79		51.13	259.554		53.82	654.251
47.39	14.5914		45.05	30.9218		51.24	85.9484		55.71	162.769		56.96	232.514		51.25	261.829		53.96	659.929
47.51	14.9059		45.15	31.3292		51.35	86.7671		55.83	164.104		57.11	234.228		51.4	264.074		54.11	665.608
47.62	15.2074		45.26	31.7272		51.51	87.5273		55.98	165.404		57.24	235.898		51.5	266.286		54.27	671.305
47.79	15.4904		45.38	32.1346		51.63	88.3017		56.14	166.712		57.41	237.515		51.63	268.498		54.43	677.043
47.92	15.7675		45.49	32.5359		51.76	89.061		56.27	168.064		57.57	239.092		51.76	270.694		54.59	682.822
48.02	16.044		45.6	32.9448		51.88	89.824		56.43	169.413		57.74	240.656		51.88	272.9		54.72	688.612
48.13	16.3383		45.73	33.3671		51.99	90.5958		56.58	170.829		57.91	242.22		52.01	275.097		54.87	694.436
48.25	16.6547		45.83	33.7862		52.16	91.3647		56.71	172.292		58.08	243.811		52.14	277.272		54.98	700.222
48.36	16.9814		45.93	34.1996		52.28	92.1723		56.85	173.801		58.24	245.443		52.28	279.425		55.12	706.033
48.53	17.3556		46.06	34.6312		52.42	92.9806		57.02	175.323		58.37	247.11		52.4	281.598		55.23	711.766
48.64	17.6976		46.18	35.0709		52.54	93.7876		57.14	176.82		58.5	248.801		52.53	283.759		55.36	717.462
48.75	18.0367		46.32	35.5308		52.66	94.5789		57.28	178.287		58.65	250.546		52.65	285.929		55.5	723.089
48.87	18.3637		46.42	35.9701		52.81	95.376		57.42	179.707		58.79	252.331		52.78	288.121		55.62	728.638
48.98	18.6589		46.53	36.4081		52.93	96.173		57.56	181.082		58.92	254.127		52.95	290.313		55.76	734.1
49.09	18.9237		46.64	36.8444		53.04	96.9721		57.71	182.455		59.06	255.956		53.07	292.582		55.91	739.503
49.21	19.1555		46.75	37.2761		53.16	97.762		57.86	183.838		59.21	257.785		53.19	294.888		56.04	744.876
49.38	19.3317		46.86	37.708		53.27	98.5406		58.02	185.238		59.35	259.561		53.3	297.22		56.18	750.23
49.49	19.5047		46.98	38.1551		53.44	99.3077		58.16	186.67		59.49	261.288		53.45	299.577		56.3	755.613
49.65	19.6521		47.1	38.6129		53.56	100.057		58.31	188.114		59.64	262.983		53.59	301.887		56.43	761.061
49.77	19.8289		47.23	39.0854		53.68	100.813		58.46	189.593		59.78	264.658		53.71	304.191		56.54	766.536
49.9	20.0333		47.33	39.5192		53.78	101.578		58.58	191.087		59.97	266.314		53.84	306.501		56.67	772.039
50.02	20.2553		47.45	39.9563		53.91	102.351		58.74	192.637		60.1	268.001		53.96	308.81		56.82	777.556
50.12	20.502		47.55	40.36		54.03	103.155		58.88	194.2		60.27	269.705		54.12	311.12		56.95	783.062
50.23	20.7771		47.67	40.755		54.19	104.002		59.01	195.763		60.4	271.429		54.26	313.463		57.08	788.579
50.35	21.0689		47.78	41.1428		54.34	104.9		59.16	197.339		60.56	273.148		54.39	315.81		57.21	794.06
50.49	21.3902		47.89	41.5387		54.48	105.847		59.3	198.851		60.7	274.884		54.52	318.222		57.33	799.497
50.6	21.6944		48	41.9555		54.6	106.825		59.48	200.29		60.85	276.625		54.62	320.643		57.5	804.889
50.72	21.9941		48.12	42.4006		54.73	107.858		59.61	201.682		60.97	278.356		54.74	323.099		57.69	810.231
50.84	22.2914		48.22	42.8649		54.87	108.94		59.75	203.024		61.17	280.175		54.87	325.589		57.81	815.565
50.96	22.5453		48.34	43.3536		55.01	110.039		59.89	204.348		61.31	281.938		54.99	328.071		57.95	820.88
51.08	22.767		48.48	43.8945		55.14	111.136		60.05	205.643		61.46	283.717		55.11	330.531		58.09	826.188
51.23	22.9391		48.6	44.458		55.26	112.212		60.2	206.97		61.59	285.464		55.23	333.003		58.25	831.504
51.37	23.0558		48.72	45.0249		55.38	113.25		60.34	208.312		61.74	287.209		55.35	335.426		58.4	836.811
51.49	23.161		48.84	45.5836		55.54	114.256		60.47	209.693		61.9	288.966		55.49	337.796		58.53	842.141
51.6	23.2777		48.94	46.114		55.65	115.213		60.62	211.106		62.05	290.697		55.62	340.089		58.71	847.494
51.71	23.4062		49.07	46.6168		55.78	116.114		60.76	212.551		62.18	292.409		55.75	342.279		58.84	852.785
51.81	23.5601		49.19	47.0839		55.93	116.947		60.89	214.018		62.31	294.112		55.9	344.431		58.96	858.023
51.94	23.7212		49.31	47.5189		56.05	117.751		61.03	215.525		62.46	295.829		56.02	346.562		59.07	863.207
52.05	23.9204		49.42	47.9164		56.22	118.498		61.18	217.082		62.61	297.591		56.14	348.686		59.22	868.358
52.21	24.0811		49.52	48.2937		56.37	119.28		61.31	218.665		62.74	299.416		56.26	350.815		59.33	873.432
52.32	24.2967		49.66	48.6178		56.51	120.114		61.47	220.306		62.9	301.279		56.38	352.962		59.49	878.449
52.45	24.5086		49.78	48.9269		56.66	121		61.6	221.929		63.04	303.164		56.49	355.116		59.63	883.42
52.55	24.7604		49.9	49.2477		56.81	121.926		61.74	223.549		63.17	305.032		56.61	357.354		59.78	888.337
52.73	24.9644		50.03	49.5784		56.94	122.851		61.89	225.144		63.32	306.862		56.75	359.645		59.98	893.212
52.85	25.2295		50.16	49.9313		57.06	123.772		62.05	226.698		63.47	308.66		56.87	361.986		60.16	898.179
52.96	25.4978		50.27	50.3008		57.16	124.693		62.18	228.212		63.61	310.394		57	364.355		60.29	903.212
53.08	25.7648		50.37	50.6666		57.31	125.611		62.31	229.7		63.8	312.092		57.14	366.728		60.41	908.267
53.2	26.0319		50.5	51.0446		57.45	126.501		62.48	231.18		63.94	313.76		57.29	369.124		60.54	913.355
53.31	26.2922		50.6	51.413		57.56	127.37		62.61	232.697		64.1	315.377		57.42	371.5		60.68	918.478
53.49	26.5424		50.7	51.7964		57.68	128.253		62.77	234.243		64.26	316.952		57.54	373.864		60.84	923.679
53.6	26.7707		50.83	52.2067		57.79	129.157		62.9	235.811		64.41	318.543		57.66	376.226		60.97	928.862
53.74	26.9934		50.94	52.6237		57.91	130.062		63.08	237.399		64.58	320.138		57.77	378.596		61.12	934.073
53.85	27.1957		51.07	53.0498		58.06	130.989		63.2	238.94		64.71	321.764		57.9	380.942		61.3	939.315
54.01	27.3755		51.2	53.4779		58.17	131.939		63.34	240.463		64.87	323.473		58.03	383.316		61.41	944.506
54.19	27.5738		51.32	53.8919		58.33	132.923		63.53	241.972		65.02	325.251		58.18	385.721		61.54	949.678
54.31	27.7946		51.43	54.3012		58.45	133.927		63.66	243.423		65.19	327.088		58.29	388.125		61.72	954.852
54.47	28.0555		51.54	54.6995		58.56	134.972		63.79	244.845		65.32	328.919		58.43	390.55		61.84	959.93
54.59	28.346		51.66	55.0955		58.67	136.046		63.93	246.232		65.47	330.769		58.56	392.976		62.01	964.987
54.7	28.6714		51.77	55.4924		58.79	137.148		64.08	247.576		65.64	332.573		58.7	395.466		62.15	969.954
54.8	29.0241		51.89	55.8794		58.9	138.23		64.23	248.859		65.75	334.32		58.83	397.954		62.26	974.875
54.94	29.4325		51.99	56.2717		59.05	139.326		64.37	250.157		65.87	336.033		58.96	400.449		62.4	979.789
55.09	29.873		52.11	56.6576		59.2	140.4		64.48	251.479		66.02	337.728		59.07	402.923		62.51	984.715
55.19	30.2826		52.23	57.0275		59.37	141.444		64.62	252.807		66.15	339.394		59.21	405.372		62.63	989.658
55.31	30.7022		52.36	57.3846		59.52	142.403		64.76	254.166		66.32	341.051		59.35	407.75		62.83	994.622
55.44	31.1034		52.47	57.7502		59.64	143.365		64.89	255.583		66.47	342.714		59.47	410.087		62.96	999.577
55.57	31.4756		52.58	58.113		59.76	144.278		65.04	257.049		66.61	344.356		59.63	412.372		63.11	1004.52
55.69	31.8066		52.69	58.479		59.89	145.163		65.19	258.562		66.76	345.961		59.76	414.622		63.25	1009.43
55.82	32.0864		52.79	58.8941		60.04	146.01		65.35	260.127		66.89	347.562		59.88	416.859		63.4	1014.3
55.93	32.3418		52.91	59.3237		60.14	146.882		65.48	261.653		67.03	349.149		60	419.055		63.53	1019.11
56.05	32.5691		53.02	59.7739		60.26	147.754		65.63	263.166		67.22	350.687		60.14	421.274		63.66	1023.82
56.18	32.7816		53.14	60.2463		60.38	148.602		65.75	264.655		67.35	352.261		60.27	423.558		63.77	1028.48
56.3	32.9951		53.26	60.7373		60.52	149.444		65.87	266.121		67.5	353.812		60.41	425.846		63.93	1033.06
56.42	33.2295		53.38	61.2419		60.63	150.285		66.01	267.574		67.66	355.374		60.53	428.158		64.07	1037.58
56.53	33.486		53.5	61.7614		60.76	151.124		66.16	269.012		67.82	356.952		60.66	430.511		64.19	1042.06
56.66	33.7606		53.61	62.2917		60.92	151.97		66.31	270.445		67.96	358.6		60.79	432.875		64.37	1046.46
56.8	34.0569		53.74	62.834		61.04	152.811		66.45	271.879		68.09	360.304		60.91	435.285		64.47	1050.91
56.92	34.3582		53.87	63.3697		61.16	153.677		66.58	273.304		68.24	362.043		61.08	437.763		64.61	1055.34
57.05	34.6724		53.99	63.8892		61.26	154.549		66.72	274.705		68.4	363.814		61.22	440.262		64.79	1059.8
57.16	34.9687		54.12	64.4019		61.41	155.489		66.85	276.102		68.55	365.59		61.35	442.787		64.94	1064.31
57.28	35.2451		54.23	64.9269		61.54	156.414		67	277.48		68.67	367.335		61.46	445.27		65.07	1068.85
57.39	35.5185		54.35	65.4796		61.66	157.314		67.14	278.826		68.81	369.116		61.61	447.76		65.22	1073.4
57.51	35.7854		54.48	66.0543		61.77	158.179		67.27	280.191		68.96	370.872		61.76	450.238		65.35	1077.95
57.63	36.0642		54.6	66.6415		61.93	159.067		67.42	281.521		69.09	372.631		61.86	452.657		65.49	1082.49
57.75	36.3631		54.71	67.2307		62.06	159.919		67.57	282.873		69.24	374.4		61.98	455.067		65.61	1086.97
57.86	36.6532		54.84	67.8435		62.21	160.733		67.78	284.183		69.38	376.136		62.13	457.418		65.76	1091.46
57.98	36.9395		54.96	68.4417		62.33	161.523		67.92	285.586		69.52	377.839		62.24	459.691		65.9	1095.86
58.09	37.2339		55.08	69.0497		62.46	162.297		68.07	287.034		69.68	379.497		62.4	461.941		66.02	1100.21
58.22	37.543		55.19	69.663		62.58	163.068		68.22	288.503		69.81	381.132		62.52	464.188		66.17	1104.55
58.36	37.8662		55.29	70.2647		62.69	163.859		68.34	289.953		69.97	382.734		62.63	466.439		66.29	1108.87
58.49	38.2061		55.41	70.8691		62.83	164.662		68.5	291.428		70.11	384.295		62.75	468.702		66.46	1113.17
58.59	38.5431		55.52	71.443		62.98	165.486		68.65	292.862		70.27	385.806		62.88	470.967		66.58	1117.45
58.73	38.9123		55.63	71.9955		63.1	166.311		68.81	294.307		70.43	387.31		63	473.225		66.71	1121.68
58.85	39.2827		55.76	72.5358		63.23	167.124		68.94	295.688		70.57	388.817		63.12	475.511		66.87	1125.83
58.96	39.6311		55.86	73.075		63.35	167.925		69.1	297.056		70.74	390.311		63.24	477.766		66.99	1129.95
59.09	39.9883		55.96	73.606		63.5	168.744		69.25	298.432		70.87	391.867		63.4	480.022		67.11	1134
59.2	40.2988		56.08	74.1202		63.62	169.551		69.42	299.834		71.02	393.449		63.54	482.235		67.26	1137.99
59.31	40.5709		56.2	74.6497		63.75	170.361		69.56	301.187		71.16	395.089		63.67	484.394		67.41	1141.93
59.44	40.7983		56.33	75.1811		63.88	171.163		69.7	302.505		71.32	396.76		63.78	486.554		67.52	1145.85
59.56	41.0053		56.43	75.7723		63.99	171.968		69.82	303.803		71.49	398.49		63.94	488.676		67.65	1149.73
59.68	41.2028		56.54	76.3821		64.15	172.746		69.98	305.08		71.64	400.229		64.06	490.779		67.79	1153.59
59.79	41.3859		56.66	77.0167		64.29	173.527		70.12	306.327		71.8	401.992		64.18	492.862		67.95	1157.45
59.91	41.5693		56.78	77.6629		64.42	174.333		70.27	307.544		71.94	403.739		64.3	494.944		68.06	1161.34
60.04	41.7387		56.88	78.2931		64.55	175.151		70.44	308.733		72.06	405.47		64.44	497.005		68.21	1165.26
60.17	41.9219		57	78.9076		64.68	175.984		70.62	309.939		72.22	407.275		64.57	499.106		68.34	1169.16
60.31	42.1308		57.12	79.5097		64.81	176.824		70.77	311.176		72.37	409.083		64.67	501.254		68.46	1173.03
60.46	42.3653		57.24	80.0864		64.95	177.711		70.9	312.435		72.52	410.866		64.79	503.421		68.58	1176.91
60.58	42.6465		57.35	80.63		65.06	178.579		71.02	313.719		72.71	412.691		64.9	505.641		68.73	1180.77
60.69	42.9537		57.48	81.1526		65.21	179.503		71.16	315.045		72.85	414.431		65.03	507.883		68.85	1184.57
60.82	43.2821		57.58	81.6487		65.33	180.398		71.31	316.426		72.99	416.137		65.15	510.175		69	1188.33
60.95	43.6183		57.7	82.138		65.43	181.254		71.45	317.865		73.13	417.801		65.28	512.474		69.14	1192.06
61.09	43.9789		57.81	82.6366		65.54	182.091		71.57	319.326		73.31	419.417		65.41	514.797		69.28	1195.78
61.21	44.3418		57.91	83.1583		65.68	182.945		71.71	320.822		73.43	420.958		65.53	517.06		69.47	1199.5
61.35	44.7438		58.04	83.7019		65.8	183.773		71.87	322.365		73.55	422.473		65.65	519.294		69.66	1203.14
61.46	45.1247		58.17	84.2676		65.91	184.587		71.99	323.856		73.69	423.943		65.79	521.494		69.8	1206.71
61.56	45.4798		58.3	84.8484		66.05	185.393		72.13	325.389		73.82	425.394		65.91	523.651		69.95	1210.24
61.68	45.8287		58.4	85.4337		66.19	186.171		72.28	326.965		73.95	426.821		66.07	525.76		70.13	1213.74
61.82	46.15		58.5	86.0326		66.35	186.981		72.43	328.556		74.12	428.225		66.18	527.83		70.27	1217.21
61.93	46.45		58.63	86.6556		66.47	187.802		72.58	330.143		74.24	429.623		66.3	529.88		70.38	1220.68
62.06	46.7377		58.74	87.2585		66.6	188.614		72.7	331.674		74.39	430.962		66.46	531.906		70.51	1224.12
62.17	46.9979		58.86	87.8699		66.73	189.415		72.85	333.249		74.53	432.316		66.58	533.914		70.63	1227.55
62.3	47.2301		58.97	88.46		66.88	190.202		72.98	334.777		74.66	433.661		66.7	535.901		70.76	1231.01
62.43	47.4637		59.11	89.0372		67.01	190.982		73.14	336.307		74.8	435.008		66.82	537.867		70.87	1234.47
62.53	47.7226		59.23	89.5576		67.12	191.752		73.28	337.777		74.94	436.367		66.96	539.812		71	1237.93
62.66	47.9935		59.34	90.0324		67.22	192.556		73.43	339.22		75.09	437.751		67.09	541.724		71.16	1241.41
62.77	48.2915		59.45	90.4722		67.35	193.343		73.56	340.625		75.24	439.164		67.22	543.612		71.29	1244.9
62.87	48.6107		59.57	90.8819		67.45	194.162		73.7	342.006		75.37	440.61		67.34	545.493		71.44	1248.42
62.98	48.9423		59.68	91.2694		67.56	195		73.84	343.349		75.52	442.055		67.46	547.353		71.61	1251.95
63.1	49.2627		59.79	91.629		67.68	195.845		74.05	344.615		75.66	443.539		67.61	549.192		71.77	1255.46
63.23	49.5687		59.9	92.0047		67.83	196.697		74.18	345.893		75.78	445.053		67.75	551.033		71.93	1258.93
63.34	49.8657		60	92.3754		67.96	197.622		74.34	347.076		75.93	446.563		67.86	552.907		72.07	1262.36
63.44	50.155		60.11	92.7513		68.08	198.573		74.5	348.236		76.06	448.092		68.01	554.819		72.24	1265.84
63.57	50.4262		60.22	93.1433		68.23	199.555		74.62	349.413		76.23	449.599		68.14	556.753		72.37	1269.3
63.7	50.6814		60.32	93.5154		68.35	200.514		74.75	350.547		76.38	451.105		68.29	558.709		72.49	1272.71
63.82	50.9315		60.44	93.8793		68.47	201.468		74.89	351.674		76.52	452.582		68.41	560.663		72.65	1276.15
63.92	51.1784		60.55	94.2586		68.6	202.409		75.03	352.8		76.66	454.046		68.52	562.602		72.8	1279.57
64.05	51.4031		60.65	94.6404		68.72	203.338		75.16	353.954		76.81	455.502		68.63	564.546		72.93	1282.9
64.17	51.6364		60.78	95.0337		68.85	204.259		75.28	355.115		76.97	456.954		68.78	566.552		73.07	1286.27
64.27	51.9041		60.88	95.4098		68.96	205.122		75.4	356.291		77.1	458.436		68.9	568.531		73.2	1289.57
64.37	52.2087		61	95.795		69.07	205.986		75.54	357.459		77.26	459.864		69.03	570.521		73.34	1292.82
64.49	52.52		61.11	96.1909		69.24	206.898		75.66	358.649		77.41	461.278		69.15	572.52		73.49	1296.01
64.59	52.8624		61.21	96.5731		69.39	207.801		75.81	359.827		77.55	462.676		69.25	574.511		73.65	1299.12
64.7	53.2369		61.32	96.99		69.52	208.671		75.95	360.994		77.7	464.059		69.37	576.529		73.78	1302.15
64.82	53.6335		61.44	97.4416		69.65	209.52		76.07	362.162		77.86	465.428		69.49	578.56		73.91	1305.14
64.94	54.0594		61.54	97.8541		69.77	210.363		76.23	363.289		78.02	466.804		69.6	580.577		74.03	1308.13
65.04	54.4876		61.66	98.2685		69.9	211.211		76.36	364.432		78.16	468.217		69.73	582.592		74.23	1311
65.15	54.9398		61.78	98.6498		70.02	212.02		76.51	365.552		78.3	469.661		69.84	584.599		74.37	1313.87
65.26	55.3846		61.9	99.0128		70.14	212.797		76.66	366.666		78.45	471.154		69.95	586.598		74.51	1316.74
65.39	55.8604		62.02	99.3604		70.27	213.534		76.81	367.785		78.57	472.666		70.07	588.553		74.65	1319.57
65.49	56.2728		62.14	99.6866		70.41	214.254		76.95	368.918		78.72	474.231		70.18	590.465		74.78	1322.41
65.59	56.6446		62.27	99.9876		70.52	214.976		77.08	370.079		78.89	475.861		70.29	592.337		74.96	1325.19
65.7	57.0072		62.38	100.293		70.65	215.684		77.22	371.243		79.03	477.507		70.46	594.146		75.09	1328.03
65.8	57.3212		62.5	100.592		70.77	216.394		77.36	372.415		79.21	479.216		70.58	595.948		75.25	1330.86
65.91	57.6236		62.62	100.897		70.9	217.112		77.55	373.586		79.35	480.905		70.68	597.715		75.36	1333.69
66.03	57.9017		62.73	101.233		71	217.86		77.68	374.799		79.48	482.6		70.82	599.445		75.48	1336.48
66.19	58.1771		62.84	101.6		71.12	218.624		77.82	375.968		79.63	484.332		70.93	601.171		75.64	1339.22
66.29	58.4655		62.94	101.989		71.26	219.438		77.97	377.122		79.76	486.065		71.08	602.872		75.81	1341.9
66.4	58.7609		63.08	102.421		71.4	220.298		78.1	378.295		79.91	487.814		71.23	604.609		75.93	1344.53
66.51	59.0621		63.2	102.848		71.51	221.179		78.26	379.477		80.06	489.587		71.35	606.353		76.06	1347.12
66.61	59.355		63.33	103.279		71.64	222.081		78.39	380.672		80.19	491.356		71.48	608.13		76.29	1349.62
66.72	59.6365		63.47	103.718		71.76	222.98		78.51	381.864		80.34	493.145		71.59	609.905		76.41	1352.13
66.82	59.9134		63.63	104.144		71.87	223.871		78.66	383.077		80.49	494.927		71.71	611.691		76.54	1354.61
66.95	60.1933		63.75	104.565		71.99	224.761		78.81	384.31		80.62	496.723		71.84	613.503		76.68	1357.04
67.05	60.4758		63.89	104.976		72.11	225.655		78.94	385.539		80.77	498.531		71.97	615.303		76.79	1359.46
67.2	60.7287		64	105.394		72.24	226.57		79.09	386.799		80.93	500.363		72.11	617.11		76.92	1361.86
67.31	61.0216		64.12	105.812		72.38	227.519		79.22	388.053		81.1	502.223		72.22	618.943		77.06	1364.24
67.44	61.3025		64.23	106.241		72.48	228.397		79.35	389.313		81.22	504.061		72.37	620.876		77.19	1366.63
67.55	61.6181		64.35	106.693		72.6	229.322		79.48	390.585		81.39	505.969		72.53	622.83		77.33	1368.97
67.65	61.9672		64.47	107.16		72.74	230.282		79.61	391.874		81.52	507.828		72.67	624.781		77.48	1371.29
67.76	62.3034		64.57	107.643		72.86	231.225		79.76	393.211		81.68	509.69		72.83	626.779		77.64	1373.58
67.86	62.6673		64.71	108.131		72.97	232.164		79.92	394.578		81.83	511.507		72.96	628.748		77.8	1375.84
67.99	63.0657		64.82	108.636		73.09	233.114		80.05	395.918		81.96	513.297		73.09	630.749		77.98	1378.07
68.09	63.4615		64.94	109.159		73.28	234.071		80.22	397.272		82.11	515.086		73.21	632.719		78.15	1380.33
68.2	63.8545		65.05	109.677		73.44	234.96		80.33	398.58		82.26	516.816		73.33	634.682		78.29	1382.6
68.31	64.2362		65.17	110.241		73.56	235.8		80.47	399.883		82.4	518.502		73.47	636.636		78.44	1384.9
68.43	64.6348		65.27	110.793		73.73	236.579		80.63	401.206		82.55	520.146		73.63	638.543		78.57	1387.2
68.54	65.0234		65.37	111.369		73.84	237.329		80.76	402.468		82.69	521.777		73.75	640.44		78.69	1389.47
68.66	65.4162		65.48	111.932		73.95	238.031		80.91	403.725		82.8	523.434		73.94	642.288		78.82	1391.79
68.77	65.8167		65.63	112.498		74.09	238.69		81.06	404.975		82.95	525.08		74.04	644.188		78.97	1394.15
68.87	66.2248		65.73	113.029		74.2	239.284		81.22	406.251		83.1	526.701		74.15	646.056		79.07	1396.51
68.98	66.6477		65.84	113.544		74.32	239.819		81.35	407.502		83.25	528.335		74.27	647.837		79.24	1398.93
69.08	67.0839		65.95	114.06		74.45	240.307		81.5	408.777		83.42	529.958		74.41	649.537		79.37	1401.31
69.19	67.5367		66.06	114.57		74.56	240.795		81.65	410.03		83.56	531.623		74.55	651.236		79.48	1403.66
69.32	68.0188		66.17	115.085		74.7	241.202		81.76	411.226		83.71	533.278		74.71	652.885		79.63	1406.04
69.45	68.49		66.31	115.615		74.81	241.672		81.93	412.462		83.85	534.932		74.82	654.59		79.78	1408.4
69.55	68.9112		66.43	116.145		74.96	242.121		82.06	413.671		83.99	536.586		74.96	656.25		79.93	1410.74
69.66	69.3011		66.54	116.679		75.08	242.639		82.21	414.845		84.13	538.25		75.07	657.929		80.08	1413.05
69.78	69.6662		66.64	117.207		75.21	243.184		82.36	415.966		84.27	539.931		75.21	659.589		80.29	1415.37
69.88	69.9878		66.76	117.72		75.32	243.764		82.49	417.044		84.41	541.63		75.4	661.234		80.41	1417.57
69.99	70.2577		66.87	118.235		75.48	244.35		82.63	418.087		84.54	543.338		75.52	662.906		80.57	1419.77
70.09	70.4758		66.98	118.747		75.58	245.004		82.78	419.107		84.68	545.039		75.64	664.569		80.7	1421.93
70.21	70.6521		67.1	119.229		75.69	245.675		82.92	420.145		84.83	546.719		75.79	666.205		80.83	1424.06
70.34	70.7878		67.2	119.733		75.81	246.353		83.07	421.173		84.96	548.428		75.91	667.853		80.95	1426.21
70.44	70.9187		67.33	120.209		75.95	247.035		83.22	422.218		85.1	550.153		76.02	669.515		81.09	1428.39
70.57	71.0344		67.44	120.681		76.06	247.747		83.43	423.237		85.24	551.851		76.17	671.16		81.26	1430.62
70.68	71.1815		67.55	121.152		76.19	248.438		83.57	424.339		85.41	553.531		76.32	672.782		81.4	1432.85
70.81	71.3296		67.67	121.613		76.33	249.116		83.72	425.457		85.54	555.227		76.43	674.422		81.55	1435.08
70.93	71.524		67.78	122.08		76.48	249.787		83.87	426.592		85.66	556.874		76.55	676.022		81.66	1437.22
71.03	71.7825		67.91	122.578		76.62	250.475		84.03	427.738		85.81	558.424		76.67	677.613		81.78	1439.33
71.13	72.1017		68.04	123.097		76.73	251.196		84.19	428.901		85.95	559.983		76.83	679.204		81.93	1441.43
71.26	72.4789		68.16	123.623		76.87	251.898		84.31	430.083		86.09	561.561		76.95	680.833		82.07	1443.49
71.38	72.9126		68.27	124.14		76.99	252.631		84.46	431.266		86.23	563.148		77.06	682.491		82.23	1445.5
71.48	73.389		68.4	124.658		77.13	253.372		84.6	432.451		86.4	564.693		77.17	684.118		82.39	1447.42
71.58	73.9047		68.52	125.162		77.25	254.11		84.73	433.613		86.57	566.272		77.35	685.713		82.51	1449.3
71.71	74.4582		68.62	125.643		77.37	254.85		84.9	434.729		86.69	567.936		77.46	687.376		82.63	1451.16
71.81	75.0065		68.75	126.152		77.48	255.598		85.04	435.843		86.85	569.586		77.62	689.044		82.79	1452.97
71.93	75.5777		68.85	126.623		77.61	256.341		85.17	436.951		87	571.311		77.75	690.733		82.91	1454.82
72.04	76.1354		68.97	127.074		77.72	257.09		85.3	438.039		87.16	573.076		77.87	692.438		83.06	1456.67
72.15	76.6998		69.08	127.518		77.89	257.811		85.43	439.116		87.31	574.899		77.99	694.17		83.21	1458.52
72.26	77.2774		69.2	127.975		78	258.553		85.56	440.185		87.51	576.764		78.15	695.934		83.38	1460.39
72.37	77.8641		69.3	128.44		78.12	259.316		85.68	441.213		87.71	578.664		78.26	697.747		83.53	1462.3
72.47	78.4187		69.42	128.939		78.25	260.097		85.82	442.191		87.85	580.56		78.37	699.585		83.63	1464.25
72.59	78.9936		69.54	129.43		78.4	260.912		85.96	443.157		87.99	582.463		78.51	701.453		83.75	1466.16
72.7	79.5459		69.65	129.907		78.54	261.771		86.12	444.112		88.15	584.354		78.63	703.305		83.87	1468.09
72.83	80.1215		69.75	130.363		78.66	262.653		86.28	445.062		88.3	586.23		78.77	705.185		84	1470
72.93	80.6194		69.87	130.81		78.78	263.566		86.42	446.025		88.43	588.096		78.9	707.099		84.13	1471.93
73.03	81.1043		69.98	131.236		78.91	264.51		86.57	447.022		88.58	589.969		79.02	709.011		84.27	1473.83
73.14	81.56		70.12	131.628		79.03	265.457		86.72	448.053		88.73	591.845		79.15	710.937		84.42	1475.71
73.25	81.9843		70.22	132.022		79.18	266.448		86.85	449.109		88.86	593.724		79.27	712.84		84.61	1477.59
73.39	82.3847		70.33	132.409		79.29	267.413		87.04	450.195		89	595.606		79.38	714.709		84.78	1479.44
73.49	82.755		70.46	132.776		79.43	268.399		87.19	451.325		89.14	597.48		79.53	716.616		84.88	1481.29
73.59	83.1028		70.6	133.129		79.54	269.371		87.33	452.461		89.29	599.333		79.65	718.498		85.02	1483.12
73.72	83.3993		70.72	133.515		79.68	270.389		87.46	453.609		89.46	601.187		79.77	720.363		85.17	1484.93
73.83	83.6662		70.84	133.924		79.8	271.367		87.63	454.773		89.6	603.043		79.92	722.234		85.3	1486.71
73.93	83.9059		70.97	134.376		79.92	272.339		87.77	455.946		89.75	604.904		80.03	724.035		85.43	1488.47
74.03	84.1405		71.11	134.883		80.05	273.31		87.88	457.112		89.92	606.764		80.18	725.832		85.54	1490.24
74.17	84.3043		71.23	135.425		80.15	274.25		88.03	458.281		90.08	608.623		80.29	727.6		85.69	1491.94
74.27	84.4519		71.36	135.993		80.3	275.206		88.17	459.468		90.21	610.455		80.41	729.36		85.84	1493.63
74.42	84.5147		71.47	136.583		80.45	276.149		88.34	460.679		90.37	612.292		80.55	731.119		85.99	1495.3
74.52	84.6476		71.58	137.166		80.57	277.087		88.5	461.922		90.5	614.112		80.74	732.903		86.14	1497
74.65	84.7271		71.71	137.749		80.68	278.027		88.62	463.192		90.64	615.958		80.85	734.606		86.27	1498.73
74.76	84.8468		71.82	138.313		80.82	278.981		88.76	464.498		90.78	617.832		80.96	736.349		86.4	1500.47
74.87	84.9999		71.95	138.865		80.93	279.937		88.88	465.833		90.93	619.701		81.09	738.15		86.54	1502.2
74.98	85.1738		72.06	139.38		81.06	280.932		89.01	467.213		91.07	621.561		81.22	740.004		86.69	1503.96
75.08	85.3944		72.17	139.88		81.19	281.972		89.16	468.629		91.22	623.461		81.35	741.897		86.83	1505.7
75.2	85.6321		72.27	140.377		81.33	283.071		89.32	470.041		91.36	625.409		81.46	743.806		87	1507.47
75.3	85.9159		72.43	140.949		81.44	284.164		89.47	471.437		91.5	627.416		81.6	745.71		87.1	1509.28
75.41	86.222		72.54	141.426		81.57	285.273		89.61	472.834		91.65	629.484		81.71	747.606		87.21	1511.07
75.51	86.5584		72.68	141.932		81.7	286.374		89.75	474.21		91.79	631.558		81.87	749.533		87.36	1512.86
75.68	86.8878		72.78	142.376		81.84	287.457		89.9	475.561		91.93	633.63		82	751.435		87.5	1514.63
75.8	87.2546		72.9	142.832		81.97	288.507		90.02	476.899		92.07	635.696		82.12	753.315		87.62	1516.39
75.93	87.5967		73.01	143.272		82.09	289.517		90.16	478.231		92.22	637.774		82.23	755.147		87.75	1518.13
76.04	87.9227		73.12	143.697		82.19	290.465		90.31	479.557		92.35	639.851		82.34	756.971		87.86	1519.85
76.14	88.24		73.28	144.126		82.36	291.371		90.44	480.861		92.49	641.918		82.47	758.742		88.02	1521.55
76.25	88.5268		73.39	144.505		82.49	292.2		90.59	482.156		92.63	643.956		82.58	760.467		88.16	1523.24
76.36	88.7711		73.5	144.881		82.63	292.966		90.73	483.463		92.78	645.936		82.69	762.163		88.28	1524.92
76.47	88.9985		73.62	145.241		82.74	293.714		90.86	484.756		92.91	647.85		82.83	763.814		88.43	1526.6
76.58	89.2061		73.74	145.584		82.87	294.428		91	486.039		93.04	649.734		82.95	765.44		88.58	1528.29
76.69	89.4058		73.85	145.913		82.99	295.132		91.14	487.333		93.2	651.61		83.09	767.04		88.73	1530.01
76.8	89.5969		73.97	146.214		83.17	295.751		91.3	488.674		93.35	653.482		83.25	768.641		88.87	1531.74
76.92	89.7775		74.1	146.505		83.29	296.418		91.42	490.005		93.5	655.346		83.36	770.291		89.03	1533.5
77.06	89.9656		74.22	146.731		83.4	297.096		91.57	491.355		93.64	657.204		83.51	771.925		89.16	1535.25
77.18	90.1673		74.33	146.952		83.51	297.785		91.72	492.729		93.78	659.065		83.61	773.583		89.28	1537.01
77.28	90.3692		74.46	147.157		83.64	298.46		91.85	494.057		93.95	660.934		83.75	775.241		89.41	1538.76
77.39	90.5582		74.57	147.395		83.75	299.145		92.01	495.398		94.14	662.822		83.88	776.912		89.56	1540.51
77.52	90.7441		74.68	147.628		83.9	299.8		92.13	496.689		94.29	664.721		84.02	778.588		89.72	1542.26
77.64	90.9338		74.79	147.887		84.04	300.471		92.29	498.05		94.45	666.626		84.16	780.269		89.87	1543.99
77.75	91.1115		74.9	148.175		84.19	301.162		92.43	499.413		94.58	668.523		84.28	781.969		90.04	1545.71
77.85	91.2874		75.03	148.477		84.32	301.852		92.58	500.783		94.72	670.399		84.44	783.659		90.17	1547.42
77.95	91.4587		75.14	148.843		84.43	302.56		92.75	502.158		94.86	672.249		84.56	785.371		90.29	1549.12
78.07	91.6326		75.25	149.247		84.54	303.276		92.88	503.476		95.03	674.04		84.69	787.059		90.42	1550.82
78.2	91.8208		75.37	149.669		84.65	303.985		93	504.803		95.2	675.782		84.79	788.741		90.54	1552.52
78.31	92.0364		75.48	150.089		84.77	304.673		93.16	506.134		95.36	677.484		84.9	790.416		90.68	1554.28
78.41	92.279		75.59	150.504		84.9	305.358		93.31	507.459		95.52	679.141		85.02	792.085		90.83	1556.07
78.52	92.5389		75.72	150.909		85.02	306.066		93.47	508.806		95.65	680.828		85.19	793.745		90.97	1557.84
78.62	92.8027		75.84	151.313		85.15	306.763		93.61	510.154		95.79	682.495		85.3	795.433		91.15	1559.64
78.73	93.0836		75.97	151.715		85.3	307.418		93.74	511.502		95.93	684.15		85.46	797.1		91.27	1561.44
78.9	93.4278		76.08	152.116		85.48	308.038		93.91	512.851		96.06	685.826		85.57	798.807		91.41	1563.28
79	93.7403		76.23	152.477		85.64	308.646		94.06	514.209		96.26	687.402		85.69	800.472		91.53	1565.11
79.11	94.0719		76.34	152.835		85.79	309.196		94.22	515.569		96.37	689.146		85.8	802.111		91.66	1566.97
79.23	94.4052		76.45	153.175		85.93	309.735		94.34	516.929		96.49	690.923		85.92	803.726		91.83	1568.89
79.33	94.7196		76.55	153.509		86.07	310.282		94.47	518.286		96.64	692.71		86.07	805.31		91.95	1570.74
79.44	95.0366		76.67	153.831		86.2	310.842		94.6	519.631		96.79	694.552		86.19	806.934		92.07	1572.58
79.54	95.3604		76.78	154.158		86.37	311.34		94.74	520.955		96.93	696.437		86.31	808.542		92.19	1574.41
79.65	95.7274		76.91	154.473		86.53	311.875		94.92	522.237		97.08	698.388		86.43	810.145		92.32	1576.28
79.8	96.1297		77.03	154.785		86.64	312.517		95.05	523.501		97.27	700.404		86.54	811.773		92.45	1578.14
79.92	96.5293		77.15	155.083		86.76	313.172		95.21	524.716		97.38	702.375		86.7	813.399		92.56	1579.97
80.04	96.9468		77.26	155.367		86.89	313.85		95.38	525.894		97.52	704.36		86.82	815.064		92.68	1581.79
80.18	97.3999		77.36	155.66		86.99	314.595		95.54	527.043		97.68	706.346		86.97	816.747		92.85	1583.58
80.34	97.8762		77.47	155.95		87.14	315.367		95.71	528.135		97.8	708.299		87.09	818.479		92.99	1585.34
80.45	98.3267		77.58	156.247		87.29	316.193		95.83	529.263		97.97	710.276		87.2	820.229		93.12	1587.04
80.61	98.8453		77.7	156.553		87.43	317.04		95.95	530.381		98.1	712.229		87.33	822.008		93.25	1588.7
80.73	99.3312		77.82	156.862		87.54	317.893		96.1	531.47		98.24	714.149		87.45	823.806		93.45	1590.3
80.83	99.7958		77.92	157.189		87.68	318.759		96.23	532.594		98.41	716.073		87.58	825.62		93.55	1591.9
80.94	100.265		78.04	157.539		87.81	319.618		96.42	533.706		98.54	717.977		87.72	827.45		93.67	1593.49
81.04	100.719		78.15	157.927		87.93	320.456		96.56	534.881		98.66	719.884		87.82	829.267		93.82	1595.09
81.17	101.214		78.26	158.353		88.04	321.276		96.73	536.1		98.81	721.803		87.94	831.069		94	1596.72
81.28	101.685		78.38	158.821		88.18	322.081		96.87	537.384		98.97	723.728		88.07	832.876		94.17	1598.38
81.42	102.205		78.49	159.314		88.3	322.855		96.98	538.726		99.15	725.688		88.19	834.689		94.32	1600.08
81.52	102.657		78.6	159.837		88.42	323.628		97.21	540.173		99.33	727.656		88.34	836.51		94.45	1601.79
81.64	103.105		78.72	160.381		88.54	324.407		97.31	541.598		99.51	729.609		88.49	838.35		94.58	1603.52
81.74	103.504		78.83	160.946		88.65	325.203		97.45	543.055		99.67	731.542		88.61	840.216		94.71	1605.26
81.84	103.906		78.95	161.491		88.77	326.011		97.6	544.532		99.84	733.469		88.75	842.092		94.85	1607
81.95	104.324		79.07	162.057		88.92	326.847		97.72	545.973		100.03	735.394		88.87	843.981		94.99	1608.71
82.07	104.745		79.17	162.583		89.04	327.713		97.85	547.43		100.21	737.315		88.99	845.89		95.16	1610.41
82.22	105.154		79.29	163.109		89.17	328.585		97.99	548.903		100.41	739.241		89.11	847.816		95.27	1612.12
82.33	105.529		79.42	163.612		89.31	329.455		98.12	550.357		100.58	741.191		89.24	849.737		95.42	1613.76
82.47	105.863		79.53	164.102		89.44	330.337		98.24	551.797		100.74	743.184		89.37	851.665		95.54	1615.41
82.61	106.158		79.63	164.594		89.59	331.25		98.4	553.238		100.92	745.218		89.49	853.6		95.67	1617.04
82.71	106.455		79.74	165.1		89.71	332.155		98.54	554.675		101.06	747.273		89.6	855.546		95.79	1618.65
82.82	106.745		79.85	165.604		89.82	333.058		98.66	556.115		101.2	749.344		89.72	857.493		95.93	1620.24
82.94	107.032		79.95	166.123		89.93	333.967		98.8	557.566		101.36	751.434		89.84	859.43		96.06	1621.86
83.07	107.279		80.07	166.688		90.06	334.904		98.93	559.043		101.49	753.498		89.96	861.368		96.23	1623.45
83.22	107.497		80.19	167.251		90.19	335.849		99.06	560.537		101.63	755.568		90.1	863.318		96.36	1625.17
83.33	107.738		80.3	167.803		90.34	336.805		99.26	562.1		101.76	757.623		90.23	865.264		96.5	1626.89
83.43	107.99		80.41	168.35		90.51	337.763		99.4	563.652		101.91	759.672		90.36	867.224		96.64	1628.65
83.53	108.25		80.53	168.893		90.62	338.731		99.58	565.187		102.06	761.71		90.48	869.167		96.77	1630.44
83.64	108.52		80.66	169.427		90.76	339.719		99.73	566.698		102.22	763.75		90.62	871.139		96.95	1632.27
83.75	108.792		80.77	169.906		90.87	340.676		99.9	568.19		102.39	765.785		90.73	873.1		97.12	1634.16
83.86	109.07		80.88	170.375		90.99	341.623		100.04	569.657		102.55	767.785		90.89	875.076		97.28	1636.08
83.96	109.344		81	170.839		91.17	342.591		100.19	571.091		102.7	769.76		91	877.02		97.41	1637.98
84.06	109.625		81.13	171.311		91.28	343.524		100.34	572.504		102.86	771.694		91.11	878.99		97.53	1639.86
84.17	109.89		81.24	171.758		91.4	344.474		100.48	573.896		103	773.638		91.22	880.976		97.64	1641.71
84.3	110.119		81.37	172.239		91.52	345.408		100.6	575.302		103.18	775.544		91.39	883.033		97.76	1643.51
84.4	110.342		81.5	172.733		91.63	346.327		100.76	576.698		103.33	777.446		91.52	885.07		97.91	1645.3
84.51	110.553		81.6	173.192		91.81	347.328		100.93	578.078		103.46	779.347		91.64	887.096		98.04	1647.05
84.61	110.76		81.71	173.647		91.96	348.273		101.06	579.46		103.63	781.196		91.76	889.128		98.25	1648.81
84.71	110.94		81.83	174.085		92.12	349.215		101.2	580.858		103.76	783.111		91.91	891.175		98.45	1650.55
84.86	111.079		81.93	174.489		92.25	350.125		101.4	582.294		103.95	784.981		92.04	893.154		98.66	1652.28
84.97	111.237		82.04	174.889		92.35	351.012		101.55	583.71		104.09	786.903		92.15	895.092		98.88	1654.03
85.07	111.407		82.16	175.249		92.5	351.943		101.71	585.135		104.23	788.759		92.27	897.048		99.08	1655.81
85.18	111.57		82.29	175.554		92.63	352.831		101.83	586.532		104.4	790.535		92.4	899.039		99.29	1657.64
85.28	111.735		82.39	175.822		92.76	353.697		102.01	587.951		104.52	792.331		92.52	900.996		99.45	1659.45
85.46	111.863		82.5	176.068		92.92	354.539		102.16	589.366		104.68	794.089		92.63	902.929		99.61	1661.25
85.57	112.043		82.64	176.278		93.04	355.354		102.34	590.798		104.84	795.861		92.75	904.846		99.77	1663.05
85.68	112.197		82.74	176.491		93.17	356.168		102.52	592.208		104.98	797.67		92.89	906.72		99.93	1664.84
85.79	112.339		82.85	176.716		93.29	356.96		102.64	593.593		105.11	799.521		93.03	908.602		100.08	1666.61
85.9	112.478		82.96	176.971		93.41	357.752		102.8	594.956		105.25	801.406		93.16	910.478		100.28	1668.35
86	112.635		83.09	177.232		93.53	358.546		102.93	596.311		105.42	803.322		93.28	912.355		100.43	1670.09
86.1	112.793		83.2	177.541		93.65	359.339		103.07	597.651		105.57	805.302		93.4	914.231		100.58	1671.82
86.22	112.927		83.31	177.857		93.81	360.142		103.2	598.972		105.73	807.296		93.53	916.09		100.76	1673.58
86.32	113.053		83.43	178.199		93.92	360.981		103.36	600.26		105.87	809.305		93.7	917.909		100.92	1675.35
86.43	113.148		83.56	178.568		94.13	361.836		103.49	601.543		106.01	811.338		93.81	919.766		101.07	1677.12
86.55	113.242		83.67	178.953		94.25	362.71		103.63	602.804		106.14	813.349		93.92	921.618		101.22	1678.92
86.68	113.356		83.77	179.36		94.38	363.601		103.82	604.04		106.29	815.324		94.04	923.47		101.37	1680.72
86.79	113.491		83.9	179.742		94.48	364.491		103.97	605.284		106.43	817.284		94.17	925.323		101.57	1682.55
86.91	113.642		84	180.13		94.61	365.375		104.08	606.562		106.56	819.214		94.3	927.161		101.73	1684.34
87.02	113.828		84.1	180.504		94.74	366.235		104.21	607.8		106.73	821.097		94.42	928.997		101.9	1686.11
87.14	114.042		84.24	180.837		94.86	367.069		104.33	609.015		106.87	822.962		94.53	930.858		102.04	1687.87
87.26	114.278		84.34	181.149		95.01	367.873		104.47	610.187		107.01	824.785		94.65	932.714		102.19	1689.63
87.38	114.533		84.44	181.47		95.16	368.66		104.62	611.329		107.15	826.631		94.79	934.557		102.39	1691.39
87.48	114.8		84.54	181.769		95.28	369.463		104.74	612.512		107.29	828.479		94.9	936.391		102.5	1693.09
87.59	115.072		84.65	182.064		95.4	370.234		104.88	613.683		107.42	830.328		95.02	938.187		102.63	1694.77
87.69	115.339		84.77	182.345		95.54	370.976		105.02	614.871		107.6	832.18		95.21	939.934		102.83	1696.39
87.79	115.6		84.89	182.599		95.66	371.735		105.19	616.072		107.74	834.04		95.36	941.681		102.94	1698.02
87.9	115.843		85.01	182.881		95.78	372.466		105.33	617.29		107.9	835.893		95.48	943.421		103.09	1699.6
88.01	116.077		85.13	183.176		95.9	373.185		105.52	618.549		108.04	837.76		95.62	945.132		103.28	1701.13
88.15	116.297		85.26	183.473		96.02	373.91		105.66	619.85		108.19	839.593		95.74	946.813		103.42	1702.68
88.26	116.505		85.37	183.779		96.16	374.586		105.8	621.162		108.31	841.414		95.87	948.44		103.56	1704.21
88.38	116.707		85.5	184.077		96.3	375.301		105.96	622.489		108.51	843.159		96	950.069		103.7	1705.74
88.49	116.901		85.6	184.383		96.42	376.074		106.1	623.784		108.65	844.937		96.12	951.712		103.81	1707.3
88.6	117.102		85.72	184.637		96.57	376.834		106.25	625.059		108.8	846.745		96.25	953.359		103.94	1708.81
88.7	117.309		85.84	184.856		96.69	377.657		106.39	626.335		108.96	848.582		96.4	955.031		104.07	1710.31
88.8	117.525		85.97	185.051		96.8	378.493		106.51	627.594		109.1	850.47		96.51	956.771		104.19	1711.77
88.91	117.756		86.08	185.277		96.93	379.349		106.67	628.836		109.26	852.396		96.61	958.57		104.32	1713.15
89.01	118.003		86.2	185.494		97.07	380.252		106.8	630.084		109.4	854.364		96.78	960.378		104.44	1714.51
89.12	118.264		86.3	185.721		97.21	381.2		106.95	631.298		109.59	856.363		96.89	962.259		104.59	1715.83
89.22	118.512		86.42	185.914		97.35	382.171		107.1	632.519		109.72	858.341		97	964.183		104.72	1717.17
89.33	118.766		86.52	186.145		97.46	383.137		107.25	633.758		109.85	860.312		97.19	966.174		104.86	1718.5
89.43	119.033		86.63	186.416		97.59	384.126		107.38	635.026		110	862.281		97.29	968.116		105	1719.85
89.56	119.338		86.74	186.703		97.74	385.101		107.54	636.318		110.15	864.234		97.4	970.075		105.13	1721.23
89.67	119.662		86.85	187.003		97.91	386.092		107.71	637.649		110.33	866.181		97.51	972.031		105.27	1722.63
89.79	119.996		86.97	187.352		98.03	387.084		107.86	639.01		110.46	868.071		97.65	973.994		105.43	1724.04
89.91	120.344		87.08	187.732		98.15	388.08		108.02	640.391		110.59	869.942		97.77	975.915		105.58	1725.49
90.01	120.713		87.19	188.144		98.27	389.069		108.16	641.743		110.74	871.779		97.9	977.823		105.76	1726.97
90.12	121.111		87.29	188.577		98.46	390.084		108.29	643.093		110.87	873.587		98.01	979.743		105.9	1728.47
90.23	121.508		87.42	189.041		98.59	391.094		108.49	644.391		111	875.394		98.15	981.685		106.01	1729.96
90.33	121.909		87.52	189.53		98.71	392.106		108.61	645.755		111.16	877.156		98.26	983.618		106.14	1731.41
90.45	122.311		87.63	190.051		98.82	393.133		108.74	647.143		111.33	878.94		98.4	985.571		106.25	1732.85
90.56	122.697		87.74	190.587		98.97	394.176		108.91	648.528		111.48	880.795		98.52	987.539		106.38	1734.28
90.66	123.093		87.87	191.128		99.08	395.201		109.04	649.953		111.65	882.751		98.67	989.53		106.54	1735.66
90.79	123.462		87.98	191.678		99.19	396.233		109.18	651.395		111.79	884.81		98.88	991.576		106.68	1737.02
90.89	123.806		88.1	192.228		99.32	397.273		109.31	652.866		111.95	886.941		98.99	993.623		106.82	1738.33
90.99	124.13		88.2	192.769		99.45	398.279		109.45	654.36		112.1	889.104		99.11	995.691		106.94	1739.59
91.1	124.45		88.31	193.297		99.57	399.259		109.58	655.867		112.25	891.294		99.28	997.802		107.08	1740.81
91.21	124.782		88.44	193.818		99.74	400.231		109.71	657.377		112.41	893.517		99.39	999.847		107.22	1742.01
91.31	125.124		88.55	194.318		99.86	401.164		109.84	658.887		112.58	895.722		99.52	1001.88		107.37	1743.18
91.44	125.504		88.68	194.795		100.01	402.084		109.98	660.407		112.73	897.867		99.64	1003.91		107.51	1744.37
91.55	125.88		88.78	195.248		100.14	402.984		110.15	661.931		112.9	899.955		99.76	1005.91		107.62	1745.55
91.65	126.28		88.91	195.681		100.25	403.876		110.29	663.413		113.03	902.004		99.88	1007.9		107.74	1746.73
91.75	126.705		89.07	196.115		100.45	404.735		110.42	664.862		113.17	904.021		100.01	1009.85		107.87	1747.91
91.85	127.124		89.18	196.508		100.56	405.595		110.57	666.29		113.32	906.022		100.16	1011.8		108.01	1749.07
91.95	127.542		89.29	196.875		100.7	406.454		110.71	667.678		113.46	908.009		100.28	1013.77		108.14	1750.22
92.08	127.975		89.39	197.221		100.82	407.313		110.87	669.016		113.61	909.972		100.4	1015.76		108.29	1751.31
92.2	128.371		89.52	197.59		100.93	408.168		111.03	670.335		113.76	911.939		100.51	1017.76		108.42	1752.41
92.3	128.729		89.65	197.963		101.08	409.023		111.22	671.613		113.9	913.908		100.67	1019.79		108.55	1753.49
92.4	129.072		89.75	198.334		101.2	409.883		111.36	672.951		114.06	915.917		100.82	1021.83		108.72	1754.54
92.55	129.436		89.87	198.721		101.33	410.767		111.49	674.32		114.21	917.924		100.93	1023.9		108.83	1755.65
92.66	129.714		89.98	199.113		101.46	411.653		111.65	675.75		114.35	919.92		101.05	1026.02		108.97	1756.74
92.81	129.944		90.09	199.518		101.6	412.547		111.78	677.247		114.51	921.915		101.18	1028.15		109.12	1757.85
92.97	130.114		90.2	199.955		101.72	413.44		111.9	678.786		114.66	923.899		101.28	1030.28		109.25	1759
93.08	130.236		90.31	200.392		101.87	414.352		112.04	680.387		114.81	925.916		101.41	1032.4		109.37	1760.16
93.18	130.341		90.43	200.859		101.98	415.256		112.19	682.037		114.95	927.92		101.56	1034.53		109.54	1761.39
93.3	130.428		90.54	201.312		102.09	416.185		112.39	683.779		115.1	929.96		101.72	1036.68		109.66	1762.62
93.43	130.503		90.64	201.792		102.2	417.131		112.52	685.407		115.27	932.048		101.84	1038.82		109.78	1763.86
93.53	130.599		90.79	202.307		102.37	418.091		112.69	687.064		115.43	934.155		101.98	1040.95		109.92	1765.13
93.64	130.709		90.9	202.789		102.5	419.002		112.86	688.654		115.59	936.249		102.14	1043.09		110.04	1766.39
93.76	130.834		91.01	203.259		102.63	419.892		112.99	690.206		115.74	938.306		102.27	1045.21		110.18	1767.67
93.89	130.992		91.12	203.727		102.74	420.767		113.12	691.731		115.88	940.349		102.39	1047.33		110.31	1768.92
94.03	131.178		91.22	204.191		102.9	421.607		113.24	693.263		116.02	942.368		102.51	1049.46		110.45	1770.15
94.13	131.394		91.35	204.689		103.04	422.437		113.38	694.803		116.18	944.376		102.66	1051.58		110.64	1771.36
94.24	131.638		91.48	205.185		103.16	423.239		113.53	696.363		116.33	946.35		102.77	1053.68		110.76	1772.51
94.37	131.9		91.59	205.66		103.29	424.042		113.68	697.939		116.46	948.276		102.9	1055.7		110.9	1773.64
94.49	132.168		91.7	206.162		103.43	424.832		113.83	699.516		116.62	950.195		103.06	1057.67		111.03	1774.77
94.62	132.434		91.8	206.661		103.55	425.654		113.98	701.103		116.78	952.112		103.22	1059.6		111.17	1775.86
94.75	132.682		91.92	207.189		103.69	426.496		114.15	702.7		116.93	954.026		103.37	1061.55		111.31	1776.98
94.87	132.91		92.03	207.7		103.8	427.389		114.3	704.256		117.07	955.897		103.49	1063.51		111.46	1778.15
95	133.121		92.16	208.228		103.92	428.275		114.42	705.772		117.22	957.747		103.6	1065.47		111.6	1779.38
95.1	133.35		92.29	208.774		104.07	429.166		114.57	707.295		117.37	959.557		103.74	1067.42		111.77	1780.72
95.25	133.552		92.39	209.305		104.18	430.064		114.7	708.814		117.52	961.346		103.87	1069.36		111.88	1782.06
95.36	133.762		92.5	209.824		104.35	430.894		114.83	710.345		117.65	963.148		103.99	1071.34		112.03	1783.49
95.46	133.958		92.6	210.314		104.5	431.728		114.98	711.873		117.81	964.957		104.12	1073.33		112.18	1784.93
95.57	134.138		92.7	210.777		104.64	432.557		115.12	713.399		117.93	966.807		104.24	1075.32		112.38	1786.45
95.68	134.306		92.82	211.203		104.77	433.382		115.28	714.949		118.08	968.636		104.38	1077.27		112.52	1787.85
95.78	134.476		92.92	211.581		104.9	434.228		115.41	716.446		118.23	970.505		104.5	1079.2		112.67	1789.23
95.89	134.622		93.02	211.931		105.04	435.102		115.54	717.929		118.37	972.416		104.63	1081.11		112.8	1790.53
95.99	134.784		93.15	212.259		105.2	436.002		115.68	719.411		118.5	974.354		104.74	1083.04		112.9	1791.78
96.11	134.915		93.26	212.558		105.32	436.938		115.83	720.896		118.65	976.307		104.87	1084.96		113.07	1793.08
96.23	135.054		93.37	212.83		105.46	437.901		115.98	722.352		118.79	978.281		105	1086.88		113.2	1794.35
96.33	135.258		93.49	213.073		105.6	438.875		116.13	723.771		118.94	980.248		105.11	1088.8		113.33	1795.62
96.44	135.478		93.6	213.308		105.72	439.865		116.27	725.181		119.11	982.2		105.23	1090.72		113.44	1796.89
96.56	135.708		93.7	213.542		105.85	440.862		116.48	726.607		119.26	984.127		105.39	1092.63		113.58	1798.18
96.7	135.993		93.82	213.785		105.97	441.861		116.59	727.99		119.4	986.03		105.52	1094.58		113.72	1799.5
96.81	136.317		93.95	214.06		106.12	442.835		116.73	729.375		119.55	987.925		105.69	1096.54		113.86	1800.84
96.94	136.665		94.07	214.367		106.24	443.777		116.87	730.786		119.71	989.804		105.8	1098.49		113.98	1802.17
97.08	137.07		94.18	214.7		106.36	444.712		117	732.185		119.84	991.664		105.9	1100.42		114.1	1803.53
97.19	137.503		94.3	215.044		106.48	445.633		117.15	733.561		120	993.496		106.03	1102.37		114.29	1804.94
97.29	137.938		94.43	215.414		106.66	446.519		117.29	734.905		120.14	995.32		106.16	1104.3		114.42	1806.3
97.42	138.39		94.53	215.796		106.78	447.407		117.44	736.201		120.28	997.134		106.28	1106.22		114.57	1807.64
97.53	138.828		94.64	216.168		106.9	448.284		117.58	737.464		120.42	998.95		106.4	1108.15		114.73	1809.02
97.66	139.256		94.75	216.525		107	449.182		117.72	738.724		120.56	1000.77		106.5	1110.04		114.93	1810.42
97.78	139.649		94.85	216.871		107.11	450.113		117.88	739.987		120.72	1002.58		106.62	1111.92		115.06	1811.75
97.89	140.038		94.98	217.183		107.23	451.071		118.02	741.254		120.85	1004.39		106.75	1113.78		115.2	1813.09
98	140.457		95.09	217.476		107.38	452.053		118.21	742.531		121.01	1006.17		106.88	1115.62		115.33	1814.41
98.13	140.885		95.2	217.756		107.48	453.105		118.31	743.903		121.17	1007.95		107.03	1117.44		115.44	1815.69
98.23	141.317		95.3	218.044		107.61	454.162		118.45	745.293		121.31	1009.71		107.17	1119.29		115.59	1816.96
98.33	141.77		95.44	218.273		107.73	455.247		118.58	746.714		121.45	1011.46		107.29	1121.13		115.71	1818.2
98.43	142.231		95.56	218.515		107.84	456.328		118.73	748.181		121.6	1013.23		107.43	1123.02		115.83	1819.42
98.56	142.702		95.68	218.745		107.97	457.39		118.87	749.67		121.73	1015.04		107.55	1124.93		116.01	1820.64
98.69	143.192		95.8	218.976		108.12	458.422		119.01	751.149		121.87	1016.88		107.67	1126.87		116.15	1821.83
98.82	143.7		95.93	219.204		108.26	459.399		119.16	752.626		122	1018.73		107.82	1128.83		116.32	1823.01
98.94	144.224		96.03	219.512		108.38	460.345		119.31	754.098		122.17	1020.57		107.95	1130.79		116.43	1824.17
99.1	144.773		96.15	219.803		108.56	461.217		119.44	755.55		122.32	1022.39		108.06	1132.75		116.55	1825.34
99.21	145.308		96.27	220.142		108.66	462.122		119.59	756.978		122.46	1024.2		108.19	1134.68		116.68	1826.5
99.32	145.839		96.37	220.528		108.77	462.999		119.73	758.383		122.6	1026		108.33	1136.58		116.8	1827.66
99.44	146.364		96.48	220.919		108.93	463.827		119.88	759.768		122.73	1027.77		108.45	1138.47		116.93	1828.82
99.57	146.86		96.59	221.306		109.06	464.696		120.02	761.142		122.87	1029.5		108.56	1140.35		117.06	1829.97
99.7	147.332		96.71	221.715		109.2	465.605		120.17	762.526		123.03	1031.23		108.69	1142.17		117.23	1831.09
99.8	147.779		96.82	222.138		109.33	466.55		120.39	763.897		123.17	1032.99		108.82	1144.02		117.37	1832.18
99.91	148.225		96.93	222.574		109.44	467.517		120.51	765.281		123.31	1034.79		108.95	1145.86		117.51	1833.24
100.02	148.667		97.05	223.024		109.55	468.505		120.62	766.661		123.45	1036.63		109.07	1147.73		117.63	1834.28
100.12	149.103		97.19	223.505		109.67	469.498		120.76	768.022		123.6	1038.49		109.19	1149.61		117.79	1835.27
100.23	149.531		97.29	223.984		109.8	470.5		120.89	769.384		123.75	1040.39		109.31	1151.52		117.92	1836.26
100.36	149.95		97.4	224.466		109.96	471.507		121.03	770.742		123.91	1042.27		109.47	1153.49		118.03	1837.22
100.48	150.36		97.53	224.955		110.12	472.495		121.17	772.115		124.04	1044.11		109.61	1155.49		118.22	1838.15
100.62	150.774		97.66	225.424		110.23	473.45		121.31	773.486		124.2	1045.88		109.72	1157.46		118.36	1839.1
100.73	151.205		97.78	225.853		110.36	474.378		121.45	774.871		124.37	1047.6		109.87	1159.44		118.47	1840.05
100.85	151.647		97.9	226.271		110.49	475.271		121.58	776.3		124.51	1049.34		109.99	1161.38		118.63	1840.99
101.01	152.103		98.04	226.704		110.61	476.149		121.72	777.763		124.65	1051.06		110.11	1163.28		118.79	1841.94
101.14	152.549		98.14	227.118		110.72	476.997		121.89	779.248		124.81	1052.8		110.22	1165.19		118.91	1842.84
101.24	152.972		98.26	227.54		110.9	477.792		122.02	780.756		124.96	1054.55		110.33	1167.12		119.09	1843.75
101.35	153.391		98.37	227.965		111.01	478.593		122.23	782.276		125.13	1056.27		110.46	1169.04		119.21	1844.63
101.45	153.788		98.48	228.383		111.14	479.361		122.34	783.769		125.26	1058.02		110.6	1170.94		119.38	1845.53
101.58	154.185		98.59	228.804		111.27	480.163		122.48	785.259		125.41	1059.75		110.73	1172.8		119.53	1846.41
101.68	154.554		98.72	229.245		111.41	481.029		122.61	786.733		125.59	1061.46		110.86	1174.62		119.64	1847.29
101.8	154.911		98.84	229.707		111.57	481.945		122.78	788.17		125.73	1063.19		110.99	1176.47		119.76	1848.18
101.9	155.251		98.98	230.201		111.71	482.931		122.95	789.586		125.93	1064.89		111.15	1178.3		119.92	1849.05
102.02	155.576		99.09	230.688		111.86	483.979		123.1	791.007		126.12	1066.58		111.27	1180.17		120.03	1849.91
102.12	155.904		99.22	231.189		111.97	485.009		123.25	792.456		126.35	1068.27		111.4	1182.08		120.17	1850.78
102.24	156.252		99.34	231.675		112.12	486.09		123.4	793.968		126.51	1070		111.54	1184.02		120.33	1851.63
102.39	156.594		99.46	232.133		112.24	487.149		123.54	795.505		126.68	1071.75		111.68	1186.04		120.46	1852.5
102.51	156.906		99.59	232.58		112.36	488.208		123.68	797.048		126.86	1073.54		111.8	1188.11		120.59	1853.35
102.62	157.197		99.69	233.012		112.5	489.246		123.84	798.591		127	1075.35		111.97	1190.26		120.7	1854.19
102.73	157.471		99.82	233.43		112.66	490.302		123.98	800.1		127.15	1077.17		112.11	1192.41		120.83	1855.01
102.84	157.721		99.93	233.826		112.79	491.287		124.12	801.567		127.31	1079.02		112.24	1194.56		120.99	1855.78
102.95	157.969		100.07	234.2		112.92	492.273		124.26	802.987		127.43	1080.85		112.35	1196.67		121.12	1856.57
103.06	158.216		100.17	234.559		113.04	493.251		124.4	804.373		127.58	1082.69		112.48	1198.81		121.26	1857.34
103.17	158.43		100.29	234.92		113.2	494.236		124.55	805.71		127.73	1084.52		112.6	1200.92		121.42	1858.07
103.27	158.642		100.4	235.281		113.33	495.205		124.7	807.025		127.87	1086.35		112.74	1203.02		121.55	1858.85
103.42	158.793		100.52	235.638		113.43	496.174		124.85	808.378		128.03	1088.17		112.88	1205.07		121.68	1859.64
103.54	158.961		100.63	236.023		113.58	497.176		125.01	809.705		128.16	1089.98		113.02	1207.08		121.79	1860.47
103.64	159.15		100.76	236.414		113.7	498.166		125.18	811.035		128.35	1091.79		113.14	1209.06		121.9	1861.31
103.75	159.352		100.87	236.815		113.86	499.18		125.31	812.419		128.5	1093.62		113.27	1211.06		122.06	1862.17
103.87	159.554		100.98	237.237		114.01	500.193		125.42	813.812		128.67	1095.44		113.42	1213.08		122.17	1863.03
103.98	159.759		101.09	237.682		114.15	501.198		125.58	815.175		128.83	1097.25		113.56	1215.08		122.31	1863.92
104.08	159.975		101.2	238.129		114.26	502.165		125.75	816.544		128.96	1099.03		113.68	1217.09		122.43	1864.82
104.18	160.173		101.33	238.588		114.42	503.188		125.86	817.929		129.12	1100.79		113.79	1219.05		122.54	1865.72
104.29	160.334		101.43	239.021		114.54	504.184		126	819.306		129.27	1102.51		113.93	1221.03		122.69	1866.64
104.39	160.493		101.54	239.449		114.67	505.209		126.12	820.69		129.43	1104.23		114.06	1223		122.82	1867.54
104.52	160.598		101.69	239.892		114.78	506.248		126.25	822.081		129.57	1105.94		114.17	1224.93		122.96	1868.44
104.63	160.735		101.8	240.307		114.93	507.325		126.39	823.493		129.72	1107.63		114.3	1226.85		123.13	1869.36
104.77	160.85		101.92	240.732		115.05	508.423		126.53	824.926		129.86	1109.36		114.42	1228.74		123.29	1870.31
104.9	160.995		102.02	241.136		115.16	509.534		126.65	826.361		129.97	1111.1		114.56	1230.58		123.47	1871.35
105.01	161.177		102.14	241.534		115.32	510.712		126.79	827.798		130.13	1112.88		114.69	1232.43		123.6	1872.36
105.11	161.398		102.24	241.912		115.44	511.836		126.93	829.237		130.3	1114.67		114.8	1234.28		123.72	1873.36
105.24	161.617		102.37	242.297		115.54	512.94		127.06	830.669		130.44	1116.49		114.91	1236.12		123.87	1874.37
105.35	161.864		102.48	242.669		115.67	514.072		127.24	832.113		130.59	1118.33		115.02	1237.97		124.01	1875.31
105.46	162.147		102.6	243.036		115.8	515.196		127.37	833.529		130.73	1120.17		115.14	1239.85		124.14	1876.18
105.56	162.45		102.73	243.382		115.93	516.315		127.5	834.911		130.87	1121.98		115.27	1241.78		124.3	1876.99
105.68	162.775		102.86	243.703		116.05	517.399		127.66	836.288		131.02	1123.76		115.38	1243.71		124.45	1877.74
105.79	163.094		102.97	244.039		116.17	518.492		127.8	837.648		131.17	1125.53		115.51	1245.66		124.6	1878.44
105.9	163.41		103.08	244.389		116.32	519.582		127.95	839.007		131.32	1127.3		115.63	1247.6		124.73	1879.16
106.01	163.718		103.2	244.723		116.45	520.671		128.1	840.361		131.46	1129.07		115.74	1249.55		124.87	1879.88
106.11	163.999		103.33	245.051		116.57	521.771		128.25	841.721		131.63	1130.81		115.86	1251.49		124.99	1880.62
106.23	164.269		103.44	245.398		116.68	522.874		128.37	843.109		131.79	1132.54		115.97	1253.41		125.15	1881.36
106.33	164.545		103.55	245.752		116.85	524.011		128.56	844.532		131.94	1134.31		116.1	1255.35		125.27	1882.15
106.44	164.821		103.68	246.122		116.99	525.132		128.66	845.949		132.07	1136.07		116.23	1257.29		125.39	1882.99
106.59	165.071		103.8	246.525		117.1	526.234		128.82	847.376		132.24	1137.86		116.35	1259.22		125.55	1883.84
106.71	165.326		103.92	246.933		117.22	527.312		128.96	848.764		132.38	1139.64		116.49	1261.18		125.68	1884.73
106.82	165.568		104.05	247.35		117.34	528.358		129.1	850.112		132.55	1141.41		116.65	1263.15		125.84	1885.67
106.94	165.791		104.18	247.74		117.46	529.356		129.23	851.419		132.68	1143.17		116.77	1265.1		125.95	1886.64
107.11	166.002		104.29	248.112		117.59	530.317		129.37	852.7		132.82	1144.93		116.89	1267.07		126.1	1887.64
107.24	166.268		104.39	248.462		117.74	531.251		129.51	853.959		132.98	1146.68		117.01	1269.02		126.27	1888.65
107.38	166.546		104.53	248.761		117.87	532.182		129.63	855.227		133.13	1148.42		117.13	1270.94		126.39	1889.67
107.49	166.865		104.65	249.092		118	533.084		129.76	856.487		133.29	1150.15		117.28	1272.83		126.52	1890.69
107.61	167.19		104.78	249.415		118.15	533.976		129.91	857.775		133.43	1151.89		117.4	1274.68		126.63	1891.71
107.74	167.526		104.92	249.75		118.25	534.897		130.09	859.071		133.58	1153.62		117.52	1276.5		126.77	1892.71
107.84	167.858		105.06	250.102		118.36	535.8		130.24	860.389		133.71	1155.38		117.65	1278.31		126.91	1893.74
107.95	168.182		105.18	250.485		118.48	536.729		130.38	861.741		133.84	1157.16		117.77	1280.11		127.04	1894.75
108.07	168.485		105.29	250.885		118.64	537.691		130.52	863.112		134	1159.01		117.91	1281.89		127.16	1895.75
108.19	168.748		105.41	251.316		118.81	538.709		130.67	864.494		134.16	1160.88		118.04	1283.66		127.29	1896.76
108.31	168.979		105.53	251.786		118.92	539.733		130.83	865.869		134.32	1162.77		118.17	1285.44		127.42	1897.74
108.42	169.194		105.66	252.271		119.03	540.762		130.96	867.233		134.52	1164.72		118.29	1287.23		127.55	1898.71
108.53	169.398		105.78	252.754		119.15	541.834		131.1	868.573		134.67	1166.6		118.4	1289.02		127.68	1899.66
108.65	169.586		105.89	253.239		119.27	542.921		131.23	869.901		134.83	1168.47		118.54	1290.81		127.83	1900.6
108.78	169.774		106.02	253.723		119.48	544.033		131.37	871.224		134.96	1170.28		118.66	1292.6		127.98	1901.54
108.9	169.972		106.16	254.183		119.59	545.122		131.5	872.541		135.12	1172.07		118.77	1294.43		128.13	1902.47
109.02	170.18		106.27	254.64		119.7	546.22		131.61	873.854		135.3	1173.83		118.92	1296.26		128.28	1903.4
109.12	170.405		106.38	255.105		119.81	547.304		131.76	875.189		135.44	1175.58		119.05	1298.08		128.44	1904.36
109.23	170.662		106.48	255.555		119.93	548.394		131.9	876.543		135.59	1177.32		119.18	1299.91		128.56	1905.32
109.33	170.956		106.58	256		120.09	549.474		132.03	877.908		135.74	1179.08		119.31	1301.74		128.68	1906.28
109.48	171.275		106.71	256.416		120.2	550.544		132.17	879.306		135.88	1180.84		119.44	1303.58		128.81	1907.23
109.61	171.604		106.85	256.813		120.34	551.597		132.31	880.728		136.03	1182.58		119.56	1305.45		128.96	1908.19
109.71	171.926		106.95	257.226		120.48	552.625		132.44	882.131		136.17	1184.33		119.71	1307.34		129.07	1909.13
109.81	172.242		107.08	257.617		120.6	553.642		132.62	883.537		136.33	1186.04		119.81	1309.24		129.26	1910.02
109.91	172.548		107.19	258.023		120.74	554.622		132.74	884.909		136.46	1187.75		119.97	1311.14		129.36	1910.92
110.03	172.848		107.3	258.425		120.86	555.571		132.9	886.277		136.61	1189.44		120.1	1313.02		129.51	1911.78
110.18	173.177		107.41	258.828		120.97	556.501		133.04	887.614		136.82	1191.04		120.21	1314.89		129.65	1912.63
110.28	173.488		107.53	259.247		121.09	557.408		133.19	888.916		136.97	1192.75		120.34	1316.78		129.78	1913.47
110.39	173.792		107.64	259.678		121.21	558.289		133.36	890.19		137.13	1194.5		120.47	1318.68		129.91	1914.32
110.49	174.082		107.75	260.113		121.33	559.151		133.48	891.456		137.28	1196.31		120.62	1320.57		130.04	1915.17
110.62	174.377		107.86	260.54		121.44	560.014		133.6	892.718		137.43	1198.15		120.73	1322.49		130.19	1916.03
110.76	174.644		107.96	260.94		121.59	560.87		133.74	893.989		137.59	1199.99		120.84	1324.37		130.36	1916.92
110.86	174.907		108.09	261.315		121.72	561.761		133.88	895.299		137.76	1201.86		121	1326.26		130.5	1917.81
110.98	175.167		108.21	261.671		121.83	562.677		134.04	896.696		137.91	1203.69		121.14	1328.15		130.68	1918.71
111.1	175.415		108.31	262.027		121.94	563.634		134.2	898.156		138.09	1205.48		121.28	1330.05		130.84	1919.6
111.21	175.679		108.42	262.374		122.06	564.609		134.32	899.632		138.29	1207.25		121.39	1331.94		130.95	1920.46
111.37	175.974		108.52	262.73		122.18	565.603		134.45	901.167		138.42	1209.02		121.52	1333.83		131.07	1921.32
111.5	176.324		108.65	263.056		122.32	566.61		134.6	902.728		138.56	1210.74		121.63	1335.74		131.2	1922.2
111.63	176.731		108.77	263.399		122.48	567.622		134.77	904.294		138.72	1212.43		121.74	1337.67		131.33	1923.08
111.74	177.188		108.88	263.774		122.6	568.609		134.88	905.781		138.87	1214.1		121.86	1339.59		131.46	1923.95
111.87	177.704		108.98	264.174		122.71	569.573		135.03	907.259		139.03	1215.74		122.01	1341.51		131.58	1924.83
111.98	178.223		109.11	264.59		122.84	570.505		135.19	908.713		139.18	1217.39		122.14	1343.41		131.72	1925.71
112.09	178.761		109.25	265.038		123	571.429		135.34	910.141		139.3	1219.03		122.26	1345.28		131.87	1926.62
112.21	179.331		109.37	265.515		123.14	572.375		135.51	911.535		139.46	1220.64		122.39	1347.14		131.97	1927.52
112.35	179.931		109.48	266.009		123.27	573.338		135.64	912.914		139.59	1222.27		122.51	1348.97		132.16	1928.46
112.45	180.444		109.58	266.509		123.38	574.344		135.77	914.262		139.74	1223.85		122.63	1350.78		132.29	1929.39
112.58	180.964		109.69	267.012		123.51	575.385		135.91	915.565		139.88	1225.42		122.76	1352.56		132.41	1930.3
112.68	181.403		109.8	267.514		123.63	576.419		136.04	916.833		140.02	1226.97		122.9	1354.3		132.58	1931.2
112.81	181.816		109.92	268.035		123.77	577.468		136.23	918.073		140.19	1228.47		123.04	1356.04		132.7	1932.04
112.93	182.199		110.03	268.533		123.92	578.496		136.36	919.308		140.37	1229.95		123.15	1357.82		132.87	1932.87
113.03	182.564		110.14	269.034		124.05	579.482		136.47	920.537		140.54	1231.46		123.28	1359.61		133.04	1933.66
113.14	182.908		110.28	269.54		124.17	580.444		136.64	921.71		140.69	1233.03		123.41	1361.45		133.19	1934.42
113.27	183.25		110.38	270.02		124.31	581.369		136.77	922.902		140.82	1234.63		123.54	1363.28		133.31	1935.16
113.37	183.576		110.5	270.474		124.43	582.278		136.92	924.073		140.98	1236.27		123.69	1365.11		133.45	1935.92
113.52	183.944		110.61	270.898		124.56	583.164		137.08	925.247		141.12	1237.94		123.82	1366.93		133.57	1936.68
113.65	184.318		110.74	271.273		124.67	584.042		137.22	926.455		141.25	1239.63		123.99	1368.73		133.71	1937.46
113.78	184.704		110.85	271.613		124.81	584.934		137.35	927.677		141.42	1241.31		124.11	1370.47		133.93	1938.3
113.88	185.084		110.97	271.934		124.94	585.86		137.48	928.896		141.57	1243.05		124.23	1372.17		134.05	1939.17
113.99	185.482		111.1	272.236		125.05	586.796		137.61	930.098		141.75	1244.81		124.4	1373.79		134.19	1940.08
114.15	185.929		111.21	272.545		125.22	587.708		137.73	931.285		141.89	1246.54		124.55	1375.37		134.31	1940.98
114.26	186.324		111.32	272.875		125.34	588.666		137.88	932.446		142.04	1248.32		124.69	1376.96		134.44	1941.91
114.38	186.742		111.43	273.244		125.45	589.611		138	933.587		142.2	1250.08		124.83	1378.6		134.57	1942.82
114.49	187.163		111.55	273.64		125.63	590.539		138.15	934.716		142.35	1251.81		124.94	1380.28		134.68	1943.73
114.62	187.592		111.67	274.096		125.76	591.501		138.29	935.871		142.5	1253.52		125.07	1381.97		134.79	1944.61
114.72	188.028		111.77	274.587		125.87	592.472		138.42	937.037		142.63	1255.14		125.21	1383.68		134.94	1945.49
114.83	188.485		111.89	275.16		125.98	593.44		138.55	938.213		142.77	1256.76		125.32	1385.48		135.05	1946.33
114.95	188.95		112.01	275.775		126.18	594.378		138.7	939.385		142.97	1258.3		125.46	1387.25		135.21	1947.16
115.06	189.43		112.12	276.397		126.31	595.333		138.85	940.577		143.08	1259.89		125.61	1389.03		135.35	1947.98
115.16	189.924		112.22	277.022		126.43	596.329		139	941.773		143.23	1261.45		125.73	1390.87		135.5	1948.79
115.27	190.449		112.35	277.702		126.58	597.339		139.17	942.986		143.39	1263.02		125.87	1392.73		135.64	1949.61
115.38	190.973		112.47	278.339		126.7	598.363		139.34	944.198		143.56	1264.59		125.99	1394.61		135.77	1950.43
115.52	191.509		112.57	278.958		126.84	599.43		139.48	945.392		143.7	1266.17		126.12	1396.49		135.89	1951.22
115.69	192.054		112.68	279.564		126.98	600.521		139.62	946.579		143.83	1267.73		126.26	1398.35		136.01	1951.98
115.8	192.551		112.78	280.135		127.1	601.62		139.77	947.713		143.99	1269.28		126.37	1400.22		136.13	1952.73
115.92	193.046		112.88	280.677		127.22	602.721		139.9	948.821		144.13	1270.85		126.49	1402.06		136.26	1953.47
116.03	193.508		112.99	281.246		127.33	603.821		140.04	949.876		144.31	1272.41		126.61	1403.9		136.44	1954.14
116.14	193.975		113.12	281.817		127.45	604.902		140.19	950.904		144.42	1273.96		126.72	1405.75		136.59	1954.84
116.28	194.432		113.23	282.395		127.57	605.977		140.32	951.938		144.56	1275.5		126.87	1407.63		136.73	1955.54
116.38	194.847		113.35	282.969		127.69	607.038		140.47	952.983		144.71	1277.01		126.99	1409.52		136.83	1956.31
116.52	195.282		113.47	283.561		127.81	608.098		140.59	954.096		144.85	1278.5		127.11	1411.38		136.99	1957.05
116.63	195.702		113.61	284.165		127.95	609.15		140.73	955.251		145.01	1279.97		127.23	1413.24		137.14	1957.84
116.73	196.1		113.71	284.762		128.1	610.189		140.86	956.454		145.19	1281.44		127.33	1415.08		137.31	1958.68
116.83	196.508		113.82	285.368		128.23	611.229		141	957.702		145.36	1282.96		127.45	1416.92		137.44	1959.55
116.98	196.938		113.93	285.99		128.36	612.293		141.17	958.964		145.52	1284.5		127.57	1418.76		137.65	1960.43
117.08	197.331		114.06	286.637		128.47	613.389		141.31	960.247		145.66	1286.09		127.71	1420.57		137.78	1961.28
117.18	197.712		114.16	287.242		128.6	614.495		141.45	961.549		145.82	1287.72		127.81	1422.35		137.91	1962.09
117.28	198.079		114.32	287.87		128.73	615.599		141.57	962.883		146	1289.37		127.92	1424.12		138.07	1962.86
117.38	198.416		114.42	288.435		128.89	616.697		141.69	964.223		146.13	1291.03		128.06	1425.87		138.22	1963.6
117.5	198.711		114.55	288.999		129.02	617.761		141.83	965.56		146.34	1292.72		128.27	1427.6		138.39	1964.3
117.61	198.978		114.65	289.541		129.18	618.794		141.95	966.887		146.49	1294.4		128.47	1429.38		138.53	1965.01
117.71	199.219		114.78	290.102		129.3	619.811		142.12	968.216		146.63	1296.09		128.65	1431.17		138.65	1965.72
117.84	199.422		114.91	290.63		129.45	620.823		142.26	969.499		146.82	1297.79		128.86	1432.95		138.75	1966.44
117.95	199.621		115.02	291.132		129.6	621.833		142.4	970.737		146.95	1299.49		129.07	1434.7		138.9	1967.15
118.1	199.77		115.14	291.628		129.71	622.834		142.57	971.919		147.11	1301.2		129.24	1436.42		139.04	1967.87
118.2	199.966		115.28	292.17		129.84	623.833		142.71	973.048		147.26	1302.93		129.39	1438.18		139.2	1968.61
118.33	200.162		115.4	292.702		129.96	624.853		142.87	974.133		147.4	1304.68		129.55	1439.96		139.31	1969.35
118.44	200.378		115.52	293.23		130.24	625.864		142.99	975.233		147.55	1306.46		129.71	1441.77		139.49	1970.05
118.55	200.621		115.64	293.756		130.35	626.886		143.13	976.295		147.69	1308.25		129.85	1443.64		139.65	1970.74
118.67	200.895		115.77	294.298		130.48	627.906		143.28	977.329		147.85	1310.06		130.01	1445.56		139.78	1971.41
118.77	201.188		115.88	294.825		130.61	628.927		143.43	978.383		148	1311.9		130.14	1447.52		139.92	1972.05
118.88	201.487		115.99	295.368		130.72	629.928		143.56	979.474		148.14	1313.77		130.3	1449.52		140.07	1972.63
119	201.781		116.1	295.936		130.83	630.916		143.68	980.595		148.31	1315.69		130.44	1451.54		140.22	1973.21
119.11	202.067		116.23	296.542		130.96	631.888		143.8	981.735		148.46	1317.54		130.59	1453.59		140.36	1973.76
119.22	202.357		116.38	297.187		131.06	632.837		143.96	982.908		148.61	1319.38		130.71	1455.62		140.47	1974.37
119.32	202.637		116.51	297.835		131.19	633.774		144.1	984.112		148.76	1321.22		130.86	1457.65		140.58	1974.97
119.43	202.91		116.61	298.484		131.37	634.715		144.23	985.335		148.88	1323.01		131.01	1459.65		140.74	1975.58
119.56	203.173		116.73	299.146		131.49	635.678		144.39	986.571		149.05	1324.83		131.17	1461.63		140.91	1976.23
119.66	203.422		116.86	299.839		131.6	636.647		144.54	987.813		149.21	1326.62		131.34	1463.61		141.02	1976.93
119.77	203.672		116.96	300.519		131.72	637.631		144.71	989.035		149.37	1328.38		131.48	1465.61		141.14	1977.64
119.91	203.93		117.07	301.18		131.84	638.603		144.89	990.228		149.51	1330.12		131.62	1467.62		141.26	1978.37
120.01	204.211		117.2	301.808		131.96	639.577		145.03	991.412		149.71	1331.92		131.74	1469.66		141.41	1979.09
120.13	204.511		117.32	302.388		132.09	640.57		145.18	992.582		149.84	1333.67		131.89	1471.72		141.61	1979.86
120.28	204.817		117.43	302.914		132.22	641.593		145.31	993.766		149.98	1335.44		132.04	1473.78		141.72	1980.61
120.46	205.135		117.53	303.409		132.37	642.635		145.49	994.94		150.12	1337.21		132.22	1475.86		141.89	1981.37
120.57	205.462		117.65	303.863		132.48	643.646		145.62	996.121		150.28	1338.98		132.33	1477.89		142.01	1982.08
120.67	205.794		117.75	304.314		132.59	644.627		145.77	997.309		150.43	1340.75		132.47	1479.93		142.16	1982.77
120.8	206.092		117.85	304.728		132.72	645.585		145.91	998.499		150.58	1342.48		132.62	1481.93		142.29	1983.41
120.93	206.365		117.98	305.088		132.85	646.526		146.07	999.707		150.7	1344.17		132.77	1483.9		142.42	1984.02
121.06	206.613		118.11	305.449		132.96	647.432		146.25	1000.92		150.84	1345.83		132.93	1485.84		142.54	1984.58
121.16	206.853		118.22	305.846		133.09	648.327		146.38	1002.12		150.99	1347.44		133.08	1487.72		142.65	1985.11
121.26	207.051		118.33	306.263		133.24	649.213		146.51	1003.32		151.14	1349.01		133.22	1489.55		142.76	1985.61
121.37	207.2		118.45	306.699		133.38	650.067		146.66	1004.5		151.33	1350.58		133.35	1491.36		142.93	1986.08
121.47	207.361		118.56	307.15		133.49	650.903		146.78	1005.68		151.48	1352.15		133.49	1493.14		143.06	1986.57
121.61	207.513		118.69	307.632		133.62	651.744		146.91	1006.85		151.61	1353.73		133.65	1494.91		143.2	1987.05
121.75	207.696		118.79	308.135		133.82	652.618		147.04	1008.03		151.76	1355.33		133.82	1496.71		143.33	1987.56
121.87	207.908		118.92	308.659		133.92	653.51		147.18	1009.22		151.9	1356.89		134	1498.57		143.48	1988.09
121.99	208.149		119.04	309.167		134.03	654.464		147.33	1010.42		152.06	1358.48		134.19	1500.5		143.63	1988.64
122.11	208.408		119.15	309.677		134.16	655.468		147.47	1011.67		152.22	1360.07		134.35	1502.44		143.75	1989.24
122.21	208.689		119.28	310.191		134.33	656.548		147.63	1012.97		152.4	1361.67		134.53	1504.39		143.88	1989.86
122.38	209.002		119.4	310.704		134.45	657.619		147.76	1014.26		152.54	1363.27		134.68	1506.3		144.05	1990.49
122.48	209.318		119.51	311.21		134.56	658.712		147.91	1015.59		152.69	1364.86		134.78	1508.11		144.19	1991.12
122.59	209.639		119.62	311.716		134.68	659.845		148.03	1016.92		152.83	1366.43		134.89	1509.9		144.31	1991.74
122.7	209.937		119.73	312.216		134.81	660.951		148.2	1018.35		152.97	1367.99		135	1511.65		144.45	1992.37
122.82	210.212		119.85	312.725		134.94	662.033		148.38	1019.82		153.12	1369.52		135.12	1513.37		144.61	1992.99
122.97	210.465		119.96	313.236		135.05	663.076		148.51	1021.19		153.28	1371.04		135.25	1515.04		144.72	1993.59
123.08	210.741		120.1	313.743		135.18	664.1		148.67	1022.6		153.42	1372.57		135.41	1516.69		144.85	1994.2
123.23	211.037		120.21	314.259		135.33	665.074		148.81	1023.98		153.58	1374.1		135.53	1518.34		144.98	1994.83
123.35	211.377		120.32	314.787		135.47	666.028		148.96	1025.35		153.72	1375.65		135.65	1519.99		145.11	1995.47
123.48	211.768		120.43	315.331		135.6	666.976		149.12	1026.7		153.86	1377.16		135.77	1521.65		145.25	1996.12
123.6	212.16		120.56	315.872		135.72	667.912		149.29	1028.04		154.03	1378.63		135.88	1523.3		145.41	1996.79
123.7	212.553		120.68	316.405		135.85	668.811		149.45	1029.34		154.19	1380.05		136.06	1524.91		145.55	1997.49
123.81	212.967		120.79	316.932		135.95	669.682		149.6	1030.63		154.34	1381.5		136.17	1526.57		145.69	1998.23
123.91	213.378		120.92	317.457		136.11	670.507		149.75	1031.92		154.47	1383.01		136.31	1528.21		145.85	1998.97
124.05	213.777		121.03	318		136.23	671.311		149.9	1033.23		154.61	1384.51		136.43	1529.87		146	1999.72
124.15	214.157		121.16	318.542		136.37	672.08		150.08	1034.59		154.75	1386.04		136.56	1531.51		146.12	2000.47
124.26	214.514		121.27	319.073		136.48	672.855		150.2	1035.9		154.88	1387.61		136.69	1533.11		146.28	2001.23
124.39	214.835		121.41	319.56		136.6	673.63		150.34	1037.23		155.02	1389.22		136.81	1534.7		146.39	2001.96
124.49	215.154		121.53	320.08		136.72	674.414		150.45	1038.56		155.18	1390.85		136.92	1536.28		146.5	2002.66
124.6	215.443		121.66	320.614		136.84	675.198		150.6	1039.92		155.33	1392.51		137.06	1537.82		146.68	2003.32
124.75	215.718		121.77	321.176		136.98	675.997		150.74	1041.26		155.5	1394.16		137.17	1539.4		146.8	2003.97
124.85	216.052		121.9	321.747		137.09	676.839		150.91	1042.58		155.67	1395.8		137.38	1540.92		146.92	2004.62
124.97	216.371		122.01	322.315		137.22	677.712		151.07	1043.86		155.8	1397.39		137.5	1542.46		147.06	2005.25
125.08	216.705		122.12	322.855		137.34	678.62		151.22	1045.11		155.94	1398.95		137.62	1544		147.19	2005.88
125.18	217.067		122.28	323.382		137.46	679.554		151.36	1046.35		156.11	1400.47		137.73	1545.55		147.33	2006.52
125.28	217.456		122.4	323.884		137.58	680.503		151.51	1047.57		156.28	1401.96		137.88	1547.12		147.46	2007.19
125.39	217.839		122.52	324.384		137.73	681.461		151.65	1048.78		156.41	1403.46		138	1548.7		147.6	2007.87
125.5	218.216		122.63	324.885		137.86	682.415		151.8	1049.98		156.59	1404.96		138.13	1550.29		147.75	2008.59
125.61	218.588		122.74	325.379		137.99	683.359		151.95	1051.18		156.77	1406.45		138.26	1551.86		147.87	2009.33
125.71	218.962		122.86	325.873		138.15	684.289		152.09	1052.37		156.94	1407.97		138.39	1553.42		148.01	2010.13
125.82	219.323		122.99	326.375		138.31	685.199		152.23	1053.57		157.13	1409.49		138.5	1554.98		148.14	2010.96
125.95	219.672		123.11	326.892		138.48	686.144		152.38	1054.78		157.29	1411.04		138.63	1556.51		148.24	2011.79
126.05	220.01		123.22	327.443		138.6	687.135		152.55	1056.01		157.44	1412.63		138.81	1558		148.39	2012.68
126.17	220.334		123.35	328.041		138.71	688.136		152.67	1057.25		157.61	1414.25		138.94	1559.47		148.53	2013.54
126.28	220.651		123.45	328.671		138.81	689.163		152.79	1058.51		157.75	1415.89		139.07	1560.93		148.66	2014.41
126.41	220.97		123.57	329.293		138.93	690.171		152.97	1059.76		157.9	1417.55		139.18	1562.39		148.8	2015.31
126.52	221.3		123.69	329.902		139.08	691.195		153.1	1061.02		158.05	1419.23		139.28	1563.82		148.91	2016.2
126.66	221.632		123.8	330.513		139.24	692.251		153.24	1062.24		158.23	1420.93		139.4	1565.21		149.01	2017.07
126.77	221.986		123.91	331.111		139.36	693.322		153.37	1063.45		158.36	1422.61		139.52	1566.58		149.13	2017.95
126.87	222.354		124.05	331.685		139.48	694.398		153.53	1064.63		158.51	1424.33		139.64	1567.96		149.28	2018.86
126.98	222.743		124.17	332.222		139.61	695.488		153.67	1065.77		158.68	1426.06		139.78	1569.3		149.39	2019.7
127.11	223.135		124.28	332.749		139.73	696.54		153.84	1066.84		158.83	1427.76		139.88	1570.66		149.52	2020.55
127.23	223.536		124.4	333.258		139.86	697.532		154	1067.86		158.98	1429.46		140.02	1571.98		149.64	2021.41
127.36	223.947		124.52	333.751		139.98	698.53		154.14	1068.85		159.15	1431.11		140.14	1573.31		149.79	2022.3
127.47	224.33		124.64	334.239		140.11	699.481		154.28	1069.81		159.28	1432.73		140.25	1574.67		149.92	2023.18
127.59	224.711		124.76	334.769		140.24	700.431		154.44	1070.76		159.43	1434.33		140.37	1576.03		150.05	2024.08
127.7	225.076		124.87	335.337		140.38	701.339		154.59	1071.72		159.56	1435.96		140.5	1577.41		150.24	2025.02
127.8	225.441		124.98	335.89		140.49	702.307		154.74	1072.72		159.7	1437.63		140.6	1578.85		150.38	2025.89
127.92	225.795		125.11	336.428		140.64	703.238		154.87	1073.79		159.85	1439.34		140.73	1580.31		150.53	2026.79
128.03	226.141		125.23	336.989		140.75	704.224		155.01	1074.9		160.01	1441.09		140.85	1581.81		150.65	2027.64
128.19	226.471		125.34	337.575		140.93	705.177		155.18	1076.07		160.18	1442.84		140.97	1583.34		150.82	2028.47
128.3	226.813		125.45	338.155		141.04	706.197		155.33	1077.27		160.34	1444.55		141.12	1584.88		150.96	2029.24
128.44	227.177		125.56	338.727		141.18	707.177		155.47	1078.47		160.47	1446.22		141.25	1586.45		151.09	2029.97
128.56	227.544		125.68	339.304		141.33	708.157		155.6	1079.65		160.63	1447.87		141.38	1588.03		151.22	2030.69
128.66	227.916		125.82	339.881		141.44	709.172		155.73	1080.8		160.78	1449.46		141.52	1589.66		151.37	2031.38
128.76	228.302		125.94	340.446		141.57	710.231		155.86	1081.92		160.95	1451.02		141.63	1591.27		151.57	2032.07
128.87	228.697		126.07	341.004		141.71	711.318		155.99	1083.01		161.1	1452.51		141.76	1592.89		151.7	2032.74
128.97	229.074		126.18	341.566		141.83	712.39		156.13	1084.09		161.25	1453.96		141.88	1594.5		151.8	2033.39
129.09	229.428		126.32	342.129		141.96	713.501		156.28	1085.12		161.4	1455.38		142	1596.1		151.94	2034.03
129.2	229.753		126.44	342.711		142.08	714.604		156.41	1086.16		161.53	1456.78		142.12	1597.67		152.11	2034.68
129.31	230.059		126.54	343.288		142.21	715.718		156.55	1087.2		161.66	1458.22		142.25	1599.23		152.26	2035.32
129.42	230.349		126.66	343.872		142.35	716.826		156.66	1088.26		161.8	1459.71		142.39	1600.74		152.37	2035.95
129.52	230.611		126.78	344.478		142.47	717.928		156.81	1089.31		161.94	1461.22		142.5	1602.21		152.52	2036.59
129.63	230.865		126.91	345.098		142.64	718.986		156.96	1090.38		162.13	1462.75		142.66	1603.62		152.69	2037.2
129.77	231.094		127.02	345.702		142.75	720.038		157.1	1091.5		162.28	1464.29		142.77	1604.99		152.83	2037.81
129.88	231.345		127.12	346.286		142.86	721.087		157.26	1092.62		162.44	1465.84		142.9	1606.31		153.02	2038.39
129.99	231.586		127.23	346.877		142.99	722.121		157.4	1093.78		162.6	1467.39		143.04	1607.6		153.15	2038.98
130.09	231.838		127.34	347.44		143.11	723.146		157.53	1094.95		162.73	1468.89		143.18	1608.87		153.26	2039.58
130.19	232.103		127.47	347.986		143.25	724.136		157.67	1096.15		162.87	1470.37		143.3	1610.15		153.38	2040.2
130.31	232.386		127.6	348.506		143.39	725.142		157.8	1097.36		163.02	1471.84		143.44	1611.42		153.5	2040.83
130.42	232.675		127.71	348.989		143.51	726.193		157.93	1098.59		163.14	1473.28		143.56	1612.71		153.63	2041.47
130.54	232.974		127.85	349.45		143.63	727.267		158.07	1099.85		163.3	1474.7		143.67	1614.02		153.78	2042.06
130.64	233.26		127.96	349.891		143.79	728.354		158.23	1101.16		163.45	1476.09		143.79	1615.33		153.89	2042.64
130.76	233.532		128.08	350.314		143.91	729.459		158.37	1102.5		163.6	1477.45		143.9	1616.68		154.03	2043.19
130.86	233.784		128.19	350.764		144.07	730.569		158.52	1103.89		163.75	1478.81		144	1618.02		154.18	2043.69
130.96	234.028		128.3	351.255		144.21	731.685		158.65	1105.31		163.95	1480.12		144.13	1619.36		154.31	2044.19
131.07	234.258		128.42	351.771		144.33	732.797		158.82	1106.8		164.06	1481.51		144.29	1620.7		154.46	2044.68
131.17	234.484		128.55	352.305		144.46	733.902		158.97	1108.29		164.21	1482.87		144.41	1622.01		154.6	2045.18
131.28	234.712		128.68	352.855		144.6	735.004		159.18	1109.8		164.39	1484.24		144.54	1623.35		154.74	2045.7
131.39	234.952		128.78	353.395		144.7	736.086		159.3	1111.23		164.51	1485.67		144.64	1624.69		154.86	2046.25
131.53	235.202		128.9	353.936		144.82	737.163		159.44	1112.67		164.64	1487.11		144.79	1626.03		155.03	2046.84
131.63	235.477		129.01	354.461		144.94	738.241		159.59	1114.1		164.81	1488.59		144.95	1627.37		155.16	2047.48
131.74	235.771		129.11	354.977		145.07	739.305		159.72	1115.54		164.96	1490.05		145.08	1628.73		155.29	2048.13
131.87	236.089		129.25	355.478		145.24	740.338		159.87	1116.99		165.1	1491.49		145.21	1630.07		155.45	2048.83
131.99	236.437		129.36	355.966		145.35	741.387		160.01	1118.43		165.23	1492.93		145.34	1631.48		155.59	2049.52
132.1	236.793		129.49	356.421		145.48	742.41		160.18	1119.83		165.4	1494.35		145.44	1632.93		155.75	2050.18
132.2	237.158		129.62	356.898		145.6	743.448		160.33	1121.2		165.54	1495.76		145.54	1634.41		155.88	2050.81
132.31	237.541		129.75	357.391		145.71	744.497		160.47	1122.56		165.69	1497.15		145.67	1635.93		156.01	2051.4
132.44	237.937		129.87	357.917		145.85	745.556		160.62	1123.92		165.84	1498.53		145.85	1637.46		156.14	2051.98
132.55	238.325		130	358.452		145.97	746.612		160.77	1125.28		166.01	1499.88		145.97	1639		156.31	2052.49
132.67	238.712		130.13	359.006		146.13	747.669		160.93	1126.62		166.17	1501.22		146.08	1640.55		156.43	2053.02
132.79	239.09		130.24	359.585		146.24	748.688		161.05	1127.97		166.32	1502.56		146.21	1642.09		156.58	2053.54
132.93	239.466		130.37	360.183		146.37	749.72		161.18	1129.32		166.47	1503.93		146.35	1643.61		156.69	2054.07
133.06	239.828		130.48	360.788		146.48	750.749		161.33	1130.69		166.62	1505.33		146.49	1645.09		156.82	2054.57
133.18	240.182		130.59	361.41		146.62	751.767		161.46	1132.08		166.76	1506.75		146.64	1646.52		156.93	2055.1
133.29	240.519		130.7	362.028		146.75	752.776		161.61	1133.5		166.92	1508.13		146.75	1647.93		157.07	2055.63
133.45	240.833		130.82	362.616		146.9	753.763		161.76	1134.97		167.06	1509.51		146.86	1649.3		157.19	2056.18
133.58	241.147		130.93	363.172		147.03	754.744		161.9	1136.48		167.21	1510.87		146.99	1650.62		157.34	2056.72
133.7	241.466		131.05	363.723		147.18	755.712		162.07	1138.03		167.36	1512.24		147.13	1651.9		157.46	2057.28
133.8	241.785		131.17	364.273		147.33	756.697		162.18	1139.58		167.5	1513.6		147.31	1653.14		157.58	2057.86
133.9	242.122		131.29	364.822		147.43	757.712		162.32	1141.13		167.64	1514.95		147.43	1654.39		157.7	2058.44
134.02	242.498		131.41	365.37		147.55	758.74		162.47	1142.69		167.79	1516.3		147.56	1655.66		157.84	2059.04
134.12	242.881		131.54	365.911		147.68	759.769		162.63	1144.25		167.93	1517.68		147.74	1656.96		157.97	2059.65
134.23	243.268		131.66	366.452		147.8	760.836		162.78	1145.77		168.09	1519.08		147.85	1658.27		158.12	2060.3
134.34	243.668		131.78	366.994		147.93	761.925		162.91	1147.27		168.23	1520.53		147.97	1659.6		158.26	2060.95
134.45	244.086		131.89	367.552		148.09	763.067		163.07	1148.75		168.37	1522.01		148.07	1660.92		158.38	2061.61
134.56	244.492		132.01	368.13		148.22	764.222		163.2	1150.19		168.53	1523.48		148.24	1662.41		158.54	2062.32
134.68	244.915		132.12	368.718		148.37	765.401		163.34	1151.61		168.69	1524.96		148.37	1663.87		158.65	2063
134.78	245.292		132.25	369.324		148.47	766.51		163.52	1152.98		168.84	1526.43		148.48	1665.3		158.78	2063.7
134.88	245.658		132.37	369.928		148.59	767.659		163.65	1154.34		168.97	1527.91		148.62	1666.78		158.95	2064.42
135.01	246.013		132.48	370.531		148.71	768.823		163.81	1155.69		169.15	1529.4		148.76	1668.28		159.07	2065.07
135.14	246.339		132.61	371.139		148.83	770.012		163.94	1157.07		169.32	1530.87		148.89	1669.77		159.19	2065.67
135.25	246.649		132.74	371.752		148.95	771.2		164.06	1158.46		169.48	1532.33		149.01	1671.25		159.34	2066.25
135.35	246.944		132.84	372.362		149.06	772.364		164.19	1159.84		169.68	1533.77		149.12	1672.7		159.46	2066.81
135.48	247.231		132.96	372.965		149.17	773.548		164.33	1161.2		169.82	1535.19		149.25	1674.15		159.65	2067.41
135.58	247.525		133.07	373.565		149.3	774.743		164.48	1162.57		169.97	1536.6		149.36	1675.56		159.75	2067.98
135.68	247.822		133.2	374.172		149.45	775.925		164.61	1163.97		170.12	1537.99		149.49	1676.95		159.87	2068.58
135.78	248.107		133.32	374.771		149.56	777.087		164.74	1165.4		170.3	1539.39		149.62	1678.32		160	2069.2
135.9	248.382		133.46	375.384		149.67	778.236		164.89	1166.86		170.48	1540.8		149.75	1679.69		160.13	2069.79
136.04	248.633		133.57	376.004		149.78	779.401		165.04	1168.34		170.63	1542.22		149.87	1681.04		160.27	2070.37
136.14	248.901		133.67	376.646		149.91	780.589		165.19	1169.82		170.78	1543.65		149.99	1682.37		160.47	2070.97
136.25	249.162		133.79	377.318		150.02	781.759		165.31	1171.3		170.92	1545.1		150.11	1683.7		160.61	2071.55
136.36	249.405		133.93	378.028		150.15	782.962		165.46	1172.75		171.09	1546.56		150.25	1685.01		160.71	2072.13
136.47	249.634		134.05	378.789		150.3	784.167		165.58	1174.18		171.25	1548.03		150.4	1686.32		160.83	2072.7
136.58	249.88		134.16	379.568		150.46	785.391		165.72	1175.59		171.41	1549.5		150.51	1687.59		161	2073.23
136.69	250.13		134.28	380.348		150.59	786.601		165.87	1176.97		171.55	1550.99		150.66	1688.87		161.12	2073.75
136.86	250.332		134.4	381.129		150.69	787.782		166.03	1178.31		171.71	1552.5		150.77	1690.07		161.27	2074.25
137	250.593		134.5	381.87		150.82	788.961		166.17	1179.64		171.84	1554.02		150.88	1691.23		161.39	2074.78
137.12	250.89		134.6	382.613		151.05	790.164		166.31	1180.96		171.99	1555.53		151.04	1692.4		161.57	2075.28
137.23	251.213		134.71	383.342		151.18	791.294		166.45	1182.25		172.13	1557.02		151.17	1693.51		161.68	2075.84
137.34	251.555		134.82	384.06		151.29	792.425		166.61	1183.51		172.31	1558.51		151.31	1694.59		161.8	2076.4
137.46	251.902		134.93	384.755		151.47	793.56		166.76	1184.78		172.42	1559.99		151.43	1695.63		161.95	2076.97
137.6	252.232		135.06	385.436		151.58	794.679		166.89	1186.06		172.53	1561.47		151.56	1696.66		162.08	2077.54
137.73	252.543		135.17	386.098		151.7	795.796		167.03	1187.34		172.72	1562.97		151.68	1697.66		162.23	2078.14
137.86	252.83		135.3	386.75		151.82	796.906		167.17	1188.63		172.87	1564.49		151.8	1698.67		162.37	2078.75
137.96	253.095		135.43	387.421		151.94	797.993		167.34	1189.92		173.01	1566		151.94	1699.66		162.53	2079.38
138.07	253.352		135.55	388.13		152.1	799.093		167.47	1191.26		173.15	1567.53		152.05	1700.64		162.66	2079.98
138.2	253.608		135.66	388.853		152.23	800.186		167.61	1192.57		173.31	1569.04		152.22	1701.63		162.79	2080.57
138.32	253.866		135.77	389.56		152.34	801.271		167.74	1193.91		173.49	1570.55		152.37	1702.6		162.89	2081.16
138.45	254.129		135.88	390.228		152.46	802.35		167.87	1195.24		173.65	1572.05		152.52	1703.59		163.07	2081.75
138.55	254.394		136.01	390.847		152.65	803.414		168.01	1196.57		173.82	1573.56		152.63	1704.58		163.18	2082.33
138.68	254.644		136.11	391.439		152.76	804.483		168.16	1197.91		173.98	1575.04		152.75	1705.58		163.3	2082.92
138.81	254.914		136.24	391.976		152.88	805.55		168.29	1199.28		174.11	1576.52		152.89	1706.57		163.44	2083.49
138.93	255.205		136.34	392.484		153.02	806.606		168.43	1200.66		174.32	1577.91		152.99	1707.55		163.58	2084.02
139.03	255.536		136.46	392.922		153.14	807.64		168.56	1202.04		174.45	1579.32		153.11	1708.53		163.72	2084.52
139.14	255.899		136.58	393.34		153.26	808.658		168.72	1203.44		174.61	1580.68		153.26	1709.49		163.86	2084.99
139.26	256.279		136.71	393.721		153.39	809.671		168.86	1204.84		174.77	1582.04		153.38	1710.47		164	2085.43
139.36	256.658		136.83	394.129		153.5	810.709		169	1206.26		174.93	1583.41		153.5	1711.46		164.16	2085.84
139.49	257.024		136.94	394.574		153.61	811.742		169.17	1207.68		175.11	1584.82		153.63	1712.43		164.31	2086.25
139.62	257.399		137.08	395.017		153.74	812.743		169.31	1209.09		175.29	1586.23		153.74	1713.4		164.48	2086.65
139.75	257.763		137.22	395.51		153.85	813.725		169.47	1210.48		175.48	1587.66		153.87	1714.36		164.59	2087.08
139.86	258.111		137.33	396.055		153.96	814.681		169.63	1211.87		175.61	1589.11		154.01	1715.32		164.71	2087.51
139.97	258.454		137.45	396.631		154.09	815.606		169.75	1213.23		175.74	1590.55		154.13	1716.27		164.84	2087.96
140.09	258.756		137.59	397.225		154.22	816.524		169.89	1214.56		175.91	1591.99		154.24	1717.23		164.99	2088.42
140.2	259.073		137.7	397.843		154.39	817.407		170.04	1215.86		176.04	1593.4		154.38	1718.17		165.11	2088.88
140.35	259.321		137.82	398.464		154.5	818.377		170.18	1217.16		176.18	1594.8		154.53	1719.13		165.26	2089.36
140.45	259.634		137.94	399.064		154.67	819.321		170.34	1218.44		176.34	1596.16		154.66	1720.12		165.43	2089.85
140.56	259.925		138.05	399.646		154.81	820.321		170.46	1219.75		176.48	1597.52		154.77	1721.14		165.58	2090.33
140.71	260.208		138.18	400.217		154.94	821.369		170.61	1221.09		176.64	1598.86		154.88	1722.17		165.71	2090.81
140.82	260.532		138.28	400.794		155.04	822.433		170.82	1222.46		176.8	1600.18		155.04	1723.23		165.83	2091.29
140.93	260.87		138.41	401.364		155.17	823.515		170.95	1223.86		176.95	1601.52		155.19	1724.31		165.94	2091.76
141.05	261.221		138.51	401.944		155.3	824.64		171.11	1225.29		177.17	1602.85		155.34	1725.39		166.07	2092.21
141.17	261.579		138.63	402.509		155.43	825.757		171.24	1226.71		177.34	1604.23		155.48	1726.45		166.23	2092.64
141.28	261.948		138.74	403.072		155.55	826.873		171.41	1228.14		177.52	1605.66		155.62	1727.49		166.4	2093.06
141.38	262.325		138.89	403.613		155.7	827.975		171.55	1229.56		177.68	1607.12		155.83	1728.49		166.54	2093.49
141.52	262.735		139.02	404.186		155.83	829.061		171.68	1230.98		177.84	1608.62		155.95	1729.44		166.65	2093.94
141.66	263.177		139.13	404.791		155.98	830.124		171.81	1232.38		177.99	1610.15		156.05	1730.37		166.8	2094.36
141.78	263.616		139.25	405.407		156.14	831.184		171.96	1233.77		178.15	1611.75		156.18	1731.3		166.91	2094.78
141.89	264.065		139.38	406.001		156.26	832.258		172.09	1235.15		178.31	1613.4		156.3	1732.22		167.06	2095.15
141.99	264.51		139.49	406.589		156.39	833.343		172.24	1236.51		178.48	1615.07		156.45	1733.15		167.2	2095.55
142.09	264.94		139.6	407.172		156.51	834.463		172.38	1237.85		178.64	1616.71		156.56	1734.11		167.31	2095.98
142.2	265.36		139.72	407.746		156.61	835.6		172.52	1239.18		178.8	1618.34		156.68	1735.08		167.42	2096.43
142.33	265.755		139.82	408.299		156.73	836.722		172.66	1240.51		178.94	1619.92		156.82	1736.05		167.59	2096.83
142.43	266.126		139.93	408.852		156.85	837.837		172.79	1241.84		179.09	1621.46		156.93	1737.07		167.7	2097.28
142.55	266.476		140.04	409.38		156.97	838.96		172.92	1243.18		179.23	1622.93		157.09	1738.09		167.83	2097.73
142.66	266.791		140.15	409.905		157.09	840.085		173.05	1244.5		179.44	1624.35		157.28	1739.09		167.96	2098.18
142.76	267.098		140.28	410.402		157.2	841.198		173.23	1245.85		179.57	1625.75		157.4	1740.12		168.08	2098.64
142.87	267.381		140.4	410.88		157.35	842.277		173.37	1247.14		179.73	1627.12		157.52	1741.15		168.22	2099.11
143.01	267.651		140.52	411.369		157.52	843.344		173.51	1248.41		179.88	1628.5		157.64	1742.19		168.35	2099.62
143.13	267.916		140.65	411.833		157.65	844.423		173.66	1249.68		180.06	1629.93		157.76	1743.22		168.46	2100.14
143.24	268.194		140.77	412.311		157.76	845.506		173.78	1250.95		180.22	1631.39		157.88	1744.26		168.61	2100.65
143.34	268.492		140.88	412.775		157.94	846.591		173.93	1252.21		180.39	1632.9		158.03	1745.31		168.76	2101.15
143.47	268.791		141.02	413.23		158.15	847.713		174.06	1253.45		180.57	1634.46		158.17	1746.38		168.87	2101.66
143.59	269.123		141.13	413.685		158.34	848.831		174.22	1254.65		180.72	1635.97		158.28	1747.44		169.07	2102.15
143.69	269.479		141.25	414.127		158.6	850.04		174.37	1255.85		180.88	1637.49		158.42	1748.53		169.26	2102.63
143.79	269.843		141.36	414.551		158.73	851.165		174.51	1257.02		181.04	1638.97		158.58	1749.65		169.4	2103.09
143.89	270.196		141.47	414.977		158.92	852.348		174.65	1258.2		181.22	1640.47		158.7	1750.74		169.51	2103.55
144.03	270.544		141.58	415.418		159.07	853.475		174.78	1259.38		181.39	1642		158.82	1751.82		169.67	2104
144.15	270.871		141.71	415.864		159.22	854.555		174.93	1260.54		181.57	1643.52		158.97	1752.91		169.81	2104.46
144.26	271.172		141.81	416.31		159.36	855.609		175.07	1261.73		181.73	1645.04		159.11	1753.96		169.97	2104.91
144.37	271.444		141.92	416.808		159.53	856.674		175.23	1262.92		181.92	1646.6		159.23	1754.95		170.1	2105.36
144.5	271.72		142.05	417.34		159.69	857.762		175.37	1264.16		182.08	1648.11		159.35	1755.91		170.23	2105.82
144.62	271.988		142.18	417.881		159.82	858.864		175.5	1265.41		182.24	1649.63		159.47	1756.86		170.35	2106.28
144.72	272.247		142.29	418.411		159.96	859.994		175.64	1266.66		182.41	1651.18		159.62	1757.82		170.46	2106.77
144.85	272.484		142.39	418.943		160.11	861.138		175.8	1267.92		182.56	1652.72		159.78	1758.81		170.61	2107.28
144.95	272.721		142.54	419.485		160.25	862.281		175.92	1269.17		182.75	1654.26		159.89	1759.8		170.76	2107.81
145.06	272.957		142.65	420.004		160.41	863.447		176.11	1270.43		182.91	1655.75		160.01	1760.79		170.91	2108.35
145.17	273.197		142.76	420.518		160.56	864.599		176.26	1271.67		183.07	1657.22		160.12	1761.76		171.04	2108.9
145.28	273.46		142.86	421.024		160.68	865.733		176.4	1272.92		183.23	1658.66		160.27	1762.74		171.22	2109.45
145.39	273.748		142.99	421.51		160.84	866.865		176.54	1274.17		183.4	1660.04		160.41	1763.73		171.35	2109.98
145.53	274.048		143.09	421.997		160.98	867.979		176.67	1275.43		183.55	1661.38		160.57	1764.71		171.48	2110.51
145.64	274.349		143.22	422.446		161.13	869.061		176.81	1276.65		183.72	1662.68		160.69	1765.66		171.62	2111.04
145.74	274.652		143.36	422.89		161.25	870.18		176.95	1277.89		183.89	1663.96		160.84	1766.57		171.75	2111.56
145.85	274.948		143.47	423.364		161.39	871.284		177.09	1279.14		184.05	1665.21		160.98	1767.46		171.89	2112.1
145.99	275.248		143.58	423.833		161.53	872.386		177.25	1280.4		184.19	1666.44		161.13	1768.29		172.02	2112.63
146.13	275.555		143.7	424.297		161.68	873.507		177.4	1281.7		184.36	1667.69		161.25	1769.16		172.17	2113.17
146.29	275.86		143.83	424.758		161.82	874.65		177.54	1283.01		184.52	1668.97		161.37	1770.03		172.28	2113.71
146.42	276.14		143.94	425.245		161.97	875.817		177.67	1284.32		184.66	1670.28		161.49	1770.92		172.44	2114.25
146.55	276.412		144.06	425.764		162.13	877.01		177.8	1285.61		184.81	1671.67		161.61	1771.83		172.59	2114.79
146.67	276.673		144.17	426.301		162.28	878.207		177.97	1286.9		184.96	1673.1		161.76	1772.76		172.73	2115.32
146.77	276.932		144.29	426.85		162.43	879.396		178.13	1288.2		185.13	1674.58		161.86	1773.72		172.86	2115.85
146.91	277.188		144.39	427.396		162.59	880.594		178.28	1289.54		185.29	1676.04		162.01	1774.72		172.98	2116.39
147.02	277.463		144.5	427.943		162.72	881.736		178.4	1290.87		185.43	1677.43		162.14	1775.74		173.13	2116.94
147.15	277.738		144.63	428.489		162.88	882.856		178.57	1292.23		185.58	1678.76		162.26	1776.76		173.28	2117.49
147.27	278.035		144.74	429.04		163.05	883.945		178.72	1293.57		185.72	1680.02		162.44	1777.83		173.38	2118.02
147.41	278.353		144.85	429.603		163.23	884.969		178.89	1294.9		185.85	1681.21		162.6	1778.89		173.54	2118.55
147.51	278.701		144.98	430.158		163.4	885.959		179.05	1296.18		185.98	1682.36		162.72	1779.9		173.65	2119.07
147.62	279.075		145.1	430.72		163.58	886.893		179.18	1297.45		186.11	1683.46		162.84	1780.9		173.8	2119.6
147.72	279.472		145.22	431.27		163.73	887.816		179.32	1298.7		186.28	1684.43		162.99	1781.86		173.93	2120.11
147.83	279.906		145.34	431.829		163.88	888.734		179.49	1299.96		186.43	1685.37		163.1	1782.77		174.07	2120.61
147.95	280.381		145.47	432.397		164	889.664		179.61	1301.24		186.59	1686.28		163.24	1783.63		174.22	2121.08
148.09	280.919		145.57	432.98		164.12	890.573		179.78	1302.52		186.75	1687.15		163.37	1784.48		174.37	2121.53
148.2	281.479		145.68	433.566		164.26	891.474		179.9	1303.84		186.9	1687.99		163.53	1785.28		174.51	2121.95
148.31	282.056		145.79	434.156		164.41	892.409		180.02	1305.18		187.07	1688.82		163.7	1786.03		174.62	2122.38
148.44	282.653		145.89	434.736		164.53	893.378		180.17	1306.56		187.25	1689.59		163.82	1786.79		174.76	2122.78
148.55	283.207		146.02	435.306		164.65	894.382		180.3	1307.96		187.4	1690.4		163.94	1787.55		174.9	2123.17
148.66	283.765		146.14	435.878		164.8	895.435		180.44	1309.43		187.55	1691.24		164.07	1788.31		175.04	2123.58
148.76	284.3		146.24	436.455		164.94	896.517		180.58	1310.9		187.69	1692.12		164.22	1789.06		175.17	2124.03
148.87	284.828		146.37	437.045		165.09	897.625		180.72	1312.36		187.83	1693.02		164.36	1789.85		175.32	2124.48
148.98	285.351		146.48	437.642		165.21	898.743		180.85	1313.82		187.99	1693.92		164.51	1790.65		175.45	2124.96
149.11	285.86		146.59	438.243		165.36	899.885		180.98	1315.26		188.13	1694.9		164.63	1791.49		175.59	2125.47
149.21	286.316		146.7	438.853		165.46	901.032		181.16	1316.75		188.3	1695.9		164.76	1792.36		175.75	2126.01
149.32	286.756		146.81	439.482		165.58	902.176		181.34	1318.27		188.44	1697.02		164.9	1793.26		175.92	2126.54
149.42	287.167		146.92	440.113		165.69	903.317		181.46	1319.72		188.58	1698.17		165.02	1794.15		176.08	2127.06
149.54	287.585		147.05	440.748		165.83	904.443		181.6	1321.15		188.73	1699.36		165.15	1795.06		176.23	2127.57
149.64	287.997		147.16	441.396		165.94	905.572		181.74	1322.58		188.85	1700.59		165.29	1795.96		176.38	2128.08
149.74	288.429		147.27	442.063		166.08	906.685		181.9	1324.05		189	1701.85		165.41	1796.85		176.51	2128.59
149.85	288.915		147.38	442.737		166.19	907.799		182.02	1325.46		189.17	1703.14		165.54	1797.72		176.65	2129.07
149.95	289.428		147.48	443.426		166.3	908.91		182.15	1326.89		189.32	1704.45		165.68	1798.59		176.78	2129.52
150.07	289.985		147.59	444.127		166.41	910.027		182.3	1328.38		189.48	1705.76		165.83	1799.44		176.89	2129.97
150.18	290.563		147.71	444.838		166.54	911.108		182.43	1329.85		189.64	1707.03		165.95	1800.27		177.07	2130.4
150.33	291.191		147.83	445.566		166.65	912.204		182.57	1331.34		189.79	1708.28		166.05	1801.09		177.22	2130.83
150.46	291.8		147.94	446.31		166.77	913.265		182.71	1332.79		189.95	1709.51		166.17	1801.9		177.39	2131.27
150.57	292.362		148.04	447.067		166.92	914.241		182.85	1334.22		190.11	1710.69		166.29	1802.72		177.6	2131.73
150.67	292.892		148.15	447.873		167.04	915.242		183	1335.65		190.26	1711.84		166.44	1803.52		177.71	2132.2
150.81	293.41		148.29	448.739		167.17	916.22		183.13	1337.04		190.38	1712.97		166.56	1804.33		177.85	2132.66
150.93	293.849		148.39	449.55		167.32	917.185		183.26	1338.4		190.54	1714.04		166.71	1805.12		177.96	2133.13
151.06	294.238		148.49	450.331		167.44	918.176		183.4	1339.71		190.69	1715.1		166.82	1805.9		178.06	2133.61
151.16	294.576		148.6	451.114		167.56	919.147		183.54	1340.97		190.87	1716.16		166.94	1806.65		178.2	2134.14
151.27	294.893		148.72	451.903		167.72	920.102		183.75	1342.16		191.03	1717.27		167.07	1807.37		178.3	2134.69
151.38	295.187		148.85	452.708		167.89	921.048		183.91	1343.32		191.17	1718.41		167.18	1808.1		178.49	2135.33
151.49	295.467		148.97	453.508		168.01	922.031		184.04	1344.45		191.33	1719.59		167.29	1808.82		178.62	2135.93
151.6	295.771		149.09	454.275		168.14	923.028		184.18	1345.58		191.49	1720.81		167.45	1809.49		178.74	2136.52
151.71	296.094		149.22	455.049		168.28	924.045		184.33	1346.71		191.64	1722.04		167.57	1810.18		178.89	2137.11
151.84	296.45		149.34	455.779		168.44	925.049		184.48	1347.87		191.78	1723.28		167.7	1810.87		179.01	2137.65
151.94	296.82		149.44	456.484		168.57	926.075		184.62	1349.06		191.93	1724.58		167.85	1811.54		179.13	2138.17
152.07	297.215		149.56	457.206		168.69	927.109		184.78	1350.31		192.09	1725.92		167.96	1812.26		179.25	2138.65
152.17	297.62		149.68	457.923		168.81	928.158		184.92	1351.61		192.24	1727.24		168.1	1812.97		179.38	2139.11
152.28	298.027		149.82	458.672		168.93	929.221		185.03	1352.9		192.4	1728.57		168.21	1813.7		179.54	2139.56
152.38	298.433		149.95	459.414		169.05	930.29		185.23	1354.3		192.54	1729.87		168.32	1814.42		179.66	2140.01
152.49	298.848		150.07	460.126		169.18	931.364		185.35	1355.6		192.69	1731.2		168.46	1815.11		179.81	2140.48
152.59	299.267		150.19	460.831		169.31	932.454		185.48	1356.92		192.85	1732.57		168.58	1815.81		179.92	2140.96
152.72	299.681		150.34	461.544		169.43	933.522		185.62	1358.2		192.98	1733.9		168.73	1816.48		180.07	2141.48
152.85	300.078		150.45	462.224		169.56	934.569		185.76	1359.45		193.12	1735.25		168.83	1817.16		180.18	2142.02
152.99	300.459		150.59	462.911		169.73	935.606		185.93	1360.64		193.28	1736.58		168.95	1817.87		180.36	2142.64
153.09	300.841		150.72	463.547		169.83	936.618		186.04	1361.84		193.4	1737.88		169.08	1818.6		180.5	2143.26
153.21	301.198		150.85	464.132		169.94	937.617		186.18	1362.97		193.55	1739.18		169.18	1819.35		180.63	2143.86
153.31	301.56		150.95	464.66		170.08	938.602		186.31	1364.05		193.69	1740.44		169.31	1820.13		180.74	2144.39
153.43	301.902		151.05	465.158		170.23	939.577		186.44	1365.1		193.82	1741.68		169.45	1820.91		180.88	2144.98
153.53	302.243		151.18	465.65		170.35	940.548		186.59	1366.08		193.97	1742.9		169.57	1821.73		181.09	2145.59
153.68	302.529		151.29	466.125		170.46	941.521		186.77	1366.98		194.1	1744.09		169.69	1822.57		181.22	2146.13
153.78	302.8		151.41	466.582		170.58	942.498		186.9	1367.91		194.26	1745.24		169.81	1823.43		181.35	2146.69
153.89	303.041		151.52	467.027		170.72	943.512		187.07	1368.8		194.42	1746.35		169.96	1824.3		181.47	2147.25
154.05	303.232		151.64	467.464		170.84	944.545		187.2	1369.71		194.57	1747.45		170.11	1825.21		181.62	2147.8
154.2	303.392		151.77	467.892		170.95	945.588		187.35	1370.55		194.72	1748.57		170.27	1826.11		181.75	2148.34
154.3	303.606		151.9	468.321		171.07	946.651		187.51	1371.4		194.9	1749.67		170.44	1827		181.86	2148.87
154.41	303.831		152.03	468.758		171.19	947.698		187.63	1372.34		195.05	1750.81		170.58	1827.9		182.01	2149.46
154.54	304.072		152.16	469.203		171.33	948.746		187.78	1373.22		195.19	1751.96		170.71	1828.79		182.16	2150.07
154.68	304.344		152.3	469.646		171.44	949.787		187.91	1374.16		195.32	1753.14		170.81	1829.68		182.29	2150.68
154.82	304.676		152.41	470.082		171.61	950.836		188.07	1375.09		195.47	1754.36		170.92	1830.58		182.41	2151.27
154.94	305.054		152.51	470.524		171.71	951.859		188.22	1376.11		195.63	1755.64		171.03	1831.48		182.53	2151.86
155.07	305.475		152.63	470.974		171.84	952.862		188.37	1377.19		195.79	1756.96		171.15	1832.38		182.68	2152.5
155.17	305.92		152.74	471.43		171.98	953.844		188.5	1378.3		195.94	1758.29		171.26	1833.27		182.79	2153.06
155.28	306.372		152.87	471.886		172.08	954.812		188.68	1379.47		196.07	1759.61		171.39	1834.15		182.92	2153.65
155.39	306.82		152.99	472.349		172.2	955.769		188.81	1380.67		196.24	1760.91		171.52	1835.03		183.06	2154.26
155.55	307.264		153.1	472.81		172.34	956.721		188.94	1381.91		196.41	1762.15		171.65	1835.89		183.24	2154.87
155.69	307.67		153.23	473.243		172.47	957.672		189.1	1383.16		196.57	1763.32		171.81	1836.75		183.36	2155.41
155.79	308.017		153.33	473.697		172.59	958.602		189.26	1384.43		196.71	1764.42		171.96	1837.59		183.49	2155.94
155.9	308.318		153.45	474.164		172.76	959.564		189.39	1385.67		196.88	1765.47		172.08	1838.43		183.59	2156.43
156	308.595		153.58	474.635		172.86	960.533		189.55	1386.89		197.04	1766.47		172.21	1839.27		183.74	2156.89
156.11	308.856		153.7	475.103		172.99	961.514		189.69	1388.07		197.2	1767.44		172.32	1840.1		183.9	2157.29
156.24	309.089		153.83	475.547		173.15	962.544		189.8	1389.23		197.41	1768.37		172.45	1840.94		184.08	2157.63
156.35	309.315		153.94	475.984		173.32	963.582		189.95	1390.36		197.57	1769.36		172.58	1841.77		184.26	2157.97
156.47	309.567		154.06	476.402		173.43	964.611		190.09	1391.46		197.78	1770.38		172.69	1842.59		184.45	2158.35
156.62	309.836		154.18	476.801		173.55	965.687		190.23	1392.54		197.91	1771.46		172.83	1843.4		184.61	2158.79
156.75	310.135		154.29	477.213		173.68	966.754		190.38	1393.57		198.06	1772.56		172.93	1844.19		184.73	2159.26
156.87	310.455		154.42	477.628		173.79	967.825		190.51	1394.6		198.23	1773.68		173.05	1844.97		184.86	2159.77
156.98	310.818		154.54	478.058		173.9	968.893		190.64	1395.64		198.41	1774.84		173.17	1845.78		184.97	2160.29
157.08	311.225		154.64	478.505		174.02	969.94		190.77	1396.71		198.56	1776.03		173.29	1846.61		185.11	2160.86
157.26	311.627		154.75	478.971		174.23	970.942		190.91	1397.81		198.74	1777.21		173.44	1847.45		185.28	2161.47
157.38	312.04		154.87	479.473		174.37	971.915		191.05	1398.97		198.87	1778.38		173.55	1848.28		185.41	2162.01
157.51	312.454		154.97	479.996		174.48	972.873		191.25	1400.18		199.04	1779.53		173.67	1849.12		185.55	2162.54
157.63	312.881		155.11	480.545		174.61	973.801		191.36	1401.43		199.2	1780.67		173.8	1849.98		185.67	2163.02
157.76	313.289		155.22	481.101		174.71	974.729		191.5	1402.71		199.36	1781.81		173.93	1850.83		185.81	2163.45
157.87	313.684		155.32	481.656		174.84	975.658		191.62	1404		199.52	1782.95		174.06	1851.68		185.97	2163.84
158.01	314.071		155.43	482.205		175.01	976.618		191.76	1405.31		199.67	1784.09		174.19	1852.52		186.11	2164.21
158.11	314.447		155.55	482.752		175.12	977.66		191.89	1406.64		199.88	1785.22		174.29	1853.37		186.27	2164.5
158.22	314.808		155.67	483.285		175.23	978.755		192.03	1407.98		200.05	1786.3		174.42	1854.15		186.38	2164.81
158.33	315.155		155.77	483.799		175.35	979.881		192.21	1409.32		200.21	1787.38		174.58	1854.89		186.51	2165.08
158.44	315.528		155.89	484.288		175.49	981.057		192.35	1410.62		200.37	1788.46		174.68	1855.66		186.64	2165.34
158.56	315.919		156	484.757		175.62	982.276		192.5	1411.91		200.51	1789.56		174.84	1856.4		186.78	2165.57
158.69	316.316		156.1	485.229		175.74	983.511		192.62	1413.18		200.65	1790.67		174.95	1857.16		186.93	2165.79
158.83	316.706		156.21	485.687		175.85	984.761		192.77	1414.48		200.8	1791.8		175.06	1857.94		187.07	2166.05
158.96	317.083		156.33	486.132		176	986.034		192.9	1415.75		200.97	1792.96		175.21	1858.74		187.18	2166.34
159.07	317.428		156.45	486.591		176.14	987.295		193.08	1417.09		201.13	1794.14		175.35	1859.56		187.33	2166.54
159.19	317.759		156.57	487.074		176.29	988.548		193.21	1418.36		201.29	1795.35		175.48	1860.41		187.47	2166.79
159.31	318.078		156.69	487.567		176.46	989.805		193.33	1419.63		201.48	1796.57		175.6	1861.26		187.63	2167.03
159.44	318.397		156.79	488.07		176.59	991.062		193.45	1420.91		201.64	1797.82		175.74	1862.11		187.74	2167.37
159.56	318.726		156.91	488.579		176.73	992.315		193.57	1422.2		201.79	1799.09		175.89	1862.94		187.87	2167.72
159.66	319.07		157.03	489.098		176.88	993.557		193.72	1423.5		201.97	1800.42		176.05	1863.75		188.03	2168.05
159.78	319.461		157.14	489.64		177.03	994.804		193.84	1424.83		202.13	1801.81		176.17	1864.55		188.16	2168.45
159.89	319.873		157.25	490.182		177.16	996.051		193.96	1426.16		202.3	1803.27		176.27	1865.32		188.32	2168.87
160.01	320.322		157.36	490.735		177.31	997.304		194.1	1427.47		202.49	1804.82		176.44	1866.09		188.45	2169.35
160.12	320.76		157.49	491.28		177.56	998.593		194.26	1428.75		202.65	1806.34		176.61	1866.84		188.58	2169.84
160.23	321.195		157.61	491.854		177.79	999.933		194.38	1430		202.87	1807.97		176.72	1867.55		188.74	2170.34
160.34	321.627		157.72	492.44		178.01	1001.31		194.53	1431.24		203.01	1809.43		176.89	1868.24		188.9	2170.88
160.47	322.065		157.84	493.016		178.21	1002.76		194.66	1432.48		203.2	1810.92		177.05	1868.94		189.02	2171.41
160.65	322.481		157.96	493.596		178.43	1004.3		194.81	1433.7		203.37	1812.31		177.17	1869.67		189.17	2171.96
160.78	322.862		158.08	494.179		178.66	1005.86		194.94	1434.96		203.53	1813.64		177.3	1870.41		189.28	2172.47
160.88	323.225		158.2	494.757		178.9	1007.37		195.1	1436.24		203.69	1814.91		177.4	1871.18		189.42	2172.99
161	323.539		158.3	495.314		179.1	1008.83		195.23	1437.58		203.83	1816.12		177.54	1871.94		189.55	2173.48
161.13	323.8		158.42	495.883		179.33	1010.22		195.36	1438.95		204.04	1817.3		177.65	1872.71		189.68	2173.95
161.25	324.05		158.54	496.458		179.57	1011.62		195.53	1440.38		204.19	1818.42		177.79	1873.48		189.8	2174.38
161.35	324.301		158.65	497.029		179.79	1013.08		195.71	1441.86		204.36	1819.52		177.91	1874.26		190.04	2174.76
161.47	324.549		158.77	497.605		180.03	1014.64		195.87	1443.38		204.54	1820.54		178.04	1875.06		190.2	2175.1
161.58	324.826		158.89	498.169		180.24	1016.3		196.01	1444.87		204.69	1821.52		178.16	1875.86		190.33	2175.39
161.71	325.113		159.02	498.745		180.44	1018.06		196.15	1446.39		204.84	1822.46		178.27	1876.69		190.46	2175.64
161.83	325.433		159.14	499.313		180.65	1019.88		196.3	1447.92		204.98	1823.36		178.41	1877.56		190.57	2175.88
161.95	325.782		159.25	499.87		180.86	1021.72		196.44	1449.46		205.18	1824.18		178.53	1878.4		190.69	2176.1
162.06	326.158		159.37	500.433		181.07	1023.54		196.59	1450.99		205.31	1825.05		178.67	1879.25		190.8	2176.36
162.16	326.538		159.47	500.994		181.31	1025.43		196.74	1452.49		205.47	1825.87		178.82	1880.07		190.94	2176.62
162.29	326.928		159.59	501.562		181.55	1027.35		196.89	1453.98		205.63	1826.71		178.92	1880.86		191.06	2176.93
162.41	327.322		159.72	502.152		181.76	1029.24		197.03	1455.48		205.78	1827.56		179.08	1881.64		191.21	2177.3
162.51	327.712		159.82	502.743		181.96	1031.15		197.17	1457		205.91	1828.44		179.19	1882.39		191.35	2177.74
162.63	328.093		159.92	503.346		182.16	1033.04		197.47	1458.41		206.06	1829.33		179.32	1883.13		191.48	2178.23
162.77	328.455		160.05	503.968		182.42	1035.05		197.77	1459.95		206.2	1830.27		179.43	1883.89		191.6	2178.75
162.87	328.782		160.15	504.559		182.65	1037.02		198.06	1461.58		206.33	1831.23		179.59	1884.64		191.71	2179.3
162.98	329.1		160.26	505.129		182.88	1038.96		198.39	1463.28		206.47	1832.16		179.71	1885.41		191.84	2179.87
163.08	329.383		160.38	505.691		183.09	1040.83		198.67	1465.02		206.61	1833.07		179.84	1886.19		191.98	2180.47
163.21	329.617		160.48	506.236		183.32	1042.65		198.94	1466.72		206.78	1833.98		179.96	1886.96		192.13	2181.07
163.34	329.852		160.59	506.758		183.52	1044.4		199.19	1468.43		206.91	1834.92		180.08	1887.74		192.24	2181.62
163.49	330.078		160.7	507.256		183.8	1046.1		199.46	1470.17		207.04	1835.83		180.2	1888.53		192.41	2182.18
163.6	330.31		160.81	507.735		184.02	1047.78		199.75	1471.97		207.18	1836.74		180.35	1889.36		192.57	2182.73
163.71	330.545		160.92	508.194		184.26	1049.49		200.02	1473.77		207.33	1837.65		180.49	1890.21		192.73	2183.31
163.83	330.789		161.04	508.602		184.47	1051.31		200.29	1475.6		207.5	1838.55		180.62	1891.02		192.83	2183.85
163.97	331.014		161.15	509.012		184.69	1053.21		200.56	1477.44		207.63	1839.48		180.74	1891.79		192.98	2184.43
164.13	331.246		161.26	509.437		184.91	1055.19		200.84	1479.32		207.77	1840.41		180.85	1892.55		193.1	2184.99
164.25	331.523		161.37	509.868		185.16	1057.22		201.1	1481.23		207.93	1841.32		180.95	1893.26		193.24	2185.56
164.36	331.847		161.48	510.317		185.37	1059.15		201.4	1483.17		208.08	1842.26		181.11	1894.04		193.36	2186.14
164.47	332.208		161.59	510.789		185.61	1061		201.67	1485.14		208.25	1843.17		181.23	1894.81		193.51	2186.76
164.57	332.591		161.7	511.288		185.84	1062.68		201.95	1487.18		208.38	1844.09		181.39	1895.66		193.68	2187.39
164.7	333.008		161.83	511.814		186.06	1064.27		202.22	1489.42		208.51	1845.01		181.51	1896.47		193.82	2187.99
164.8	333.473		161.94	512.364		186.3	1065.72		202.53	1491.9		208.66	1845.91		181.63	1897.28		193.93	2188.55
164.91	333.97		162.05	512.93		186.53	1067.12		202.82	1494.41		208.79	1846.84		181.74	1898.08		194.07	2189.09
165.04	334.49		162.15	513.512		186.72	1068.54		203.11	1496.89		208.95	1847.77		181.86	1898.91		194.2	2189.61
165.14	335.015		162.27	514.097		186.94	1069.88		203.41	1499.25		209.11	1848.7		181.99	1899.73		194.33	2190.11
165.25	335.546		162.37	514.662		187.16	1071.25		203.71	1501.46		209.26	1849.62		182.17	1900.58		194.44	2190.6
165.35	336.068		162.5	515.243		187.38	1072.55		204.02	1503.57		209.43	1850.57		182.3	1901.39		194.57	2191.07
165.47	336.568		162.61	515.795		187.59	1073.93		204.33	1505.6		209.55	1851.5		182.41	1902.16		194.72	2191.52
165.58	337.04		162.72	516.331		187.81	1075.33		204.59	1507.54		209.71	1852.4		182.54	1902.96		194.82	2191.97
165.68	337.483		162.88	516.842		188.02	1076.81		204.88	1509.4		209.88	1853.26		182.65	1903.73		194.95	2192.39
165.78	337.882		162.99	517.313		188.29	1078.36		205.16	1511.14		210.03	1854.09		182.77	1904.49		195.07	2192.82
165.88	338.262		163.14	517.734		188.5	1080.09		205.48	1512.78		210.18	1854.89		182.89	1905.24		195.24	2193.23
166	338.589		163.26	518.138		188.73	1081.87		205.8	1514.5		210.35	1855.69		183.03	1905.99		195.41	2193.67
166.13	338.88		163.39	518.554		188.94	1083.69		206.09	1516.34		210.52	1856.51		183.14	1906.69		195.56	2194.15
166.26	339.157		163.49	518.986		189.16	1085.55		206.33	1518.29		210.66	1857.38		183.27	1907.39		195.7	2194.63
166.37	339.436		163.6	519.412		189.43	1087.44		206.59	1520.23		210.81	1858.31		183.4	1908.06		195.84	2195.14
166.49	339.688		163.72	519.851		189.65	1089.28		206.85	1522.22		210.97	1859.27		183.53	1908.7		195.99	2195.63
166.6	339.952		163.84	520.312		189.86	1091.08		207.08	1524.23		211.11	1860.26		183.66	1909.32		196.11	2196.09
166.7	340.211		163.97	520.783		190.07	1092.84		207.43	1526.12		211.29	1861.32		183.79	1909.93		196.28	2196.55
166.82	340.444		164.08	521.302		190.31	1094.54		207.69	1528.08		211.44	1862.4		183.91	1910.53		196.41	2196.96
166.93	340.668		164.18	521.852		190.57	1096.15		207.98	1529.99		211.59	1863.55		184.04	1911.13		196.56	2197.4
167.04	340.906		164.29	522.407		190.78	1097.77		208.26	1531.87		211.75	1864.7		184.15	1911.76		196.68	2197.84
167.14	341.16		164.39	522.994		191	1099.44		208.53	1533.72		211.91	1865.88		184.28	1912.42		196.84	2198.28
167.27	341.416		164.5	523.579		191.22	1101.18		208.79	1535.64		212.06	1867.08		184.41	1913.12		196.96	2198.74
167.38	341.685		164.6	524.168		191.48	1103		209.06	1537.64		212.19	1868.29		184.52	1913.86		197.09	2199.18
167.51	341.945		164.73	524.764		191.71	1104.85		209.36	1539.77		212.35	1869.54		184.64	1914.64		197.23	2199.63
167.62	342.232		164.85	525.369		191.94	1106.72		209.66	1541.93		212.52	1870.83		184.76	1915.49		197.38	2200.08
167.76	342.523		164.97	525.95		192.15	1108.56		209.92	1544.05		212.65	1872.04		184.86	1916.36		197.5	2200.59
167.89	342.833		165.07	526.505		192.38	1110.37		210.2	1546.07		212.83	1873.29		184.98	1917.28		197.63	2201.13
167.99	343.175		165.18	527.041		192.61	1112.16		210.48	1548.09		212.97	1874.48		185.12	1918.25		197.75	2201.71
168.1	343.525		165.31	527.551		192.83	1114.02		210.72	1550.24		213.18	1875.66		185.24	1919.19		197.88	2202.32
168.2	343.896		165.43	528.036		193.03	1115.86		210.98	1552.47		213.31	1876.75		185.4	1920.14		198	2202.95
168.35	344.267		165.53	528.499		193.26	1117.71		211.25	1554.79		213.45	1877.8		185.51	1921.02		198.16	2203.59
168.45	344.653		165.63	528.955		193.48	1119.57		211.54	1557.22		213.63	1878.82		185.66	1921.88		198.27	2204.24
168.56	345.036		165.75	529.385		193.71	1121.39		211.8	1559.61		213.8	1879.78		185.79	1922.68		198.43	2204.9
168.66	345.414		165.87	529.794		193.92	1123.16		212.07	1561.98		213.95	1880.71		185.9	1923.45		198.56	2205.58
168.81	345.788		165.99	530.17		194.14	1124.85		212.35	1564.4		214.09	1881.64		186.06	1924.17		198.68	2206.26
168.92	346.174		166.12	530.536		194.34	1126.47		212.65	1566.83		214.23	1882.58		186.2	1924.86		198.82	2206.94
169.03	346.564		166.23	530.922		194.57	1128.04		212.91	1569.15		214.36	1883.52		186.31	1925.54		198.97	2207.6
169.14	346.959		166.34	531.322		194.8	1129.57		213.25	1571.43		214.54	1884.52		186.47	1926.15		199.09	2208.28
169.25	347.344		166.44	531.742		195.04	1131.09		213.58	1573.54		214.71	1885.49		186.61	1926.78		199.26	2208.96
169.36	347.717		166.57	532.161		195.28	1132.64		213.86	1575.6		214.87	1886.44		186.74	1927.4		199.45	2209.68
169.46	348.07		166.67	532.611		195.51	1134.25		214.2	1577.73		215.07	1887.4		186.85	1928.04		199.6	2210.43
169.6	348.412		166.78	533.053		195.72	1135.92		214.48	1579.94		215.22	1888.3		186.97	1928.67		199.98	2211.2
169.73	348.736		166.92	533.467		195.96	1137.67		214.75	1582.18		215.35	1889.19		187.12	1929.28		200.33	2211.94
169.83	349.06		167.03	533.91		196.24	1139.47		215.03	1584.4		215.5	1890.09		187.24	1929.87		200.77	2212.7
169.97	349.373		167.15	534.347		196.43	1141.18		215.32	1586.54		215.73	1891.03		187.37	1930.46		201.19	2213.55
170.07	349.675		167.25	534.821		196.68	1142.84		215.59	1588.66		215.85	1891.97		187.52	1931.04		201.61	2214.39
170.22	349.961		167.37	535.272		196.89	1144.45		215.85	1590.84		215.98	1892.9		187.63	1931.68		202.04	2215.38
170.33	350.237		167.47	535.73		197.12	1146		216.14	1593.13		216.11	1893.86		187.73	1932.34		202.45	2216.74
170.47	350.499		167.59	536.151		197.37	1147.54		216.5	1595.46		216.27	1894.85		187.87	1932.97		202.83	2218.22
170.61	350.767		167.7	536.607		197.6	1149.11		216.78	1597.67		216.4	1895.77		187.98	1933.65		203.24	2219.69
170.72	351.043		167.82	537.064		197.84	1150.77		217.08	1599.74		216.51	1896.65		188.12	1934.31		203.68	2220.91
170.84	351.322		167.95	537.522		198.08	1152.49		217.37	1601.76		216.61	1897.52		188.23	1935.07		204.14	2221.91
170.97	351.605		168.07	537.997		198.35	1154.23		217.67	1603.77		216.74	1898.36		188.37	1935.87		204.53	2222.76
171.1	351.88		168.19	538.501		198.58	1156.01		217.96	1605.86		216.88	1899.17		188.52	1936.69		204.97	2223.36
171.21	352.144		168.3	539.028		198.77	1157.77		218.24	1608.05		216.99	1899.97		188.65	1937.55		205.4	2223.8
171.32	352.411		168.41	539.573		198.97	1159.51		218.55	1610.28		217.13	1900.76		188.81	1938.42		205.87	2224.25
171.44	352.69		168.51	540.133		199.2	1161.2		218.84	1612.52		217.29	1901.54		188.92	1939.3		206.3	2224.9
171.57	352.981		168.62	540.694		199.41	1162.89		219.1	1614.7		217.45	1902.31		189.05	1940.2		206.72	2225.61
171.69	353.278		168.73	541.273		199.62	1164.58		219.42	1616.82		217.58	1903.09		189.21	1941.11		207.08	2226.39
171.81	353.579		168.83	541.862		199.84	1166.27		219.76	1618.83		217.73	1903.88		189.35	1942.02		207.51	2227.1
171.91	353.894		168.95	542.458		200.05	1167.92		220.03	1620.69		217.87	1904.7		189.45	1942.9		207.96	2227.85
172.02	354.22		169.05	543.059		200.25	1169.58		220.34	1622.46		217.99	1905.53		189.57	1943.75		208.36	2228.58
172.12	354.558		169.18	543.642		200.48	1171.22		220.63	1624.23		218.12	1906.39		189.69	1944.58		208.76	2229.32
172.23	354.905		169.31	544.204		200.73	1172.85		220.93	1626.05		218.24	1907.27		189.81	1945.39		209.2	2230.24
172.34	355.265		169.43	544.743		200.98	1174.52		221.21	1627.98		218.38	1908.13		189.99	1946.17		209.63	2231.37
172.46	355.638		169.55	545.258		201.21	1176.16		221.52	1629.92		218.48	1908.96		190.09	1946.93		210.04	2232.48
172.56	356.007		169.67	545.762		201.43	1177.78		221.81	1631.83		218.6	1909.81		190.22	1947.64		210.49	2233.52
172.66	356.385		169.78	546.27		201.67	1179.41		222.1	1633.75		218.73	1910.66		190.34	1948.33		210.91	2234.84
172.79	356.779		169.88	546.789		201.88	1181.06		222.47	1635.64		218.84	1911.47		190.44	1949.02		211.34	2236.42
172.93	357.18		170.01	547.309		202.09	1182.79		222.76	1637.55		219.04	1912.27		190.56	1949.68		211.76	2238.12
173.05	357.573		170.14	547.834		202.33	1184.66		223.07	1639.42		219.15	1913.02		190.68	1950.32		212.17	2239.78
173.19	357.974		170.24	548.379		202.59	1186.65		223.37	1641.24		219.28	1913.75		190.79	1950.97		212.63	2241.52
173.29	358.358		170.36	548.94		202.83	1188.65		223.66	1643		219.43	1914.47		190.96	1951.6		213.06	2243.03
173.39	358.732		170.46	549.539		203.04	1190.6		223.96	1644.69		219.57	1915.16		191.09	1952.29		213.47	2244.31
173.51	359.11		170.59	550.175		203.25	1192.51		224.26	1646.43		219.73	1915.8		191.22	1953.02		213.84	2245.46
173.62	359.481		170.69	550.852		203.46	1194.34		224.58	1648.31		219.85	1916.4		191.33	1953.77		214.22	2246.65
173.72	359.848		170.81	551.558		203.72	1196.17		224.88	1650.29		219.97	1916.97		191.45	1954.55		214.7	2248.07
173.86	360.229		170.97	552.282		203.93	1197.92		225.17	1652.31		220.17	1917.44		191.57	1955.32		215.11	2249.39
173.98	360.603		171.09	552.995		204.15	1199.65		225.51	1654.26		220.31	1917.96		191.69	1956.08		215.56	2250.59
174.13	360.969		171.19	553.704		204.37	1201.36		225.79	1656.19		220.46	1918.45		191.82	1956.88		215.99	2251.93
174.26	361.341		171.3	554.424		204.61	1203		226.06	1658.15		220.61	1918.96		191.95	1957.69		216.44	2253.39
174.36	361.726		171.42	555.15		204.84	1204.57		226.37	1660.17		220.74	1919.52		192.1	1958.52		216.83	2254.68
174.49	362.087		171.55	555.88		205.06	1206.08		226.64	1662.26		220.9	1920.08		192.23	1959.32		217.33	2255.77
174.63	362.443		171.65	556.604		205.28	1207.57		226.95	1664.4		221.05	1920.72		192.34	1960.12		217.7	2256.81
174.76	362.808		171.77	557.319		205.54	1208.98		227.27	1666.46		221.18	1921.37		192.45	1960.91		218.11	2257.95
174.9	363.174		171.9	558.03		205.75	1210.46		227.57	1668.48		221.32	1922.03		192.56	1961.71		218.58	2259.22
175.03	363.569		172.01	558.732		205.97	1211.94		227.84	1670.52		221.45	1922.69		192.68	1962.54		218.97	2260.44
175.13	363.982		172.12	559.422		206.22	1213.43		228.13	1672.65		221.58	1923.36		192.8	1963.4		219.44	2261.58
175.27	364.391		172.23	560.104		206.45	1214.94		228.41	1674.85		221.7	1924.01		192.91	1964.25		219.79	2262.56
175.38	364.809		172.34	560.78		206.63	1216.45		228.71	1677.14		221.84	1924.67		193.05	1965.14		220.18	2263.28
175.5	365.238		172.45	561.429		206.83	1217.98		228.95	1679.31		221.96	1925.33		193.18	1966		220.63	2263.88
175.64	365.688		172.59	562.066		207.03	1219.47		229.28	1681.5		222.1	1925.98		193.33	1966.88		221.06	2264.64
175.77	366.14		172.69	562.69		207.27	1220.92		229.6	1683.56		222.25	1926.61		193.46	1967.73		221.51	2265.53
175.88	366.585		172.81	563.309		207.46	1222.37		229.92	1685.4		222.37	1927.25		193.59	1968.56		222.03	2266.41
176	367.038		172.94	563.923		207.66	1223.81		230.21	1687.13		222.51	1927.87		193.73	1969.38		222.49	2267.32
176.14	367.483		173.07	564.53		207.91	1225.21		230.59	1688.74		222.65	1928.48		193.85	1970.17		222.94	2268.18
176.25	367.921		173.19	565.125		208.14	1226.63		230.88	1690.37		222.79	1929.09		193.99	1970.95		223.31	2268.97
176.38	368.361		173.31	565.702		208.37	1227.99		231.18	1692.05		222.91	1929.68		194.1	1971.71		223.76	2269.59
176.51	368.797		173.43	566.267		208.63	1229.29		231.47	1693.9		223.05	1930.24		194.27	1972.44		224.16	2270.21
176.63	369.228		173.56	566.84		208.82	1230.7		231.75	1695.85		223.2	1930.77		194.38	1973.17		224.56	2271.07
176.74	369.638		173.66	567.396		209.09	1232.12		232.1	1697.81		223.38	1931.25		194.56	1973.85		224.99	2272.1
176.89	370.018		173.77	567.944		209.35	1233.62		232.4	1699.62		223.5	1931.76		194.68	1974.56		225.42	2273.07
177.01	370.397		173.89	568.466		209.55	1235.16		232.7	1701.24		223.61	1932.27		194.83	1975.25		225.82	2273.96
177.16	370.753		173.99	568.964		209.77	1236.72		233.02	1702.82		223.75	1932.76		194.94	1975.96		226.3	2274.93
177.3	371.11		174.09	569.454		210	1238.26		233.29	1704.51		223.9	1933.24		195.09	1976.68		226.73	2276.09
177.41	371.467		174.22	569.936		210.22	1239.77		233.63	1706.24		224.08	1933.71		195.22	1977.4		227.14	2277.25
177.54	371.844		174.33	570.419		210.44	1241.31		233.89	1707.99		224.23	1934.26		195.33	1978.13		227.59	2278.3
177.65	372.239		174.45	570.891		210.66	1242.94		234.16	1709.72		224.39	1934.86		195.44	1978.89		228.06	2279.5
177.77	372.647		174.56	571.373		210.9	1244.67		234.47	1711.38		224.53	1935.52		195.59	1979.67		228.46	2280.85
177.87	373.065		174.66	571.865		211.12	1246.45		234.8	1713.02		224.69	1936.22		195.71	1980.45		228.89	2282.33
177.99	373.521		174.78	572.374		211.34	1248.3		235.12	1714.73		224.84	1936.96		195.82	1981.26		229.35	2283.7
178.12	374		174.9	572.917		211.56	1250.23		235.41	1716.45		224.97	1937.7		195.97	1982.08		229.75	2284.75
178.23	374.501		175.04	573.491		211.77	1252.12		235.7	1718.18		225.1	1938.44		196.11	1982.9		230.15	2285.56
178.34	375.036		175.16	574.105		211.98	1253.99		236.05	1719.99		225.26	1939.14		196.22	1983.7		230.63	2286.2
178.47	375.613		175.27	574.74		212.24	1255.95		236.34	1721.88		225.38	1939.81		196.36	1984.5		231.08	2286.8
178.59	376.193		175.39	575.391		212.45	1257.82		236.64	1723.89		225.51	1940.46		196.47	1985.29		231.52	2287.71
178.74	376.773		175.51	576.065		212.67	1259.64		236.98	1726.05		225.64	1941.07		196.6	1986.04		231.91	2288.78
178.9	377.341		175.62	576.742		212.91	1261.4		237.34	1728.27		225.8	1941.67		196.76	1986.77		232.33	2289.73
179.02	377.866		175.73	577.411		213.12	1263.04		237.62	1730.3		225.96	1942.27		196.88	1987.48		232.82	2290.25
179.14	378.368		175.87	578.073		213.4	1264.63		237.94	1732.25		226.11	1942.87		197.02	1988.16		233.25	2290.81
179.25	378.842		175.97	578.717		213.62	1266.14		238.24	1734.11		226.23	1943.5		197.13	1988.83		233.67	2291.57
179.37	379.303		176.08	579.343		213.85	1267.62		238.6	1736.03		226.37	1944.15		197.29	1989.45		234.06	2292.37
179.5	379.771		176.2	579.966		214.05	1269.11		238.88	1737.93		226.49	1944.79		197.41	1990.09		234.51	2293.08
179.65	380.219		176.32	580.588		214.27	1270.66		239.21	1739.82		226.66	1945.47		197.53	1990.72		234.89	2293.8
179.76	380.69		176.43	581.202		214.49	1272.3		239.48	1741.69		226.77	1946.11		197.65	1991.38		235.32	2294.62
179.89	381.166		176.55	581.798		214.7	1273.95		239.78	1743.6		226.89	1946.77		197.77	1992.04		235.76	2295.47
180	381.664		176.65	582.386		214.93	1275.6		240.04	1745.46		227.08	1947.43		197.87	1992.7		236.22	2296.46
180.12	382.168		176.77	582.968		215.15	1277.21		240.34	1747.28		227.19	1948.04		198.01	1993.36		236.66	2297.68
180.24	382.663		176.91	583.549		215.37	1278.76		240.66	1749.05		227.34	1948.67		198.14	1994.01		237.06	2299.06
180.37	383.177		177.03	584.154		215.56	1280.29		241.03	1750.71		227.47	1949.28		198.25	1994.67		237.57	2300.51
180.51	383.72		177.15	584.797		215.8	1281.86		241.35	1752.37		227.61	1949.9		198.44	1995.32		238.07	2301.64
180.65	384.235		177.26	585.468		216.02	1283.47		241.65	1754.12		227.79	1950.55		198.55	1995.99		238.53	2302.67
180.77	384.709		177.37	586.153		216.22	1285.13		241.92	1755.87		227.97	1951.22		198.69	1996.67		238.97	2303.74
180.89	385.195		177.51	586.856		216.42	1286.74		242.2	1757.61		228.09	1951.87		198.85	1997.32		239.42	2304.78
181.02	385.677		177.64	587.581		216.65	1288.33		242.51	1759.3		228.22	1952.52		198.96	1997.95		239.94	2305.92
181.13	386.151		177.8	588.325		216.83	1289.85		242.83	1760.91		228.34	1953.19		199.07	1998.57		240.45	2306.91
181.26	386.66		177.95	589.087		217.06	1291.33		243.12	1762.44		228.45	1953.87		199.18	1999.21		240.95	2307.75
181.38	387.2		178.17	589.912		217.28	1292.79		243.39	1763.84		228.61	1954.62		199.29	1999.85		241.52	2308.55
181.51	387.76		178.35	590.787		217.49	1294.23		243.68	1765.22		228.76	1955.35		199.42	2000.49		241.96	2309.46
181.63	388.309		178.52	591.686		217.69	1295.68		243.97	1766.73		228.91	1956.07		199.56	2001.16		242.45	2310.35
181.76	388.874		178.68	592.558		217.88	1297.15		244.32	1768.43		229.03	1956.75		199.67	2001.86		242.9	2311.09
181.88	389.443		178.84	593.425		218.09	1298.67		244.64	1770.28		229.19	1957.45		199.77	2002.58		243.39	2311.56
182.07	390.063		179.01	594.276		218.3	1300.22		244.92	1772.08		229.32	1958.14		199.89	2003.33		243.88	2311.98
182.18	390.589		179.17	595.076		218.6	1301.8		245.21	1773.85		229.45	1958.81		200	2004.1		244.39	2312.85
182.29	391.113		179.36	595.819		218.81	1303.33		245.51	1775.53		229.62	1959.44		200.13	2004.89		244.88	2314
182.41	391.613		179.53	596.576		219.03	1304.83		245.8	1777.16		229.8	1960.05		200.24	2005.69		245.33	2315.01
182.52	392.083		179.71	597.356		219.23	1306.3		246.09	1778.68		229.93	1960.62		200.38	2006.5		245.79	2315.84
182.63	392.533		179.9	598.195		219.45	1307.74		246.42	1780.09		230.09	1961.15		200.49	2007.3		246.22	2316.47
182.77	392.969		180.08	599.107		219.68	1309.12		246.71	1781.48		230.23	1961.68		200.65	2008.11		246.71	2316.96
182.89	393.37		180.27	600.073		219.9	1310.4		247.01	1782.87		230.39	1962.2		200.77	2008.93		247.19	2317.5
183.02	393.761		180.46	601.108		220.1	1311.64		247.29	1784.31		230.53	1962.73		200.88	2009.72		247.65	2318.15
183.14	394.139		180.6	602.113		220.32	1312.86		247.58	1785.75		230.64	1963.3		201.01	2010.52		248.07	2318.82
183.27	394.523		180.77	603.131		220.53	1314.06		247.91	1787.17		230.79	1963.86		201.14	2011.31		248.48	2319.55
183.43	394.907		180.93	604.164		220.76	1315.26		248.18	1788.62		230.92	1964.43		201.27	2012.07		248.93	2320.37
183.54	395.289		181.08	605.182		221.04	1316.48		248.48	1790.09		231.07	1965.02		201.45	2012.81		249.37	2321.21
183.73	395.666		181.28	606.261		221.27	1317.75		248.82	1791.59		231.19	1965.65		201.61	2013.54		249.85	2321.81
183.84	396.076		181.45	607.36		221.5	1318.99		249.12	1793.12		231.34	1966.32		201.77	2014.3		250.26	2322.26
183.97	396.452		181.61	608.427		221.71	1320.24		249.43	1794.6		231.48	1967.02		201.88	2015.06		250.69	2322.63
184.11	396.817		181.77	609.516		221.94	1321.47		249.72	1795.98		231.66	1967.74		201.99	2015.86		251.09	2323.09
184.21	397.217		181.94	610.656		222.17	1322.69		249.98	1797.29		231.76	1968.41		202.12	2016.7		251.54	2323.54
184.35	397.626		182.13	611.817		222.35	1323.94		250.27	1798.55		231.92	1969.08		202.25	2017.58		252.01	2324.02
184.47	398.062		182.3	612.971		222.55	1325.17		250.56	1799.8		232.06	1969.68		202.38	2018.47		252.39	2324.51
184.58	398.506		182.45	614.095		222.76	1326.36		250.82	1801.16		232.2	1970.25		202.51	2019.41		252.84	2324.99
184.68	398.963		182.61	615.231		222.96	1327.53		251.1	1802.52		232.37	1970.74		202.65	2020.37		253.32	2325.51
184.82	399.465		182.79	616.349		223.2	1328.67		251.45	1803.87		232.57	1971.13		202.77	2021.31		253.81	2326.17
184.94	399.963		182.95	617.436		223.41	1329.81		251.73	1805.27		232.7	1971.53		202.92	2022.31		254.28	2326.85
185.07	400.472		183.14	618.509		223.63	1330.93		252	1806.65		232.81	1971.95		203.04	2023.23		254.66	2327.43
185.21	401.019		183.29	619.541		223.89	1331.99		252.33	1807.99		232.97	1972.32		203.19	2024.19		255.08	2327.96
185.36	401.536		183.45	620.562		224.14	1333.11		252.58	1809.35		233.1	1972.74		203.3	2025.07		255.49	2328.52
185.49	402.026		183.61	621.532		224.34	1334.35		252.89	1810.68		233.25	1973.16		203.47	2025.98		255.93	2329.22
185.59	402.479		183.79	622.462		224.61	1335.66		253.2	1812.04		233.43	1973.6		203.61	2026.84		256.36	2329.93
185.71	402.915		183.99	623.343		224.85	1337.03		253.45	1813.43		233.59	1974.06		203.72	2027.68		256.78	2330.52
185.83	403.32		184.18	624.22		225.14	1338.42		253.71	1814.84		233.73	1974.55		203.82	2028.5		257.18	2330.85
185.93	403.722		184.37	625.138		225.36	1339.76		254.02	1816.29		233.86	1975.05		203.93	2029.32		257.56	2331.12
186.06	404.097		184.58	626.101		225.58	1341.04		254.28	1817.71		234	1975.54		204.06	2030.14		257.96	2331.47
186.17	404.458		184.75	627.152		225.85	1342.28		254.56	1819.09		234.11	1976.08		204.27	2030.95		258.37	2331.97
186.29	404.765		184.94	628.275		226.1	1343.56		254.86	1820.46		234.28	1976.62		204.39	2031.74		258.78	2332.62
186.41	405.064		185.11	629.395		226.32	1344.89		255.14	1821.83		234.41	1977.16		204.51	2032.5		259.21	2333.34
186.53	405.36		185.29	630.498		226.57	1346.28		255.45	1823.21		234.53	1977.75		204.63	2033.23		259.68	2333.95
186.65	405.656		185.48	631.553		226.8	1347.71		255.71	1824.66		234.66	1978.34		204.77	2033.93		260.05	2334.2
186.79	405.904		185.64	632.541		227.05	1349.11		256.02	1826.16		234.82	1978.94		204.93	2034.57		260.52	2334.24
186.91	406.168		185.83	633.414		227.35	1350.46		256.3	1827.67		235.03	1979.58		205.04	2035.24		260.96	2334.24
187.01	406.469		186	634.208		227.57	1351.77		256.59	1829.17		235.17	1980.26		205.15	2035.9		261.31	2334.2
187.12	406.769		186.18	634.949		227.78	1353.08		256.88	1830.55		235.28	1980.95		205.26	2036.53		261.78	2334.06
187.24	406.978		186.34	635.638		228	1354.47		257.2	1831.83		235.47	1981.61		205.36	2037.13		262.23	2334.28
187.39	407.133		186.51	636.31		228.25	1355.92		257.47	1833.1		235.58	1982.31		205.51	2037.7		262.66	2334.67
187.51	407.348		186.69	636.961		228.46	1357.41		257.8	1834.41		235.76	1983.01		205.64	2038.3		263.11	2335.04
187.63	407.559		186.86	637.601		228.71	1358.94		258.11	1835.74		235.89	1983.71		205.78	2038.9		263.53	2335.32
187.74	407.781		187.04	638.243		228.91	1360.35		258.4	1837.17		236	1984.42		205.91	2039.54		263.98	2335.71
187.85	408.009		187.22	638.851		229.12	1361.73		258.68	1838.68		236.15	1985.14		206.01	2040.22		264.37	2335.92
188.02	408.164		187.4	639.421		229.33	1363.08		258.98	1840.22		236.29	1985.88		206.17	2040.87		264.81	2335.73
188.14	408.434		187.57	640.054		229.55	1364.36		259.26	1841.75		236.47	1986.64		206.29	2041.54		265.19	2335.41
188.26	408.761		187.73	640.715		229.75	1365.55		259.53	1843.22		236.67	1987.46		206.46	2042.15		265.67	2335.2
188.39	409.133		187.93	641.358		229.93	1366.71		259.82	1844.48		236.79	1988.22		206.6	2042.76		266.04	2335.16
188.52	409.536		188.11	642.078		230.17	1367.81		260.12	1845.6		236.92	1988.98		206.71	2043.39		266.42	2335.06
188.69	409.996		188.33	642.885		230.4	1368.91		260.45	1846.61		237.04	1989.73		206.83	2043.98		266.85	2334.98
188.8	410.5		188.49	643.791		230.64	1369.96		260.76	1847.58		237.2	1990.51		206.98	2044.52		267.3	2334.95
188.93	411.036		188.69	644.733		230.87	1371.02		261.05	1848.53		237.34	1991.26		207.11	2045.02		267.75	2334.93
189.1	411.603		188.84	645.699		231.12	1372.11		261.34	1849.43		237.48	1991.97		207.23	2045.5		268.12	2334.78
189.26	412.215		188.99	646.698		231.32	1373.31		261.61	1850.33		237.6	1992.64		207.34	2045.95		268.58	2334.44
189.39	412.805		189.19	647.752		231.55	1374.6		261.9	1851.3		237.75	1993.3		207.45	2046.37		268.99	2334.08
189.51	413.377		189.34	648.806		231.8	1375.95		262.24	1852.43		237.94	1993.94		207.61	2046.76		269.4	2333.71
189.63	413.927		189.52	649.86		232.02	1377.24		262.61	1853.66		238.1	1994.51		207.74	2047.15		269.86	2333.44
189.75	414.442		189.71	650.896		232.25	1378.46		262.89	1854.87		238.26	1995.07		207.87	2047.54		270.33	2333.39
189.87	414.916		189.87	651.915		232.45	1379.56		263.17	1856.03		238.4	1995.62		207.99	2047.93		270.73	2333.39
190	415.336		190.03	652.894		232.67	1380.55		263.51	1857.2		238.53	1996.19		208.13	2048.32		271.19	2333.33
190.11	415.721		190.23	653.824		232.88	1381.53		263.77	1858.39		238.65	1996.74		208.24	2048.7		271.61	2333.26
190.24	416.066		190.4	654.717		233.12	1382.53		264.08	1859.64		238.81	1997.31		208.37	2049.05		272.1	2333.42
190.35	416.389		190.57	655.58		233.37	1383.59		264.36	1860.76		238.98	1997.88		208.5	2049.42		272.55	2333.68
190.49	416.665		190.72	656.427		233.57	1384.72		264.67	1861.67		239.18	1998.45		208.61	2049.82		273.01	2333.73
190.6	416.94		190.91	657.238		233.79	1385.87		264.98	1862.42		239.3	1999.01		208.73	2050.24		273.46	2333.43
190.7	417.219		191.1	658.085		234.03	1386.99		265.26	1863.17		239.46	1999.61		208.86	2050.67		273.89	2333.15
190.81	417.498		191.29	658.994		234.25	1388.13		265.6	1863.98		239.61	2000.25		209	2051.13		274.33	2333.13
190.98	417.77		191.48	659.963		234.48	1389.23		265.91	1864.9		239.75	2000.88		209.11	2051.63		274.76	2333.26
191.21	418.111		191.66	660.939		234.72	1390.31		266.21	1865.78		239.87	2001.52		209.23	2052.18		275.17	2333.32
191.34	418.514		191.84	661.938		234.92	1391.44		266.53	1866.62		240	2002.18		209.34	2052.76		275.59	2333.18
191.51	418.956		192.01	662.944		235.17	1392.6		266.83	1867.49		240.13	2002.83		209.47	2053.38		276.1	2332.78
191.63	419.39		192.16	663.935		235.44	1393.74		267.12	1868.35		240.3	2003.49		209.59	2054.01		276.48	2332.41
191.86	419.909		192.37	664.926		235.66	1394.89		267.43	1869.24		240.48	2004.16		209.71	2054.65		276.93	2332.14
191.97	420.375		192.57	665.917		235.9	1396.07		267.71	1870.1		240.65	2004.82		209.82	2055.3		277.07	2331.86
192.09	420.844		192.75	666.957		236.1	1397.26		268.04	1870.87		240.79	2005.46		209.93	2055.93		277.24	2331.57
192.2	421.286		192.92	668.021		236.33	1398.52		268.34	1871.56		240.9	2006.09		210.06	2056.55		277.42	2331.28
192.33	421.724		193.08	669.071		236.61	1399.88		268.61	1872.2		241.08	2006.72		210.17	2057.17		277.55	2330.97
192.51	422.183		193.27	670.114		236.83	1401.28		268.87	1872.86		241.24	2007.33		210.31	2057.76		277.68	2330.63
192.66	422.637		193.45	671.16		237.08	1402.75		269.2	1873.41		241.39	2007.94		210.47	2058.34		277.8	2330.27
192.86	423.178		193.6	672.162		237.29	1404.17		269.49	1874.03		241.51	2008.55		210.58	2058.93		277.92	2329.86
193	423.671		193.76	673.142		237.52	1405.59		269.81	1874.65		241.67	2009.13		210.69	2059.53		278.08	2329.41
193.12	424.156		193.91	674.075		237.76	1406.92		270.1	1875.35		241.78	2009.67		210.82	2060.12		278.26	2328.91
193.23	424.647		194.1	674.985		237.98	1408.18		270.41	1876.12		241.89	2010.18		210.95	2060.72		278.38	2328.45
193.36	425.17		194.28	675.862		238.22	1409.38		270.74	1876.89		242	2010.66		211.08	2061.32		278.51	2327.99
193.47	425.701		194.44	676.715		238.43	1410.57		271.05	1877.58		242.13	2011.12		211.25	2061.99		278.66	2327.55
193.59	426.241		194.61	677.547		238.68	1411.8		271.37	1878.24		242.25	2011.54		211.36	2062.62		278.78	2327.14
193.76	426.811		194.79	678.382		238.93	1413.03		271.65	1878.87		242.38	2011.93		211.48	2063.3		278.95	2326.74
193.89	427.33		194.97	679.225		239.19	1414.24		271.93	1879.57		242.54	2012.29		211.62	2064.02		279.1	2326.39
194.1	427.821		195.17	680.076		239.41	1415.46		272.23	1880.37		242.67	2012.64		211.74	2064.72		279.26	2326.07
194.23	428.249		195.35	680.971		239.62	1416.7		272.5	1881.16		242.86	2012.96		211.84	2065.42		279.38	2325.73
194.34	428.651		195.51	681.929		239.87	1417.92		272.82	1881.9		243.03	2013.26		211.97	2066.14		279.53	2325.37
194.49	429.004		195.69	682.944		240.1	1419.12		273.19	1882.43		243.17	2013.56		212.1	2066.9		279.69	2325.02
194.7	429.317		195.84	683.984		240.35	1420.3		273.5	1882.82		243.35	2013.77		212.23	2067.67		279.82	2324.69
194.8	429.653		196.03	685.037		240.63	1421.47		273.78	1883.25		243.48	2014.01		212.35	2068.41		279.92	2324.38
194.93	429.969		196.23	686.077		240.86	1422.61		274.06	1883.77		243.65	2014.21		212.46	2069.15		280.05	2324.03
195.04	430.294		196.41	687.054		241.07	1423.74		274.34	1884.38		243.77	2014.5		212.6	2069.91		280.2	2323.68
195.16	430.615		196.55	687.952		241.31	1424.9		274.71	1885.12		243.9	2014.85		212.74	2070.65		280.34	2323.33
195.27	430.948		196.72	688.795		241.61	1426.12		275.03	1885.81		244.04	2015.24		212.86	2071.36		280.47	2322.99
195.4	431.295		196.9	689.596		241.87	1427.35		275.31	1886.35		244.16	2015.67		212.97	2072.06		280.58	2322.65
195.51	431.684		197.1	690.326		242.12	1428.56		275.6	1886.8		244.34	2016.17		213.09	2072.73		280.69	2322.32
195.65	432.09		197.28	691.047		242.37	1429.74		275.9	1887.13		244.44	2016.69		213.22	2073.41		280.87	2321.98
195.78	432.508		197.45	691.772		242.62	1430.86		276.17	1887.4		244.57	2017.27		213.33	2074.09		281	2321.65
195.88	432.911		197.64	692.491		242.85	1431.92		276.48	1887.67		244.73	2017.86		213.47	2074.77		281.15	2321.3
195.99	433.308		197.81	693.265		243.08	1432.92		276.76	1887.97		244.89	2018.42		213.6	2075.46		281.27	2320.95
196.12	433.721		197.97	694.051		243.3	1433.8		277.03	1888.3		245.03	2018.97		213.76	2076.16		281.44	2320.58
196.26	434.137		198.16	694.866		243.53	1434.6		277.32	1888.6		245.17	2019.48		213.89	2076.89		281.57	2320.21
196.37	434.533		198.36	695.717		243.8	1435.4		277.65	1888.84		245.31	2019.93		214	2077.66		281.69	2319.82
196.56	434.94		198.54	696.585		244.07	1436.36		277.93	1888.98		245.45	2020.35		214.12	2078.46		281.81	2319.43
196.69	435.3		198.73	697.461		244.29	1437.42		278.2	1889.05		245.55	2020.74		214.25	2079.31		282.01	2319.03
196.81	435.663		198.9	698.305		244.49	1438.55		278.49	1889.09		245.67	2021.11		214.45	2080.25		282.13	2318.62
196.93	436.022		199.09	699.154		244.72	1439.74		278.75	1889.25		245.78	2021.46		214.59	2081.17		282.32	2318.19
197.04	436.377		199.25	700.022		244.95	1440.89		279.04	1889.48		245.9	2021.79		214.69	2082.04		282.55	2317.75
197.15	436.739		199.46	700.934		245.18	1442.03		279.34	1889.72		246.03	2022.1		214.84	2082.92		282.68	2317.34
197.25	437.125		199.65	701.891		245.41	1443.1		279.62	1889.88		246.18	2022.4		214.97	2083.76		282.8	2316.94
197.37	437.512		199.87	702.883		245.68	1444.14		279.9	1889.95		246.29	2022.73		215.15	2084.57		282.91	2316.56
197.53	437.87		200.05	703.859		245.96	1445.12		280.19	1889.93		246.41	2023.09		215.28	2085.3		283.03	2316.18
197.73	438.237		200.24	704.839		246.19	1446.03		280.46	1889.91		246.55	2023.45		215.4	2086.01		283.28	2315.86
197.91	438.625		200.42	705.814		246.39	1446.9		280.77	1889.95		246.72	2023.81		215.55	2086.71		283.42	2315.53
198.07	439.06		200.6	706.792		246.58	1447.76		281.15	1890.04		246.87	2024.19		215.68	2087.39		283.54	2315.18
198.24	439.505		200.77	707.797		246.82	1448.64		281.45	1890.15		247	2024.58		215.81	2088.08		283.67	2314.83
198.44	439.948		200.95	708.832		247.06	1449.56		281.72	1890.21		247.14	2024.98		215.93	2088.75		283.81	2314.51
198.55	440.415		201.13	709.87		247.28	1450.54		282.03	1890.24		247.28	2025.38		216.06	2089.43		284.01	2314.25
198.66	440.877		201.28	710.9		247.58	1451.56		282.39	1890.2		247.44	2025.79		216.2	2090.14		284.13	2313.95
198.78	441.311		201.47	711.922		247.79	1452.6		282.69	1890.18		247.56	2026.2		216.31	2090.81		284.29	2313.67
198.88	441.729		201.65	712.944		247.98	1453.68		283.05	1890.2		247.75	2026.56		216.45	2091.47		284.42	2313.35
199.01	442.134		201.83	713.98		248.22	1454.8		283.36	1890.31		247.88	2026.94		216.58	2092.13		284.55	2313.05
199.2	442.527		202	715.071		248.46	1455.94		283.69	1890.48		248.02	2027.3		216.73	2092.76		284.69	2312.74
199.41	442.928		202.21	716.289		248.67	1457.12		284	1890.63		248.18	2027.64		216.85	2093.32		284.84	2312.37
199.6	443.347		202.37	717.529		248.93	1458.33		284.32	1890.76		248.33	2027.97		217	2093.88		284.94	2312.01
199.72	443.754		202.58	718.908		249.19	1459.55		284.66	1890.86		248.52	2028.32		217.15	2094.43		285.1	2311.6
199.82	444.161		202.76	720.256		249.42	1460.65		284.96	1890.8		248.65	2028.69		217.28	2094.97		285.23	2311.19
199.93	444.576		202.93	721.588		249.64	1461.68		285.23	1890.64		248.8	2029.09		217.4	2095.5		285.35	2310.76
200.05	444.989		203.1	722.882		249.9	1462.62		285.56	1890.4		248.96	2029.51		217.53	2096.04		285.48	2310.31
200.19	445.399		203.25	724.107		250.15	1463.49		285.84	1890.19		249.06	2029.93		217.65	2096.61		285.63	2309.84
200.4	445.82		203.4	725.27		250.37	1464.33		286.14	1890.04		249.21	2030.4		217.77	2097.22		285.76	2309.38
200.62	446.236		203.6	726.439		250.66	1465.13		286.44	1889.92		249.35	2030.83		217.89	2097.84		285.91	2308.94
200.73	446.662		203.76	727.536		250.89	1466.02		286.77	1889.77		249.48	2031.26		218.07	2098.51		286.05	2308.5
200.83	447.107		203.98	728.587		251.09	1466.93		287.07	1889.6		249.61	2031.68		218.26	2099.24		286.17	2308.05
200.94	447.576		204.13	729.572		251.31	1467.86		287.35	1889.45		249.74	2032.1		218.38	2099.92		286.34	2307.59
201.05	448.058		204.3	730.531		251.52	1468.8		287.63	1889.33		249.85	2032.51		218.5	2100.62		286.46	2307.12
201.15	448.542		204.47	731.436		251.76	1469.77		287.97	1889.27		249.98	2032.92		218.63	2101.34		286.58	2306.64
201.26	449.018		204.69	732.238		251.99	1470.75		288.25	1889.22		250.15	2033.27		218.74	2102.04		286.72	2306.15
201.42	449.503		204.85	733.019		252.25	1471.72		288.56	1889.17		250.29	2033.61		218.88	2102.76		286.89	2305.64
201.54	449.974		205	733.773		252.53	1472.7		288.92	1889.23		250.43	2033.93		219	2103.44		287.06	2305.11
201.64	450.439		205.17	734.518		252.74	1473.69		289.27	1889.3		250.56	2034.26		219.15	2104.1		287.23	2304.58
201.78	450.914		205.36	735.215		252.94	1474.7		289.57	1889.24		250.71	2034.64		219.27	2104.73		287.44	2304.07
201.88	451.399		205.58	735.913		253.2	1475.71		289.88	1889.05		250.83	2035.03		219.39	2105.35		287.6	2303.59
201.98	451.909		205.76	736.698		253.43	1476.74		290.16	1888.77		250.98	2035.4		219.51	2105.94		287.82	2303.17
202.08	452.439		205.91	737.567		253.69	1477.8		290.42	1888.45		251.14	2035.77		219.63	2106.48		287.95	2302.76
202.19	452.991		206.06	738.464		253.92	1478.85		290.69	1888.25		251.32	2036.13		219.76	2106.97		288.09	2302.37
202.29	453.54		206.26	739.371		254.12	1479.9		290.98	1888.2		251.44	2036.5		219.89	2107.42		288.21	2301.99
202.4	454.107		206.42	740.34		254.37	1480.96		291.13	1888.05		251.58	2036.86		220.02	2107.84		288.34	2301.62
202.51	454.696		206.6	741.285		254.57	1481.98		291.29	1887.91		251.76	2037.21		220.14	2108.26		288.5	2301.27
202.61	455.266		206.75	742.283		254.83	1482.98		291.45	1887.76		251.86	2037.57		220.25	2108.69		288.72	2301.01
202.72	455.886		206.92	743.25		255.08	1483.96		291.58	1887.57		252	2037.91		220.38	2109.1		288.82	2300.7
202.85	456.519		207.1	744.175		255.33	1484.96		291.7	1887.37		252.16	2038.23		220.52	2109.49		288.96	2300.44
202.96	457.135		207.3	745.046		255.55	1486		291.85	1887.15		252.31	2038.59		220.64	2109.92		289.09	2300.19
203.07	457.728		207.45	745.907		255.75	1487.09		291.95	1886.91		252.45	2038.95		220.75	2110.35		289.24	2299.94
203.17	458.306		207.61	746.741		255.98	1488.22		292.12	1886.66		252.59	2039.31		220.86	2110.79		289.42	2299.7
203.29	458.878		207.79	747.547		256.22	1489.38		292.27	1886.4		252.74	2039.68		220.99	2111.23		289.55	2299.39
203.39	459.397		207.94	748.386		256.46	1490.54		292.4	1886.16		252.86	2040.07		221.12	2111.68		289.66	2299.06
203.51	459.92		208.08	749.209		256.69	1491.63		292.53	1885.92		253.05	2040.45		221.25	2112.14		289.83	2298.72
203.62	460.411		208.28	749.959		256.89	1492.63		292.65	1885.67		253.15	2040.86		221.38	2112.62		289.96	2298.35
203.74	460.881		208.46	750.683		257.13	1493.6		292.81	1885.42		253.31	2041.26		221.55	2113.08		290.1	2297.95
203.86	461.294		208.61	751.458		257.35	1494.54		292.95	1885.19		253.44	2041.66		221.66	2113.58		290.28	2297.51
203.97	461.668		208.78	752.231		257.56	1495.49		293.1	1884.95		253.61	2042.07		221.77	2114.07		290.45	2297.09
204.09	462.018		208.92	753.085		257.79	1496.45		293.24	1884.71		253.75	2042.46		221.88	2114.6		290.56	2296.7
204.2	462.373		209.09	753.968		258	1497.43		293.38	1884.46		253.88	2042.83		222.02	2115.13		290.73	2296.37
204.32	462.724		209.25	754.899		258.21	1498.48		293.54	1884.2		254.02	2043.22		222.16	2115.67		290.89	2296.09
204.43	463.041		209.45	755.845		258.43	1499.6		293.68	1883.95		254.19	2043.62		222.28	2116.25		291.01	2295.77
204.54	463.34		209.58	756.781		258.65	1500.73		293.8	1883.72		254.32	2044.01		222.39	2116.81		291.17	2295.46
204.65	463.62		209.74	757.721		258.89	1501.87		293.96	1883.51		254.48	2044.4		222.52	2117.38		291.37	2295.16
204.77	463.882		209.91	758.637		259.08	1502.95		294.11	1883.32		254.6	2044.79		222.66	2117.92		291.52	2294.76
204.9	464.119		210.12	759.494		259.31	1504.06		294.27	1883.11		254.73	2045.2		222.8	2118.46		291.67	2294.32
205.05	464.325		210.31	760.35		259.55	1505.12		294.47	1882.82		254.89	2045.6		222.94	2118.96		291.85	2293.85
205.18	464.556		210.48	761.234		259.8	1506.04		294.61	1882.54		255.03	2046.02		223.06	2119.46		291.97	2293.35
205.3	464.773		210.61	762.158		260.02	1506.86		294.75	1882.21		255.19	2046.45		223.18	2119.96		292.1	2292.84
205.42	464.99		210.78	763.09		260.26	1507.54		294.89	1881.87		255.32	2046.89		223.32	2120.45		292.27	2292.29
205.53	465.255		210.96	764.053		260.46	1508.24		295.02	1881.57		255.44	2047.34		223.44	2120.97		292.4	2291.74
205.68	465.481		211.13	765.028		260.74	1508.84		295.14	1881.26		255.58	2047.83		223.58	2121.49		292.52	2291.19
205.79	465.774		211.3	766.035		260.98	1509.47		295.28	1880.95		255.71	2048.34		223.73	2121.96		292.64	2290.64
205.91	466.064		211.47	767.065		261.22	1510.09		295.43	1880.68		255.89	2048.88		223.86	2122.47		292.82	2290.07
206.05	466.337		211.67	768.144		261.46	1510.7		295.55	1880.44		256.03	2049.4		223.97	2123.01		292.93	2289.52
206.17	466.641		211.84	769.172		261.67	1511.35		295.73	1880.21		256.22	2049.94		224.14	2123.53		293.08	2288.98
206.32	466.928		212.01	770.208		261.92	1512.08		295.88	1879.99		256.38	2050.48		224.29	2124.09		293.23	2288.44
206.43	467.235		212.16	771.257		262.16	1512.9		296.01	1879.77		256.51	2050.98		224.42	2124.71		293.4	2287.9
206.55	467.503		212.35	772.35		262.4	1513.82		296.15	1879.51		256.68	2051.49		224.52	2125.34		293.54	2287.36
206.68	467.757		212.53	773.455		262.61	1514.74		296.29	1879.23		256.85	2051.95		224.66	2125.98		293.67	2286.85
206.81	468.011		212.73	774.552		262.83	1515.66		296.46	1878.88		257.02	2052.37		224.8	2126.64		293.8	2286.36
207.01	468.184		212.89	775.62		263.04	1516.54		296.59	1878.55		257.14	2052.78		224.91	2127.3		293.93	2285.88
207.12	468.401		213.07	776.68		263.27	1517.39		296.71	1878.24		257.26	2053.16		225.07	2127.97		294.06	2285.42
207.25	468.602		213.28	777.737		263.48	1518.21		296.87	1877.89		257.41	2053.53		225.2	2128.62		294.21	2284.94
207.38	468.808		213.45	778.742		263.69	1519.02		297.03	1877.56		257.56	2053.92		225.34	2129.26		294.39	2284.4
207.5	469.041		213.63	779.74		263.94	1519.89		297.17	1877.29		257.68	2054.34		225.47	2129.9		294.53	2283.85
207.63	469.27		213.82	780.704		264.17	1520.68		297.32	1877.05		257.82	2054.76		225.59	2130.55		294.65	2283.31
207.77	469.485		213.97	781.68		264.4	1521.4		297.49	1876.84		257.98	2055.2		225.74	2131.21		294.81	2282.7
207.89	469.721		214.17	782.707		264.62	1521.99		297.66	1876.68		258.17	2055.65		225.88	2131.89		294.95	2282.12
208.06	469.906		214.37	783.801		264.87	1522.45		297.82	1876.55		258.32	2056.12		226	2132.59		295.16	2281.48
208.19	470.108		214.53	784.916		265.1	1522.87		297.94	1876.4		258.44	2056.58		226.12	2133.31		295.33	2280.93
208.33	470.285		214.7	786.006		265.31	1523.34		298.1	1876.26		258.59	2057.06		226.24	2134.06		295.47	2280.43
208.44	470.496		214.87	787.07		265.55	1523.87		298.23	1876.08		258.74	2057.54		226.37	2134.85		295.58	2279.95
208.55	470.725		215.03	788.099		265.77	1524.46		298.39	1875.87		258.86	2058		226.55	2135.65		295.74	2279.48
208.69	470.949		215.19	789.076		265.96	1525.05		298.51	1875.64		259.04	2058.5		226.68	2136.44		295.87	2279.02
208.81	471.225		215.35	790.029		266.19	1525.65		298.64	1875.38		259.19	2058.98		226.82	2137.22		296.09	2278.54
208.94	471.543		215.52	790.986		266.44	1526.25		298.77	1875.11		259.37	2059.48		226.97	2137.98		296.24	2278.03
209.06	471.892		215.72	791.988		266.65	1526.88		298.9	1874.82		259.51	2059.9		227.12	2138.68		296.39	2277.46
209.18	472.263		215.89	793.027		266.88	1527.55		299.04	1874.53		259.65	2060.29		227.25	2139.34		296.55	2276.84
209.32	472.648		216.07	794.117		267.12	1528.19		299.17	1874.23		259.77	2060.64		227.37	2139.97		296.69	2276.25
209.44	473.04		216.24	795.257		267.39	1528.84		299.3	1873.94		259.9	2060.98		227.48	2140.57		296.83	2275.64
209.56	473.414		216.43	796.41		267.67	1529.5		299.44	1873.63		260.03	2061.3		227.64	2141.19		296.93	2275.09
209.67	473.771		216.59	797.543		267.91	1530.08		299.6	1873.3		260.14	2061.6		227.79	2141.81		297.12	2274.51
209.81	474.119		216.79	798.668		268.24	1530.57		299.73	1872.99		260.28	2061.88		227.91	2142.46		297.3	2274
209.93	474.445		216.98	799.747		268.5	1531.01		299.86	1872.7		260.43	2062.17		228.02	2143.13		297.47	2273.54
210.1	474.724		217.16	800.797		268.77	1531.42		299.99	1872.41		260.58	2062.45		228.14	2143.82		297.6	2273.12
210.21	475.013		217.38	801.815		269.1	1531.72		300.13	1872.13		260.73	2062.7		228.27	2144.54		297.77	2272.74
210.31	475.345		217.56	802.829		269.33	1532.08		300.24	1871.87		260.85	2062.97		228.38	2145.31		297.96	2272.39
210.44	475.674		217.77	803.848		269.59	1532.45		300.37	1871.61		260.97	2063.22		228.51	2146.12		298.1	2272.04
210.55	476.028		217.91	804.86		269.84	1532.86		300.54	1871.37		261.14	2063.37		228.68	2146.99		298.26	2271.68
210.67	476.411		218.09	805.886		270.09	1533.32		300.67	1871.16		261.28	2063.52		228.81	2147.79		298.37	2271.31
210.79	476.809		218.27	806.938		270.37	1533.83		300.82	1870.96		261.42	2063.65		228.96	2148.59		298.53	2270.92
210.91	477.226		218.42	807.981		270.63	1534.33		301.01	1870.79		261.59	2063.72		229.15	2149.41		298.64	2270.54
211.01	477.638		218.63	809.062		270.88	1534.78		301.13	1870.59		261.71	2063.81		229.31	2150.18		298.82	2270.15
211.15	478.094		218.81	810.119		271.2	1535.21		301.28	1870.37		261.85	2063.95		229.44	2150.92		298.94	2269.81
211.29	478.582		218.98	811.158		271.45	1535.61		301.39	1870.12		262.01	2064.11		229.56	2151.61		299.07	2269.47
211.43	479.084		219.21	812.191		271.71	1536.03		301.54	1869.88		262.12	2064.3		229.71	2152.26		299.22	2269.12
211.57	479.622		219.42	813.21		271.98	1536.55		301.66	1869.62		262.31	2064.54		229.84	2152.89		299.4	2268.77
211.69	480.115		219.59	814.194		272.26	1537.13		301.78	1869.35		262.43	2064.82		229.96	2153.51		299.58	2268.39
211.82	480.639		219.77	815.147		272.51	1537.7		301.94	1869.12		262.57	2065.13		230.11	2154.08		299.69	2268.03
211.95	481.158		219.94	816.07		272.76	1538.23		302.1	1868.94		262.71	2065.47		230.21	2154.65		299.81	2267.69
212.08	481.707		220.09	817		273.05	1538.69		302.26	1868.79		262.84	2065.83		230.37	2155.17		299.99	2267.37
212.21	482.275		220.25	817.937		273.34	1538.99		302.39	1868.67		263	2066.22		230.48	2155.68		300.12	2267.07
212.32	482.807		220.45	818.836		273.58	1539.28		302.52	1868.58		263.12	2066.58		230.59	2156.21		300.28	2266.79
212.45	483.373		220.65	819.771		273.8	1539.59		302.66	1868.52		263.23	2066.93		230.75	2156.68		300.41	2266.54
212.57	483.905		220.85	820.758		274.03	1539.98		302.8	1868.45		263.35	2067.25		230.88	2157.16		300.53	2266.3
212.68	484.397		221.06	821.807		274.28	1540.45		302.94	1868.32		263.47	2067.55		231.02	2157.62		300.65	2266.06
212.79	484.876		221.22	822.894		274.53	1540.97		303.09	1868.2		263.59	2067.83		231.18	2158.11		300.78	2265.83
212.92	485.364		221.39	823.966		274.78	1541.51		303.23	1868.01		263.7	2068.1		231.29	2158.64		300.92	2265.61
213.05	485.82		221.55	825.011		275.02	1542		303.38	1867.78		263.82	2068.34		231.42	2159.17		301.03	2265.36
213.17	486.266		221.75	826.009		275.23	1542.4		303.51	1867.53		263.96	2068.58		231.56	2159.74		301.14	2265.1
213.32	486.684		221.94	827.01		275.43	1542.74		303.64	1867.25		264.11	2068.78		231.73	2160.31		301.28	2264.82
213.42	487.077		222.1	828.009		275.66	1543		303.77	1866.96		264.24	2068.92		231.85	2160.84		301.39	2264.51
213.53	487.463		222.28	829.001		275.89	1543.17		303.89	1866.69		264.38	2069.06		231.97	2161.35		301.58	2264.25
213.66	487.837		222.44	829.984		276.13	1543.29		304.04	1866.42		264.51	2069.13		232.1	2161.84		301.77	2263.97
213.76	488.211		222.62	830.941		276.34	1543.43		304.19	1866.15		264.62	2069.16		232.23	2162.28		301.91	2263.69
213.91	488.586		222.78	831.886		276.58	1543.6		304.32	1865.89		264.75	2069.15		232.4	2162.64		302.1	2263.49
214.04	488.988		222.97	832.813		276.81	1543.81		304.45	1865.63		265	2069.03		232.51	2162.99		302.2	2263.27
214.15	489.417		223.13	833.754		277.09	1544.02		304.59	1865.37		265.1	2069.05		232.71	2163.26		302.41	2263.22
214.28	489.882		223.35	834.627		277.34	1544.19		304.72	1865.12		265.23	2069.07		232.82	2163.61		302.56	2263.17
214.4	490.382		223.53	835.505		277.55	1544.33		304.86	1864.88		265.36	2069.17		233.01	2163.92		302.67	2263.05
214.53	490.926		223.75	836.287		277.78	1544.41		305	1864.64		265.48	2069.27		233.14	2164.34		302.79	2262.95
214.66	491.461		223.9	837.118		277.99	1544.43		305.18	1864.41		265.63	2069.38		233.25	2164.81		302.96	2262.85
214.77	491.991		224.08	837.931		278.21	1544.42		305.35	1864.18		265.77	2069.54		233.36	2165.29		303.08	2262.69
214.87	492.495		224.27	838.783		278.44	1544.4		305.52	1863.95		265.9	2069.72		233.48	2165.82		303.22	2262.54
214.99	493.021		224.43	839.719		278.69	1544.46		305.72	1863.73		266.03	2069.9		233.63	2166.37		303.35	2262.35
215.12	493.515		224.59	840.682		278.89	1544.58		305.83	1863.45		266.15	2070.06		233.82	2166.94		303.49	2262.13
215.24	493.972		224.74	841.665		279.14	1544.73		305.99	1863.14		266.27	2070.23		233.94	2167.53		303.62	2261.91
215.39	494.396		224.92	842.67		279.36	1544.86		306.12	1862.8		266.38	2070.38		234.08	2168.12		303.74	2261.67
215.52	494.798		225.07	843.682		279.58	1544.91		306.24	1862.47		266.51	2070.51		234.19	2168.72		303.9	2261.44
215.64	495.208		225.28	844.677		279.83	1544.9		306.38	1862.14		266.63	2070.63		234.34	2169.29		304.06	2261.2
215.76	495.624		225.44	845.672		280.06	1544.84		306.51	1861.81		266.76	2070.76		234.49	2169.85		304.24	2260.95
215.89	496.061		225.63	846.638		280.25	1544.77		306.64	1861.5		266.87	2070.88		234.6	2170.41		304.36	2260.7
216.01	496.513		225.84	847.606		280.52	1544.67		306.79	1861.2		266.98	2070.99		234.71	2170.96		304.53	2260.41
216.15	497.016		226.05	848.589		280.75	1544.64		306.92	1860.92		267.09	2071.07		234.85	2171.51		304.68	2260.09
216.27	497.507		226.26	849.612		280.99	1544.64		307.1	1860.63		267.22	2071.16		234.97	2172.06		304.84	2259.76
216.42	498.005		226.45	850.677		281.23	1544.63		307.22	1860.38		267.34	2071.24		235.1	2172.62		305	2259.44
216.55	498.505		226.67	851.808		281.44	1544.64		307.35	1860.14		267.48	2071.34		235.21	2173.18		305.15	2259.11
216.67	498.993		226.84	852.946		281.66	1544.65		307.48	1859.89		267.63	2071.43		235.31	2173.71		305.31	2258.79
216.82	499.472		227	854.097		281.87	1544.67		307.62	1859.64		267.76	2071.53		235.43	2174.22		305.43	2258.46
216.95	499.929		227.17	855.226		282.11	1544.68		307.75	1859.4		267.91	2071.62		235.56	2174.72		305.59	2258.13
217.1	500.375		227.37	856.358		282.32	1544.67		307.94	1859.09		268.04	2071.71		235.71	2175.24		305.73	2257.77
217.21	500.817		227.53	857.47		282.58	1544.68		308.1	1858.74		268.15	2071.8		235.84	2175.75		305.92	2257.36
217.34	501.243		227.72	858.598		282.84	1544.73		308.25	1858.38		268.28	2071.9		235.96	2176.27		306.05	2256.93
217.46	501.662		227.9	859.764		283.04	1544.82		308.36	1858.02		268.45	2071.96		236.09	2176.79		306.18	2256.48
217.59	502.087		228.11	861.005		283.27	1544.97		308.54	1857.57		268.55	2072.05		236.23	2177.32		306.3	2256.03
217.69	502.52		228.29	862.242		283.53	1545.19		308.68	1857.2		268.7	2072.09		236.34	2177.86		306.51	2255.54
217.79	502.959		228.48	863.552		283.74	1545.38		308.85	1856.81		268.81	2072.13		236.49	2178.43		306.63	2255.09
217.91	503.413		228.65	864.828		283.97	1545.59		309.07	1856.4		268.98	2072.09		236.6	2179.01		306.75	2254.65
218.03	503.89		228.8	866.068		284.21	1545.8		309.19	1856.12		269.09	2072.04		236.8	2179.73		306.87	2254.24
218.17	504.401		228.99	867.278		284.44	1545.97		309.36	1855.85		269.23	2071.93		236.93	2180.41		307.01	2253.82
218.29	504.902		229.21	868.459		284.67	1546.13		309.55	1855.63		269.35	2071.81		237.05	2181.12		307.13	2253.42
218.41	505.394		229.39	869.586		284.87	1546.15		309.66	1855.45		269.52	2071.66		237.18	2181.87		307.28	2253.04
218.54	505.884		229.56	870.629		285.08	1546.08		309.79	1855.27		269.67	2071.49		237.3	2182.63		307.41	2252.68
218.67	506.367		229.74	871.603		285.31	1545.93		309.91	1855.14		269.79	2071.33		237.42	2183.38		307.55	2252.33
218.8	506.836		229.95	872.499		285.54	1545.73		310.05	1855.03		269.97	2071.22		237.54	2184.12		307.71	2251.99
218.95	507.309		230.18	873.308		285.81	1545.49		310.21	1854.97		270.13	2071.15		237.67	2184.85		307.85	2251.65
219.06	507.761		230.37	874.112		286.02	1545.33		310.36	1854.91		270.26	2071.15		237.87	2185.59		307.97	2251.28
219.17	508.206		230.53	874.913		286.24	1545.18		310.49	1854.82		270.39	2071.19		237.97	2186.26		308.1	2250.89
219.32	508.656		230.74	875.691		286.44	1545.06		310.63	1854.75		270.53	2071.25		238.12	2186.92		308.25	2250.46
219.45	509.102		230.9	876.535		286.66	1544.9		310.78	1854.65		270.66	2071.34		238.33	2187.58		308.38	2250.01
219.58	509.54		231.05	877.425		286.89	1544.71		310.91	1854.55		270.78	2071.42		238.45	2188.22		308.54	2249.49
219.7	509.984		231.24	878.358		287.11	1544.53		311.06	1854.42		270.92	2071.52		238.57	2188.88		308.69	2249
219.81	510.41		231.44	879.36		287.36	1544.39		311.2	1854.28		271.07	2071.62		238.69	2189.5		308.85	2248.51
219.92	510.822		231.62	880.412		287.62	1544.31		311.35	1854.12		271.24	2071.72		238.79	2190.11		308.99	2248.02
220.07	511.204		231.79	881.511		287.87	1544.3		311.47	1853.97		271.46	2071.85		238.93	2190.74		309.16	2247.51
220.2	511.594		232	882.65		288.11	1544.34		311.62	1853.82		271.63	2071.99		239.03	2191.35		309.35	2247.06
220.33	511.97		232.15	883.755		288.33	1544.38		311.78	1853.72		271.81	2072.18		239.21	2192		309.55	2246.64
220.46	512.317		232.32	884.812		288.6	1544.45		311.9	1853.64		272	2072.41		239.32	2192.6		309.74	2246.25
220.58	512.665		232.53	885.77		288.87	1544.58		312.03	1853.56		272.16	2072.6		239.45	2193.21		309.85	2245.91
220.72	512.999		232.71	886.698		289.1	1544.73		312.2	1853.51		272.36	2072.85		239.58	2193.82		309.96	2245.61
220.84	513.34		232.9	887.627		289.34	1544.88		312.33	1853.44		272.51	2072.99		239.73	2194.4		310.14	2245.37
220.96	513.688		233.06	888.632		289.57	1544.99		312.49	1853.37		272.72	2073.16		239.85	2194.94		310.28	2245.15
221.08	514.038		233.23	889.694		289.79	1545.02		312.62	1853.25		272.87	2073.23		240.02	2195.49		310.4	2244.93
221.19	514.396		233.38	890.814		289.99	1544.98		312.76	1853.16		273.01	2073.24		240.12	2195.97		310.54	2244.72
221.32	514.756		233.56	891.946		290.21	1544.88		312.9	1853.07		273.18	2073.17		240.25	2196.43		310.65	2244.48
221.46	515.097		233.74	893.081		290.47	1544.76		313.03	1852.99		273.33	2073.04		240.41	2196.86		310.79	2244.2
221.62	515.447		233.93	894.185		290.7	1544.74		313.16	1852.92		273.5	2072.88		240.52	2197.26		311	2243.94
221.73	515.818		234.11	895.278		290.9	1544.81		313.32	1852.9		273.64	2072.72		240.64	2197.63		311.12	2243.57
221.83	516.216		234.28	896.346		291.05	1544.85		313.43	1852.83		273.77	2072.58		240.8	2198		311.28	2243.19
221.95	516.618		234.48	897.353		291.18	1544.9		313.55	1852.79		273.91	2072.47		240.92	2198.35		311.43	2242.78
222.05	517.044		234.64	898.353		291.3	1544.94		313.68	1852.75		274.02	2072.39		241.09	2198.7		311.54	2242.34
222.18	517.472		234.82	899.33		291.49	1544.97		313.83	1852.71		274.14	2072.34		241.22	2199.08		311.69	2241.92
222.3	517.924		235.02	900.312		291.6	1544.91		313.99	1852.66		274.3	2072.34		241.33	2199.49		311.85	2241.53
222.45	518.365		235.21	901.316		291.72	1544.82		314.14	1852.59		274.43	2072.34		241.45	2199.93		311.96	2241.16
222.56	518.793		235.43	902.301		291.85	1544.71		314.29	1852.5		274.61	2072.42		241.59	2200.41		312.06	2240.81
222.71	519.169		235.62	903.29		291.97	1544.59		314.4	1852.39		274.76	2072.48		241.69	2200.91		312.21	2240.52
222.85	519.522		235.79	904.31		292.14	1544.43		314.55	1852.28		274.87	2072.5		241.82	2201.43		312.33	2240.23
222.98	519.838		235.95	905.342		292.24	1544.28		314.68	1852.16		275.02	2072.56		242	2201.99		312.46	2239.96
223.1	520.132		236.11	906.381		292.4	1544.09		314.83	1852.06		275.12	2072.56		242.12	2202.55		312.65	2239.69
223.22	520.396		236.31	907.456		292.52	1543.91		314.97	1851.94		275.29	2072.54		242.25	2203.16		312.77	2239.4
223.34	520.644		236.49	908.56		292.65	1543.71		315.16	1851.8		275.43	2072.45		242.37	2203.75		312.94	2239.13
223.47	520.857		236.68	909.74		292.78	1543.52		315.28	1851.61		275.54	2072.33		242.51	2204.34		313.1	2238.86
223.58	521.069		236.91	911.006		292.9	1543.33		315.42	1851.4		275.69	2072.18		242.65	2204.93		313.28	2238.65
223.71	521.227		237.09	912.266		293.02	1543.13		315.53	1851.16		275.83	2071.97		242.8	2205.51		313.43	2238.43
223.82	521.421		237.27	913.512		293.16	1542.91		315.7	1850.89		275.96	2071.75		242.92	2206.06		313.6	2238.26
223.92	521.602		237.47	914.747		293.28	1542.67		315.84	1850.59		276.12	2071.5		243.07	2206.59		313.74	2238.07
224.03	521.788		237.63	915.901		293.38	1542.43		316	1850.27		276.25	2071.27		243.21	2207.06		313.86	2237.86
224.2	521.946		237.84	917.051		293.52	1542.18		316.16	1849.93		276.38	2071.05		243.33	2207.48		314.02	2237.65
224.32	522.157		237.99	918.132		293.65	1541.94		316.29	1849.6		276.51	2070.85		243.48	2207.82		314.15	2237.41
224.44	522.396		238.15	919.192		293.77	1541.71		316.42	1849.31		276.64	2070.67		243.59	2208.17		314.32	2237.19
224.57	522.641		238.33	920.285		293.9	1541.47		316.56	1849.05		276.77	2070.55		243.71	2208.48		314.44	2236.94
224.7	522.916		238.52	921.411		294.03	1541.25		316.73	1848.85		276.9	2070.44		243.88	2208.75		314.59	2236.68
224.82	523.22		238.69	922.536		294.18	1541.02		316.85	1848.67		277.05	2070.34		244.03	2209.05		314.72	2236.41
224.94	523.548		238.86	923.662		294.3	1540.81		316.98	1848.52		277.22	2070.24		244.17	2209.38		314.84	2236.12
225.04	523.896		239.05	924.785		294.48	1540.57		317.13	1848.42		277.4	2070.15		244.31	2209.74		314.96	2235.83
225.17	524.253		239.24	925.91		294.59	1540.4		317.28	1848.31		277.51	2070.02		244.43	2210.11		315.08	2235.51
225.3	524.607		239.42	927.056		294.74	1540.18		317.44	1848.21		277.65	2069.85		244.59	2210.55		315.2	2235.19
225.43	524.962		239.6	928.259		294.88	1539.97		317.6	1848.08		277.76	2069.65		244.69	2210.96		315.34	2234.9
225.55	525.321		239.8	929.456		295.01	1539.81		317.74	1847.94		277.87	2069.41		244.82	2211.39		315.52	2234.63
225.68	525.681		239.97	930.643		295.13	1539.66		317.88	1847.77		277.98	2069.16		244.99	2211.85		315.64	2234.37
225.82	526.059		240.18	931.801		295.26	1539.55		318.01	1847.58		278.15	2068.83		245.11	2212.31		315.79	2234.11
225.96	526.423		240.4	932.958		295.45	1539.46		318.13	1847.37		278.26	2068.53		245.23	2212.76		315.92	2233.87
226.12	526.773		240.59	934.102		295.61	1539.41		318.28	1847.16		278.41	2068.21		245.34	2213.21		316.09	2233.6
226.23	527.114		240.75	935.223		295.72	1539.38		318.47	1846.89		278.53	2067.94		245.44	2213.66		316.23	2233.36
226.36	527.46		240.94	936.339		295.87	1539.33		318.62	1846.64		278.69	2067.68		245.58	2214.13		316.39	2233.14
226.5	527.803		241.14	937.434		295.98	1539.27		318.72	1846.42		278.83	2067.45		245.7	2214.59		316.51	2232.96
226.62	528.138		241.31	938.53		296.12	1539.17		318.85	1846.14		278.95	2067.22		245.83	2215.05		316.7	2232.82
226.74	528.475		241.51	939.646		296.26	1539.04		319.04	1845.77		279.08	2067		245.95	2215.5		316.83	2232.65
226.88	528.841		241.69	940.771		296.4	1538.87		319.18	1845.47		279.24	2066.78		246.08	2215.92		316.99	2232.5
226.98	529.176		241.87	941.873		296.52	1538.69		319.33	1845.2		279.37	2066.54		246.21	2216.33		317.13	2232.32
227.11	529.51		242.04	942.973		296.63	1538.51		319.46	1844.96		279.55	2066.27		246.32	2216.73		317.29	2232.1
227.24	529.835		242.2	944.017		296.79	1538.28		319.59	1844.74		279.68	2065.99		246.53	2217.07		317.43	2231.87
227.37	530.172		242.38	945.05		296.9	1538.08		319.72	1844.58		279.79	2065.7		246.66	2217.46		317.64	2231.61
227.5	530.508		242.53	946.042		297.02	1537.89		319.89	1844.42		279.94	2065.35		246.78	2217.86		317.78	2231.32
227.6	530.838		242.73	946.987		297.14	1537.71		320.02	1844.31		280.06	2065.01		246.9	2218.26		317.91	2231.02
227.72	531.172		242.89	947.912		297.28	1537.55		320.17	1844.22		280.2	2064.64		247.03	2218.65		318.07	2230.69
227.83	531.523		243.14	948.773		297.41	1537.41		320.3	1844.14		280.32	2064.31		247.15	2219.06		318.21	2230.34
227.94	531.88		243.3	949.625		297.53	1537.28		320.46	1844.09		280.45	2064.01		247.27	2219.48		318.37	2229.96
228.08	532.265		243.47	950.446		297.67	1537.17		320.59	1844.03		280.59	2063.75		247.37	2219.92		318.48	2229.61
228.19	532.615		243.63	951.307		297.78	1537.07		320.73	1843.97		280.72	2063.54		247.5	2220.37		318.68	2229.17
228.31	532.987		243.81	952.217		297.94	1537		320.87	1843.89		280.85	2063.35		247.65	2220.83		318.83	2228.76
228.42	533.38		243.99	953.203		298.06	1536.91		320.99	1843.78		280.96	2063.17		247.76	2221.29		318.96	2228.34
228.52	533.759		244.17	954.249		298.17	1536.82		321.14	1843.67		281.1	2062.99		247.89	2221.78		319.07	2227.93
228.65	534.185		244.38	955.351		298.32	1536.73		321.28	1843.55		281.24	2062.82		248.02	2222.28		319.23	2227.47
228.77	534.607		244.54	956.495		298.44	1536.63		321.42	1843.4		281.37	2062.66		248.15	2222.78		319.36	2227.03
228.88	535.036		244.74	957.658		298.58	1536.52		321.59	1843.24		281.55	2062.49		248.27	2223.29		319.51	2226.58
229.01	535.502		244.9	958.767		298.7	1536.4		321.73	1843.06		281.68	2062.32		248.39	2223.8		319.73	2226.16
229.18	536.004		245.11	959.872		298.82	1536.3		321.88	1842.86		281.81	2062.13		248.5	2224.32		319.85	2225.85
229.29	536.477		245.33	960.909		298.95	1536.21		321.99	1842.65		281.95	2061.93		248.64	2224.83		319.99	2225.59
229.42	536.979		245.52	961.888		299.07	1536.11		322.16	1842.42		282.07	2061.7		248.74	2225.35		320.12	2225.38
229.52	537.44		245.74	962.837		299.22	1536		322.32	1842.19		282.2	2061.45		248.9	2225.86		320.25	2225.19
229.64	537.883		245.92	963.741		299.35	1535.87		322.44	1841.95		282.34	2061.21		249.02	2226.36		320.42	2225.03
229.77	538.305		246.1	964.591		299.53	1535.68		322.58	1841.7		282.49	2060.98		249.18	2226.91		320.53	2224.85
229.91	538.704		246.28	965.41		299.66	1535.47		322.72	1841.45		282.61	2060.77		249.29	2227.41		320.68	2224.68
230.04	539.078		246.45	966.226		299.77	1535.28		322.87	1841.19		282.81	2060.57		249.41	2227.89		320.8	2224.49
230.24	539.412		246.63	967.036		299.91	1535.08		323.02	1840.93		283	2060.39		249.55	2228.35		320.96	2224.27
230.35	539.768		246.83	967.837		300.06	1534.87		323.15	1840.67		283.15	2060.23		249.71	2228.77		321.09	2224.02
230.46	540.086		247.03	968.661		300.18	1534.67		323.33	1840.43		283.29	2060.1		249.83	2229.19		321.29	2223.77
230.56	540.412		247.19	969.538		300.29	1534.48		323.46	1840.24		283.42	2059.98		249.98	2229.6		321.45	2223.47
230.66	540.729		247.37	970.441		300.44	1534.31		323.6	1840.07		283.56	2059.86		250.09	2230.02		321.56	2223.14
230.77	541.024		247.55	971.37		300.55	1534.16		323.76	1839.93		283.68	2059.72		250.21	2230.44		321.71	2222.81
230.87	541.327		247.76	972.285		300.68	1534.06		323.89	1839.79		283.8	2059.57		250.37	2230.82		321.86	2222.49
230.98	541.597		247.93	973.235		300.86	1534		324.03	1839.68		283.94	2059.43		250.51	2231.21		322.02	2222.17
231.08	541.89		248.1	974.192		300.98	1533.92		324.19	1839.59		284.09	2059.28		250.64	2231.62		322.19	2221.84
231.19	542.173		248.38	975.154		301.11	1533.85		324.34	1839.56		284.23	2059.1		250.74	2232.03		322.32	2221.51
231.3	542.466		248.56	976.122		301.25	1533.77		324.53	1839.59		284.37	2058.89		250.89	2232.42		322.45	2221.19
231.4	542.755		248.73	977.07		301.41	1533.65		324.64	1839.52		284.53	2058.69		251.03	2232.8		322.61	2220.86
231.51	543.061		248.92	978.042		301.54	1533.53		324.75	1839.45		284.65	2058.44		251.18	2233.19		322.72	2220.53
231.62	543.377		249.1	979.019		301.66	1533.39		324.9	1839.43		284.77	2058.15		251.3	2233.58		322.87	2220.18
231.72	543.693		249.3	979.972		301.79	1533.23		325.06	1839.43		284.89	2057.84		251.48	2233.94		323.03	2219.83
231.84	544.031		249.48	980.863		301.9	1533.07		325.21	1839.35		285.03	2057.5		251.62	2234.33		323.16	2219.46
231.94	544.35		249.67	981.711		302.06	1532.95		325.37	1839.27		285.18	2057.15		251.74	2234.75		323.31	2219.08
232.06	544.683		249.85	982.502		302.19	1532.82		325.53	1839.16		285.29	2056.79		251.91	2235.14		323.52	2218.73
232.16	545.019		250.03	983.255		302.3	1532.75		325.66	1838.97		285.44	2056.4		252.04	2235.55		323.68	2218.41
232.27	545.345		250.19	983.99		302.43	1532.74		325.79	1838.74		285.55	2056.03		252.18	2235.97		323.8	2218.08
232.37	545.673		250.38	984.679		302.54	1532.74		325.96	1838.5		285.69	2055.64		252.3	2236.4		323.96	2217.79
232.47	545.998		250.58	985.352		302.65	1532.77		326.09	1838.23		285.82	2055.24		252.42	2236.8		324.14	2217.52
232.57	546.318		250.76	986.069		302.84	1532.94		326.29	1837.91		285.94	2054.87		252.54	2237.17		324.32	2217.31
232.69	546.632		250.94	986.782		302.94	1532.92		326.4	1837.6		286.06	2054.5		252.68	2237.51		324.45	2217.08
232.79	546.965		251.1	987.504		303.07	1532.95		326.52	1837.26		286.2	2054.14		252.8	2237.86		324.61	2216.9
232.91	547.281		251.27	988.235		303.22	1532.97		326.66	1836.88		286.35	2053.78		252.9	2238.2		324.77	2216.77
233.01	547.623		251.46	988.963		303.36	1532.93		326.81	1836.47		286.45	2053.43		253.03	2238.55		324.91	2216.66
233.12	547.973		251.65	989.718		303.49	1532.86		326.94	1836.1		286.62	2053.08		253.19	2238.91		325.09	2216.6
233.23	548.327		251.84	990.512		303.63	1532.75		327.07	1835.73		286.74	2052.74		253.3	2239.28		325.22	2216.43
233.34	548.691		252.06	991.265		303.73	1532.62		327.22	1835.36		286.88	2052.42		253.45	2239.68		325.36	2216.26
233.44	549.054		252.28	992.037		303.86	1532.5		327.38	1835.01		287.03	2052.12		253.58	2240.09		325.51	2216.07
233.55	549.401		252.47	992.835		303.99	1532.36		327.55	1834.68		287.17	2051.84		253.71	2240.52		325.66	2215.84
233.65	549.728		252.63	993.624		304.13	1532.22		327.72	1834.33		287.28	2051.56		253.87	2240.98		325.78	2215.6
233.77	550.039		252.82	994.41		304.29	1532.08		327.84	1833.96		287.43	2051.3		254.01	2241.44		325.9	2215.37
233.88	550.333		253.01	995.184		304.4	1531.94		328.01	1833.54		287.57	2051.06		254.15	2241.91		326.01	2215.14
233.99	550.611		253.22	995.98		304.56	1531.78		328.13	1833.12		287.69	2050.81		254.29	2242.36		326.16	2214.89
234.09	550.888		253.41	996.801		304.72	1531.62		328.28	1832.65		287.88	2050.61		254.47	2242.77		326.27	2214.64
234.21	551.144		253.61	997.634		304.83	1531.48		328.45	1832.17		288.02	2050.41		254.6	2243.17		326.42	2214.37
234.31	551.378		253.8	998.481		304.95	1531.35		328.59	1831.74		288.17	2050.21		254.72	2243.54		326.56	2214.1
234.41	551.604		253.98	999.347		305.11	1531.22		328.71	1831.36		288.31	2049.99		254.85	2243.9		326.68	2213.85
234.51	551.834		254.14	1000.2		305.24	1531.11		328.88	1830.97		288.44	2049.74		255.01	2244.26		326.81	2213.59
234.62	552.059		254.33	1001.05		305.35	1530.99		329.02	1830.64		288.6	2049.52		255.14	2244.62		326.94	2213.34
234.72	552.304		254.51	1001.89		305.49	1530.9		329.18	1830.34		288.76	2049.3		255.27	2244.96		327.09	2213.04
234.85	552.552		254.69	1002.78		305.61	1530.79		329.31	1830.11		288.9	2049.1		255.42	2245.3		327.32	2212.66
234.95	552.828		254.89	1003.67		305.72	1530.68		329.43	1829.92		289.02	2048.89		255.54	2245.64		327.44	2212.31
235.07	553.108		255.05	1004.58		305.86	1530.56		329.6	1829.75		289.15	2048.71		255.69	2246.01		327.56	2211.94
235.17	553.396		255.26	1005.51		306	1530.42		329.75	1829.57		289.32	2048.55		255.81	2246.37		327.73	2211.55
235.29	553.685		255.45	1006.47		306.13	1530.27		329.87	1829.37		289.46	2048.36		255.97	2246.77		327.85	2211.13
235.4	553.987		255.62	1007.45		306.3	1530.15		330.01	1829.13		289.61	2048.13		256.14	2247.17		327.96	2210.72
235.51	554.276		255.81	1008.46		306.4	1530.09		330.15	1828.87		289.73	2047.86		256.27	2247.55		328.09	2210.25
235.62	554.569		255.97	1009.47		306.51	1530.04		330.32	1828.61		289.86	2047.56		256.43	2247.94		328.22	2209.79
235.74	554.863		256.15	1010.5		306.63	1530.01		330.49	1828.31		290.03	2047.25		256.57	2248.32		328.38	2209.33
235.84	555.152		256.33	1011.51		306.76	1530.01		330.62	1828.06		290.19	2046.9		256.69	2248.69		328.56	2208.89
235.96	555.446		256.5	1012.5		306.87	1530		330.76	1827.75		290.34	2046.53		256.85	2249.05		328.71	2208.55
236.06	555.739		256.68	1013.45		306.99	1529.99		330.88	1827.44		290.46	2046.18		256.97	2249.4		328.87	2208.27
236.17	556.044		256.92	1014.32		307.12	1529.97		331.05	1827.13		290.61	2045.86		257.1	2249.76		329.02	2208.05
236.27	556.371		257.1	1015.13		307.25	1529.94		331.18	1826.85		290.71	2045.55		257.25	2250.12		329.19	2207.85
236.37	556.709		257.31	1015.91		307.37	1529.88		331.31	1826.55		290.85	2045.29		257.4	2250.5		329.34	2207.7
236.47	557.062		257.49	1016.69		307.48	1529.79		331.45	1826.25		290.96	2045.03		257.55	2250.92		329.45	2207.56
236.59	557.443		257.68	1017.49		307.6	1529.67		331.59	1825.96		291.08	2044.8		257.69	2251.4		329.63	2207.42
236.71	557.879		257.89	1018.31		307.7	1529.52		331.73	1825.66		291.25	2044.65		257.81	2251.93		329.8	2207.24
236.81	558.291		258.09	1019.16		307.83	1529.32		331.86	1825.36		291.37	2044.46		257.95	2252.46		330.01	2206.94
236.93	558.743		258.27	1020.08		307.98	1529.05		332	1825.08		291.49	2044.28		258.09	2253		330.13	2206.59
237.03	559.177		258.43	1021.04		308.12	1528.76		332.15	1824.82		291.63	2044.1		258.23	2253.56		330.3	2206.19
237.14	559.618		258.66	1022.07		308.25	1528.48		332.29	1824.59		291.79	2043.9		258.39	2254.15		330.42	2205.75
237.24	560.019		258.83	1023.06		308.44	1528.07		332.46	1824.34		291.92	2043.68		258.51	2254.72		330.56	2205.31
237.34	560.405		259.01	1024.08		308.57	1527.75		332.58	1824.11		292.05	2043.46		258.64	2255.3		330.68	2204.84
237.46	560.797		259.19	1025.08		308.7	1527.44		332.72	1823.86		292.19	2043.2		258.78	2255.87		330.86	2204.25
237.56	561.153		259.38	1026.07		308.82	1527.16		332.85	1823.58		292.36	2042.94		258.91	2256.44		330.96	2203.8
237.66	561.495		259.56	1027		308.93	1526.86		332.98	1823.29		292.5	2042.69		259.03	2256.97		331.1	2203.34
237.76	561.833		259.74	1027.83		309.05	1526.57		333.18	1822.95		292.66	2042.42		259.19	2257.52		331.25	2202.83
237.9	562.171		259.93	1028.6		309.18	1526.3		333.31	1822.65		292.82	2042.14		259.33	2258.05		331.38	2202.38
238.02	562.464		260.11	1029.29		309.32	1526.04		333.49	1822.36		292.92	2041.86		259.5	2258.58		331.5	2201.97
238.12	562.75		260.3	1029.93		309.45	1525.79		333.63	1822.13		293.07	2041.57		259.64	2259.04		331.65	2201.55
238.24	563.038		260.49	1030.57		309.57	1525.54		333.77	1821.98		293.25	2041.27		259.78	2259.45		331.81	2201.13
238.35	563.343		260.68	1031.17		309.68	1525.29		333.92	1821.92		293.37	2040.98		259.91	2259.83		331.96	2200.78
238.46	563.652		260.87	1031.75		309.85	1525.06		334.05	1821.93		293.59	2040.66		260.04	2260.18		332.13	2200.46
238.56	563.973		261.05	1032.32		310	1524.88		334.18	1821.94		293.74	2040.36		260.22	2260.43		332.25	2200.19
238.66	564.287		261.22	1032.86		310.14	1524.74		334.32	1821.99		293.9	2040.09		260.35	2260.73		332.39	2199.89
238.78	564.615		261.42	1033.34		310.26	1524.63		334.51	1822.12		294.05	2039.82		260.47	2261.04		332.56	2199.58
238.89	564.928		261.59	1033.83		310.39	1524.55		334.64	1822.12		294.24	2039.5		260.61	2261.33		332.68	2199.27
238.99	565.236		261.75	1034.34		310.54	1524.53		334.77	1822.09		294.39	2039.17		260.72	2261.65		332.86	2198.91
239.09	565.553		261.92	1034.91		310.7	1524.54		334.9	1822.05		294.52	2038.82		260.86	2261.95		333.01	2198.56
239.2	565.892		262.09	1035.5		310.9	1524.57		335.08	1821.94		294.67	2038.43		261.02	2262.23		333.13	2198.17
[truncated: 6,005 more rows]
