# Supplementary material for: Glycosaminoglycans activate peptidylarginine deiminase 4 by enhancing calcium affinity
Source: Proc Natl Acad Sci U S A. 2025 Oct 30;122(44):e2508369122. doi: 10.1073/pnas.2508369122 (PMC12595441; doi:10.1073/pnas.2508369122)
Supplement: Supplementary file 3 — Dataset S02 (XLSX) [file pnas.2508369122.sd02.xlsx]

## Sheet: 2A
	Percent of activity
Oligo concentration (M)	Heparin											Dp20							Dp16							Dp12							Dp8							Dp4
0	4.8657	8.8215	7.0592	10.8202	7.0877	5.0946	9.6923	2.1304	9.4127	4.0118		5.265	6.4577	10.5691	8.6561	4.4505	3.185		3.5479	4.5616	7.8114	8.2155	5.927	4.6615		3.0499	4.7538	9.4532	9.4532	11.1169	9.806		5.9032	6.2115	11.0672	10.3261	11.1169	11.1169		9.3379	11.8083	6.1738	5.3615	5.167	4.1168
1e-10	5.4232	7.4747	8.6776	9.832	5.0569	3.9871	7.5403	4.9779	8.3639	3.9067		4.2426	4.7538	8.6561	7.3808	5.5052	5.7161		3.0411	4.4602	7.138	7.9461	5.927	5.927		3.2203	5.4353	7.8591	9.2938	9.2816	6.3975		7.2904	6.828	11.0672	10.3261	7.4463	7.1841		8.1028	8.1028	2.5183	5.5646	4.7469	4.1168
1e-09	5.8794	10.7744	10.9125	12.6729	5.7677	7.8208	8.8156	9.9346	11.9035	6.9523		6.1169	6.7984	9.2938	8.4967	5.927	6.3489		3.6493	3.6493	9.1582	9.697	7.6144	6.3489		4.2426	5.6057	9.4532	8.1779	10.0682	11.6413		7.9069	8.061	11.0672	18.7253	10.3304	10.8547		9.0909	10.5731	3.3306	4.143	3.2766	3.9067
5e-09	15.9655	19.0572	23.0117	24.6542	11.0479	17.192	14.395	26.1759	30.388	29.5316		11.3989	12.2508	10.7285	11.2068	12.6767	13.3094		5.2712	7.6026	11.8519	12.3906	8.2472	12.2548		6.2873	6.7984	9.6126	9.2938	13.4767	11.3791		8.98582	8.83169	12.0553	12.5494	10.0682	12.9523		10.5731	11.3142	5.3615	3.9399	4.1168	2.8565
1e-08	38.368	35.8923	41.5074	27.8656	27.498	32.1009	20.6919	52.9635	58.5737	64.6083		14.8066	13.4435	13.4385	13.7574	21.7465	21.3246		8.7177	8.515	14.6801	16.2963	18.5826	18.7935		6.7984	9.695	10.2503	10.7285	14.2632	15.8364		7.7528	9.4482	8.3498	11.5613	10.5926	13.2145		6.3735	6.8676	3.9399	4.5491	7.6875	5.7971
5e-08	98.2767	91.3805	92.2164	76.4081	69.2323	83.3021	70.3491	90.8247	94.8873	80.0462		37.6384	33.038	29.0611	33.0464	50.6433	51.698		22.9093	24.7339	30.1684	37.4411	42.6281	31.8709		15.6585	19.7478	17.1051	16.1486	26.3241	21.6046		11.606	12.5308	11.0672	13.5375	12.9523	16.0986		9.3379	8.8439	6.3769	7.1893	6.6373	4.9569
1e-07	87.7851	98.5185	96.9174	100	85.1747	85.8579	79.8342	94.9378	98.9512	81.2014		48.3728	53.8252	41.0171	55.8425	62.877	48.9559		37.3036	36.6954	41.8855	45.3872	54.8618	54.0181		21.4517	25.8818	23.3222	20.7716	33.6654	28.946		12.3767	14.2263	9.3379	9.585	18.7205	9.806		6.3735	10.5731	8.2047	6.7831	5.377	3.6967
5e-07	100	100	100	93.9476	100	100	100	92.1957	99.6067	100		62.5149	63.0261	61.2626	77.2039	74.267	76.3763		58.1855	43.5884	53.7374	55.7576	67.5174	56.5493		33.2084	37.1273	39.5823	41.0171	32.6167	42.3178		15.9217	21.9328	20.2075	15.2668	25.0131	16.8852		6.1265	7.3617	6.3769	7.5955	4.9569	3.6967
2.5e-06												67.2857	66.7746	64.7696	65.8855	74.478	80.3839		65.2813	66.5991	44.7138	51.7172	57.6039	61.4005		43.4316	48.5432	48.8283	53.6107	74.043	44.1531		21.1621	25.6319	24.6542	37.253	23.9643	37.3361		12.0553	14.0316	9.2201	9.0171	7.0573	5.7971
5e-06												71.2046	69.5008	67.6391	65.4073	85.4461	79.1183				49.8316	51.1785	76.1654	82.4931		50.9286	32.0157	57.9149	51.2195	46.5128	80.3356		31.0265	34.5715	23.1719	28.3597	32.3545	39.6959		12.5494	12.0553	8.6109	10.2356	6.4272	6.0071
	Each column is one experiment											Experiment1		Experiment2		Experiment3			Experiment1		Experiment2		Experiment3			Experiment1		Experiment2		Experiment3			Experiment1		Experiment2		Experiment3			Experiment1		Experiment2		Experiment3

## Sheet: 2B
	Percent of activity
Ca2+ concentration (M)	PAD4 alone											Heparin							Dp20							Dp16							Dp12							Dp8							Dp4
0	0	0.6228	0	0.1828	1.055	1.544	0	0	0.6396	0		0	0	0.7794	0	3.3137	0		0	0	0.9385	0.9385	0	0		0.4617	0.3543	0.302	0.6994	0	0		0.3543	0.5691	0	0.1431	0.2762	0.2762		0.9071	0.9071	1.4911	0.9624	0.4216	0.7123		1.4987	1.4001	1.2796
5e-06	0	0.0698	0	0	0.355	0	0	0	0	0		0	0	0	0	0	0		0	0	0	0	0	0		0.1396	0.0322	0	0.0636	0	0		0	0.0322	0	0	0.1308	0.2762		0.7099	0.7099	0.7508	0.7508	0.4216	0.2762		0.7099	0.7099	0.7508
1e-05	0	0	0	0	0.3057	0	0	0	0	0		0	0	0	0	0	0		0	0	0.6999	0	0	0		0	0	0	0	0	0		0	0	0	0	0.1308	0.2762		0.9071	0.6113	0	0	0.1308	0.4216		0.6113	0.7099	0
5e-05	0	0.408	0.4693	0.6199	1.055	1.4911	1.664	0	0.2762	0		24.175	20.8098	17.4024	12.8688	8.9083	11.0601		6.4807	6.9149	9.2897	9.1307	6.047	8.046		11.4142	5.4011	7.534	9.4413	3.4233	5.6722		3.3609	3.7904	3.4014	2.2888	3.329	5.9456		1.9917	1.5973	3.1832	2.2314	2.0206	1.7299		1.2029	1.1043	1.7026
7.5e-05	0.8901	1.7502	0.7079	0.9378	1.548	1.8084	3.5289	1.5492	1.8026	0		44.1489	46.8628	24.5606	27.8215	26.4094	28.4177		25.5862	28.1915	22.254	17.9591	40.2799	29.7851		19.6822	18.9305	15.8786	20.8853	24.4128	15.917		13.5617	13.7764	14.766	11.5871	18.5928	19.7558		4.8511	4.4567	4.3464	8.0478	9.4345	7.8354		1.8931	2.7805	2.1256
0.0001	5.1238	5.0789	4.8358	7.6134	2.1396	4.0292	11.9925	5.6722	3.9831	0		59.4551	59.5636	44.1263	52.2389	45.2015	49.2182		34.0534	40.1324	40.8653	35.1388	37.0315	42.1539		38.2583	35.8961	34.2367	30.0246	34.1579	41.7791		29.4535	29.1313	21.2032	25.8126	35.8918	24.8437		3.9637	5.0483	8.0478	7.7305	17.2845	11.7604		5.3441	3.1749	6.4615
0.000175	29.4941	20.0043	9.2102	27.4815	12.1475	10.2157	14.3595	22.976	27.8238	6.1496		76.1724	74.0013	65.76	67.1916	58.3991	51.6569		62.386	64.34	60.4311	61.306	62.019	52.1489		64.673	63.0624	62.1314	61.0188	59.5202	46.7766		55.546	55.2239	52.9921	54.3432	57.1159	49.9927		25.4585	27.8249	32.2652	21.7957	34.7289	46.6492		18.1621	12.1475	13.547
0.00025	34.5962	33.5338	17.7205	36.1043	22.8456	24.1223	43.4084	52.961	47.8122	12.6664		79.9718	78.3435	75.2247	73.4749	45.7754	61.1247		70.0934	69.2249	71.5661	66.5553	73.2634	75.3873		72.9411	73.2632	71.0323	74.2907	81.3843	76.5117		65.9616	63.3845	59.5089	65.3103	73.3973	62.0584		32.6563	34.6283	38.3989	43.3693	44.3233	56.5344		33.4451	33.9381	36.3896
0.0005	73.4043	70.364	61.465	68.9263	46.4603	56.5884	56.7494	70.8896	66.6376	60.0275		81.0573	82.1429	84.5303	80.474	76.6174	87.2328		77.1494	75.5211	77.9289	77.7698	69.5152	81.8841		81.8533	79.7058	84.7016	84.94	68.5157	73.7631		78.9542	75.3033	74.7675	81.5227	69.6177	74.9964		65.7858	61.4474	64.6256	70.019	65.6927	74.851		55.5315	69.5326	63.1451
0.001	88.1676	89.7455	79.0822	84.7016	81.0195	81.176	73.6049	82.0715	71.2894	84.1212		87.462	84.6396	88.5071	85.7234	77.4781	78.0519		80.2974	80.1889	82.9396	82.3033	80.8846	83.1334		87.9738	86.1484	87.0063	89.2315	78.1359	95.8771		85.3968	80.1353	90.5825	89.4699	93.0222	89.9695		86.7876	83.4352	80.4886	77.4217	71.3621	93.4584		82.9422	89.2526	80.8058
0.005	100	100	100	100	100	100	89.8867	94.1279	93.4584	86.9665		86.2679	86.2679	89.9388	86.8369	88.237	90.3888		84.8567	81.7086	84.3713	83.2578	87.0065	90.5047		86.1484	91.6246	89.9468	92.2515	91.3793	93.1284		90.6582	88.2959	96.3045	95.5098	93.1676	93.7491		102.465	98.3238	84.0842	96.3515	98.2556	77.613		103.352	103.254	96.563
0.01	96.2006	98.9799	99.4035	98.8874	99.2605	95.294	100	100	100	100		81.8172	83.7712	84.2122	82.3033	95.1227	95.553		79.8632	81.8172	81.8261	86.9164	87.3813	89.6302		90.9804	89.6918	92.013	95.8277	95.1274	98.6257		92.591	93.5574	98.0529	102.583	101.163	76.3047		100.592	91.8162	76.2585	95.8228	99.4185	107.414		97.8308	97.2392	97.5148
												Experiment1		Experiment2		Experiment3			Experiment1		Experiment2		Experiment3			Experiment1		Experiment2		Experiment3			Experiment1		Experiment2		Experiment3			Experiment1		Experiment2		Experiment3			Experiment1		Experiment2
	Each column is one experiment
[truncated: 3 more columns]

## Sheet: 2D
Oligomer length	Maximum activity from fit	SEM
4	2.937
8	31.57	13.74
12	52.81	7.598
16	55.32	3.031
20	66.23	2.327
60	100

## Sheet: 2E
Oligomer length	Ca0.5	SEM
0	370.27	25.403
4	394.67	10.689
8	286.4	33.973
12	155.67	9.1732
16	127.03	3.9219
20	109.67	2.7847
60	101.39	18.164

## Sheet: 2F
	Percent of activity
Oligo concentration (M)		Heparin							Dp12							Dp12 N-desulphated reacetylated
0		0	0	4.0628	4.2475	1.9587	1.7504		0	0	4.9861	3.8781	1.7504	0.2917		0	0	4.0628	4.9861	0.5001	2.1671
1e-10		0	0	3.5088	4.0628	0	1.9587		0	0	4.8015	4.9861	2.3755	1.7504		0	0	4.4321	4.9861	2.1671	1.7504
1e-09		0	0	9.603	7.2022	5.9179	4.2509		0	0	4.8015	4.6168	1.3336	1.3336		0	0	5.7248	4.9861	0	0.5001
5e-09		18.194	15.9589	24.0074	31.5789	19.0456	28.4226		0	0	8.3102	7.5716	4.0425	2.5839		0	0	6.6482	7.0175	1.3336	3.4174
1e-08		40.3219	59.097	55.771	61.1265	70.7231	54.6781		0	0	7.3869	9.7876	8.6268	12.586		0.7599	0	7.5716	7.5716	0.9169	0
5e-08		94.1886		80.5171	81.9945	85.3094	97.812		17.0764	14.8413	25.4848	21.422	16.5451	20.2959		0	0	7.7562	7.7562	1.3336	1.9587
1e-07		64.9084	83.6835	81.0711	97.5069	108.231	91.7691		31.1578	27.1346	31.7636	25.6694	20.921	22.3797		0	0	9.603	9.4183	2.3755	3.8341
5e-07		104.47	95.5297	81.8098	101.2	83.0173	101.146		53.9562	51.9446	43.398	53.7396	40.7168	37.7995		8.1359	4.3362	15.3278	12.1884	10.7106	12.586
2.5e-06				102.124	97.8763	114.274	80.1		44.3451	72.9549	66.6667	55.771	57.1786	70.9314		23.7819	21.7702	27.8855	19.5753	18.8373	13.2111
5e-06									44.1216	59.3205	62.9732	57.0637	55.5116	55.0948		24.2289	11.0416	27.1468	25.1154	24.0467	23.0048
		Experiment1		Experiment2		Experiment3			Experiment1		Experiment2		Experiment3			Experiment1		Experiment2		Experiment3

## Sheet: 2G
	Percent of activity
Ca2+ concentration (M)	PAD4 alone							Dp12							Dp12 N-desulphated reacetylated
0	1.6772	1.6772	0	0	0	0		1.5646	1.3395	0	0	0	0		1.6772	1.5646	0	0	0	0
5e-06	1.2832	1.452	0	0	0	0		1.3395	1.6772	0	0	0	0		1.7897	1.9023	0	0	0	0
1e-05	1.3395	1.3395	0	0	0	0		1.5646	1.5646	0	0	0	0		1.5646	1.5646	0	0	0	0
5e-05	1.7897	2.24	0	0	0	0		9.1063	5.7294	3.1752	3.6772	3.7199	3.2592		3.0279	2.9154	0	0	0	0.6104
7.5e-05	9.7816	6.0671	0.2887	0.1632	3.3744	1.4166		28.8046	18.8991	10.9563	9.9523	16.5035	22.6074		6.855	5.3917	2.6732	1.0417	3.1441	2.5682
0.0001	10.3444	11.2449	12.4623	5.8107	3.0289	3.1441		31.9563	30.1553	22.0005	21.4985	28.8264	29.2871		11.5826	15.1846	7.1913	8.0698	6.7143	6.3688
0.000175	33.8699	23.8519	26.1421	17.4824	29.7478	32.8573		60.0968	56.2697	46.8499	47.2264	59.2307	58.5397		29.1423	35.7834	39.1943	31.5387	30.3236	28.7113
0.00025	54.919	39.7231	48.8579	40.1983	43.5679	45.7561		70.9027	76.3057	58.3961	72.5778	71.2081	69.5958		57.9581	51.5421	51.368	49.2344	55.0846	51.9751
0.0005	75.968	73.2665	71.1973	72.0758	76.2755	72.3598		88.0122	91.389	78.6019	75.3389	82.6097	83.3007		72.7037	86.4363	73.8328	75.4644	78.694	81.2277
0.001	96.2292	88.2373	86.5085	81.865	89.4046	90.9018		94.2031	97.0171	86.885	89.5206	82.149	88.7136		98.9307	100.281	73.3308	95.5447	89.9804	94.5871
0.005	98.8181	101.182	97.9292	102.071	96.1995	102.303		88.9127	103.096	96.1722	94.0387	94.5871	94.2416		103.433	111.425	102.322	82.869	104.837	113.129
0.01	92.8523	102.983	99.6862	97.4272	100	100		101.745	105.009	99.6862	98.1802	99.6545	99.7697		106.472	111.538	105.208	100.816	102.994	106.565
	Experiment1		Experiment2		Experiment3			Experiment1		Experiment2		Experiment3			Experiment1		Experiment2		Experiment3
