# Supplementary material for: Glycosaminoglycans activate peptidylarginine deiminase 4 by enhancing calcium affinity
Source: Proc Natl Acad Sci U S A. 2025 Oct 30;122(44):e2508369122. doi: 10.1073/pnas.2508369122 (PMC12595441; doi:10.1073/pnas.2508369122)
Supplement: Supplementary file 4 — Dataset S03 (XLSX) [file pnas.2508369122.sd03.xlsx]

## Sheet: 4A
	Normalized Trp fluorescence
Time (min.)	PAD4 WT		PAD4126/128/131/134/137		PAD459/60/61/81/91		PAD4123/126/128		PAD48		PAD4435		PAD48/435
20	0.292857		0.127382		0.12758		0.682393		0.4266		0.163678		1.06494
20.0083	0.297842		0.127382		0.125816		0.684949		0.416562		0.163678		1.07445
20.0167	0.296595		0.127382		0.125816		0.674726		0.406524		0.163678		1.07445
20.025	0.297842		0.129816		0.125816		0.67217		0.401506		0.167315		1.06494
20.0333	0.297842		0.127382		0.125816		0.669614		0.396487		0.163678		1.0174
20.0417	0.294103		0.127382		0.125816		0.656835		0.401506		0.160041		0.998384
20.05	0.286626		0.128194		0.125229		0.649168		0.396487		0.149129		1.0174
20.0583	0.281641		0.12576		0.126992		0.65428		0.401506		0.149129		1.02691
20.0667	0.281641		0.122514		0.128168		0.656835		0.4266		0.170953		0.998384
20.075	0.284133		0.121703		0.12758		0.667059		0.431619		0.189139		0.998384
20.0833	0.286626		0.121703		0.12758		0.682393		0.446675		0.189139		1.0174
20.0917	0.287872		0.122514		0.128168		0.679837		0.451694		0.181864		1.00789
20.1	0.290364		0.123326		0.129344		0.674726		0.451694		0.178227		1.05543
20.1083	0.292857		0.124137		0.128168		0.669614		0.456713		0.167315		1.09347
20.1167	0.292857		0.128194		0.128756		0.661947		0.471769		0.149129		1.1315
20.125	0.294103		0.130628		0.13052		0.664503		0.481807		0.141854		1.16954
20.1333	0.292857		0.129005		0.129932		0.667059		0.46675		0.141854		1.16954
20.1417	0.289118		0.129005		0.13052		0.667059		0.4266		0.141854		1.12199
20.15	0.284133		0.128194		0.131108		0.669614		0.396487		0.145492		1.06494
20.1583	0.277902		0.127382		0.131696		0.67217		0.396487		0.156403		1.04593
20.1667	0.27541		0.127382		0.132872		0.667059		0.406524		0.167315		1.00789
20.175	0.279149		0.129005		0.134047		0.656835		0.4266		0.156403		0.988875
20.1833	0.281641		0.130628		0.136399		0.65428		0.441656		0.149129		1.03642
20.1917	0.28538		0.129816		0.135811		0.659391		0.46675		0.149129		1.04593
20.2	0.284133		0.129005		0.134635		0.667059		0.481807		0.145492		1.04593
20.2083	0.28538		0.128194		0.13052		0.667059		0.486826		0.149129		1.03642
20.2167	0.286626		0.129005		0.12758		0.667059		0.496863		0.149129		1.0174
20.225	0.286626		0.128194		0.126992		0.669614		0.496863		0.149129		1.0174
20.2333	0.287872		0.12576		0.12758		0.664503		0.481807		0.145492		1.02691
20.2417	0.286626		0.124137		0.128168		0.661947		0.471769		0.149129		1.04593
20.25	0.282887		0.124137		0.128168		0.664503		0.461731		0.160041		1.03642
20.2583	0.277902		0.123326		0.12758		0.669614		0.451694		0.170953		1.00789
20.2667	0.274164		0.119269		0.129344		0.664503		0.441656		0.178227		1.00789
20.275	0.271671		0.116835		0.13052		0.656835		0.421581		0.181864		1.03642
20.2833	0.276656		0.118457		0.129932		0.656835		0.411543		0.178227		1.05543
20.2917	0.280395		0.122514		0.12758		0.669614		0.416562		0.170953		1.06494
20.3	0.282887		0.126571		0.125816		0.682393		0.421581		0.160041		1.06494
20.3083	0.280395		0.128194		0.125816		0.690061		0.411543		0.160041		1.05543
20.3167	0.280395		0.127382		0.124641		0.692616		0.411543		0.160041		1.05543
20.325	0.28538		0.123326		0.125816		0.687505		0.406524		0.156403		1.07445
20.3333	0.284133		0.121703		0.126404		0.679837		0.391468		0.167315		1.09347
20.3417	0.281641		0.120892		0.126992		0.67217		0.386449		0.163678		1.06494
20.35	0.27541		0.12008		0.12758		0.669614		0.366374		0.163678		1.06494
20.3583	0.272918		0.12008		0.128168		0.67217		0.356336		0.160041		1.04593
20.3667	0.269179		0.120892		0.129932		0.67217		0.356336		0.156403		1.03642
20.375	0.266687		0.121703		0.13052		0.669614		0.376412		0.156403		1.00789
20.3833	0.270425		0.123326		0.128756		0.661947		0.386449		0.160041		0.998384
20.3917	0.271671		0.122514		0.12758		0.656835		0.401506		0.156403		0.96035
20.4	0.270425		0.123326		0.125816		0.65428		0.416562		0.141854		0.950841
20.4083	0.272918		0.121703		0.124053		0.649168		0.431619		0.130942		0.969858
20.4167	0.272918		0.117646		0.123465		0.641501		0.4266		0.127305		0.96035
20.425	0.271671		0.116835		0.123465		0.633833		0.4266		0.130942		0.979367
20.4333	0.270425		0.12008		0.124641		0.631278		0.431619		0.13458		0.988875
20.4417	0.274164		0.120892		0.125229		0.641501		0.421581		0.138217		0.969858
20.45	0.27541		0.122514		0.125816		0.651724		0.416562		0.145492		0.950841
20.4583	0.271671		0.123326		0.125816		0.65428		0.421581		0.152766		0.912808
20.4667	0.266687		0.124137		0.128168		0.65428		0.4266		0.156403		0.884283
20.475	0.264194		0.122514		0.12758		0.651724		0.4266		0.156403		0.903299
20.4833	0.266687		0.118457		0.125816		0.661947		0.421581		0.156403		0.922316
20.4917	0.266687		0.116023		0.124053		0.661947		0.421581		0.152766		0.950841
20.5	0.266687		0.116023		0.121113		0.656835		0.421581		0.145492		0.979367
20.5083	0.270425		0.118457		0.118761		0.65428		0.421581		0.13458		0.96035
20.5167	0.274164		0.12008		0.117585		0.649168		0.406524		0.120031		0.941333
20.525	0.279149		0.120892		0.118173		0.644057		0.406524		0.127305		0.969858
20.5333	0.28538		0.120892		0.118761		0.641501		0.411543		0.138217		1.00789
20.5417	0.287872		0.120892		0.119349		0.644057		0.411543		0.149129		1.09347
20.55	0.282887		0.12008		0.119349		0.649168		0.401506		0.152766		1.11248
20.5583	0.27541		0.12008		0.119349		0.649168		0.406524		0.145492		1.07445
20.5667	0.269179		0.120892		0.119937		0.646612		0.411543		0.13458		1.03642
20.575	0.266687		0.117646		0.121113		0.641501		0.416562		0.130942		1.02691
20.5833	0.267933		0.115212		0.121113		0.638945		0.416562		0.130942		0.998384
20.5917	0.267933		0.115212		0.119937		0.641501		0.416562		0.127305		0.988875
20.6	0.267933		0.117646		0.118173		0.646612		0.4266		0.116393		1.0174
20.6083	0.266687		0.12008		0.11641		0.65428		0.436637		0.109119		1.02691
20.6167	0.266687		0.121703		0.11641		0.65428		0.461731		0.105481		1.0174
20.625	0.267933		0.121703		0.116998		0.641501		0.46675		0.109119		1.00789
20.6333	0.269179		0.120892		0.116998		0.636389		0.451694		0.116393		1.00789
20.6417	0.274164		0.120892		0.115234		0.636389		0.446675		0.123668		0.998384
20.65	0.277902		0.120892		0.11347		0.633833		0.436637		0.127305		0.988875
20.6583	0.276656		0.118457		0.111118		0.633833		0.421581		0.130942		0.988875
20.6667	0.276656		0.116023		0.111706		0.636389		0.411543		0.130942		0.998384
20.675	0.27541		0.115212		0.11347		0.633833		0.396487		0.123668		0.998384
20.6833	0.27541		0.115212		0.114646		0.628722		0.401506		0.105481		0.969858
20.6917	0.27541		0.112778		0.116998		0.631278		0.411543		0.109119		0.969858
20.7	0.276656		0.111967		0.118173		0.638945		0.4266		0.120031		0.988875
20.7083	0.277902		0.112778		0.118173		0.651724		0.421581		0.13458		1.00789
20.7167	0.277902		0.114401		0.116998		0.651724		0.411543		0.13458		1.0174
20.725	0.276656		0.117646		0.11641		0.644057		0.406524		0.127305		1.0174
20.7333	0.274164		0.120892		0.116998		0.641501		0.391468		0.123668		0.988875
20.7417	0.27541		0.121703		0.117585		0.628722		0.396487		0.123668		0.969858
20.75	0.274164		0.123326		0.117585		0.626166		0.411543		0.116393		0.969858
20.7583	0.272918		0.124948		0.118761		0.631278		0.416562		0.109119		0.988875
20.7667	0.271671		0.123326		0.118761		0.641501		0.411543		0.120031		1.00789
20.775	0.269179		0.120892		0.118761		0.646612		0.421581		0.13458		0.988875
20.7833	0.269179		0.12008		0.118761		0.646612		0.436637		0.141854		0.96035
20.7917	0.266687		0.116835		0.117585		0.638945		0.441656		0.145492		0.96035
20.8	0.266687		0.114401		0.116998		0.641501		0.4266		0.141854		0.998384
20.8083	0.267933		0.112778		0.117585		0.641501		0.421581		0.130942		1.05543
20.8167	0.270425		0.111967		0.116998		0.644057		0.421581		0.120031		1.07445
20.825	0.271671		0.111967		0.115822		0.636389		0.416562		0.112756		1.06494
20.8333	0.271671		0.112778		0.115234		0.626166		0.401506		0.116393		1.06494
20.8417	0.272918		0.112778		0.114058		0.618499		0.391468		0.130942		1.09347
20.85	0.272918		0.112778		0.112294		0.621055		0.396487		0.152766		1.09347
20.8583	0.270425		0.112778		0.111706		0.62361		0.396487		0.160041		1.09347
20.8667	0.269179		0.111967		0.112882		0.62361		0.396487		0.156403		1.08396
20.875	0.270425		0.112778		0.112882		0.62361		0.406524		0.156403		1.05543
20.8833	0.271671		0.113589		0.114058		0.626166		0.406524		0.163678		1.00789
20.8917	0.267933		0.113589		0.11641		0.628722		0.401506		0.167315		0.950841
20.9	0.266687		0.115212		0.117585		0.633833		0.401506		0.163678		0.950841
20.9083	0.267933		0.118457		0.118173		0.631278		0.401506		0.152766		0.979367
20.9167	0.271671		0.121703		0.11641		0.631278		0.401506		0.141854		0.988875
20.925	0.277902		0.12008		0.115234		0.631278		0.396487		0.141854		0.988875
20.9333	0.276656		0.118457		0.112294		0.628722		0.396487		0.141854		0.969858
20.9417	0.272918		0.118457		0.111118		0.631278		0.376412		0.145492		0.969858
20.95	0.274164		0.117646		0.112294		0.631278		0.356336		0.141854		0.979367
20.9583	0.274164		0.119269		0.112294		0.628722		0.361355		0.138217		0.979367
20.9667	0.271671		0.121703		0.11347		0.628722		0.366374		0.138217		0.96035
20.975	0.267933		0.123326		0.114058		0.62361		0.366374		0.138217		0.950841
20.9833	0.269179		0.121703		0.114646		0.62361		0.366374		0.130942		0.96035
20.9917	0.269179		0.117646		0.115234		0.628722		0.371393		0.130942		0.969858
21	0.269179		0.116023		0.114646		0.638945		0.371393		0.13458		0.969858
21.0083	0.267933		0.116023		0.115822		0.651724		0.376412		0.145492		0.950841
21.0167	0.266687		0.117646		0.115822		0.661947		0.376412		0.145492		0.941333
21.025	0.26544		0.119269		0.116998		0.661947		0.38143		0.138217		0.931825
21.0333	0.266687		0.119269		0.116998		0.656835		0.396487		0.13458		0.912808
21.0417	0.267933		0.117646		0.11641		0.649168		0.411543		0.127305		0.903299
21.05	0.26544		0.118457		0.115822		0.641501		0.411543		0.123668		0.912808
21.0583	0.26544		0.117646		0.115822		0.638945		0.401506		0.123668		0.912808
21.0667	0.26544		0.115212		0.115822		0.633833		0.401506		0.123668		0.922316
21.075	0.266687		0.114401		0.11641		0.631278		0.401506		0.127305		0.931825
21.0833	0.267933		0.115212		0.11641		0.633833		0.406524		0.130942		0.941333
21.0917	0.269179		0.115212		0.11641		0.638945		0.401506		0.127305		0.922316
21.1	0.267933		0.112778		0.116998		0.638945		0.406524		0.112756		0.912808
21.1083	0.266687		0.113589		0.115234		0.631278		0.411543		0.101844		0.950841
21.1167	0.262948		0.116023		0.114646		0.626166		0.416562		0.0872949		0.941333
21.125	0.260456		0.116835		0.115822		0.618499		0.416562		0.0763831		0.950841
21.1333	0.260456		0.120892		0.117585		0.610831		0.421581		0.0909322		0.96035
21.1417	0.261702		0.124137		0.11641		0.610831		0.431619		0.105481		0.969858
21.15	0.261702		0.124137		0.114646		0.615943		0.4266		0.112756		0.979367
21.1583	0.262948		0.121703		0.114058		0.62361		0.421581		0.123668		0.979367
21.1667	0.260456		0.119269		0.114058		0.618499		0.406524		0.138217		0.998384
21.175	0.26544		0.119269		0.11347		0.62361		0.391468		0.141854		1.00789
21.1833	0.26544		0.12008		0.112882		0.638945		0.386449		0.145492		0.950841
21.1917	0.264194		0.120892		0.11347		0.644057		0.386449		0.149129		0.922316
21.2	0.26544		0.12008		0.11641		0.641501		0.386449		0.138217		0.893791
21.2083	0.26544		0.116023		0.118761		0.641501		0.401506		0.120031		0.865266
21.2167	0.267933		0.114401		0.11641		0.641501		0.416562		0.0982068		0.855757
21.225	0.269179		0.114401		0.11347		0.636389		0.431619		0.0982068		0.865266
21.2333	0.270425		0.113589		0.111706		0.62361		0.441656		0.109119		0.893791
21.2417	0.271671		0.114401		0.112294		0.62361		0.441656		0.123668		0.912808
21.25	0.270425		0.115212		0.112294		0.626166		0.421581		0.138217		0.912808
21.2583	0.267933		0.115212		0.112882		0.626166		0.411543		0.138217		0.903299
21.2667	0.264194		0.115212		0.11347		0.62361		0.401506		0.13458		0.893791
21.275	0.261702		0.115212		0.114058		0.618499		0.416562		0.13458		0.855757
21.2833	0.261702		0.115212		0.114058		0.62361		0.421581		0.13458		0.808215
21.2917	0.264194		0.123326		0.114646		0.631278		0.436637		0.138217		0.789198
21.3	0.267933		0.140364		0.114646		0.638945		0.441656		0.141854		0.808215
21.3083	0.270425		0.159025		0.114058		0.644057		0.446675		0.138217		0.817724
21.3167	0.269179		0.172818		0.114058		0.638945		0.431619		0.127305		0.846249
21.325	0.262948		0.173629		0.11347		0.636389		0.416562		0.109119		0.874774
21.3333	0.261702		0.168761		0.111706		0.636389		0.421581		0.0945695		0.903299
21.3417	0.264194		0.159836		0.112294		0.636389		0.416562		0.0909322		0.912808
21.35	0.267933		0.148477		0.11347		0.628722		0.411543		0.0909322		0.912808
21.3583	0.269179		0.138741		0.114646		0.628722		0.411543		0.0982068		0.912808
21.3667	0.271671		0.129816		0.11347		0.628722		0.396487		0.105481		0.912808
21.375	0.270425		0.124948		0.112882		0.626166		0.396487		0.116393		0.922316
21.3833	0.266687		0.12576		0.114646		0.633833		0.406524		0.116393		0.950841
21.3917	0.264194		0.12576		0.115822		0.636389		0.406524		0.116393		0.96035
21.4	0.262948		0.123326		0.116998		0.633833		0.391468		0.120031		0.969858
21.4083	0.259209		0.122514		0.118761		0.636389		0.386449		0.120031		0.969858
21.4167	0.259209		0.121703		0.117585		0.631278		0.411543		0.116393		0.96035
21.425	0.264194		0.12008		0.115822		0.626166		0.4266		0.127305		0.950841
21.4333	0.267933		0.119269		0.115234		0.628722		0.4266		0.127305		0.950841
21.4417	0.266687		0.118457		0.116998		0.621055		0.421581		0.116393		0.903299
21.45	0.267933		0.12008		0.118761		0.608276		0.4266		0.116393		0.846249
21.4583	0.266687		0.120892		0.119937		0.610831		0.411543		0.112756		0.808215
21.4667	0.264194		0.118457		0.119349		0.610831		0.396487		0.105481		0.827232
21.475	0.259209		0.115212		0.117585		0.613387		0.406524		0.112756		0.846249
21.4833	0.256717		0.112778		0.116998		0.62361		0.4266		0.123668		0.865266
21.4917	0.259209		0.112778		0.118173		0.633833		0.451694		0.120031		0.893791
21.5	0.261702		0.113589		0.118173		0.633833		0.46675		0.112756		0.912808
21.5083	0.26544		0.113589		0.118173		0.628722		0.46675		0.112756		0.903299
21.5167	0.267933		0.115212		0.118173		0.62361		0.456713		0.116393		0.874774
21.525	0.267933		0.116835		0.11641		0.628722		0.441656		0.116393		0.865266
21.5333	0.26544		0.12008		0.114646		0.628722		0.436637		0.120031		0.884283
21.5417	0.267933		0.122514		0.112294		0.626166		0.436637		0.127305		0.893791
21.55	0.266687		0.122514		0.11053		0.628722		0.4266		0.127305		0.865266
21.5583	0.264194		0.122514		0.11053		0.631278		0.396487		0.123668		0.865266
21.5667	0.262948		0.120892		0.111706		0.633833		0.376412		0.112756		0.893791
21.575	0.261702		0.119269		0.112294		0.638945		0.38143		0.120031		0.884283
21.5833	0.259209		0.119269		0.114646		0.633833		0.396487		0.123668		0.874774
21.5917	0.257963		0.118457		0.118173		0.62361		0.406524		0.120031		0.884283
21.6	0.257963		0.120892		0.119937		0.618499		0.406524		0.112756		0.912808
21.6083	0.256717		0.12008		0.119349		0.615943		0.401506		0.112756		0.912808
21.6167	0.255471		0.12008		0.118173		0.615943		0.416562		0.109119		0.903299
21.625	0.259209		0.118457		0.115822		0.610831		0.431619		0.0982068		0.893791
21.6333	0.264194		0.119269		0.115822		0.60572		0.446675		0.0982068		0.893791
21.6417	0.26544		0.119269		0.115234		0.595497		0.456713		0.105481		0.912808
21.65	0.26544		0.120892		0.114646		0.598052		0.461731		0.109119		0.912808
21.6583	0.26544		0.120892		0.11347		0.603164		0.441656		0.116393		0.903299
21.6667	0.26544		0.120892		0.112294		0.608276		0.416562		0.130942		0.903299
21.675	0.26544		0.120892		0.112294		0.615943		0.411543		0.13458		0.884283
21.6833	0.262948		0.119269		0.114058		0.618499		0.406524		0.127305		0.846249
21.6917	0.262948		0.119269		0.114058		0.621055		0.401506		0.123668		0.817724
21.7	0.26544		0.12008		0.114646		0.621055		0.406524		0.127305		0.808215
21.7083	0.266687		0.122514		0.111706		0.626166		0.411543		0.127305		0.855757
21.7167	0.266687		0.127382		0.109942		0.628722		0.421581		0.123668		0.893791
21.725	0.26544		0.129005		0.109942		0.628722		0.436637		0.123668		0.912808
21.7333	0.269179		0.128194		0.111706		0.633833		0.446675		0.123668		0.922316
21.7417	0.272918		0.124948		0.112294		0.646612		0.436637		0.120031		0.96035
21.75	0.27541		0.12008		0.11347		0.651724		0.431619		0.120031		0.969858
21.7583	0.27541		0.119269		0.114646		0.656835		0.431619		0.112756		0.96035
21.7667	0.272918		0.119269		0.115234		0.664503		0.431619		0.112756		0.941333
21.775	0.267933		0.118457		0.11641		0.661947		0.4266		0.112756		0.941333
21.7833	0.26544		0.118457		0.11641		0.651724		0.416562		0.101844		0.941333
21.7917	0.267933		0.117646		0.115822		0.644057		0.411543		0.0982068		0.931825
21.8	0.267933		0.118457		0.115822		0.646612		0.396487		0.105481		0.950841
21.8083	0.266687		0.117646		0.11641		0.644057		0.38143		0.112756		0.969858
21.8167	0.266687		0.117646		0.116998		0.641501		0.38143		0.109119		0.96035
21.825	0.266687		0.118457		0.118173		0.641501		0.376412		0.0982068		0.96035
21.8333	0.267933		0.119269		0.117585		0.636389		0.38143		0.0872949		0.950841
21.8417	0.267933		0.12008		0.117585		0.633833		0.391468		0.0872949		0.941333
21.85	0.26544		0.123326		0.118173		0.626166		0.396487		0.0909322		0.941333
21.8583	0.26544		0.124948		0.118173		0.618499		0.411543		0.0945695		0.922316
21.8667	0.262948		0.128194		0.115234		0.610831		0.416562		0.116393		0.931825
21.875	0.255471		0.129005		0.111706		0.608276		0.416562		0.127305		0.931825
21.8833	0.251732		0.128194		0.112294		0.603164		0.416562		0.138217		0.912808
21.8917	0.24924		0.127382		0.11347		0.600608		0.416562		0.149129		0.865266
21.9	0.246747		0.124948		0.112882		0.608276		0.406524		0.152766		0.855757
21.9083	0.24924		0.124137		0.112882		0.621055		0.406524		0.145492		0.855757
21.9167	0.252978		0.124137		0.111706		0.631278		0.411543		0.138217		0.827232
21.925	0.256717		0.123326		0.111118		0.628722		0.421581		0.127305		0.836741
21.9333	0.261702		0.121703		0.11053		0.626166		0.4266		0.120031		0.855757
21.9417	0.264194		0.122514		0.111118		0.626166		0.431619		0.123668		0.893791
21.95	0.261702		0.123326		0.114058		0.626166		0.441656		0.120031		0.922316
21.9583	0.260456		0.124948		0.115822		0.628722		0.441656		0.116393		0.950841
21.9667	0.261702		0.126571		0.115822		0.633833		0.431619		0.120031		0.96035
21.975	0.261702		0.126571		0.115234		0.636389		0.421581		0.123668		1.0174
21.9833	0.259209		0.126571		0.11641		0.641501		0.406524		0.138217		1.12199
21.9917	0.255471		0.127382		0.114646		0.646612		0.401506		0.13458		1.17904
22	0.256717		0.12576		0.115234		0.649168		0.406524		0.127305		1.19806
22.0083	0.257963		0.122514		0.115234		0.649168		0.416562		0.127305		1.18855
22.0167	0.257963		0.120892		0.114646		0.649168		0.431619		0.127305		1.17904
22.025	0.262948		0.120892		0.114646		0.656835		0.431619		0.127305		1.16003
22.0333	0.266687		0.119269		0.112882		0.659391		0.431619		0.123668		1.14101
22.0417	0.271671		0.119269		0.111706		0.65428		0.4266		0.123668		1.14101
22.05	0.276656		0.119269		0.112882		0.644057		0.431619		0.123668		1.12199
22.0583	0.277902		0.120892		0.114058		0.638945		0.431619		0.127305		1.08396
22.0667	0.279149		0.122514		0.115234		0.638945		0.436637		0.145492		1.05543
22.075	0.279149		0.122514		0.114646		0.631278		0.431619		0.152766		1.0174
22.0833	0.272918		0.121703		0.114646		0.631278		0.421581		0.152766		0.988875
22.0917	0.267933		0.116835		0.115822		0.644057		0.421581		0.141854		0.979367
22.1	0.264194		0.113589		0.117585		0.659391		0.421581		0.149129		0.950841
22.1083	0.26544		0.113589		0.117585		0.667059		0.416562		0.156403		0.912808
22.1167	0.266687		0.112778		0.117585		0.67217		0.421581		0.145492		0.912808
22.125	0.269179		0.111155		0.118173		0.67217		0.441656		0.13458		0.922316
22.1333	0.270425		0.113589		0.118761		0.667059		0.461731		0.13458		0.979367
22.1417	0.270425		0.114401		0.118761		0.667059		0.471769		0.141854		0.988875
22.15	0.267933		0.116023		0.118761		0.664503		0.46675		0.130942		0.998384
22.1583	0.26544		0.12008		0.118173		0.659391		0.441656		0.112756		1.0174
22.1667	0.26544		0.122514		0.116998		0.656835		0.4266		0.101844		1.03642
22.175	0.262948		0.124137		0.115822		0.649168		0.416562		0.0872949		1.05543
22.1833	0.257963		0.12576		0.116998		0.641501		0.416562		0.0909322		1.02691
22.1917	0.256717		0.126571		0.118173		0.641501		0.411543		0.0982068		0.988875
22.2	0.257963		0.126571		0.119937		0.641501		0.421581		0.109119		0.969858
22.2083	0.260456		0.127382		0.122289		0.649168		0.431619		0.116393		0.979367
22.2167	0.257963		0.12576		0.121701		0.664503		0.431619		0.123668		0.998384
22.225	0.254225		0.123326		0.119937		0.669614		0.436637		0.130942		0.988875
22.2333	0.251732		0.124948		0.118173		0.669614		0.441656		0.13458		0.979367
22.2417	0.252978		0.129005		0.115822		0.664503		0.4266		0.130942		0.998384
22.25	0.251732		0.13225		0.115234		0.659391		0.411543		0.123668		1.00789
22.2583	0.24924		0.133062		0.115234		0.659391		0.4266		0.123668		0.998384
22.2667	0.247994		0.133062		0.114058		0.659391		0.441656		0.130942		0.979367
22.275	0.250486		0.13225		0.114058		0.667059		0.446675		0.138217		0.979367
22.2833	0.255471		0.130628		0.114646		0.667059		0.451694		0.141854		0.969858
22.2917	0.259209		0.130628		0.11641		0.67217		0.436637		0.141854		0.969858
22.3	0.261702		0.129816		0.118761		0.674726		0.4266		0.141854		0.979367
22.3083	0.264194		0.130628		0.121113		0.677282		0.421581		0.141854		0.969858
22.3167	0.264194		0.129005		0.122289		0.684949		0.4266		0.141854		0.96035
22.325	0.262948		0.129816		0.122289		0.700284		0.411543		0.145492		0.969858
22.3333	0.264194		0.13225		0.123465		0.700284		0.416562		0.149129		0.96035
22.3417	0.266687		0.134685		0.123465		0.687505		0.421581		0.145492		0.950841
22.35	0.269179		0.133873		0.122289		0.687505		0.431619		0.145492		0.969858
22.3583	0.267933		0.134685		0.120525		0.690061		0.4266		0.149129		0.969858
22.3667	0.266687		0.136307		0.119937		0.692616		0.421581		0.149129		0.969858
22.375	0.26544		0.137119		0.120525		0.690061		0.416562		0.149129		0.979367
22.3833	0.260456		0.137119		0.122877		0.690061		0.411543		0.141854		0.998384
22.3917	0.256717		0.13793		0.124053		0.695172		0.416562		0.138217		1.0174
22.4	0.257963		0.138741		0.124053		0.700284		0.441656		0.145492		1.00789
22.4083	0.259209		0.137119		0.122877		0.705395		0.461731		0.149129		0.988875
22.4167	0.257963		0.136307		0.122289		0.707951		0.476788		0.156403		0.988875
22.425	0.259209		0.133873		0.121113		0.702839		0.476788		0.160041		0.998384
22.4333	0.257963		0.133873		0.119349		0.700284		0.461731		0.152766		1.0174
22.4417	0.256717		0.13225		0.117585		0.697728		0.461731		0.163678		1.00789
22.45	0.257963		0.13225		0.115822		0.702839		0.476788		0.17459		0.998384
22.4583	0.260456		0.136307		0.115822		0.707951		0.486826		0.170953		0.998384
22.4667	0.264194		0.140364		0.115822		0.707951		0.491844		0.163678		1.0174
22.475	0.261702		0.141987		0.11641		0.702839		0.486826		0.163678		1.02691
22.4833	0.259209		0.141175		0.116998		0.700284		0.476788		0.178227		1.00789
22.4917	0.260456		0.141987		0.118173		0.700284		0.471769		0.189139		0.998384
22.5	0.262948		0.141175		0.121701		0.702839		0.46675		0.189139		0.998384
22.5083	0.257963		0.139553		0.123465		0.710507		0.446675		0.17459		1.0174
22.5167	0.256717		0.139553		0.124053		0.723286		0.441656		0.156403		1.02691
22.525	0.260456		0.139553		0.124641		0.723286		0.436637		0.152766		1.04593
22.5333	0.260456		0.137119		0.125816		0.723286		0.446675		0.149129		1.07445
22.5417	0.257963		0.133873		0.125816		0.72073		0.46675		0.13458		1.07445
22.55	0.252978		0.133062		0.125229		0.72073		0.476788		0.123668		1.05543
22.5583	0.254225		0.13225		0.123465		0.718174		0.481807		0.130942		1.05543
22.5667	0.256717		0.13225		0.124641		0.723286		0.491844		0.145492		1.08396
22.575	0.261702		0.133873		0.125229		0.733509		0.491844		0.152766		1.1315
22.5833	0.257963		0.135496		0.124641		0.736065		0.501882		0.181864		1.1315
22.5917	0.254225		0.135496		0.125229		0.733509		0.51192		0.192776		1.11248
22.6	0.256717		0.13793		0.125816		0.733509		0.506901		0.185502		1.10298
22.6083	0.260456		0.141175		0.126992		0.736065		0.51192		0.181864		1.06494
22.6167	0.260456		0.142798		0.128756		0.73862		0.521957		0.181864		1.05543
22.625	0.256717		0.144421		0.13052		0.746288		0.516939		0.196414		1.10298
22.6333	0.257963		0.144421		0.131696		0.756511		0.51192		0.203688		1.11248
22.6417	0.259209		0.143609		0.132284		0.766734		0.516939		0.203688		1.14101
22.65	0.261702		0.142798		0.132284		0.766734		0.526976		0.196414		1.16954
22.6583	0.267933		0.141987		0.131696		0.759067		0.526976		0.17459		1.20757
22.6667	0.267933		0.144421		0.129932		0.753955		0.516939		0.160041		1.19806
22.675	0.267933		0.146855		0.129344		0.753955		0.51192		0.163678		1.16954
22.6833	0.269179		0.146855		0.129344		0.756511		0.516939		0.170953		1.15052
22.6917	0.270425		0.145232		0.12758		0.764178		0.521957		0.163678		1.11248
22.7	0.267933		0.143609		0.126404		0.76929		0.521957		0.167315		1.08396
22.7083	0.267933		0.141175		0.126992		0.776957		0.521957		0.178227		1.06494
22.7167	0.264194		0.139553		0.126404		0.779513		0.526976		0.178227		1.06494
22.725	0.261702		0.139553		0.125816		0.779513		0.526976		0.170953		1.06494
22.7333	0.261702		0.141175		0.125816		0.779513		0.51192		0.170953		1.08396
22.7417	0.262948		0.141987		0.125229		0.78718		0.506901		0.167315		1.09347
22.75	0.262948		0.141175		0.125229		0.789736		0.501882		0.156403		1.08396
22.7583	0.262948		0.142798		0.125229		0.792292		0.491844		0.163678		1.08396
22.7667	0.26544		0.144421		0.125816		0.794848		0.481807		0.17459		1.09347
22.775	0.267933		0.146855		0.125816		0.797403		0.476788		0.17459		1.09347
22.7833	0.266687		0.148477		0.125816		0.799959		0.481807		0.170953		1.12199
22.7917	0.266687		0.148477		0.126404		0.799959		0.506901		0.17459		1.16954
22.8	0.26544		0.150912		0.128168		0.805071		0.526976		0.181864		1.18855
22.8083	0.262948		0.154968		0.129932		0.815294		0.547051		0.181864		1.18855
22.8167	0.259209		0.154157		0.13346		0.81785		0.55207		0.181864		1.17904
22.825	0.260456		0.152534		0.134047		0.805071		0.55207		0.17459		1.17904
22.8333	0.264194		0.153346		0.134047		0.797403		0.537014		0.170953		1.1315
22.8417	0.26544		0.154968		0.134635		0.797403		0.537014		0.170953		1.1315
22.85	0.266687		0.15578		0.135223		0.807626		0.542033		0.17459		1.14101
22.8583	0.267933		0.158214		0.13346		0.81785		0.572146		0.17459		1.14101
22.8667	0.269179		0.160648		0.131108		0.820405		0.582183		0.160041		1.15052
22.875	0.269179		0.16227		0.128168		0.825517		0.592221		0.149129		1.12199
22.8833	0.266687		0.163082		0.126404		0.828073		0.582183		0.152766		1.12199
22.8917	0.264194		0.163082		0.126992		0.83574		0.562108		0.170953		1.15052
22.9	0.262948		0.163893		0.128756		0.840852		0.557089		0.178227		1.18855
22.9083	0.262948		0.164705		0.131108		0.845963		0.557089		0.185502		1.16954
22.9167	0.262948		0.165516		0.134635		0.848519		0.567127		0.196414		1.16003
22.925	0.262948		0.165516		0.134047		0.848519		0.577164		0.207326		1.15052
22.9333	0.262948		0.164705		0.132872		0.851075		0.582183		0.210963		1.16954
22.9417	0.264194		0.164705		0.131108		0.85363		0.572146		0.210963		1.16954
22.95	0.267933		0.163893		0.129932		0.858742		0.547051		0.207326		1.18855
22.9583	0.270425		0.16227		0.128756		0.871521		0.55207		0.192776		1.21708
22.9667	0.271671		0.163082		0.12758		0.881744		0.562108		0.192776		1.23609
22.975	0.271671		0.164705		0.12758		0.876633		0.567127		0.196414		1.26462
22.9833	0.27541		0.169573		0.128168		0.881744		0.567127		0.192776		1.26462
22.9917	0.281641		0.174441		0.131108		0.886856		0.572146		0.192776		1.25511
23	0.284133		0.18012		0.132872		0.894523		0.572146		0.2146		1.2456
23.0083	0.280395		0.186611		0.134047		0.90219		0.592221		0.236424		1.22659
23.0167	0.277902		0.189856		0.134635		0.909858		0.607277		0.243698		1.20757
23.025	0.27541		0.189045		0.138163		0.920081		0.617315		0.236424		1.16954
23.0333	0.274164		0.184177		0.140515		0.93286		0.632371		0.229149		1.16954
23.0417	0.27541		0.181743		0.141103		0.937971		0.63739		0.229149		1.16003
23.05	0.279149		0.18012		0.140515		0.93286		0.63739		0.229149		1.17904
23.0583	0.280395		0.179309		0.139339		0.927748		0.63739		0.225512		1.22659
23.0667	0.279149		0.178498		0.138163		0.920081		0.622334		0.218237		1.26462
23.075	0.276656		0.18012		0.138163		0.914969		0.612296		0.218237		1.29314
23.0833	0.276656		0.181743		0.136399		0.907302		0.602258		0.2146		1.31216
23.0917	0.27541		0.182554		0.136987		0.914969		0.587202		0.221875		1.34069
23.1	0.274164		0.184177		0.137575		0.922637		0.587202		0.225512		1.34069
23.1083	0.271671		0.184988		0.137575		0.937971		0.592221		0.229149		1.29314
23.1167	0.267933		0.184177		0.137575		0.95075		0.612296		0.236424		1.25511
23.125	0.267933		0.183366		0.138751		0.960973		0.642409		0.243698		1.25511
23.1333	0.271671		0.184177		0.139927		0.971196		0.657465		0.250973		1.28364
23.1417	0.276656		0.184988		0.141103		0.986531		0.662484		0.247336		1.32167
23.15	0.279149		0.186611		0.142866		0.991643		0.677541		0.247336		1.34069
23.1583	0.280395		0.186611		0.142866		0.994198		0.687578		0.243698		1.34069
23.1667	0.284133		0.187422		0.143454		0.994198		0.68256		0.243698		1.35019
23.175	0.289118		0.189045		0.14463		0.991643		0.672522		0.240061		1.3597
23.1833	0.290364		0.189856		0.14463		0.996754		0.667503		0.240061		1.3597
23.1917	0.291611		0.190668		0.14463		0.996754		0.667503		0.247336		1.3597
23.2	0.290364		0.193102		0.14463		0.99931		0.657465		0.250973		1.35019
23.2083	0.287872		0.195536		0.14463		1.00187		0.662484		0.247336		1.3597
23.2167	0.284133		0.198781		0.145218		1.00698		0.672522		0.243698		1.35019
23.225	0.280395		0.202027		0.145806		1.01209		0.672522		0.247336		1.34069
23.2333	0.277902		0.202838		0.146394		1.01464		0.68256		0.243698		1.33118
23.2417	0.277902		0.203649		0.149334		1.02231		0.692597		0.25461		1.31216
23.25	0.282887		0.205272		0.148746		1.02487		0.707654		0.265522		1.31216
23.2583	0.284133		0.205272		0.149334		1.01976		0.717691		0.265522		1.32167
23.2667	0.284133		0.205272		0.149922		1.02742		0.732748		0.261885		1.33118
23.275	0.284133		0.206084		0.149922		1.03509		0.757842		0.250973		1.3597
23.2833	0.287872		0.208518		0.149334		1.05043		0.757842		0.236424		1.39774
23.2917	0.290364		0.210952		0.148746		1.05809		0.752823		0.236424		1.42626
23.3	0.291611		0.213386		0.148158		1.06576		0.752823		0.236424		1.43577
23.3083	0.284133		0.215008		0.146982		1.07087		0.742785		0.236424		1.4643
23.3167	0.280395		0.215008		0.146394		1.08621		0.732748		0.250973		1.45479
23.325	0.279149		0.215008		0.148158		1.09899		0.742785		0.265522		1.43577
23.3333	0.276656		0.212574		0.151097		1.10154		0.757842		0.283709		1.40725
23.3417	0.277902		0.21014		0.151097		1.1041		0.76788		0.29462		1.42626
23.35	0.280395		0.21014		0.151097		1.10921		0.752823		0.298258		1.49282
23.3583	0.286626		0.211763		0.151685		1.11688		0.737767		0.305532		1.53085
23.3667	0.290364		0.212574		0.151685		1.12965		0.727729		0.316444		1.54987
23.375	0.292857		0.215008		0.151685		1.13988		0.72271		0.323719		1.54036
23.3833	0.294103		0.220688		0.151685		1.14499		0.732748		0.323719		1.53085
23.3917	0.299088		0.223933		0.151685		1.15521		0.747804		0.323719		1.54036
23.4	0.300334		0.227179		0.152273		1.17055		0.742785		0.323719		1.56889
23.4083	0.297842		0.230424		0.152273		1.17566		0.737767		0.312807		1.55938
23.4167	0.296595		0.231235		0.153449		1.18077		0.747804		0.301895		1.52135
23.425	0.300334		0.232858		0.155213		1.18333		0.76788		0.298258		1.49282
23.4333	0.30158		0.235292		0.158152		1.18588		0.772898		0.305532		1.48331
23.4417	0.302826		0.236915		0.159916		1.19355		0.762861		0.312807		1.50233
23.45	0.304073		0.236915		0.161092		1.20122		0.752823		0.312807		1.53085
23.4583	0.305319		0.237726		0.161092		1.20633		0.76788		0.301895		1.56889
23.4667	0.302826		0.24016		0.159328		1.21144		0.787955		0.29462		1.59741
23.475	0.30158		0.242594		0.159916		1.22166		0.80803		0.301895		1.62594
23.4833	0.299088		0.24584		0.159328		1.237		0.818068		0.301895		1.63545
23.4917	0.299088		0.246651		0.15874		1.24978		0.823087		0.305532		1.61643
23.5	0.300334		0.247462		0.159916		1.25744		0.818068		0.301895		1.60692
23.5083	0.297842		0.247462		0.162856		1.26256		0.803011		0.305532		1.60692
23.5167	0.295349		0.248274		0.16462		1.26767		0.797992		0.312807		1.61643
23.525	0.292857		0.250708		0.166383		1.27533		0.818068		0.316444		1.61643
23.5333	0.289118		0.253142		0.166971		1.283		0.828105		0.316444		1.60692
23.5417	0.294103		0.253142		0.167559		1.29322		0.833124		0.316444		1.59741
23.55	0.300334		0.253953		0.168735		1.31367		0.843162		0.327356		1.60692
23.5583	0.302826		0.25801		0.168147		1.32901		0.858218		0.334631		1.64496
23.5667	0.304073		0.261255		0.167559		1.33923		0.873275		0.330993		1.66397
23.575	0.306565		0.262878		0.166971		1.34434		0.878294		0.330993		1.64496
23.5833	0.31155		0.26369		0.167559		1.34434		0.883312		0.341905		1.64496
23.5917	0.310304		0.262067		0.169323		1.3469		0.89335		0.356454		1.6925
23.6	0.31155		0.262878		0.171087		1.35456		0.89335		0.363729		1.71151
23.6083	0.312796		0.262878		0.170499		1.35456		0.89335		0.363729		1.71151
23.6167	0.310304		0.266124		0.169911		1.36734		0.888331		0.352817		1.6925
23.625	0.31155		0.266124		0.170499		1.38779		0.888331		0.34918		1.70201
23.6333	0.312796		0.269369		0.173439		1.40312		0.89335		0.352817		1.73053
23.6417	0.314042		0.272614		0.176378		1.41335		0.908407		0.363729		1.75906
23.65	0.314042		0.276671		0.178142		1.42613		0.923463		0.367366		1.75906
23.6583	0.315288		0.282351		0.177554		1.4389		0.938519		0.363729		1.77807
23.6667	0.314042		0.283973		0.179906		1.45168		0.953576		0.352817		1.79709
23.675	0.316535		0.284785		0.182258		1.46191		0.958595		0.345543		1.8066
23.6833	0.321519		0.284785		0.184021		1.46957		0.963614		0.34918		1.77807
23.6917	0.322766		0.287219		0.184021		1.4798		0.953576		0.356454		1.77807
23.7	0.324012		0.290464		0.184609		1.48491		0.948557		0.374641		1.81611
23.7083	0.321519		0.294521		0.185197		1.49513		0.958595		0.38919		1.82562
23.7167	0.319027		0.297766		0.184609		1.50535		0.968632		0.396465		1.79709
23.725	0.319027		0.299389		0.184609		1.51813		0.97867		0.407376		1.77807
23.7333	0.320273		0.3002		0.185197		1.53602		0.988708		0.418288		1.76857
23.7417	0.322766		0.302634		0.185785		1.55136		1.00376		0.418288		1.78758
23.75	0.322766		0.304257		0.188137		1.55903		1.01882		0.411014		1.79709
23.7583	0.330243		0.307503		0.189901		1.56158		1.01882		0.400102		1.81611
23.7667	0.332735		0.310748		0.191076		1.56669		1.01882		0.392827		1.86365
23.775	0.333981		0.312371		0.189901		1.58714		1.0138		0.392827		1.91119
23.7833	0.331489		0.313993		0.190489		1.6127		1.0138		0.400102		1.93972
23.7917	0.332735		0.316427		0.192252		1.63314		1.03388		0.396465		1.93972
23.8	0.333981		0.322918		0.194604		1.64848		1.04893		0.396465		1.91119
23.8083	0.335228		0.329409		0.19578		1.66126		1.04893		0.403739		1.93972
23.8167	0.333981		0.333466		0.197544		1.67404		1.04893		0.407376		2.01578
23.825	0.333981		0.336711		0.199307		1.68937		1.04893		0.411014		2.08234
23.8333	0.333981		0.340768		0.200483		1.70726		1.06399		0.418288		2.11087
23.8417	0.333981		0.339957		0.201659		1.7226		1.07905		0.425563		2.12038
23.85	0.332735		0.340768		0.202835		1.73793		1.08407		0.436475		2.12038
23.8583	0.333981		0.341579		0.202835		1.74815		1.09912		0.451024		2.10136
23.8667	0.341459		0.345636		0.201071		1.75582		1.0941		0.447387		2.11087
23.875	0.346443		0.349693		0.199307		1.77116		1.10916		0.443749		2.12038
23.8833	0.346443		0.352938		0.197544		1.78649		1.13425		0.451024		2.11087
23.8917	0.343951		0.357806		0.198719		1.80694		1.15433		0.451024		2.11087
23.9	0.343951		0.361863		0.200483		1.82227		1.17942		0.465573		2.12038
23.9083	0.345197		0.365109		0.202835		1.83249		1.17942		0.472848		2.11087
23.9167	0.348936		0.367543		0.204011		1.84527		1.16939		0.487397		2.12038
23.925	0.34769		0.370788		0.203423		1.86061		1.16939		0.491034		2.12988
23.9333	0.351428		0.370788		0.205775		1.88105		1.17942		0.494671		2.16792
23.9417	0.353921		0.371599		0.208714		1.89383		1.18946		0.501946		2.21546
23.95	0.351428		0.374033		0.211654		1.91428		1.21455		0.509221		2.24399
23.9583	0.348936		0.376468		0.21283		1.92961		1.22459		0.509221		2.28202
23.9667	0.351428		0.378902		0.21283		1.94495		1.24467		0.505583		2.31054
23.975	0.355167		0.382147		0.214006		1.97051		1.25972		0.494671		2.35809
23.9833	0.356413		0.386204		0.215181		1.99095		1.25972		0.494671		2.40563
23.9917	0.357659		0.392695		0.216357		1.99862		1.25972		0.512858		2.44366
24	0.361398		0.395129		0.216945		2.0114		1.27478		0.52377		2.4817
24.0083	0.365136		0.399185		0.218709		2.03185		1.30991		0.538319		2.51022
24.0167	0.367629		0.403242		0.221649		2.04974		1.32497		0.549231		2.4912
24.025	0.367629		0.405676		0.225176		2.07018		1.33501		0.560143		2.50071
24.0333	0.365136		0.408922		0.22694		2.09318		1.35006		0.567417		2.50071
24.0417	0.365136		0.412978		0.228704		2.12385		1.37516		0.578329		2.47219
24.05	0.365136		0.416224		0.231643		2.15452		1.40025		0.592878		2.4817
24.0583	0.367629		0.420281		0.234583		2.17497		1.41029		0.596515		2.52924
24.0667	0.370121		0.423526		0.236347		2.19286		1.41531		0.596515		2.55776
24.075	0.376352		0.42596		0.236935		2.20819		1.43538		0.596515		2.54826
24.0833	0.376352		0.429205		0.238699		2.22608		1.46048		0.589241		2.52924
24.0917	0.376352		0.436508		0.239286		2.23631		1.47051		0.585604		2.52924
24.1	0.378845		0.441376		0.239286		2.25164		1.47553		0.592878		2.54826
24.1083	0.382583		0.448678		0.239874		2.2772		1.49561		0.600153		2.55776
24.1167	0.383829		0.455169		0.239286		2.30787		1.51066		0.607427		2.55776
24.125	0.383829		0.460037		0.242226		2.33343		1.51066		0.607427		2.56727
24.1333	0.383829		0.460848		0.24399		2.35387		1.52572		0.614702		2.58629
24.1417	0.382583		0.460037		0.244578		2.37432		1.52572		0.636526		2.62432
24.15	0.378845		0.460848		0.24693		2.39221		1.51066		0.665624		2.64334
24.1583	0.381337		0.465716		0.248693		2.40754		1.51066		0.676536		2.66236
24.1667	0.387568		0.472207		0.251633		2.43566		1.52572		0.680173		2.71941
24.175	0.392553		0.478698		0.251633		2.46633		1.55082		0.687448		2.77646
24.1833	0.397538		0.483566		0.251633		2.49189		1.56587		0.701997		2.78597
24.1917	0.40003		0.488434		0.253985		2.51233		1.59598		0.709271		2.76695
24.2	0.396291		0.493302		0.255748		2.53278		1.61606		0.712909		2.76695
24.2083	0.397538		0.497359		0.257512		2.54811		1.61606		0.720183		2.81449
24.2167	0.40003		0.50385		0.261628		2.55578		1.6261		0.727458		2.86203
24.225	0.402522		0.511152		0.263979		2.58645		1.64115		0.73837		2.92859
24.2333	0.40003		0.519266		0.266919		2.62479		1.66123		0.745644		3.03318
24.2417	0.40003		0.525756		0.270447		2.65546		1.67629		0.756556		3.15679
24.25	0.406261		0.52819		0.272798		2.68612		1.70138		0.756556		3.26139
24.2583	0.411246		0.530624		0.274562		2.71424		1.73149		0.756556		3.29942
24.2667	0.411246		0.534681		0.276914		2.74235		1.75659		0.749282		3.31844
24.275	0.411246		0.540361		0.27809		2.7628		1.77164		0.749282		3.33745
24.2833	0.41623		0.544417		0.276914		2.78324		1.77666		0.745644		3.30893
24.2917	0.422461		0.54604		0.277502		2.81136		1.79172		0.749282		3.26139
24.3	0.427446		0.550097		0.278678		2.84458		1.81681		0.763831		3.21384
24.3083	0.429939		0.554965		0.279853		2.87781		1.83187		0.767468		3.19483
24.3167	0.432431		0.559833		0.282205		2.91103		1.85194		0.771105		3.18532
24.325	0.428692		0.566324		0.284557		2.9417		1.867		0.782017		3.20434
24.3333	0.424954		0.575249		0.287497		2.96982		1.8921		0.803841		3.19483
24.3417	0.422461		0.583362		0.291024		2.99793		1.90213		0.829302		3.18532
24.35	0.423708		0.588231		0.294552		3.02093		1.92221		0.847488		3.20434
24.3583	0.431185		0.590665		0.293964		3.04649		1.94228		0.8584		3.27089
24.3667	0.43617		0.595533		0.293964		3.0746		1.95232		0.869312		3.32795
24.375	0.437416		0.600401		0.296315		3.11038		1.9724		0.876587		3.385
24.3833	0.444893		0.60608		0.297491		3.14872		2.00251		0.880224		3.43254
24.3917	0.45237		0.615817		0.300431		3.18195		2.0276		0.880224		3.47057
24.4	0.459847		0.62393		0.302195		3.21773		2.04768		0.887499		3.53713
24.4083	0.463586		0.632855		0.30631		3.25351		2.04266		0.909322		3.58467
24.4167	0.46234		0.645025		0.311602		3.2944		2.04768		0.934783		3.62271
24.425	0.459847		0.657195		0.316893		3.32507		2.07779		0.95297		3.6132
24.4333	0.456109		0.663686		0.321008		3.35829		2.11292		0.956607		3.6132
24.4417	0.454863		0.667743		0.323948		3.39408		2.15809		0.956607		3.6132
24.45	0.454863		0.670988		0.327476		3.43241		2.19322		0.949333		3.67025
24.4583	0.458601		0.672611		0.330415		3.47842		2.2133		0.945695		3.73681
24.4667	0.463586		0.676668		0.332179		3.52186		2.23338		0.945695		3.81287
24.475	0.466078		0.681536		0.333943		3.56276		2.26349		0.949333		3.87943
24.4833	0.469817		0.688838		0.335707		3.58576		2.28858		0.95297		3.89845
24.4917	0.476048		0.695329		0.335707		3.61132		2.30364		0.971156		3.92698
24.5	0.481033		0.70182		0.33747		3.64199		2.31368		0.967519		3.94599
24.5083	0.482279		0.710745		0.339822		3.68032		2.34881		0.974794		3.93648
24.5167	0.48851		0.718858		0.342762		3.71866		2.38394		1.00025		3.94599
24.525	0.493495		0.723726		0.345701		3.75955		2.40903		1.0148		4.01255
24.5333	0.494741		0.729406		0.348053		3.803		2.40903		1.04026		4.05058
24.5417	0.495987		0.736708		0.351581		3.84645		2.40903		1.06936		4.09813
24.55	0.500972		0.744822		0.356284		3.88479		2.41907		1.09846		4.13616
24.5583	0.504711		0.752935		0.3604		3.91545		2.44417		1.10937		4.14567
24.5667	0.508449		0.762671		0.363927		3.95635		2.46926		1.10574		4.17419
24.575	0.513434		0.772408		0.366867		4.01002		2.48934		1.1021		4.19321
24.5833	0.513434		0.780521		0.369218		4.05858		2.50941		1.10937		4.21223
24.5917	0.515926		0.789446		0.37157		4.09947		2.54956		1.12392		4.26928
24.6	0.523404		0.799994		0.373922		4.14292		2.57465		1.13847		4.33584
24.6083	0.525896		0.808918		0.375098		4.18637		2.59473		1.14938		4.39289
24.6167	0.527142		0.813787		0.375686		4.23237		2.60979		1.17121		4.49748
24.625	0.530881		0.8219		0.377449		4.27071		2.62484		1.19303		4.57355
24.6333	0.537112		0.831636		0.382741		4.32438		2.64994		1.20758		4.61158
24.6417	0.54085		0.83975		0.386856		4.36783		2.67503		1.21122		4.64961
24.65	0.543343		0.844618		0.390972		4.41639		2.71016		1.21849		4.68765
24.6583	0.552066		0.850297		0.395087		4.46239		2.74028		1.2294		4.69716
24.6667	0.558297		0.855977		0.396851		4.51862		2.78043		1.24759		4.72568
24.675	0.56079		0.864902		0.400379		4.56718		2.80552		1.2585		4.76372
24.6833	0.562036		0.874638		0.404494		4.61829		2.84065		1.27305		4.82077
24.6917	0.568267		0.884374		0.40567		4.66685		2.87578		1.29851		4.90634
24.7	0.574498		0.893299		0.410373		4.70008		2.91092		1.32034		4.98241
24.7083	0.57699		0.905469		0.421544		4.72819		2.94103		1.32034		5.02995
24.7167	0.575744		0.916017		0.432715		4.76397		2.9611		1.32397		5.03946
24.725	0.578236		0.924942		0.441534		4.81509		2.9611		1.33489		5.09651
24.7333	0.580729		0.936301		0.446825		4.88665		2.97616		1.34943		5.16307
24.7417	0.580729		0.944414		0.449765		4.95055		3.00125		1.36762		5.23914
24.75	0.585714		0.951716		0.449177		5.00933		3.03639		1.39308		5.29619
24.7583	0.596929		0.959019		0.448589		5.06556		3.08156		1.41854		5.3057
24.7667	0.606899		0.964698		0.446825		5.11923		3.12673		1.43673		5.3152
24.775	0.610638		0.972812		0.445649		5.17801		3.17691		1.44037		5.34373
24.7833	0.609391		0.981736		0.447413		5.23935		3.23212		1.43673		5.40078
24.7917	0.611884		0.993907		0.449177		5.30069		3.27729		1.43309		5.49586
24.8	0.619361		1.00851		0.452116		5.35691		3.31242		1.45128		5.59095
24.8083	0.630577		1.02149		0.457408		5.40803		3.35759		1.45492		5.62898
24.8167	0.6393		1.03123		0.463287		5.4617		3.3877		1.46219		5.68603
24.825	0.645531		1.0434		0.467402		5.50515		3.40778		1.48038		5.77161
24.8333	0.648024		1.05638		0.472694		5.55115		3.43789		1.50584		5.85718
24.8417	0.646777		1.07261		0.476221		5.60994		3.47302		1.5313		5.91423
24.85	0.641793		1.0864		0.481513		5.67894		3.52823		1.54949		5.96178
24.8583	0.643039		1.09776		0.484452		5.74539		3.56838		1.56403		6.02834
24.8667	0.645531		1.10425		0.48798		5.81184		3.60351		1.58586		6.1044
24.875	0.651762		1.11074		0.493271		5.88341		3.64366		1.61132		6.17096
24.8833	0.660486		1.11642		0.498563		5.9473		3.68883		1.64042		6.23752
24.8917	0.664224		1.12453		0.500326		6.00353		3.73902		1.66952		6.3231
24.9	0.667963		1.13508		0.501502		6.06742		3.76913		1.69134		6.4372
24.9083	0.671701		1.14401		0.504442		6.1262		3.80928		1.7168		6.52277
24.9167	0.679179		1.1578		0.506206		6.18754		3.83438		1.72771		6.58933
24.925	0.682917		1.17159		0.510909		6.25399		3.86449		1.74226		6.6654
24.9333	0.68541		1.18295		0.518552		6.31022		3.89962		1.75681		6.74147
24.9417	0.690394		1.19512		0.525019		6.37667		3.93476		1.775		6.81753
24.95	0.696625		1.20973		0.531486		6.46101		3.96989		1.79318		6.88409
24.9583	0.702856		1.2219		0.537366		6.53768		4.01004		1.81137		6.94114
24.9667	0.71158		1.23001		0.543245		6.61691		4.07528		1.84047		6.96967
24.975	0.721549		1.24056		0.546185		6.68848		4.14555		1.86957		7.03623
24.9833	0.729026		1.25273		0.54736		6.76259		4.21079		1.88412		7.10279
24.9917	0.734011		1.26652		0.551476		6.84182		4.27102		1.9023		7.19787
25	0.743981		1.28194		0.556179		6.9185		4.3212		1.90958		7.26443
25.0083	0.757689		1.29573		0.560883		6.99517		4.37641		1.92413		7.30246
25.0167	0.770151		1.31033		0.565586		7.05395		4.41656		1.94231		7.35951
25.025	0.775136		1.32656		0.570878		7.11785		4.45671		1.9605		7.46411
25.0333	0.777628		1.34117		0.577933		7.18174		4.49184		1.98596		7.5687
25.0417	0.777628		1.35334		0.584988		7.24052		4.53199		2.00415		7.64477
25.05	0.782613		1.36794		0.593807		7.30186		4.57716		2.03324		7.71132
25.0583	0.79009		1.38254		0.602038		7.37598		4.64241		2.06598		7.77788
25.0667	0.796321		1.39553		0.606741		7.45777		4.6926		2.0878		7.83493
25.075	0.802552		1.40932		0.612033		7.53699		4.73777		2.1169		7.911
25.0833	0.812522		1.4223		0.616148		7.61111		4.78294		2.13873		8.01559
25.0917	0.819999		1.43528		0.619676		7.69034		4.84818		2.15691		8.12969
25.1	0.827476		1.44745		0.624379		7.76446		4.92848		2.18965		8.2533
25.1083	0.834953		1.458		0.627907		7.83602		4.99875		2.22238		8.34839
25.1167	0.841184		1.47017		0.632022		7.91781		5.04893		2.24421		8.43396
25.125	0.847415		1.48234		0.638489		8.00215		5.09912		2.27694		8.49101
25.1333	0.851154		1.49613		0.644369		8.0916		5.13927		2.30968		8.54807
25.1417	0.854893		1.50993		0.652012		8.18872		5.18444		2.33878		8.60512
25.15	0.863616		1.52372		0.659067		8.28328		5.22961		2.37151		8.68118
25.1583	0.868601		1.53832		0.664946		8.37785		5.26976		2.41152		8.73823
25.1667	0.872339		1.55455		0.669649		8.47241		5.32497		2.44062		8.8143
25.175	0.873586		1.5651		0.674941		8.54397		5.39021		2.46608		8.9284
25.1833	0.881063		1.57808		0.683172		8.61298		5.44542		2.49882		9.0425
25.1917	0.896017		1.59268		0.689639		8.69476		5.49059		2.53155		9.16611
25.2	0.910972		1.6081		0.69493		8.78677		5.54078		2.57156		9.2707
25.2083	0.922187		1.62595		0.699046		8.87367		5.61606		2.60794		9.3753
25.2167	0.932157		1.64542		0.703749		8.95801		5.69636		2.63703		9.49891
25.225	0.942127		1.6649		0.708453		9.02957		5.76662		2.67705		9.63202
25.2333	0.955835		1.68356		0.713744		9.10624		5.81681		2.71706		9.75563
25.2417	0.96705		1.70141		0.719623		9.1957		5.88206		2.7607		9.86023
25.25	0.974528		1.71844		0.72609		9.29537		5.9473		2.79708		9.9458
25.2583	0.982005		1.73386		0.734321		9.38738		6.0276		2.82254		9.99334
25.2667	0.991974		1.74603		0.741377		9.48705		6.08783		2.84436		10.0599
25.275	0.998205		1.76063		0.74902		9.58417		6.14304		2.88073		10.1265
25.2833	1.00444		1.77767		0.757839		9.67363		6.20326		2.89528		10.2311
25.2917	1.00942		1.79471		0.765482		9.76308		6.27353		2.90256		10.3642
25.3	1.01565		1.81337		0.770773		9.86531		6.35383		2.92802		10.5163
25.3083	1.02313		1.83203		0.776652		9.97521		6.42409		2.96803		10.6589
25.3167	1.03061		1.84826		0.783119		10.0698		6.48432		3.00804		10.7921
25.325	1.03684		1.86205		0.789587		10.1592		6.56964		3.04805		10.8966
25.3333	1.04431		1.88071		0.796642		10.2436		6.65496		3.08806		11.0107
25.3417	1.05678		1.89856		0.804285		10.3356		6.71518		3.14262		11.1534
25.35	1.06799		1.91804		0.812516		10.4327		6.77039		3.18263		11.2675
25.3583	1.08045		1.93426		0.821335		10.5349		6.83061		3.21536		11.3435
25.3667	1.09292		1.94643		0.830154		10.6372		6.91092		3.25537		11.4386
25.375	1.10164		1.95779		0.838973		10.7471		7.00627		3.3063		11.5527
25.3833	1.10912		1.97321		0.84544		10.8621		7.09159		3.35358		11.6954
25.3917	1.11909		1.99187		0.853083		10.972		7.17189		3.39359		11.838
25.4	1.12906		2.01134		0.857786		11.0793		7.24216		3.42996		11.9901
25.4083	1.14276		2.03244		0.863665		11.1943		7.32246		3.45179		12.1137
25.4167	1.15772		2.05759		0.870721		11.2914		7.4128		3.48089		12.2659
25.425	1.17018		2.08193		0.8766		11.386		7.48808		3.51726		12.3609
25.4333	1.18015		2.10221		0.884831		11.4806		7.56838		3.56454		12.4941
25.4417	1.19386		2.11925		0.894238		11.5751		7.62861		3.61547		12.6557
25.45	1.20383		2.13467		0.902469		11.6671		7.69887		3.66275		12.7983
25.4583	1.21504		2.1509		0.912463		11.777		7.78921		3.7064		12.8934
25.4667	1.22128		2.16631		0.923634		11.8946		7.88959		3.75005		12.9885
25.475	1.22875		2.18254		0.933629		12.0045		7.99498		3.79369		13.0931
25.4833	1.24246		2.19958		0.942448		12.117		8.09034		3.8337		13.2262
25.4917	1.25741		2.2158		0.948915		12.2294		8.18068		3.87008		13.3593
25.5	1.26863		2.23528		0.954794		12.3444		8.266		3.91372		13.4924
25.5083	1.27985		2.25556		0.960086		12.4594		8.33124		3.95737		13.6921
25.5167	1.29106		2.27341		0.966553		12.5642		8.41656		4.00466		13.8538
25.525	1.29979		2.29369		0.974784		12.6741		8.51192		4.05922		13.9869
25.5333	1.30976		2.3156		0.983015		12.7712		8.59724		4.12469		14.12
25.5417	1.31972		2.33426		0.991246		12.8735		8.68256		4.17925		14.2436
25.55	1.33343		2.35211		1.00006		12.9961		8.75784		4.22289		14.4052
25.5583	1.34216		2.37077		1.0083		13.1112		8.82811		4.27745		14.5098
25.5667	1.35213		2.387		1.01829		13.2287		8.90841		4.31746		14.6239
25.575	1.3621		2.40241		1.02887		13.3616		9.0138		4.37202		14.7476
25.5833	1.37456		2.4227		1.0371		13.4843		9.1192		4.42294		14.9092
25.5917	1.38951		2.44136		1.04475		13.6121		9.21957		4.47023		15.0518
25.6	1.4082		2.46002		1.05063		13.7373		9.34003		4.50296		15.1754
25.6083	1.42814		2.48193		1.05709		13.8677		9.45546		4.5357		15.3276
25.6167	1.44684		2.50302		1.06415		13.9903		9.5458		4.59026		15.4987
25.625	1.46055		2.52412		1.07238		14.0977		9.65119		4.65573		15.6604
25.6333	1.48048		2.5444		1.08179		14.1948		9.74153		4.72848		15.803
25.6417	1.49669		2.56631		1.09296		14.2996		9.82685		4.8085		15.9836
25.65	1.50915		2.58984		1.10354		14.4274		9.92723		4.87761		16.2118
25.6583	1.51912		2.61255		1.11412		14.5654		10.0226		4.93944		16.402
25.6667	1.52659		2.63284		1.12588		14.6932		10.1129		5.00491		16.5542
25.675	1.53532		2.64907		1.13646		14.8056		10.2233		5.06311		16.7253
25.6833	1.54778		2.66448		1.14705		14.9232		10.3388		5.09584		16.8679
25.6917	1.56398		2.6799		1.15645		15.0357		10.4642		5.12858		17.0391
25.7	1.57769		2.69937		1.16645		15.1558		10.5947		5.16859		17.2292
25.7083	1.5914		2.71965		1.17409		15.2836		10.7102		5.21951		17.3909
25.7167	1.6076		2.74318		1.18056		15.4114		10.8156		5.27407		17.562
25.725	1.6238		2.76833		1.18467		15.534		10.926		5.3359		17.7237
25.7333	1.63875		2.79349		1.18997		15.649		11.0464		5.40865		17.8948
25.7417	1.65371		2.8162		1.19878		15.7589		11.1619		5.48867		18.047
25.75	1.67115		2.83487		1.21054		15.8739		11.2823		5.56142		18.2181
25.7583	1.68486		2.85434		1.2223		16.0043		11.3877		5.63052		18.4178
25.7667	1.69608		2.87381		1.23347		16.1474		11.4831		5.696		18.5794
25.775	1.70729		2.89004		1.24464		16.2829		11.5985		5.77238		18.7126
25.7833	1.72225		2.9087		1.25346		16.4158		11.724		5.85967		18.8837
25.7917	1.7372		2.92736		1.25934		16.5436		11.8444		5.93242		19.0454
25.8	1.75216		2.94359		1.26698		16.679		11.9649		5.99062		19.226
25.8083	1.76711		2.96549		1.27639		16.8068		12.0853		6.04881		19.4352
25.8167	1.78331		2.98659		1.2858		16.9244		12.1957		6.11065		19.6444
25.825	1.802		3.00525		1.29403		17.0292		12.3162		6.17612		19.8441
25.8333	1.8207		3.02716		1.30461		17.1442		12.4467		6.24886		20.0057
25.8417	1.83939		3.04987		1.31519		17.2668		12.5671		6.33252		20.1864
25.85	1.85434		3.07259		1.32636		17.3895		12.6976		6.41254		20.386
25.8583	1.86556		3.09693		1.33695		17.5224		12.8381		6.50347		20.5477
25.8667	1.87802		3.11884		1.34635		17.6656		12.9987		6.59441		20.6713
25.875	1.88924		3.13993		1.35576		17.801		13.1443		6.66715		20.8139
25.8833	1.90668		3.15616		1.36811		17.939		13.2698		6.72899		21.0136
25.8917	1.93161		3.1732		1.37928		18.0821		13.4003		6.79446		21.2133
25.9	1.95529		3.18862		1.38868		18.2125		13.5157		6.85629		21.4034
25.9083	1.97024		3.2089		1.39574		18.3403		13.6412		6.9254		21.5841
25.9167	1.98644		3.22837		1.40162		18.4732		13.7716		6.99814		21.7648
25.925	2.00264		3.2446		1.40985		18.5907		13.9172		7.09635		21.993
25.9333	2.0151		3.26326		1.41808		18.6879		14.0778		7.18728		22.2402
25.9417	2.03255		3.28354		1.42925		18.8003		14.2233		7.2673		22.4874
25.95	2.05249		3.30464		1.4416		18.9179		14.3639		7.33641		22.6776
25.9583	2.07118		3.3233		1.45394		19.0533		14.4843		7.42007		22.8582
25.9667	2.08489		3.34034		1.46512		19.2041		14.6048		7.50373		23.0389
25.975	2.09985		3.35657		1.47629		19.3549		14.7453		7.58739		23.2386
25.9833	2.11729		3.3736		1.48746		19.5006		14.9009		7.67832		23.4573
25.9917	2.13599		3.38983		1.49863		19.6565		15.0665		7.76198		23.676
26	2.15842		3.40849		1.50803		19.8022		15.2171		7.84927		23.8946
26.0083	2.18334		3.42715		1.51509		19.9402		15.3676		7.9402		24.1324
26.0167	2.20453		3.44419		1.52097		20.0654		15.5383		8.04568		24.3511
26.025	2.22073		3.46042		1.5292		20.1855		15.6989		8.14025		24.5507
26.0333	2.23568		3.4807		1.53861		20.298		15.8444		8.22391		24.7979
26.0417	2.25313		3.50342		1.54919		20.4079		16.0201		8.31484		25.0642
26.05	2.27556		3.52857		1.5586		20.5408		16.1606		8.41305		25.2544
26.0583	2.30048		3.55129		1.56918		20.6814		16.2861		8.51853		25.454
26.0667	2.32167		3.57157		1.58035		20.8194		16.4166		8.63129		25.6537
26.075	2.33912		3.59023		1.59093		20.9548		16.5822		8.74041		25.8724
26.0833	2.35905		3.60484		1.60151		21.0775		16.7679		8.83498		26.1101
26.0917	2.38149		3.6162		1.6121		21.1874		16.9435		8.93682		26.3478
26.1	2.40516		3.62999		1.62209		21.3024		17.1142		9.0423		26.576
26.1083	2.42884		3.64378		1.63091		21.4302		17.2949		9.13687		26.7662
26.1167	2.45127		3.66244		1.63914		21.5657		17.4605		9.21325		26.9659
26.125	2.47371		3.68679		1.64737		21.6986		17.6412		9.30055		27.1846
26.1333	2.49489		3.70382		1.65502		21.8085		17.8319		9.40603		27.4508
26.1417	2.51483		3.71924		1.66383		21.9133		18.0125		9.52242		27.736
26.15	2.53352		3.73466		1.67148		22.0232		18.1882		9.63518		27.9738
26.1583	2.55097		3.75007		1.6803		22.1305		18.3388		9.74794		28.1734
26.1667	2.56592		3.7663		1.69088		22.2583		18.5094		9.86433		28.3731
26.175	2.58462		3.78415		1.70029		22.4091		18.7001		9.988		28.5633
26.1833	2.59833		3.79875		1.70852		22.5471		18.9009		10.1008		28.7344
26.1917	2.61702		3.80849		1.71616		22.6672		19.0765		10.2281		28.9436
26.2	2.64194		3.8166		1.72322		22.7822		19.2422		10.3445		29.1718
26.2083	2.66313		3.82553		1.72909		22.9126		19.3977		10.4499		29.3715
26.2167	2.68431		3.83851		1.73439		23.0506		19.5634		10.5481		29.5997
26.225	2.71048		3.85392		1.74203		23.1707		19.724		10.6609		29.8754
26.2333	2.74413		3.87259		1.75144		23.2806		19.9046		10.7882		30.1607
26.2417	2.78276		3.89449		1.75908		23.3854		20.1004		10.9264		30.4174
26.25	2.82887		3.91478		1.76555		23.5055		20.2811		11.0537		30.6646
26.2583	2.8862		3.93506		1.77495		23.6154		20.4668		11.1774		30.9119
26.2667	2.94726		3.9521		1.78671		23.7176		20.6424		11.3083		31.1781
26.275	3.00334		3.96914		1.79847		23.825		20.813		11.4429		31.3683
26.2833	3.04696		3.98212		1.80964		23.9502		20.9987		11.5702		31.5774
26.2917	3.0669		3.99185		1.81787		24.0831		21.1945		11.7084		31.8152
26.3	3.05194		4.00078		1.82728		24.2083		21.4003		11.8357		32.0624
26.3083	3.02702		4.01214		1.83669		24.3361		21.611		11.963		32.3381
26.3167	3.01206		4.02187		1.84256		24.4614		21.8269		12.0904		32.6234
26.325	3.00957		4.03486		1.84609		24.5892		22.0627		12.2177		32.8896
26.3333	3.02079		4.04703		1.85315		24.7042		22.3137		12.3413		33.1368
26.3417	3.03823		4.06001		1.86314		24.7936		22.5546		12.465		33.3936
26.35	3.05817		4.07542		1.87255		24.8831		22.7503		12.6032		33.6313
26.3583	3.07936		4.09165		1.88313		24.9776		22.936		12.7523		33.888
26.3667	3.10179		4.10544		1.89077		25.085		23.1317		12.9087		34.1162
26.375	3.12671		4.12005		1.89783		25.2		23.3325		13.0579		34.2969
26.3833	3.15288		4.13222		1.90489		25.3329		23.5332		13.2215		34.4585
26.3917	3.1803		4.13952		1.91194		25.4556		23.739		13.3925		34.6487
26.4	3.20398		4.14763		1.919		25.568		23.9448		13.5525		34.8864
26.4083	3.22641		4.15007		1.92723		25.6984		24.1455		13.7162		35.1431
26.4167	3.25258		4.15575		1.93546		25.8262		24.3714		13.8581		35.4474
26.425	3.28124		4.17116		1.94192		25.9412		24.6223		13.9963		35.7516
26.4333	3.31115		4.19064		1.94898		26.0613		24.8783		14.1345		36.0369
26.4417	3.34106		4.20686		1.95486		26.1686		25.0991		14.2945		36.3126
26.45	3.36598		4.22066		1.96074		26.2581		25.3049		14.4764		36.5884
26.4583	3.38842		4.23283		1.96956		26.3424		25.4906		14.6583		36.8261
26.4667	3.41209		4.24743		1.97955		26.4344		25.6612		14.8401		37.0638
26.475	3.43452		4.2596		1.98955		26.5418		25.8871		15.0111		37.273
26.4833	3.45945		4.27015		1.99778		26.6542		26.143		15.1857		37.4632
26.4917	3.48313		4.27664		2.00601		26.7692		26.394		15.3712		37.6723
26.5	3.5068		4.28232		2.01189		26.8842		26.6399		15.5385		37.9291
26.5083	3.53173		4.29205		2.01659		26.9941		26.9009		15.6949		38.2238
26.5167	3.56039		4.30179		2.02071		27.0913		27.1669		15.8659		38.4996
26.525	3.58905		4.31315		2.02482		27.1935		27.4429		16.0186		38.7848
26.5333	3.61647		4.32207		2.02776		27.2957		27.7039		16.1823		39.0796
26.5417	3.64264		4.33181		2.03247		27.3877		27.9398		16.3533		39.3648
26.55	3.66383		4.34317		2.04011		27.4619		28.1857		16.5315		39.6121
26.5583	3.6875		4.35372		2.04599		27.536		28.4216		16.7243		39.9068
26.5667	3.71118		4.36345		2.05363		27.628		28.6675		16.9389		40.2301
26.575	3.7361		4.374		2.06245		27.7328		28.9084		17.1535		40.5058
26.5833	3.76228		4.38211		2.07068		27.8401		29.1644		17.3717		40.7245
26.5917	3.7872		4.38698		2.08009		27.9577		29.4153		17.5754		40.9337
26.6	3.81462		4.39104		2.08773		28.0804		29.6813		17.7827		41.1809
26.6083	3.84452		4.3951		2.09243		28.2081		29.9373		17.9973		41.4947
26.6167	3.87817		4.4024		2.09596		28.3334		30.1782		18.1864		41.818
26.625	3.91182		4.41538		2.09831		28.4407		30.4141		18.3647		42.1698
26.6333	3.94297		4.42836		2.0989		28.5506		30.6801		18.5647		42.4741
26.6417	3.97288		4.43566		2.10066		28.6426		30.9661		18.7902		42.7308
26.65	4.00404		4.44297		2.10478		28.7219		31.2371		19.0121		43.0161
26.6583	4.03519		4.45189		2.11066		28.7857		31.5082		19.2267		43.3013
26.6667	4.06261		4.46163		2.11889		28.8701		31.7541		19.434		43.5961
26.675	4.09127		4.47217		2.12712		28.9698		31.995		19.6595		43.9099
26.6833	4.11869		4.48678		2.13653		29.0771		32.266		19.8851		44.1666
26.6917	4.14112		4.50057		2.14417		29.1845		32.5671		20.1178		44.4423
26.7	4.1648		4.50706		2.15181		29.2841		32.8833		20.347		44.7371
26.7083	4.19346		4.51355		2.15769		29.3812		33.1945		20.5689		44.9843
26.7167	4.2296		4.51923		2.16416		29.4758		33.5307		20.7835		45.2696
26.725	4.262		4.52572		2.16886		29.5602		33.857		20.9944		45.5358
26.7333	4.29191		4.53059		2.17416		29.647		34.1731		21.2127		45.8401
26.7417	4.31808		4.53789		2.18004		29.7288		34.4893		21.4527		46.1063
26.75	4.3455		4.5452		2.18709		29.7978		34.7854		21.7073		46.363
26.7583	4.37416		4.55331		2.19238		29.8745		35.0715		21.9583		46.6578
26.7667	4.40158		4.56305		2.1965		29.9589		35.3476		22.2311		46.9335
26.775	4.42775		4.57441		2.20296		30.0483		35.6336		22.5003		47.2093
26.7833	4.45267		4.58414		2.21178		30.1556		35.9548		22.7803		47.4565
26.7917	4.48133		4.59307		2.21766		30.2528		36.266		23.0604		47.7132
26.8	4.51373		4.59956		2.22178		30.3524		36.6023		23.3187		47.9604
26.8083	4.54489		4.6028		2.22531		30.4675		36.9686		23.5805		48.2362
26.8167	4.57604		4.60929		2.23118		30.5825		37.3099		23.8497		48.5214
26.825	4.60844		4.62065		2.23589		30.7051		37.6612		24.1189		48.7972
26.8333	4.64334		4.62877		2.23824		30.8201		37.9674		24.3844		49.1205
26.8417	4.67699		4.63607		2.24059		30.9326		38.2434		24.6608		49.4342
26.85	4.71312		4.6458		2.24588		31.0144		38.5245		24.9482		49.7385
26.8583	4.74677		4.65879		2.25		31.1038		38.8156		25.221		50.0428
26.8667	4.77668		4.6669		2.25705		31.1984		39.0916		25.4938		50.3185
26.875	4.8041		4.6742		2.26587		31.3006		39.3726		25.792		50.6133
26.8833	4.83151		4.68313		2.27293		31.4003		39.6939		26.1121		50.87
26.8917	4.86018		4.69286		2.28116		31.4872		40.0251		26.4213		51.0982
26.9	4.88884		4.70098		2.29057		31.5894		40.3614		26.7232		51.3549
26.9083	4.92124		4.71152		2.29997		31.7172		40.7428		27.0178		51.6402
26.9167	4.95364		4.71883		2.30762		31.845		41.1443		27.3197		51.9159
26.925	4.98729		4.72451		2.31526		31.96		41.5056		27.607		52.2297
26.9333	5.02218		4.73262		2.32055		32.0776		41.8519		27.9053		52.5815
26.9417	5.05209		4.74479		2.32231		32.1798		42.1932		28.2145		52.9048
26.95	5.07702		4.75696		2.3276		32.2463		42.5345		28.5309		53.2186
26.9583	5.10319		4.76994		2.33466		32.3153		42.9009		28.8655		53.5324
26.9667	5.1306		4.78211		2.34289		32.4124		43.2522		29.2183		53.7891
26.975	5.16051		4.79104		2.3523		32.5351		43.5684		29.5857		54.0268
26.9833	5.18793		4.8024		2.36288		32.6705		43.9097		29.9458		54.2835
26.9917	5.2141		4.817		2.37464		32.7932		44.2911		30.3132		54.5022
27	5.24525		4.82917		2.38522		32.9287		44.6675		30.6842		54.759
27.0083	5.28139		4.83891		2.39286		33.0769		45.0439		31.0625		55.0822
27.0167	5.32002		4.85026		2.40051		33.2379		45.4253		31.4516		55.396
27.025	5.3599		4.86081		2.40933		33.3989		45.7867		31.8008		55.6718
27.0333	5.3923		4.86974		2.41579		33.5446		46.1481		32.1136		55.976
27.0417	5.41972		4.88028		2.42403		33.6698		46.5245		32.4519		56.3279
27.05	5.44838		4.89489		2.43226		33.7772		46.8908		32.7938		56.6892
27.0583	5.48203		4.9103		2.44284		33.8794		47.2572		33.143		57.06
27.0667	5.51069		4.92491		2.45283		33.9868		47.6085		33.514		57.3643
27.075	5.53811		4.94033		2.46283		34.1197		47.9398		33.8886		57.64
27.0833	5.56553		4.95736		2.47341		34.2653		48.276		34.2815		57.9253
27.0917	5.59419		4.97278		2.48752		34.4264		48.6223		34.6743		58.163
27.1	5.62285		4.98414		2.50163		34.5899		49.0289		35.0562		58.4007
27.1083	5.65774		4.99144		2.51457		34.7586		49.4404		35.4527		58.6764
27.1167	5.69762		4.99955		2.52868		34.9145		49.8821		35.8491		58.9427
27.125	5.73501		5.01091		2.54102		35.0525		50.2986		36.2565		59.2184
27.1333	5.76741		5.02876		2.55337		35.211		50.7051		36.6275		59.5417
27.1417	5.79732		5.05067		2.56689		35.3669		51.0916		36.9876		59.8079
27.15	5.8347		5.07014		2.57924		35.51		51.4881		37.3622		60.0647
27.1583	5.86835		5.09043		2.59276		35.6531		51.8846		37.7696		60.3689
27.1667	5.89577		5.11152		2.60863		35.8116		52.2811		38.1952		60.6922
27.175	5.92194		5.12937		2.62686		35.9854		52.6524		38.6317		60.987
27.1833	5.9506		5.14479		2.64391		36.172		53.0489		39.0681		61.2342
27.1917	5.98425		5.16345		2.6592		36.3713		53.4655		39.5046		61.4434
27.2	6.0154		5.18049		2.67507		36.5834		53.8821		39.9374		61.6811
27.2083	6.04407		5.1959		2.69212		36.816		54.3036		40.3812		61.9378
27.2167	6.07522		5.21132		2.70682		37.046		54.6901		40.8286		62.2041
27.225	6.11011		5.22511		2.72328		37.2709		55.0816		41.2796		62.4608
27.2333	6.14625		5.24134		2.74092		37.4907		55.4831		41.6942		62.7841
27.2417	6.18115		5.26162		2.75738		37.7131		55.8795		42.1162		63.1644
27.25	6.21729		5.28596		2.77502		37.9278		56.2811		42.549		63.4972
27.2583	6.24969		5.31192		2.79442		38.1195		56.6926		43		63.8015
27.2667	6.27461		5.34113		2.81852		38.3137		57.1343		43.4802		64.1248
27.275	6.30328		5.37115		2.84263		38.5105		57.5207		43.9494		64.4575
27.2833	6.33568		5.39955		2.86379		38.7354		57.867		44.4113		64.7428
27.2917	6.36683		5.42795		2.88555		38.9629		58.2434		44.8769		64.99
27.3	6.39425		5.45391		2.91259		39.2159		58.6399		45.3534		65.2467
27.3083	6.4254		5.47582		2.94199		39.4715		59.0715		45.8335		65.532
27.3167	6.45531		5.4961		2.96962		39.7143		59.5433		46.3063		65.8268
27.325	6.48771		5.51314		2.99608		39.9673		60.0151		46.7828		66.131
27.3333	6.51513		5.53342		3.02195		40.2254		60.4718		47.2193		66.4638
27.3417	6.54379		5.55939		3.04782		40.4759		60.9285		47.6521		66.7491
27.35	6.57993		5.5886		3.07486		40.7391		61.3802		48.1032		67.0438
27.3583	6.61607		5.62348		3.10426		40.9845		61.8369		48.5833		67.3101
27.3667	6.64847		5.65513		3.13718		41.2171		62.2986		49.0961		67.5478
27.375	6.67838		5.68434		3.17069		41.4752		62.6851		49.6017		67.814
27.3833	6.70455		5.71273		3.2042		41.7717		63.0163		50.1218		68.1088
27.3917	6.72698		5.74519		3.24124		42.0809		63.3827		50.6347		68.3275
27.4	6.75191		5.77845		3.28064		42.3978		63.7942		51.1548		68.4891
27.4083	6.77932		5.81253		3.32003		42.7326		64.2459		51.6895		68.6793
27.4167	6.8192		5.84498		3.36118		43.0572		64.6926		52.206		68.9265
27.425	6.86282		5.87581		3.39998		43.3869		65.1292		52.708		69.2498
27.4333	6.9027		5.90827		3.43526		43.7319		65.5659		53.1954		69.5921
27.4417	6.9351		5.94316		3.47054		44.0898		65.9824		53.6755		69.9629
27.45	6.96501		5.98454		3.50816		44.4527		66.394		54.1774		70.3147
27.4583	6.99242		6.02835		3.54755		44.7798		66.8055		54.6976		70.7046
27.4667	7.01859		6.07297		3.59106		45.0967		67.187		55.225		71.0469
27.475	7.04601		6.1176		3.63868		45.4315		67.5583		55.7524		71.3892
27.4833	7.07218		6.16303		3.68866		45.7894		67.9448		56.2652		71.741
27.4917	7.09461		6.2109		3.74157		46.1651		68.3262		56.7854		72.0262
27.5	7.12203		6.2604		3.79742		46.5484		68.7227		57.3055		72.2069
27.5083	7.1482		6.30745		3.85269		46.942		69.1393		57.822		72.3781
27.5167	7.17437		6.35046		3.90737		47.3433		69.5709		58.3203		72.5872
27.525	7.19805		6.39183		3.96616		47.7164		70.0125		58.8404		72.844
27.5333	7.22795		6.43727		4.02554		48.0947		70.4893		59.3606		73.1197
27.5417	7.2616		6.48595		4.08433		48.4831		70.9611		59.848		73.405
27.55	7.29276		6.53788		4.14313		48.8767		71.4178		60.3063		73.7282
27.5583	7.3264		6.59711		4.20309		49.2448		71.8695		60.7827		74.061
27.5667	7.35756		6.65958		4.26777		49.6384		72.3112		61.2701		74.3843
27.575	7.38373		6.71881		4.33538		50.0447		72.7227		61.783		74.7076
27.5833	7.41488		6.77723		4.40652		50.469		73.0841		62.3322		75.0499
27.5917	7.44105		6.84132		4.48001		50.9162		73.4354		62.9069		75.3352
27.6	7.46224		6.91353		4.55644		51.3814		73.8068		63.4562		75.5348
27.6083	7.48716		6.98493		4.63522		51.8644		74.2183		63.9799		75.6775
27.6167	7.50336		7.0466		4.71459		52.3449		74.6248		64.511		75.9057
27.625	7.52455		7.10745		4.7969		52.8177		75.0565		65.0529		76.1719
27.6333	7.55321		7.17154		4.88274		53.2957		75.468		65.5949		76.4762
27.6417	7.58437		7.24213		4.96858		53.7889		75.8294		66.0823		76.828
27.65	7.61802		7.32164		5.05147		54.2899		76.2158		66.5478		77.1798
27.6583	7.65166		7.40197		5.1379		54.7627		76.6173		67.0243		77.5221
27.6667	7.68905		7.47986		5.23197		55.21		77.0238		67.5517		77.8549
27.675	7.71896		7.56343		5.33074		55.647		77.4003		68.1082		78.1402
27.6833	7.74637		7.6543		5.43245		56.1173		77.7164		68.6684		78.4729
27.6917	7.76756		7.74679		5.5371		56.631		78.0176		69.2067		78.8057
27.7	7.78501		7.84416		5.64528		57.1549		78.3739		69.7341		79.1005
27.7083	7.79871		7.94639		5.75875		57.6763		78.7804		70.2506		79.3382
27.7167	7.81741		8.03969		5.8781		58.19		79.207		70.7817		79.5284
27.725	7.84358		8.12813		6.00039		58.719		79.6336		71.2945		79.7566
27.7333	7.86601		8.22549		6.12268		59.2404		80.0803		71.8037		80.0799
27.7417	7.89093		8.33097		6.24379		59.7695		80.5471		72.2766		80.4032
27.75	7.91212		8.44131		6.36902		60.3087		80.9737		72.7312		80.7074
27.7583	7.93829		8.5549		6.49777		60.8531		81.3601		73.1968		80.9356
27.7667	7.9657		8.6693		6.63417		61.3387		81.7365		73.6806		81.2209
27.775	7.98689		8.7837		6.77763		61.8345		82.0778		74.1825		81.5251
27.7833	8.01057		8.90216		6.92343		62.3457		82.3689		74.7099		81.8009
27.7917	8.02801		9.02792		7.07512		62.8824		82.6901		75.2664		82.0671
27.8	8.04297		9.16341		7.23033		63.4447		83.0615		75.8084		82.3524
27.8083	8.05917		9.30459		7.3879		64.0223		83.4429		76.3431		82.5996
27.8167	8.08035		9.44333		7.54899		64.6178		83.8093		76.8632		82.7898
27.825	8.10154		9.57883		7.71655		65.2286		84.1857		77.3506		83.0085
27.8333	8.1327		9.71513		7.88764		65.8369		84.5671		77.8562		83.3222
27.8417	8.1651		9.86199		8.06284		66.4528		84.9385		78.3181		83.655
27.85	8.19501		10.0218		8.2398		67.0637		85.2647		78.7219		84.0259
27.8583	8.21868		10.1865		8.41853		67.6489		85.601		79.1401		84.3491
27.8667	8.24361		10.3585		8.60256		68.1933		85.9774		79.6166		84.6249
27.875	8.27102		10.5305		8.79363		68.7096		86.3287		80.0858		84.9101
27.8833	8.29595		10.7058		8.99647		69.2335		86.6299		80.5587		85.2049
27.8917	8.32586		10.8924		9.20988		69.7958		86.8858		81.0352		85.5282
27.9	8.34704		11.0847		9.42977		70.3887		87.1669		81.5953		85.8039
27.9083	8.36324		11.2843		9.65495		70.997		87.4529		82.1664		86.0131
27.9167	8.38194		11.4863		9.88483		71.5925		87.7742		82.7011		86.1843
27.925	8.39564		11.6827		10.1218		72.1727		88.1506		83.1957		86.3744
27.9333	8.40686		11.8798		10.3663		72.7605		88.537		83.614		86.6407
27.9417	8.42057		12.09		10.6203		73.3483		88.9084		83.9596		86.9449
27.95	8.44175		12.3123		10.8761		73.9183		89.2547		84.236		87.2872
27.9583	8.46418		12.5435		11.1312		74.4908		89.601		84.5088		87.601
27.9667	8.48662		12.7804		11.3911		75.0249		89.9373		84.9416		87.9243
27.975	8.50905		13.019		11.6568		75.5182		90.2585		85.6072		88.2286
27.9833	8.53273		13.2624		11.9367		76.0498		90.5194		86.3965		88.4853
27.9917	8.5589		13.5147		12.2254		76.6274		90.7453		87.0949		88.7325
28	8.57385		13.7776		12.517		77.2331		90.9812		87.6369		88.9607
28.0083	8.58382		14.0469		12.8168		77.8286		91.2422		88.0115		89.1319
28.0167	8.59753		14.3171		13.129		78.419		91.5132		88.237		89.2745
28.025	8.61248		14.58		13.4488		79.0196		91.8193		88.4443		89.5312
28.0333	8.63242		14.8469		13.7751		79.6151		92.1004		88.6735		89.864
28.0417	8.65361		15.1277		14.1073		80.2055		92.3563		88.9063		90.2349
28.05	8.67853		15.4222		14.4383		80.8035		92.6274		89.1318		90.5296
28.0583	8.7047		15.7346		14.7752		81.3939		92.8683		89.3718		90.8054
28.0667	8.72838		16.0696		15.1221		81.9306		93.1041		89.6446		91.0811
28.075	8.74956		16.412		15.4842		82.4137		93.3701		89.9574		91.3283
28.0833	8.77075		16.7609		15.8635		82.9146		93.596		90.3139		91.5755
28.0917	8.79193		17.1122		16.2585		83.4385		93.7716		90.6631		91.8513
28.1	8.8019		17.4692		16.6601		83.9701		93.9473		90.9904		92.1365
28.1083	8.8044		17.8343		17.0675		84.5069		94.143		91.3105		92.3552
28.1167	8.81063		18.2059		17.4808		85.0487		94.389		91.6779		92.5359
28.125	8.82434		18.5735		17.9047		85.5828		94.66		92.0416		92.7356
28.1333	8.84303		18.9402		18.341		86.0914		94.9511		92.3799		92.9448
28.1417	8.86421		19.3272		18.7949		86.6		95.2271		92.6745		93.249
28.15	8.8854		19.7345		19.2546		87.101		95.4429		92.9109		93.5438
28.1583	8.90908		20.1589		19.7067		87.5789		95.6487		93.1219		93.81
28.1667	8.93151		20.5929		20.1641		88.0313		95.8595		93.3292		94.0382
28.175	8.95394		21.0303		20.6415		88.43		96.0703		93.5693		94.2854
28.1833	8.97762		21.4781		21.1284		88.8236		96.261		93.8566		94.5327
28.1917	8.99382		21.9252		21.6246		89.2529		96.4216		94.1803		94.7704
28.2	9.00877		22.3812		22.1343		89.7258		96.5671		94.5404		95.0081
28.2083	9.015		22.8501		22.6546		90.2063		96.6876		94.8641		95.1602
28.2167	9.01874		23.3288		23.1849		90.7046		96.813		95.1915		95.2268
28.225	9.03245		23.8002		23.727		91.1877		96.9385		95.4934		95.3409
28.2333	9.05114		24.2635		24.2773		91.6298		97.0991		95.7298		95.493
28.2417	9.07233		24.7495		24.837		92.072		97.3049		95.9371		95.6927
28.25	9.09975		25.2615		25.4043		92.509		97.5006		96.1336		95.9209
28.2583	9.12965		25.8026		25.9635		92.9333		97.6462		96.3009		96.1776
28.2667	9.15333		26.3592		26.5302		93.3499		97.8018		96.4646		96.4439
28.275	9.17327		26.9207		27.1182		93.7		97.9674		96.6428		96.7006
28.2833	9.18947		27.5008		27.732		94.0016		98.128		96.8283		96.9098
28.2917	9.21315		28.0866		28.3681		94.2904		98.1832		97.0247		97.0999
28.3	9.23434		28.6773		29.0213		94.6022		98.1982		97.2466		97.2901
28.3083	9.24804		29.2825		29.6874		94.937		98.2685		97.4648		97.4517
28.3167	9.26051		29.8935		30.3576		95.2693		98.3639		97.683		97.5658
28.325	9.26923		30.4971		31.0326		95.6219		98.5094		97.8649		97.6324
28.3333	9.2792		31.0935		31.7205		95.9746		98.66		97.9995		97.7275
28.3417	9.29665		31.6995		32.426		96.2916		98.8256		98.1268		97.9177
28.35	9.32655		32.3259		33.1409		96.5574		98.9711		98.225		98.1078
28.3583	9.35522		32.9742		33.8317		96.8104		99.1217		98.2868		98.2885
28.3667	9.37765		33.6362		34.5213		97.0609		99.2472		98.3559		98.4691
28.375	9.39634		34.3088		35.2316		97.2653		99.3626		98.436		98.5452
28.3833	9.41503		34.9871		35.9653		97.434		99.4429		98.5705		98.5832
28.3917	9.4412		35.68		36.722		97.6206		99.5082		98.7342		98.6403
28.4	9.46114		36.3835		37.4968		97.8301		99.5232		98.8906		98.7164
28.4083	9.47111		37.0885		38.277		98.0448		99.5031		99.0398		98.821
28.4167	9.47859		37.7936		39.0596		98.2902		99.5232		99.2034		98.8875
28.425	9.49853		38.4954		39.8485		98.5253		99.5533		99.3817		98.916
28.4333	9.52096		39.1802		40.634		98.7374		99.6236		99.5235		99.0397
28.4417	9.54464		39.8763		41.4271		98.9419		99.6939		99.6399		99.1918
28.45	9.57081		40.6033		42.2338		99.154		99.744		99.7127		99.2869
28.4583	9.59573		41.3603		43.0328		99.3329		99.7892		99.7199		99.401
28.4667	9.62689		42.14		43.8171		99.4607		99.8243		99.6908		99.5056
28.475	9.66054		42.9303		44.6155		99.563		99.8344		99.6472		99.6102
28.4833	9.69543		43.7384		45.4403		99.5962		99.8294		99.6363		99.7338
28.4917	9.7216		44.5587		46.2922		99.6217		99.8344		99.6654		99.8193
28.5	9.74154		45.3725		47.1759		99.6984		99.7892		99.7127		99.8859
28.5083	9.75774		46.1862		48.0731		99.7674		99.7541		99.7636		99.9429
28.5167	9.77394		47.0008		48.9832		99.839		99.7641		99.8436		99.9239
28.525	9.79263		47.8065		49.8974		99.8978		99.7691		99.9418		99.8859
28.5333	9.81257		48.5919		50.8022		99.9719		99.7691		99.9964		99.8764
28.5417	9.84373		49.3822		51.7106		100		99.7942		100		99.8859
28.55	9.87114		50.1959		52.623		99.9847		99.8294		99.9636		99.9049
28.5583	9.9023		51.0243		53.5296		99.9489		99.8946		99.8545		99.9525
28.5667	9.93595		51.869		54.3992		99.931		99.9548		99.7454		100
28.575	9.96585		52.7241		55.2575		99.9284		99.9849		99.6472		100
28.5833	9.99701		53.5785		56.1341		99.8441		100		99.5963		99.9905
28.5917	10.0194		54.4393		57.0266		99.747		99.9498		99.5635		99.962
28.6	10.0444		55.292		57.9444		99.6805		99.8344		99.5781		99.8954
28.6083	10.0668		56.1448		58.8821		99.6294		99.724		99.6326		99.8098
28.6167	10.088		57.0121		59.824		99.5987		99.6336		99.6581		99.6957
28.625	10.1092		57.8697		60.7694		99.5655		99.5634		99.6326		99.5721
28.6333	10.1328		58.6908		61.7059		99.5195		99.5483		99.5926		99.458
28.6417	10.159		59.4916		62.629		99.4531		99.5182		99.5853		99.3915
28.65	10.1989		60.3086		63.5485		99.3738		99.4881		99.5599		99.382
28.6583	10.2487		61.1557		64.4633		99.2895		99.473		99.458		99.3344
28.6667	10.2911		62.0384		65.3381		99.1898		99.4529		99.3016		99.3154
28.675	10.3297		62.9447		66.1965		99.0774		99.4379		99.1707		99.3439
28.6833	10.3696		63.8559		67.0766		98.9112		99.4178		99.0798		99.3534
28.6917	10.4083		64.7581		67.9873		98.694		99.3526		99.0543		99.3724
28.7	10.4431		65.6587		68.9186		98.4435		99.192		99.0288		99.3439
28.7083	10.4805		66.5447		69.8575		98.2263		99.0013		98.9925		99.3154
28.7167	10.5154		67.421		70.8023		98.0678		98.8055		98.9197		99.1918
28.725	10.5453		68.2786		71.7407		97.94		98.6801		98.8433		99.0111
28.7333	10.5777		69.0988		72.669		97.7586		98.5696		98.7597		98.859
28.7417	10.6226		69.8834		73.5791		97.5541		98.5044		98.6506		98.7259
28.75	10.665		70.6688		74.4828		97.3573		98.4492		98.5196		98.5547
28.7583	10.7136		71.4753		75.3729		97.158		98.409		98.3487		98.4311
28.7667	10.7609		72.2996		76.2083		96.9382		98.404		98.1159		98.3455
28.775	10.8133		73.1426		77.0044		96.7107		98.3839		97.894		98.2505
28.7833	10.8619		73.9953		77.8034		96.45		98.3538		97.7267		98.1839
28.7917	10.9092		74.8383		78.6282		96.1459		98.2836		97.5994		98.0793
28.8	10.9528		75.6716		79.4702		95.8443		98.1531		97.5157		97.9652
28.8083	10.9915		76.4846		80.3121		95.5683		97.9674		97.4684		97.775
28.8167	11.0289		77.2675		81.1499		95.3025		97.7917		97.4212		97.4803
28.825	11.0662		78.0351		81.9683		95.0801		97.6662		97.3739		97.2045
28.8333	11.1124		78.7856		82.7637		94.8348		97.5709		97.2866		96.9193
28.8417	11.1672		79.4841		83.5433		94.592		97.4555		97.1738		96.6911
28.85	11.227		80.1665		84.307		94.3313		97.3701		97.0756		96.5389
28.8583	11.2893		80.874		85.0455		94.0808		97.3149		96.9374		96.4248
28.8667	11.3491		81.6156		85.7334		93.8227		97.2095		96.741		96.3107
28.875	11.4114		82.3888		86.3713		93.539		97.054		96.5118		96.2061
28.8833	11.4775		83.1604		87.0074		93.217		96.9184		96.2936		96.073
28.8917	11.541		83.9222		87.68		92.8515		96.813		96.1154		95.9209
28.9	11.5984		84.6573		88.3702		92.4783		96.6725		95.9553		95.7878
28.9083	11.6607		85.3713		89.0728		92.0975		96.4567		95.8389		95.6832
28.9167	11.7255		86.061		89.7712		91.7474		96.2359		95.7225		95.5215
28.925	11.7753		86.7417		90.4591		91.4126		96.0201		95.5843		95.2743
28.9333	11.8289		87.3908		91.1205		91.0931		95.8344		95.3879		95.0081
28.9417	11.8925		87.9766		91.7514		90.7711		95.6688		95.2206		94.7894
28.95	11.9548		88.5218		92.3634		90.426		95.5684		95.0678		94.6277
28.9583	12.0208		89.0719		92.9372		90.0989		95.4881		94.8932		94.4661
28.9667	12.0844		89.6358		93.4528		89.782		95.4279		94.6641		94.3045
28.975	12.1529		90.2021		93.8879		89.4574		95.3526		94.4204		94.1713
28.9833	12.224		90.783		94.3077		89.1022		95.2522		94.2094		94.0192
28.9917	12.2975		91.3583		94.7516		88.6932		95.1016		94.0203		93.829
29	12.376		91.91		95.2055		88.2664		94.9059		93.8275		93.6579
29.0083	12.4645		92.4544		95.6552		87.8575		94.6901		93.6711		93.4772
29.0167	12.5442		92.9769		96.0991		87.4869		94.4592		93.5438		93.2205
29.025	12.614		93.4613		96.5165		87.1112		94.2635		93.402		92.9352
29.0333	12.6863		93.923		96.9028		86.7738		94.0828		93.2601		92.6595
29.0417	12.7623		94.3173		97.2626		86.4646		93.9322		93.1255		92.3838
29.05	12.8508		94.6621		97.5948		86.1579		93.7817		92.9764		92.1556
29.0583	12.9493		95.0102		97.904		85.8435		93.6462		92.7945		91.9369
29.0667	13.049		95.3923		98.1639		85.5011		93.4906		92.5836		91.6896
29.075	13.1486		95.8021		98.3403		85.156		93.3501		92.3362		91.509
29.0833	13.2434		96.2175		98.4996		84.7957		93.1995		92.0489		91.3949
29.0917	13.3455		96.6183		98.6642		84.4072		93.0138		91.8161		91.2523
29.1	13.4465		97.0142		98.843		83.9804		92.8281		91.6051		91.1191
29.1083	13.5437		97.3939		99.0329		83.5536		92.6575		91.4124		90.967
29.1167	13.6409		97.7217		99.2357		83.1344		92.4366		91.2378		90.6913
29.125	13.7381		98.0268		99.4356		82.7357		92.1857		91.0923		90.425
29.1333	13.839		98.3148		99.6314		82.3677		91.9749		90.9104		90.1303
29.1417	13.9425		98.5485		99.7831		81.9945		91.8143		90.7104		89.8545
29.15	14.0459		98.7237		99.8901		81.6239		91.6537		90.5139		89.5788
29.1583	14.1568		98.8641		99.9641		81.238		91.4831		90.3175		89.2935
29.1667	14.2727		99.011		100		80.8598		91.3174		90.0884		89.0463
29.175	14.3948		99.17		99.9577		80.5045		91.1518		89.8265		88.8181
29.1833	14.5195		99.3355		99.8577		80.1416		90.9661		89.5755		88.6374
29.1917	14.6416		99.4921		99.7637		79.7352		90.8256		89.3173		88.4853
29.2	14.7662		99.6227		99.6925		79.2905		90.6851		89.0918		88.3237
29.2083	14.8921		99.742		99.6308		78.8637		90.4642		88.9172		88.105
29.2167	15.0167		99.8361		99.5544		78.4624		90.1731		88.7681		87.8387
29.225	15.1413		99.9099		99.4515		78.0842		89.8871		88.6335		87.563
29.2333	15.261		99.9675		99.3309		77.7059		89.6562		88.4953		87.2397
29.2417	15.3868		100		99.1928		77.3558		89.4354		88.317		86.9545
29.25	15.5276		99.9651		99.0264		77.0312		89.2597		88.1315		86.6692
29.2583	15.6822		99.9099		98.8277		76.7092		89.069		87.9278		86.3935
29.2667	15.8379		99.8475		98.5966		76.3897		88.8683		87.7241		86.2223
29.275	16		99.7882		98.3109		76.0447		88.6625		87.4586		86.0321
29.2833	16.162		99.7436		97.9764		75.6945		88.4467		87.1531		85.8039
29.2917	16.324		99.7209		97.6401		75.3239		88.2509		86.8839		85.6233
29.3	16.481		99.7014		97.322		74.9022		88.0903		86.6584		85.4331
29.3083	16.653		99.6763		97.0198		74.5061		87.8745		86.4402		85.2334
29.3167	16.8224		99.63		96.7182		74.0997		87.5834		86.2656		85.0242
29.325	16.9944		99.5643		96.4266		73.6959		87.2773		86.0765		84.8056
29.3333	17.1627		99.4572		96.1232		73.3125		87.0013		85.8764		84.5298
29.3417	17.3247		99.3039		95.7934		72.9445		86.8156		85.68		84.235
29.35	17.4966		99.0726		95.4406		72.602		86.675		85.4763		83.9403
29.3583	17.6761		98.8057		95.0649		72.2723		86.5245		85.2581		83.636
29.3667	17.8618		98.5469		94.6593		71.9299		86.3588		85.0471		83.3317
29.375	18.0574		98.3164		94.2101		71.5848		86.1681		84.7961		83.1321
29.3833	18.2643		98.1006		93.7045		71.2347		85.9473		84.4906		82.999
29.3917	18.4786		97.8783		93.1683		70.8513		85.7666		84.2287		82.8278
29.4	18.693		97.669		92.6391		70.4424		85.5709		83.9741		82.5901
29.4083	18.9036		97.4467		92.1294		70.0463		85.3701		83.7595		82.3429
29.4167	19.1167		97.1879		91.6167		69.668		85.1092		83.5667		82.1147
29.425	19.3298		96.8974		91.1023		69.3102		84.8331		83.3885		81.915
29.4333	19.5379		96.5753		90.5849		68.9703		84.5671		83.2103		81.6202
29.4417	19.7535		96.2256		90.0611		68.6636		84.3563		83.032		81.2969
29.45	19.9753		95.8516		89.5361		68.3594		84.1706		82.8611		80.9832
29.4583	20.2171		95.4313		89.0028		68.0553		83.9799		82.6647		80.6979
29.4667	20.4688		95.0167		88.4425		67.7409		83.744		82.4574		80.4887
29.475	20.733		94.6483		87.8422		67.4164		83.5232		82.2064		80.3176
29.4833	21.0022		94.3092		87.1902		67.0841		83.2974		81.9299		80.1369
29.4917	21.2776		93.9717		86.5112		66.7519		83.0615		81.6535		79.9563
29.5	21.548		93.6366		85.8509		66.3736		82.8457		81.4171		79.7946
29.5083	21.8197		93.3031		85.213		65.9851		82.5897		81.1807		79.614
29.5167	22.1013		92.9745		84.6069		65.6248		82.2836		80.9697		79.4143
29.525	22.3892		92.6232		84.0219		65.2925		81.9674		80.7624		79.1861
29.5333	22.6596		92.2232		83.4416		64.9551		81.7164		80.5187		78.9103
29.5417	22.9375		91.7778		82.8637		64.6076		81.4956		80.2823		78.5966
29.55	23.2304		91.2918		82.2734		64.2549		81.2698		80.064		78.3113
29.5583	23.5395		90.7692		81.6678		63.9175		81.069		79.8712		78.0546
29.5667	23.8635		90.2467		81.0246		63.6006		80.8883		79.653		77.7883
29.575	24.1999		89.7413		80.3415		63.2964		80.7478		79.4093		77.5696
29.5833	24.5339		89.2723		79.6224		62.9693		80.5772		79.1511		77.3605
29.5917	24.8741		88.8155		78.8775		62.6396		80.4015		78.8964		77.1513
29.6	25.2168		88.3538		78.142		62.2971		80.2058		78.6418		76.9421
29.6083	25.5595		87.8816		77.4259		61.9342		80.005		78.3763		76.7044
29.6167	25.9085		87.4013		76.7269		61.5738		79.7591		78.1726		76.4857
29.625	26.2636		86.9064		76.0373		61.2339		79.4429		78.0235		76.286
29.6333	26.6138		86.3961		75.3547		60.9196		79.1066		77.8598		76.0578
29.6417	26.964		85.8922		74.6703		60.6308		78.8055		77.6925		75.7821
29.65	27.3304		85.3551		73.9801		60.3522		78.5395		77.5034		75.5063
29.6583	27.7155		84.7685		73.2846		60.0787		78.2886		77.2997		75.2876
29.6667	28.1118		84.1697		72.5914		59.8078		78.0828		77.0814		75.088
29.675	28.5267		83.5855		71.8853		59.5216		77.9072		76.8523		74.8407
29.6833	28.9567		83.0322		71.1492		59.22		77.7315		76.5904		74.603
29.6917	29.3991		82.5202		70.3979		58.8979		77.4956		76.2994		74.4319
29.7	29.8515		82.0253		69.6559		58.5734		77.2396		76.0121		74.2892
29.7083	30.3051		81.5231		68.9274		58.2258		76.9937		75.7538		74.1847
29.7167	30.7699		81.0176		68.2243		57.8705		76.7478		75.532		74.0515
29.725	31.2273		80.4959		67.5452		57.5434		76.4417		75.3392		73.8899
29.7333	31.6672		79.9637		66.8785		57.2341		76.1305		75.1573		73.6522
29.7417	32.1008		79.4257		66.2177		56.9377		75.8595		74.9609		73.3384
29.75	32.5607		78.8691		65.5598		56.6386		75.6286		74.7572		73.0532
29.7583	33.043		78.2485		64.9007		56.3319		75.4228		74.5499		72.7869
29.7667	33.5464		77.6034		64.2276		56.038		75.2221		74.3171		72.5207
29.775	34.0649		76.9771		63.5403		55.7901		75.0113		74.0734		72.283
29.7833	34.587		76.3791		62.8342		55.5192		74.8407		73.8079		72.0928
29.7917	35.1092		75.8087		62.1034		55.233		74.67		73.5424		71.9407
29.8	35.6276		75.2448		61.3655		54.9084		74.4542		73.2841		71.7315
29.8083	36.1535		74.6744		60.6441		54.5761		74.2233		73.0586		71.4843
29.8167	36.6906		74.1187		59.9469		54.2643		73.9925		72.8695		71.2941
29.825	37.2389		73.5629		59.2837		53.9653		73.7215		72.673		71.0944
29.8333	37.786		72.9941		58.6234		53.6816		73.4103		72.4985		70.8472
29.8417	38.3119		72.4083		57.9614		53.3954		73.1292		72.3275		70.619
29.85	38.8378		71.8112		57.3071		53.1168		72.8984		72.1275		70.4193
29.8583	39.3961		71.1897		56.6586		52.8714		72.6976		71.9419		70.1816
29.8667	39.9793		70.5552		56.0101		52.6286		72.4868		71.7564		69.9059
29.875	40.5787		69.9378		55.3587		52.3705		72.2359		71.5418		69.6872
29.8833	41.2068		69.3406		54.6984		52.0868		71.99		71.3054		69.516
29.8917	41.8461		68.7735		54.0229		51.798		71.739		71.0363		69.3924
29.9	42.473		68.2185		53.3491		51.522		71.4931		70.7635		69.2688
29.9083	43.1023		67.6822		52.7001		51.2127		71.2572		70.4979		69.0786
29.9167	43.7453		67.1573		52.0716		50.8805		71.0113		70.247		68.8504
29.925	44.4133		66.6169		51.4672		50.5635		70.7302		70.036		68.6793
29.9333	45.0775		66.0701		50.8781		50.2926		70.4291		69.8651		68.5176
29.9417	45.723		65.5118		50.3025		50.0217		70.138		69.7014		68.356
29.95	46.3623		64.9406		49.734		49.7559		69.8921		69.5159		68.0993
29.9583	47.0216		64.3484		49.1596		49.5182		69.6913		69.3049		67.795
29.9667	47.7082		63.7261		48.5881		49.2805		69.5408		69.0976		67.5763
29.975	48.4148		63.1119		48.0107		49.0147		69.3701		68.8794		67.3671
29.9833	49.1326		62.5163		47.4252		48.7515		69.1895		68.6466		67.1865
29.9917	49.8492		61.9305		46.8278		48.4831		68.9987		68.3665		67.0248
30	50.5471		61.3699		46.2205		48.2148		68.793		68.1228		66.8537
30.0083	51.2499		60.8263		45.6208		47.9337		68.5972		67.9009		66.673
30.0167	51.9665		60.2948		45.0399		47.6474		68.3614		67.6972		66.4448
30.025	52.693		59.7675		44.472		47.3586		68.0803		67.5008		66.2166
30.0333	53.4295		59.2295		43.9247		47.0877		67.7892		67.3262		66.0169
30.0417	54.1461		58.6876		43.3932		46.8398		67.4931		67.148		65.8363
30.05	54.8353		58.1431		42.8664		46.5893		67.2422		66.9443		65.6366
30.0583	55.5406		57.5841		42.3431		46.3542		67.0213		66.7734		65.4274
30.0667	56.2759		56.9975		41.8328		46.1165		66.7955		66.6206		65.1897
30.075	57.0435		56.4141		41.3225		45.8737		66.5596		66.4424		65.0185
30.0833	57.8511		55.8535		40.808		45.6335		66.3287		66.235		64.8664
30.0917	58.6636		55.3131		40.2883		45.4034		66.123		65.9768		64.6953
30.1	59.4699		54.7898		39.758		45.1632		65.9122		65.7295		64.6002
30.1083	60.2737		54.2876		39.2377		44.8974		65.6964		65.493		64.4671
30.1167	61.0588		53.7927		38.7415		44.6086		65.4555		65.2712		64.2579
30.125	61.8489		53.3132		38.2617		44.3377		65.2196		65.0784		64.0582
30.1333	62.6427		52.8304		37.802		44.0821		64.9486		64.8965		63.9061
30.1417	63.4079		52.3314		37.3581		43.8393		64.6575		64.7219		63.7349
30.15	64.1481		51.8186		36.9195		43.5965		64.3814		64.5583		63.5162
30.1583	64.8821		51.3034		36.4938		43.3588		64.1506		64.3582		63.2595
30.1667	65.6373		50.7566		36.0635		43.1262		63.9448		64.1545		63.0693
30.175	66.4087		50.2057		35.6272		42.8911		63.7641		63.9472		62.9077
30.1833	67.1813		49.6751		35.1928		42.6585		63.6085		63.7508		62.7555
30.1917	67.9602		49.1631		34.7506		42.4157		63.4279		63.5216		62.6034
30.2	68.7403		48.6738		34.3003		42.1755		63.2321		63.2743		62.4513
30.2083	69.523		48.1984		33.8499		41.9378		63.0414		63.0488		62.2896
30.2167	70.2981		47.7335		33.419		41.695		62.8407		62.856		62.128
30.225	71.0695		47.271		33.0098		41.4394		62.6399		62.6559		61.8903
30.2333	71.8558		46.7988		32.6065		41.1992		62.409		62.4923		61.6906
30.2417	72.6123		46.3388		32.2073		40.9794		62.1481		62.3322		61.548
30.25	73.3189		45.8763		31.8216		40.757		61.8821		62.1649		61.3578
30.2583	74.0167		45.4033		31.4471		40.5321		61.6512		62.0194		61.1011
30.2667	74.7308		44.9148		31.0761		40.3098		61.4504		61.8667		60.8634
30.275	75.4885		44.428		30.7027		40.1079		61.2346		61.6993		60.6922
30.2833	76.2499		43.951		30.3277		39.9136		61.0289		61.492		60.5211
30.2917	77.0301		43.4925		29.9578		39.7066		60.813		61.2738		60.3784
30.3	77.8114		43.0431		29.588		39.5021		60.5872		61.0337		60.3024
30.3083	78.5915		42.6155		29.2235		39.2721		60.3664		60.8009		60.1788
30.3167	79.353		42.2066		28.8696		39.0268		60.1907		60.6009		60.0647
30.325	80.097		41.796		28.5262		38.7584		59.99		60.4117		59.903
30.3333	80.8285		41.3871		28.1952		38.513		59.739		60.2408		59.7509
30.3417	81.545		40.9692		27.8748		38.2779		59.473		60.0989		59.6178
30.35	82.198		40.5506		27.5644		38.0581		59.2221		59.9353		59.5037
30.3583	82.8249		40.1287		27.2622		37.8792		58.9711		59.7607		59.342
30.3667	83.4555		39.6979		26.9606		37.6952		58.7754		59.6006		59.1614
30.375	84.0997		39.2613		26.6584		37.4984		58.6098		59.4333		58.9427
30.3833	84.7702		38.8224		26.3574		37.3067		58.4391		59.2587		58.762
30.3917	85.4419		38.3924		26.0552		37.115		58.2685		59.0587		58.6194
30.4	86.0887		37.9818		25.7483		36.9157		58.1029		58.8113		58.4672
30.4083	86.7193		37.577		25.4396		36.6933		57.9072		58.564		58.3246
30.4167	87.3424		37.1835		25.131		36.4608		57.7215		58.3676		58.182
30.425	87.9517		36.7997		24.8382		36.218		57.5307		58.2075		58.0394
30.4333	88.5562		36.4216		24.5571		35.9879		57.2898		58.073		57.9158
30.4417	89.1381		36.0484		24.2861		35.7733		57.0389		57.9457		57.8112
30.45	89.6403		35.6768		24.021		35.5765		56.793		57.7929		57.64
30.4583	90.1089		35.306		23.757		35.395		56.5721		57.6365		57.4403
30.4667	90.5825		34.9271		23.4995		35.2084		56.3614		57.4692		57.2502
30.475	91.0785		34.5385		23.2455		35.0321		56.1606		57.3091		57.06
30.4833	91.6006		34.1579		22.9903		34.8608		55.9749		57.1564		56.9174
30.4917	92.1627		33.7912		22.7369		34.6922		55.739		56.9927		56.8128
30.5	92.7284		33.4366		22.4818		34.5184		55.5483		56.8181		56.6892
30.5083	93.2556		33.0878		22.2254		34.342		55.3927		56.6253		56.518
30.5167	93.7528		32.7486		21.9797		34.1299		55.2321		56.4144		56.4324
30.525	94.25		32.4176		21.7433		33.905		55.0364		56.207		56.3469
30.5333	94.7174		32.0955		21.5146		33.6903		54.7854		56.0361		56.2137
30.5417	95.1348		31.7782		21.2936		33.4909		54.5295		55.876		56.0806
30.55	95.485		31.4594		21.0801		33.3248		54.3087		55.7196		55.9285
30.5583	95.7891		31.1324		20.875		33.1638		54.1029		55.556		55.7573
30.5667	96.077		30.7973		20.6739		32.9977		53.9122		55.3959		55.5767
30.575	96.386		30.4517		20.4705		32.8111		53.7315		55.2213		55.396
30.5833	96.7125		30.1036		20.2682		32.6501		53.5508		55.0577		55.2154
30.5917	97.0478		29.7661		20.0666		32.4891		53.3902		54.9012		55.0537
30.6	97.3643		29.4399		19.8643		32.3102		53.2447		54.6939		54.9016
30.6083	97.6646		29.1267		19.6515		32.1389		53.0891		54.4611		54.8445
30.6167	97.9375		28.8184		19.441		31.96		52.9235		54.2647		54.7875
30.625	98.1868		28.5215		19.2352		31.753		52.7478		54.0938		54.6544
30.6333	98.4148		28.2302		19.0389		31.546		52.5822		53.941		54.5213
30.6417	98.6267		27.9422		18.8495		31.3645		52.3714		53.8173		54.4262
30.65	98.8061		27.6493		18.6661		31.1882		52.1556		53.6755		54.274
30.6583	98.8984		27.3596		18.4891		31.0195		51.9649		53.5264		54.0839
30.6667	98.9644		27.07		18.3145		30.8764		51.7842		53.3881		53.9222
30.675	99.0566		26.7738		18.1393		30.746		51.5834		53.2536		53.7606
30.6833	99.195		26.4752		17.9688		30.6208		51.3676		53.1081		53.6275
30.6917	99.3682		26.1832		17.7972		30.4905		51.1769		52.9189		53.4658
30.7	99.5314		25.9049		17.6278		30.3218		51.0063		52.7043		53.3232
30.7083	99.6785		25.6347		17.4591		30.1531		50.8256		52.4679		53.1996
30.7167	99.8156		25.3726		17.2892		30.0023		50.6399		52.2424		53.1045
30.725	99.9302		25.1243		17.1222		29.8438		50.4592		52.0496		53.0189
30.7333	99.9913		24.8809		16.9588		29.6624		50.3087		51.8968		52.9429
30.7417	100		24.6392		16.803		29.4809		50.1029		51.7659		52.8573
30.75	99.9875		24.3998		16.6525		29.302		49.8519		51.6386		52.7432
30.7583	99.9153		24.1572		16.5125		29.141		49.6412		51.4895		52.572
30.7667	99.7969		23.9097		16.375		28.9979		49.4404		51.3185		52.3723
30.775	99.6947		23.6525		16.2374		28.8599		49.2447		51.1512		52.2012
30.7833	99.6087		23.3897		16.101		28.7321		49.0841		50.9766		52.0776
30.7917	99.5327		23.1357		15.9587		28.6043		48.9586		50.7984		51.9825
30.8	99.4442		22.8939		15.8129		28.4663		48.8632		50.6165		51.9255
30.8083	99.3532		22.6595		15.6671		28.3257		48.7528		50.431		51.8209
30.8167	99.251		22.4298		15.5201		28.1749		48.6123		50.231		51.7353
30.825	99.1289		22.197		15.3737		28.0241		48.4517		50.0346		51.6497
30.8333	98.9993		21.9698		15.2338		27.8657		48.276		49.86		51.5356
30.8417	98.8473		21.7499		15.0986		27.7251		48.0903		49.7072		51.393
30.85	98.6566		21.5349		14.971		27.5999		47.8695		49.5835		51.2218
30.8583	98.3874		21.3199		14.8475		27.4746		47.6587		49.4817		51.0317
30.8667	98.0696		21.1114		14.7246		27.3494		47.473		49.3798		50.8605
30.875	97.7892		20.8964		14.6024		27.2139		47.3275		49.2671		50.7179
30.8833	97.5325		20.6684		14.4848		27.0913		47.1819		49.1143		50.5943
30.8917	97.2957		20.4461		14.3654		26.9635		47.0263		48.9725		50.4707
30.9	97.0689		20.2311		14.2467		26.8306		46.8708		48.8197		50.3756
30.9083	96.8533		20.025		14.1214		26.7028		46.7252		48.6415		50.29
30.9167	96.6315		19.8295		13.9897		26.5929		46.5847		48.4341		50.2139
30.925	96.3798		19.6404		13.8622		26.483		46.4341		48.2486		50.1379
30.9333	96.1106		19.4554		13.744		26.3475		46.2785		48.0813		50.0998
30.9417	95.8227		19.2753		13.6299		26.2019		46.0979		47.9177		50.0808
30.95	95.5112		19.0952		13.5223		26.0562		45.8921		47.7576		50.0333
30.9583	95.1411		18.9142		13.4206		25.9233		45.6964		47.6048		49.8811
30.9667	94.7136		18.7325		13.3201		25.798		45.5257		47.4557		49.6815
30.975	94.2986		18.5451		13.2195		25.6805		45.3651		47.3066		49.5293
30.9833	93.8899		18.3544		13.1225		25.5731		45.2045		47.1502		49.3582
30.9917	93.4973		18.1621		13.0244		25.4607		45.0489		46.9829		49.187
31	93.1185		17.9788		12.9256		25.3559		44.9184		46.8119		49.0444
31.0083	92.7696		17.7994		12.8215		25.2485		44.8181		46.6155		48.9778
31.0167	92.4044		17.6226		12.7075		25.1259		44.7127		46.4191		48.9303
31.025	92.0193		17.4554		12.5999		24.9955		44.5822		46.2409		48.8352
31.0333	91.6118		17.2907		12.4946		24.8575		44.4567		46.0735		48.7116
31.0417	91.1881		17.1236		12.3935		24.7297		44.3112		45.9281		48.569
31.05	90.7507		16.9556		12.293		24.6045		44.1305		45.7898		48.4549
31.0583	90.2684		16.8007		12.1954		24.4997		43.9498		45.6625		48.3503
31.0667	89.7338		16.6514		12.1007		24.4051		43.7992		45.5425		48.2457
31.075	89.2042		16.4956		12.0108		24.3208		43.6437		45.4152		48.1221
31.0833	88.692		16.3277		11.9226		24.2339		43.478		45.2624		48.0555
31.0917	88.2346		16.1613		11.8338		24.1445		43.2974		45.106		47.9604
31.1	87.7997		15.9982		11.7415		24.0499		43.1619		44.9714		47.8463
31.1083	87.376		15.8441		11.6504		23.9477		43.0364		44.826		47.7513
31.1167	86.9598		15.6948		11.5563		23.8326		42.8959		44.6405		47.6657
31.125	86.5311		15.5544		11.4622		23.71		42.7604		44.4477		47.6181
31.1333	86.0849		15.4206		11.3711		23.5873		42.6349		44.2513		47.5326
31.1417	85.6139		15.2883		11.2812		23.4621		42.4893		44.0949		47.447
31.15	85.1129		15.1593		11.1947		23.3522		42.3287		43.9603		47.3139
31.1583	84.5995		15.0303		11.113		23.255		42.1531		43.8184		47.1903
31.1667	84.0424		14.8981		11.0313		23.163		41.9925		43.6766		47.0381
31.175	83.4617		14.7634		10.9513		23.0761		41.8419		43.5384		46.867
31.1833	82.8884		14.6295		10.8696		22.979		41.7215		43.4001		46.7529
31.1917	82.3451		14.4908		10.7902		22.8896		41.591		43.2474		46.6483
31.2	81.8304		14.352		10.7138		22.8103		41.4906		43.1164		46.5532
31.2083	81.3232		14.2173		10.6333		22.7286		41.3902		42.9709		46.4201
31.2167	80.8384		14.0908		10.5474		22.6365		41.3099		42.8036		46.344
31.225	80.3549		13.9674		10.4586		22.542		41.2346		42.629		46.2584
31.2333	79.8515		13.8449		10.3757		22.4423		41.1292		42.4726		46.1824
31.2417	79.338		13.7248		10.297		22.335		40.9937		42.338		46.1158
31.25	78.8121		13.6064		10.2188		22.2276		40.8331		42.2071		46.0493
31.2583	78.2812		13.4944		10.1435		22.1331		40.6725		42.0616		45.9827
31.2667	77.7043		13.3768		10.07		22.0487		40.5169		41.927		45.8591
31.275	77.1048		13.2575		10.0018		21.9695		40.3764		41.8179		45.7165
31.2833	76.5191		13.1358		9.93304		21.8979		40.2459		41.7052		45.5928
31.2917	75.9683		13.0165		9.86131		21.8136		40.1455		41.5633		45.4787
31.3	75.4511		12.9013		9.79076		21.7216		40.0201		41.4033		45.3551
31.3083	74.9539		12.7869		9.71491		21.6321		39.8896		41.2505		45.2601
31.3167	74.4803		12.6741		9.63731		21.558		39.7742		41.0977		45.241
31.325	74.0093		12.5711		9.56146		21.4941		39.6587		40.9486		45.2315
31.3333	73.532		12.4729		9.48797		21.4149		39.5282		40.7995		45.184
31.3417	73.0273		12.3812		9.41331		21.3178		39.3927		40.6358		45.0984
31.35	72.5088		12.292		9.34276		21.2206		39.2422		40.4794		45.0033
31.3583	71.9842		12.1954		9.2775		21.1056		39.0816		40.3448		44.9178
31.3667	71.4259		12.094		9.21518		21.0187		38.936		40.1993		44.8227
31.375	70.8502		11.9926		9.15286		20.9395		38.8055		40.0575		44.7181
31.3833	70.2881		11.8936		9.09112		20.8654		38.6901		39.9265		44.6135
31.3917	69.7348		11.7914		9.02763		20.8066		38.5997		39.8174		44.5279
31.4	69.1952		11.6859		8.96354		20.7427		38.5245		39.7047		44.4233
31.4083	68.6718		11.5861		8.90063		20.6788		38.4241		39.581		44.3187
31.4167	68.1559		11.4904		8.83302		20.6124		38.3087		39.4282		44.2522
31.425	67.6399		11.3963		8.76247		20.5255		38.2133		39.2645		44.1666
31.4333	67.1327		11.3078		8.69074		20.4437		38.1179		39.1045		44.0525
31.4417	66.6318		11.2194		8.62078		20.3619		38.0226		38.9481		43.9384
31.45	66.1333		11.1358		8.55258		20.2878		37.9072		38.8135		43.8338
31.4583	65.6435		11.0531		8.48732		20.2111		37.7415		38.6898		43.7197
31.4667	65.1326		10.9662		8.42441		20.1395		37.5558		38.6026		43.5961
31.475	64.6067		10.8835		8.36738		20.068		37.4203		38.5189		43.463
31.4833	64.0883		10.804		8.31153		19.9939		37.3099		38.4098		43.3394
31.4917	63.5773		10.7147		8.25391		19.9428		37.2196		38.2934		43.2538
31.5	63.0851		10.6238		8.19689		19.8891		37.1343		38.1806		43.1777
31.5083	62.6041		10.537		8.14221		19.8201		37.0439		38.0861		43.1207
31.5167	62.1467		10.4583		8.0793		19.7562		36.9686		37.966		43.0256
31.525	61.6981		10.3869		8.01816		19.6821		36.8582		37.8133		42.978
31.5333	61.2482		10.3188		7.95466		19.6156		36.7528		37.6641		42.921
31.5417	60.8008		10.2474		7.89293		19.5492		36.6625		37.5114		42.8354
31.55	60.3534		10.176		7.83355		19.4725		36.5671		37.3804		42.7879
31.5583	59.9035		10.1054		7.77828		19.3881		36.4517		37.2458		42.7784
31.5667	59.4337		10.0356		7.72596		19.3191		36.3312		37.1258		42.7498
31.575	58.9278		9.96828		7.67481		19.2604		36.2158		37.0021		42.6928
31.5833	58.4181		9.90418		7.62718		19.2067		36.0903		36.8821		42.5882
31.5917	57.9233		9.83197		7.5778		19.1428		35.9799		36.7694		42.4931
31.6	57.4523		9.7484		7.52724		19.0738		35.9147		36.6748		42.398
31.6083	56.9899		9.6697		7.47844		19.0099		35.8595		36.5766		42.3029
31.6167	56.5488		9.59505		7.42788		18.9613		35.7842		36.4638		42.2364
31.625	56.1213		9.52284		7.37202		18.9077		35.6838		36.3183		42.1888
31.6333	55.6889		9.46037		7.31558		18.8514		35.5885		36.1692		42.0938
31.6417	55.2515		9.40195		7.25855		18.7926		35.4881		36.0346		42.0177
31.65	54.8228		9.33948		7.2027		18.716		35.4078		35.9255		41.9416
31.6583	54.3978		9.27619		7.15096		18.6342		35.3174		35.8346		41.8846
31.6667	53.9604		9.21372		7.10158		18.5652		35.2271		35.7473		41.837
31.675	53.5056		9.15287		7.05689		18.5115		35.1619		35.6636		41.78
31.6833	53.032		9.0912		7.0128		18.4655		35.0665		35.5763		41.6849
31.6917	52.5709		9.02548		6.96694		18.4195		34.9511		35.4745		41.5423
31.7	52.1509		8.9549		6.91932		18.3735		34.8407		35.3654		41.4187
31.7083	51.7571		8.88674		6.86876		18.3352		34.7302		35.249		41.3236
31.7167	51.377		8.8267		6.81643		18.2917		34.6198		35.1108		41.257
31.725	50.9995		8.77072		6.76528		18.2355		34.5345		34.9762		41.219
31.7333	50.6219		8.71717		6.71296		18.1767		34.4341		34.8416		41.1619
31.7417	50.2505		8.66687		6.66475		18.1256		34.3187		34.7216		41.1429
31.75	49.8716		8.61575		6.61771		18.0566		34.2133		34.6015		41.1334
31.7583	49.494		8.56626		6.57362		17.9876		34.1079		34.4997		41.0478
31.7667	49.0978		8.51677		6.5307		17.9288		33.9724		34.4051		40.9813
31.775	48.6865		8.46565		6.48896		17.8777		33.8369		34.3178		40.8957
31.7833	48.2603		8.41129		6.44898		17.8138		33.7315		34.2269		40.7911
31.7917	47.8466		8.36018		6.40959		17.755		33.6612		34.1287		40.7055
31.8	47.454		8.30825		6.37078		17.7064		33.6211		34.0341		40.5914
31.8083	47.0652		8.25064		6.32845		17.6502		33.5508		33.9214		40.5249
31.8167	46.6888		8.19223		6.28847		17.6042		33.4755		33.7941		40.4868
31.825	46.3162		8.13787		6.24497		17.5582		33.4053		33.6522		40.4013
31.8333	45.9523		8.08675		6.19676		17.5096		33.3199		33.5176		40.3442
31.8417	45.5997		8.04375		6.14678		17.4509		33.2447		33.4231		40.2776
31.85	45.2532		8.00075		6.1021		17.3793		33.1895		33.3321		40.2206
31.8583	44.9068		7.95369		6.06212		17.3103		33.0991		33.2557		40.1445
31.8667	44.5529		7.90176		6.02332		17.249		32.9837		33.183		40.0494
31.875	44.1965		7.85065		5.98687		17.2055		32.8632		33.0993		39.9639
31.8833	43.8189		7.80197		5.94983		17.1646		32.7578		33.0048		39.8688
31.8917	43.4437		7.75815		5.91161		17.1288		32.6826		32.9066		39.7357
31.9	43.0724		7.71353		5.86987		17.0956		32.6073		32.8156		39.6025
31.9083	42.7122		7.66647		5.82636		17.0598		32.5521		32.7247		39.5265
31.9167	42.3795		7.61779		5.78932		17.024		32.5019		32.6374		39.4884
31.925	42.0679		7.57154		5.75581		16.9857		32.4266		32.5428		39.4599
31.9333	41.7601		7.53097		5.71818		16.9499		32.3463		32.4264		39.4219
31.9417	41.4623		7.48959		5.67879		16.8886		32.256		32.3246		39.3743
31.95	41.1507		7.45227		5.63999		16.817		32.1706		32.2337		39.3553
31.9583	40.8292		7.41738		5.60354		16.7531		32.0803		32.1282		39.3458
31.9667	40.5002		7.38412		5.56767		16.6995		31.9749		32.0154		39.3078
31.975	40.17		7.35004		5.5324		16.656		31.8645		31.9245		39.2602
31.9833	39.8323		7.31191		5.4983		16.6075		31.7591		31.8336		39.1652
31.9917	39.5008		7.27215		5.4642		16.5691		31.6688		31.7463		39.0416
32	39.1817		7.22753		5.43127		16.5487		31.6136		31.6735		38.9275
32.0083	38.8652		7.18371		5.39953		16.5206		31.5784		31.5971		38.8419
32.0167	38.5611		7.14234		5.36366		16.4746		31.5332		31.5098		38.7848
32.025	38.2695		7.10339		5.3278		16.4311		31.468		31.3971		38.7373
32.0333	37.9841		7.06607		5.29311		16.38		31.3827		31.2771		38.7183
32.0417	37.69		7.03443		5.2596		16.334		31.2923		31.157		38.6897
32.05	37.3797		7.00035		5.22315		16.2803		31.2171		31.0515		38.6327
32.0583	37.0782		6.96384		5.1867		16.2241		31.1669		30.9679		38.5471
32.0667	36.7866		6.92895		5.15377		16.1704		31.0966		30.9024		38.4806
32.075	36.5037		6.89082		5.12261		16.127		31.0063		30.8551		38.433
32.0833	36.2021		6.85512		5.09145		16.0784		30.921		30.786		38.3665
32.0917	35.8918		6.82672		5.06206		16.0452		30.8407		30.706		38.2428
32.1	35.5902		6.79183		5.03266		16.0222		30.7854		30.6296		38.1287
32.1083	35.3123		6.75126		5.00209		16.0043		30.7503		30.5641		38.0622
32.1167	35.0493		6.71151		4.9721		15.9736		30.6901		30.4841		37.9766
32.125	34.7901		6.67094		4.94329		15.9506		30.5997		30.4041		37.9196
32.1333	34.5434		6.63605		4.91331		15.9225		30.5194		30.3314		37.8815
32.1417	34.2942		6.60603		4.88097		15.8842		30.4693		30.2186		37.8625
32.15	34.0387		6.57601		4.84864		15.8356		30.409		30.1131		37.8245
32.1583	33.7882		6.5468		4.81748		15.7768		30.3187		30.0149		37.7959
32.1667	33.529		6.52084		4.7922		15.7104		30.2284		29.9385		37.7674
32.175	33.2623		6.49731		4.76633		15.6618		30.1179		29.8731		37.7009
32.1833	32.9844		6.47297		4.74046		15.6209		30.0326		29.804		37.6533
32.1917	32.7003		6.44701		4.71753		15.5851		29.9523		29.7203		37.5773
32.2	32.4174		6.41374		4.69284		15.5494		29.8921		29.6366		37.4441
32.2083	32.1557		6.37561		4.66697		15.5161		29.8369		29.553		37.3491
32.2167	31.8952		6.33585		4.64169		15.4778		29.8018		29.473		37.3205
32.225	31.641		6.29853		4.61582		15.4497		29.7716		29.3929		37.2825
32.2333	31.3942		6.26851		4.58701		15.4139		29.7415		29.302		37.2159
32.2417	31.1475		6.24092		4.55644		15.3679		29.6913		29.182		37.1589
32.25	30.9157		6.21334		4.52469		15.3219		29.6261		29.0801		37.1399
32.2583	30.6914		6.18575		4.49412		15.2733		29.5408		28.9892		37.1113
32.2667	30.4658		6.15735		4.46472		15.2324		29.4655		28.9092		37.0828
32.275	30.239		6.1249		4.43885		15.189		29.3802		28.8546		37.0353
32.2833	29.9885		6.09488		4.41592		15.1532		29.3049		28.7891		36.9307
32.2917	29.7181		6.07378		4.39417		15.1123		29.2447		28.7382		36.8261
32.3	29.4514		6.05269		4.37183		15.0765		29.1794		28.6837		36.7025
32.3083	29.2097		6.02673		4.35302		15.0484		29.1142		28.6182		36.6074
32.3167	28.9754		5.99589		4.33303		15.0331		29.0489		28.5491		36.5313
32.325	28.7623		5.96669		4.31127		15.0229		28.9887		28.48		36.4838
32.3333	28.5492		5.94235		4.28599		15.0024		28.9335		28.3854		36.4743
32.3417	28.3386		5.91719		4.25836		14.9692		28.8883		28.2872		36.4743
32.35	28.1342		5.89448		4.2319		14.9206		28.8181		28.1999		36.4458
32.3583	27.9336		5.87663		4.20839		14.867		28.7528		28.1199		36.3697
32.3667	27.7329		5.86121		4.18663		14.8159		28.7026		28.0471		36.3317
32.375	27.526		5.8393		4.16311		14.7699		28.6274		27.9817		36.3221
32.3833	27.3017		5.81577		4.13901		14.7366		28.532		27.9162		36.3412
32.3917	27.0712		5.7963		4.11726		14.706		28.4567		27.8544		36.2936
32.4	26.8319		5.77196		4.09727		14.6804		28.3915		27.7889		36.189
32.4083	26.6088		5.746		4.07787		14.6804		28.3413		27.7271		36.1035
32.4167	26.4007		5.72328		4.06082		14.7034		28.3112		27.6579		36.0179
32.425	26.1951		5.69569		4.04259		14.7187		28.2811		27.5816		35.9133
32.4333	25.9932		5.66243		4.02084		14.7111		28.261		27.5161		35.8277
32.4417	25.7963		5.63241		3.99673		14.6778		28.2359		27.4252		35.7802
32.45	25.5982		5.60645		3.97086		14.6114		28.2058		27.3415		35.7802
32.4583	25.4025		5.58454		3.94793		14.5271		28.1556		27.2688		35.7707
32.4667	25.2044		5.5675		3.92912		14.4402		28.0753		27.1997		35.7516
32.475	25.01		5.55127		3.91148		14.3635		27.99		27.1233		35.7136
32.4833	24.8068		5.53505		3.89326		14.3098		27.8946		27.0578		35.6756
32.4917	24.5937		5.51476		3.87268		14.2715		27.7992		27.0069		35.6375
32.5	24.3806		5.49286		3.85386		14.2485		27.739		26.9523		35.5615
32.5083	24.18		5.46852		3.83681		14.2229		27.6637		26.9014		35.4949
32.5167	24.0005		5.44012		3.81976		14.2101		27.5885		26.8468		35.3808
32.525	23.8298		5.41334		3.80154		14.1948		27.5182		26.8068		35.3143
32.5333	23.6541		5.39144		3.78567		14.1769		27.473		26.7414		35.2667
32.5417	23.4796		5.36953		3.76685		14.1539		27.4429		26.6468		35.2097
32.55	23.3126		5.35087		3.74451		14.1309		27.3877		26.5704		35.2002
32.5583	23.1519		5.33789		3.72452		14.1028		27.3375		26.5049		35.1906
32.5667	22.9824		5.32491		3.70512		14.0721		27.2974		26.4322		35.1526
32.575	22.8079		5.30868		3.68689		14.0287		27.2472		26.3631		35.1336
32.5833	22.6297		5.29326		3.67161		13.9878		27.1719		26.3049		35.0765
32.5917	22.4428		5.27866		3.65632		13.9418		27.1167		26.2467		34.9815
32.6	22.2447		5.26081		3.64045		13.9086		27.0263		26.1812		34.8864
32.6083	22.0478		5.24134		3.62457		13.8881		26.9511		26.123		34.8008
32.6167	21.8608		5.21943		3.60929		13.8702		26.9009		26.083		34.6962
32.625	21.6851		5.19996		3.59576		13.8472		26.8607		26.0394		34.6296
32.6333	21.5169		5.1813		3.58283		13.8293		26.8356		25.9702		34.5821
32.6417	21.3574		5.16101		3.56872		13.814		26.8105		25.8902		34.5251
32.65	21.2016		5.14154		3.54814		13.7859		26.7604		25.7993		34.449
32.6583	21.0533		5.12288		3.52933		13.7424		26.7102		25.7011		34.3824
32.6667	20.8975		5.10422		3.51169		13.699		26.675		25.6283		34.3159
32.675	20.7417		5.08393		3.49582		13.6555		26.6349		25.5774		34.2588
32.6833	20.5835		5.06122		3.48053		13.607		26.5847		25.541		34.2208
32.6917	20.4177		5.04418		3.46583		13.5686		26.5295		25.5156		34.1923
32.7	20.252		5.02633		3.45231		13.5482		26.4592		25.4901		34.1637
32.7083	20.0875		5.01172		3.43761		13.5303		26.3839		25.4428		34.0877
32.7167	19.9205		4.99225		3.4235		13.5124		26.3187		25.3919		33.9831
32.725	19.7672		4.97197		3.40939		13.4996		26.2685		25.3555		33.9165
32.7333	19.6214		4.95574		3.39411		13.4971		26.2334		25.3155		33.888
32.7417	19.4831		4.93951		3.37764		13.4843		26.2033		25.2428		33.8785
32.75	19.3472		4.92734		3.35942		13.4638		26.1631		25.1628		33.8785
32.7583	19.2077		4.91436		3.34178		13.4255		26.128		25.0718		33.888
32.7667	19.0668		4.90057		3.32297		13.3821		26.0828		25.0064		33.8404
32.775	18.9298		4.88596		3.30827		13.3335		26.0176		24.93		33.7834
32.7833	18.7902		4.87298		3.29769		13.2952		25.9473		24.8645		33.7168
32.7917	18.6469		4.86		3.28769		13.2747		25.8871		24.8027		33.6598
32.8	18.4923		4.84702		3.27593		13.2543		25.8369		24.7372		33.6408
32.8083	18.3366		4.82917		3.26476		13.2313		25.8068		24.6754		33.5837
32.8167	18.1908		4.81294		3.25241		13.2057		25.7566		24.639		33.4981
32.825	18.0562		4.79509		3.24124		13.198		25.7365		24.5954		33.4316
32.8333	17.9216		4.77805		3.23007		13.1776		25.7114		24.5372		33.384
32.8417	17.7858		4.75858		3.22067		13.1469		25.6964		24.4717		33.384
32.85	17.6549		4.73749		3.20656		13.1214		25.6512		24.3989		33.3745
32.8583	17.5278		4.72126		3.18892		13.0984		25.5859		24.3298		33.346
32.8667	17.4057		4.70422		3.17128		13.0626		25.5257		24.2716		33.3175
32.875	17.281		4.69043		3.15599		13.0166		25.4504		24.228		33.2985
32.8833	17.1552		4.67907		3.14247		12.9731		25.3752		24.1916		33.2604
32.8917	17.0243		4.67014		3.13189		12.945		25.3199		24.1589		33.2129
32.9	16.891		4.6596		3.12131		12.9195		25.2748		24.1261		33.1368
32.9083	16.7551		4.64824		3.11249		12.8965		25.2196		24.0716		33.0513
32.9167	16.6305		4.63607		3.10543		12.8786		25.1644		24.0134		32.9942
32.925	16.5096		4.61822		3.09544		12.8632		25.1142		23.9661		32.9086
32.9333	16.3913		4.60199		3.08309		12.853		25.074		23.9115		32.823
32.9417	16.2803		4.58495		3.07016		12.8479		25.054		23.8461		32.785
32.95	16.1694		4.56873		3.05546		12.8326		25.0188		23.777		32.7755
32.9583	16.0635		4.55737		3.04252		12.8121		24.9737		23.7297		32.766
32.9667	15.9651		4.54844		3.03253		12.7763		24.9285		23.6788		32.728
32.975	15.8591		4.53871		3.02077		12.7431		24.8783		23.6169		32.6804
32.9833	15.7482		4.52654		3.0096		12.7176		24.8381		23.5624		32.6519
32.9917	15.6398		4.51599		2.99902		12.692		24.7829		23.5114		32.6329
33	15.5214		4.50463		2.98902		12.6767		24.7227		23.4496		32.6044
33.0083	15.398		4.49327		2.98079		12.6562		24.6926		23.3987		32.5663
33.0167	15.2796		4.4811		2.97256		12.6281		24.6675		23.3405		32.4998
33.025	15.1725		4.46082		2.96374		12.6077		24.6324		23.2932		32.3952
33.0333	15.0653		4.44621		2.95434		12.5898		24.5671		23.235		32.2906
33.0417	14.9556		4.43485		2.94552		12.554		24.527		23.1877		32.243
33.05	14.8534		4.42187		2.93611		12.5284		24.4768		23.1441		32.2335
33.0583	14.7513		4.40808		2.92612		12.5003		24.4467		23.0822		32.205
33.0667	14.6528		4.39347		2.91318		12.4697		24.4115		23.0204		32.1765
33.075	14.5469		4.37887		2.89907		12.4339		24.3563		22.9695		32.148
33.0833	14.4385		4.36751		2.88672		12.4032		24.3212		22.9404		32.167
33.0917	14.335		4.35859		2.87438		12.3776		24.256		22.9113		32.1384
33.1	14.2328		4.34723		2.86556		12.3546		24.2008		22.8858		32.0814
33.1083	14.1282		4.33262		2.85968		12.3265		24.1807		22.8676		31.9768
33.1167	14.0235		4.32126		2.8538		12.3061		24.1405		22.8531		31.8912
33.125	13.9213		4.3099		2.84674		12.2933		24.0853		22.8058		31.8437
33.1333	13.8253		4.29611		2.83793		12.2831		24.0251		22.7403		31.8247
33.1417	13.7344		4.2807		2.82676		12.2754		23.99		22.6785		31.8342
33.15	13.6446		4.26771		2.815		12.2652		23.9649		22.6203		31.8342
33.1583	13.5611		4.25717		2.80441		12.2422		23.9448		22.5657		31.8056
33.1667	13.4677		4.24662		2.79266		12.2269		23.9097		22.5148		31.7581
33.175	13.3917		4.23688		2.78207		12.1962		23.8795		22.4748		31.6915
33.1833	13.3231		4.22958		2.77267		12.1706		23.8394		22.4239		31.625
33.1917	13.2446		4.22228		2.76444		12.1374		23.7691		22.3766		31.587
33.2	13.1574		4.21011		2.75856		12.1144		23.7039		22.3293		31.5584
33.2083	13.0627		4.19956		2.75032		12.094		23.6487		22.2929		31.5109
33.2167	12.9679		4.18982		2.74033		12.0709		23.6035		22.2748		31.4633
33.225	12.8732		4.17765		2.73386		12.0582		23.5634		22.242		31.3968
33.2333	12.781		4.16224		2.72857		12.0454		23.5383		22.1911		31.3302
33.2417	12.7025		4.14277		2.72152		12.0249		23.5132		22.1293		31.2922
33.25	12.6277		4.12978		2.7127		12.0045		23.4881		22.0674		31.2637
33.2583	12.5492		4.11924		2.70447		11.9764		23.4529		21.9838		31.2542
33.2667	12.4732		4.11356		2.69447		11.9483		23.4078		21.9147		31.2351
33.275	12.3984		4.10788		2.68742		11.9202		23.3576		21.8674		31.1876
33.2833	12.3224		4.1022		2.68095		11.892		23.3375		21.831		31.121
33.2917	12.2427		4.0949		2.67213		11.869		23.3024		21.791		31.0735
33.3	12.1604		4.08435		2.66214		11.8435		23.2572		21.7692		31.026
33.3083	12.0757		4.07542		2.65273		11.8179		23.207		21.7546		30.9594
33.3167	11.9897		4.06488		2.64861		11.8051		23.1619		21.7401		30.8643
33.325	11.9149		4.04946		2.64391		11.7949		23.1368		21.7183		30.7882
33.3333	11.8401		4.03404		2.6345		11.7847		23.0966		21.6855		30.7407
33.3417	11.7679		4.0235		2.62627		11.7796		23.0615		21.6419		30.7217
33.35	11.6943		4.01133		2.61922		11.777		23.0314		21.5946		30.6837
33.3583	11.6295		3.99997		2.61216		11.7668		22.9912		21.54		30.6551
33.3667	11.5672		3.98942		2.60099		11.7438		22.9711		21.4782		30.6551
33.375	11.5086		3.9805		2.58806		11.7004		22.936		21.4309		30.6646
33.3833	11.4488		3.97968		2.57747		11.6569		22.8908		21.3945		30.6551
33.3917	11.394		3.97644		2.56924		11.6288		22.8356		21.34		30.6456
33.4	11.3329		3.96832		2.56395		11.6058		22.7804		21.2745		30.6076
33.4083	11.2619		3.9594		2.55925		11.5879		22.7302		21.2199		30.522
33.4167	11.1896		3.95129		2.55513		11.5802		22.6801		21.1945		30.4174
33.425	11.1173		3.94155		2.54867		11.57		22.6449		21.1545		30.3509
33.4333	11.0451		3.92857		2.54514		11.5598		22.6148		21.1036		30.3414
33.4417	10.9753		3.91478		2.5422		11.5368		22.5897		21.0854		30.3223
33.45	10.9105		3.90747		2.53632		11.5112		22.5847		21.0672		30.3033
33.4583	10.8494		3.90017		2.52926		11.4933		22.5496		21.0126		30.2653
33.4667	10.7883		3.89043		2.52045		11.4729		22.5395		20.9472		30.2273
33.475	10.7248		3.88232		2.50986		11.455		22.5445		20.8999		30.1797
33.4833	10.665		3.87583		2.49928		11.432		22.5395		20.8671		30.1132
33.4917	10.6064		3.86934		2.49164		11.4039		22.5094		20.8344		30.0846
33.5	10.5391		3.86041		2.48576		11.3886		22.4592		20.798		30.1036
33.5083	10.4681		3.84987		2.48164		11.3834		22.3789		20.7653		30.0941
33.5167	10.3983		3.83932		2.4787		11.3732		22.3087		20.7398		30.0656
33.525	10.331		3.82634		2.47282		11.3604		22.2585		20.7071		30.0086
33.5333	10.2712		3.81498		2.46636		11.3502		22.2284		20.6707		29.961
33.5417	10.2201		3.80362		2.45989		11.3374		22.1882		20.6416		29.9135
33.55	10.1702		3.79145		2.45401		11.3093		22.1481		20.6125		29.8374
33.5583	10.1229		3.78415		2.44695		11.2838		22.1129		20.5652		29.7804
33.5667	10.0768		3.78009		2.43755		11.2608		22.0878		20.4852		29.7708
33.575	10.0294		3.77766		2.42696		11.2505		22.0678		20.427		29.7518
33.5833	9.98081		3.77117		2.41638		11.2301		22.0527		20.3943		29.7233
33.5917	9.93221		3.76549		2.40815		11.202		22.0075		20.3688		29.6663
33.6	9.87737		3.759		2.40286		11.1815		21.9423		20.3324		29.5902
33.6083	9.81756		3.75413		2.40168		11.1585		21.877		20.2997		29.5141
33.6167	9.75774		3.75007		2.39874		11.133		21.8218		20.2815		29.4666
33.625	9.70291		3.74033		2.39345		11.1023		21.7817		20.2415		29.4381
33.6333	9.65181		3.72816		2.38875		11.0793		21.7566		20.1979		29.381
33.6417	9.60321		3.71924		2.38522		11.0691		21.7265		20.1651		29.343
33.65	9.55585		3.7095		2.38111		11.064		21.7064		20.1288		29.3525
33.6583	9.50725		3.69977		2.37817		11.0512		21.6913		20.0778		29.3715
33.6667	9.46114		3.68922		2.3717		11.0359		21.6813		20.0196		29.343
33.675	9.41254		3.67624		2.36464		11.0282		21.6662		19.9651		29.3335
33.6833	9.36394		3.66894		2.35641		11.0103		21.6462		19.9178		29.324
33.6917	9.31285		3.66326		2.34759		10.9771		21.6261		19.8887		29.324
33.7	9.26549		3.65839		2.33878		10.9464		21.5859		19.8669		29.2669
33.7083	9.22063		3.65433		2.33231		10.9208		21.5157		19.8305		29.1813
33.7167	9.16953		3.65109		2.32819		10.9004		21.4454		19.7941		29.0957
33.725	9.11719		3.64297		2.32467		10.8851		21.4003		19.765		29.0102
33.7333	9.07108		3.63242		2.32055		10.88		21.3752		19.7505		28.9531
33.7417	9.02747		3.62107		2.31585		10.8851		21.345		19.7359		28.9246
33.75	8.99008		3.60727		2.31173		10.8825		21.3149		19.7105		28.9056
33.7583	8.95145		3.59348		2.30762		10.8723		21.2898		19.6777		28.9341
33.7667	8.91905		3.58537		2.30115		10.8621		21.2798		19.6414		28.9341
33.775	8.88789		3.58293		2.29351		10.8518		21.2547		19.605		28.8866
33.7833	8.84926		3.57888		2.28704		10.8288		21.2146		19.5613		28.7915
33.7917	8.81437		3.57482		2.27939		10.8007		21.1945		19.5322		28.7439
33.8	8.78072		3.57076		2.27352		10.7701		21.1694		19.4922		28.7154
33.8083	8.7371		3.56589		2.27175		10.7419		21.1242		19.4377		28.7249
33.8167	8.69473		3.56103		2.26999		10.7241		21.074		19.4086		28.7534
33.825	8.64862		3.55616		2.26587		10.7011		21.0188		19.3904		28.7154
33.8333	8.60251		3.54886		2.25999		10.6883		20.9837		19.3722		28.6584
33.8417	8.56263		3.5375		2.2547		10.6806		20.9737		19.3395		28.6013
33.85	8.524		3.52533		2.24941		10.6729		20.9586		19.3031		28.5443
33.8583	8.48911		3.51559		2.24765		10.6576		20.9586		19.2667		28.5062
33.8667	8.45795		3.50667		2.24353		10.6372		20.9586		19.2267		28.4777
33.875	8.42929		3.50017		2.23883		10.6167		20.9636		19.1722		28.4682
33.8833	8.39564		3.49287		2.23295		10.5937		20.9235		19.1321		28.4682
33.8917	8.34953		3.49044		2.22766		10.5758		20.8833		19.0994		28.4682
33.9	8.30716		3.48476		2.22413		10.5554		20.8432		19.0667		28.4872
33.9083	8.26978		3.47827		2.2206		10.54		20.808		19.023		28.4872
33.9167	8.2299		3.47421		2.21296		10.5196		20.7378		19.0012		28.4302
33.925	8.18753		3.46934		2.20649		10.5017		20.6725		18.9757		28.3351
33.9333	8.14765		3.45961		2.20179		10.4889		20.6073		18.9576		28.221
33.9417	8.11151		3.44906		2.19709		10.4915		20.5721		18.9394		28.1544
33.95	8.07786		3.43932		2.19356		10.4889		20.5571		18.9066		28.0974
33.9583	8.04795		3.4304		2.19003		10.4787		20.5521		18.8775		28.0308
33.9667	8.0168		3.42553		2.18533		10.4787		20.5621		18.8448		28.0118
33.975	7.98315		3.41985		2.17651		10.4685		20.5721		18.8084		28.0213
33.9833	7.95075		3.41498		2.1671		10.4608		20.5471		18.7721		28.0118
33.9917	7.92458		3.40768		2.16122		10.448		20.4969		18.7248		27.9833
34	7.89716		3.40119		2.15946		10.4174		20.4467		18.6884		27.9642
34.0083	7.87473		3.39551		2.15946		10.3867		20.3764		18.6484		27.9547
34.0167	7.84856		3.39226		2.15769		10.3586		20.3112		18.6229		27.9167
34.025	7.81367		3.38902		2.15358		10.3432		20.2459		18.6084		27.8787
34.0333	7.77628		3.38334		2.15005		10.3228		20.2058		18.5902		27.7551
34.0417	7.74263		3.37604		2.14417		10.3023		20.1907		18.5647		27.679
34.05	7.70774		3.3663		2.14064		10.2947		20.1957		18.5211		27.679
34.0583	7.67908		3.35819		2.13829		10.287		20.1957		18.492		27.6219
34.0667	7.65415		3.35007		2.13418		10.2717		20.2008		18.4483		27.5839
34.075	7.62923		3.34034		2.12712		10.2563		20.2058		18.3829		27.5839
34.0833	7.60431		3.32979		2.12007		10.2359		20.1857		18.3392		27.5364
34.0917	7.57689		3.3233		2.11301		10.2052		20.1556		18.2919		27.5269
34.1	7.55321		3.32005		2.1089		10.1822		20.1405		18.2446		27.4983
34.1083	7.5258		3.31762		2.10596		10.1618		20.1004		18.2228		27.4413
34.1167	7.49838		3.31194		2.10125		10.149		20.0301		18.2155		27.4128
34.125	7.46473		3.30707		2.09655		10.1337		19.9749		18.2192		27.3747
34.1333	7.4261		3.30302		2.09185		10.1311		19.9247		18.2119		27.3082
34.1417	7.39495		3.29734		2.08891		10.1311		19.8795		18.1937		27.2416
34.15	7.36878		3.2876		2.08479		10.1286		19.8595		18.1755		27.2416
34.1583	7.34011		3.27786		2.08009		10.1234		19.8645		18.161		27.2511
34.1667	7.3127		3.26975		2.07656		10.1158		19.8494		18.1355		27.2416
34.175	7.28777		3.25839		2.07244		10.1107		19.8294		18.0919		27.1941
34.1833	7.27157		3.25109		2.06774		10.103		19.8043		18.03		27.175
34.1917	7.25412		3.24866		2.06245		10.08		19.7591		17.9682		27.1846
34.2	7.23419		3.24703		2.05833		10.0595		19.724		17.9282		27.175
34.2083	7.20926		3.24622		2.05304		10.0314		19.6989		17.8918		27.137
34.2167	7.18558		3.24216		2.04893		10.0161		19.6637		17.8591		27.08
34.225	7.15817		3.23811		2.04775		9.99566		19.6487		17.8336		27.0419
34.2333	7.12452		3.23405		2.04658		9.97265		19.6186		17.8154		26.9849
34.2417	7.10209		3.22756		2.0454		9.95221		19.5734		17.79		26.9659
34.25	7.07592		3.21945		2.04128		9.93687		19.5232		17.75		26.9373
34.2583	7.04975		3.21296		2.03658		9.92409		19.5031		17.7172		26.8898
34.2667	7.02981		3.20646		2.03423		9.90365		19.4881		17.6881		26.8423
34.275	7.01361		3.19997		2.03011		9.89342		19.473		17.6445		26.8327
34.2833	6.99118		3.19186		2.02482		9.89598		19.4529		17.6008		26.7852
34.2917	6.96625		3.18618		2.02071		9.88576		19.4178		17.5681		26.7472
34.3	6.94008		3.18294		2.01542		9.86275		19.3977		17.539		26.7472
34.3083	6.9189		3.17888		2.01365		9.83464		19.3827		17.5208		26.7472
34.3167	6.89771		3.17239		2.01306		9.80653		19.3676		17.4954		26.7186
34.325	6.87154		3.16509		2.00895		9.78608		19.3275		17.4881		26.6711
34.3333	6.84413		3.1586		2.00424		9.7733		19.2673		17.4808		26.6236
34.3417	6.81172		3.15048		1.99954		9.76052		19.2171		17.4663		26.5475
34.35	6.78057		3.14237		1.99601		9.75541		19.187		17.459		26.4619
34.3583	6.76312		3.13344		1.99249		9.75541		19.1518		17.4444		26.3954
34.3667	6.74194		3.1229		1.98778		9.75541		19.1167		17.4226		26.3383
34.375	6.72324		3.11316		1.98014		9.75797		19.0816		17.3826		26.3478
34.3833	6.7033		3.10829		1.97073		9.75797		19.0615		17.328		26.3668
34.3917	6.68337		3.10586		1.96427		9.74774		19.0464		17.2844		26.4049
34.4	6.66966		3.10505		1.96074		9.7273		19.0565		17.2444		26.4714
34.4083	6.6547		3.10829		1.9578		9.71196		19.0514		17.2007		26.519
34.4167	6.6385		3.10748		1.95427		9.69407		19.0213		17.1826		26.5
34.425	6.62479		3.10342		1.95192		9.67363		18.9762		17.1789		26.4429
34.4333	6.60361		3.09774		1.94839		9.65829		18.941		17.1535		26.3573
34.4417	6.57869		3.09044		1.9478		9.65062		18.9159		17.1244		26.2718
34.45	6.55251		3.08152		1.94663		9.63529		18.8908		17.0807		26.1957
34.4583	6.53382		3.0734		1.94428		9.62507		18.8557		17.048		26.1481
34.4667	6.51513		3.0661		1.94134		9.60207		18.8156		17.0189		26.1101
34.475	6.49519		3.06042		1.94075		9.57651		18.8105		16.9825		26.0911
34.4833	6.47151		3.05312		1.93781		9.56884		18.7955		16.9389		26.034
34.4917	6.45531		3.04663		1.93193		9.56373		18.7704		16.8879		25.9865
34.5	6.43786		3.04582		1.92605		9.54328		18.7453		16.8443		25.958
34.5083	6.41543		3.04257		1.92076		9.51517		18.7152		16.8152		25.9294
34.5167	6.39923		3.03689		1.91606		9.48705		18.6851		16.8079		25.9199
34.525	6.38552		3.0304		1.91429		9.48194		18.6499		16.8006		25.9199
34.5333	6.36558		3.02148		1.91076		9.47939		18.6349		16.7934		25.8914
34.5417	6.34315		3.01742		1.90841		9.47428		18.6148		16.7788		25.8629
34.55	6.32321		3.01255		1.90606		9.46916		18.5947		16.7788		25.7393
34.5583	6.30577		3.00687		1.90195		9.47428		18.5747		16.7825		25.6537
34.5667	6.28583		3.00119		1.89783		9.47939		18.5395		16.7643		25.6252
34.575	6.26464		2.99714		1.89313		9.47172		18.5044		16.7243		25.6347
34.5833	6.25467		2.99389		1.88901		9.45383		18.4743		16.6624		25.6347
34.5917	6.2447		2.99065		1.88666		9.4385		18.4592		16.6188		25.6347
34.6	6.23473		2.98578		1.88548		9.42316		18.4442		16.586		25.6537
34.6083	6.22227		2.98091		1.88313		9.3976		18.4241		16.5715		25.6537
34.6167	6.20981		2.97766		1.87843		9.3746		18.3789		16.5569		25.6442
34.625	6.20109		2.97523		1.87549		9.35671		18.3388		16.5278		25.6062
34.6333	6.18239		2.97442		1.8749		9.34393		18.3036		16.5024		25.5681
34.6417	6.15747		2.9728		1.8749		9.32349		18.2836		16.4733		25.5396
34.65	6.13255		2.96793		1.87196		9.32349		18.2635		16.4551		25.5206
34.6583	6.11261		2.95819		1.86843		9.32093		18.2484		16.4369		25.5016
34.6667	6.09641		2.94845		1.86667		9.30815		18.2434		16.4151		25.473
34.675	6.07647		2.94278		1.86432		9.30048		18.2133		16.3824		25.4255
34.6833	6.05777		2.94034		1.85961		9.29537		18.2083		16.3278		25.397
34.6917	6.04157		2.93466		1.85609		9.30048		18.2083		16.2987		25.3685
34.7	6.02787		2.92979		1.85197		9.29026		18.2033		16.2878		25.3494
34.7083	6.01665		2.92736		1.84609		9.26981		18.1681		16.2805		25.3304
34.7167	6.00668		2.92249		1.84315		9.23914		18.128		16.266		25.2924
34.725	5.99297		2.91925		1.84139		9.20847		18.0728		16.2514		25.2639
34.7333	5.97054		2.91438		1.84021		9.1957		18.0427		16.2332		25.2258
34.7417	5.94811		2.91032		1.83845		9.19058		18.0276		16.2114		25.2068
34.75	5.92568		2.90626		1.83551		9.18803		18.0226		16.1859		25.1307
34.7583	5.90948		2.89815		1.83257		9.18292		18.0075		16.1787		25.0832
34.7667	5.89078		2.89004		1.83022		9.16503		17.9875		16.1714		25.0832
34.775	5.87458		2.88436		1.82551		9.15736		17.9473		16.1605		25.0832
34.7833	5.86586		2.87868		1.81905		9.15225		17.9122		16.1205		25.0642
34.7917	5.85589		2.87462		1.81552		9.14714		17.8871		16.0659		25.0547
34.8	5.84717		2.87056		1.81317		9.13947		17.872		16.0332		25.0547
34.8083	5.8347		2.86651		1.80788		9.12669		17.8519		16.0004		25.0642
34.8167	5.82224		2.86651		1.802		9.09858		17.8218		15.9641		25.0547
34.825	5.80853		2.8657		1.79612		9.08324		17.7767		15.935		25.0166
34.8333	5.79109		2.86083		1.79259		9.07302		17.7465		15.9131		24.9786
34.8417	5.77364		2.85596		1.792		9.0628		17.7265		15.8877		24.912
34.85	5.75619		2.8519		1.79259		9.04235		17.6964		15.8695		24.855
34.8583	5.74249		2.84541		1.79318		9.02446		17.6662		15.844		24.8265
34.8667	5.72878		2.83811		1.79142		9.01679		17.6412		15.8186		24.8075
34.875	5.71881		2.83081		1.7873		9.01424		17.601		15.7931		24.7694
34.8833	5.70635		2.82594		1.78318		9.00657		17.5859		15.7749		24.7504
34.8917	5.69513		2.82188		1.77848		8.99379		17.5809		15.7495		24.6934
34.9	5.68516		2.81945		1.77495		8.98357		17.5809		15.7095		24.6173
34.9083	5.67394		2.81702		1.77201		8.9759		17.5659		15.684		24.5507
34.9167	5.66148		2.81134		1.76849		8.95801		17.5508		15.6694		24.5412
34.925	5.65151		2.80403		1.76555		8.93245		17.5307		15.6658		24.5317
34.9333	5.63656		2.80079		1.76437		8.90945		17.4856		15.6622		24.5412
34.9417	5.62285		2.79754		1.76319		8.89667		17.4304		15.6403		24.5127
34.95	5.6079		2.79268		1.76202		8.889		17.3952		15.6076		24.4366
34.9583	5.59294		2.78781		1.76025		8.87622		17.3802		15.5676		24.3415
34.9667	5.57674		2.7805		1.7579		8.86856		17.3551		15.5421		24.275
34.975	5.56303		2.7732		1.75379		8.866		17.33		15.5385		24.2369
34.9833	5.55306		2.76752		1.74908		8.85578		17.3099		15.5312		24.2465
34.9917	5.5406		2.76347		1.74438		8.85322		17.2949		15.4876		24.275
35	5.52814		2.75941		1.74027		8.84555		17.2949		15.4439		24.2845
35.0083	5.52191		2.75779		1.73674		8.81744		17.2698		15.433		24.275
35.0167	5.51568		2.75616		1.73556		8.78933		17.2497		15.4221		24.2369
35.025	5.50945		2.75535		1.7338		8.76633		17.2246		15.4039		24.2084
35.0333	5.50072		2.75535		1.73262		8.75866		17.1895		15.3748		24.1799
35.0417	5.48701		2.7513		1.72909		8.76121		17.1493		15.3457		24.1324
35.05	5.46832		2.74805		1.72557		8.75099		17.1192		15.3275		24.0848
35.0583	5.4434		2.74562		1.72498		8.74077		17.0941		15.313		24.0373
35.0667	5.42221		2.7375		1.72322		8.73566		17.0841		15.2912		24.0468
35.075	5.4085		2.72858		1.72028		8.7331		17.074		15.2584		24.0278
35.0833	5.39853		2.72533		1.71851		8.72288		17.054		15.2221		23.9707
35.0917	5.38856		2.72533		1.71498		8.7101		17.0389		15.1893		23.9517
35.1	5.3786		2.72371		1.71146		8.70243		17.0339		15.1566		23.9517
35.1083	5.37486		2.71965		1.70675		8.69221		17.0339		15.1238		23.9327
35.1167	5.36738		2.7156		1.70323		8.67687		17.0088		15.1129		23.9137
35.125	5.3599		2.71316		1.70146		8.66409		16.9837		15.0911		23.8946
35.1333	5.34993		2.70667		1.70264		8.64109		16.9435		15.0766		23.8851
35.1417	5.34121		2.70099		1.70087		8.62576		16.8934		15.0547		23.8471
35.15	5.32376		2.69531		1.69911		8.6232		16.8582		15.0366		23.7805
35.1583	5.30881		2.69126		1.69852		8.62065		16.8331		15.022		23.7235
35.1667	5.29635		2.68639		1.69617		8.61553		16.808		15.0184		23.6855
35.175	5.28015		2.6799		1.69382		8.61042		16.788		15.0111		23.6379
35.1833	5.2627		2.67422		1.69323		8.59253		16.7729		15.0075		23.5999
35.1917	5.24899		2.66854		1.6897		8.5772		16.7578		14.9856		23.5809
35.2	5.24151		2.66448		1.68441		8.57464		16.7578		14.9529		23.5999
35.2083	5.23777		2.66124		1.67795		8.56697		16.7629		14.9238		23.5904
35.2167	5.24027		2.6588		1.67442		8.5542		16.7578		14.8874		23.5619
35.225	5.23653		2.66367		1.66971		8.53886		16.7227		14.8656		23.5428
35.2333	5.22781		2.66692		1.66501		8.52608		16.6524		14.8365		23.5619
35.2417	5.2141		2.66773		1.66266		8.5133		16.5972		14.8038		23.5999
35.25	5.1954		2.66854		1.66207		8.50052		16.5671		14.7674		23.6189
35.2583	5.17422		2.66529		1.66148		8.49286		16.5471		14.7419		23.5809
35.2667	5.15677		2.65556		1.66266		8.49286		16.537		14.7128		23.5238
35.275	5.14431		2.64744		1.66383		8.48008		16.522		14.6983		23.4953
35.2833	5.13434		2.64501		1.66383		8.47241		16.522		14.6874		23.4668
35.2917	5.12562		2.64176		1.66207		8.46985		16.522		14.6656		23.4573
35.3	5.11565		2.63771		1.65678		8.4673		16.4918		14.6401		23.4002
35.3083	5.10942		2.63284		1.65149		8.46219		16.4818		14.6037		23.3717
35.3167	5.10194		2.62878		1.64796		8.43152		16.4718		14.5746		23.3907
35.325	5.08698		2.62635		1.64561		8.41107		16.4567		14.5455		23.3812
35.3333	5.07452		2.61986		1.64267		8.40085		16.4216		14.5201		23.3051
35.3417	5.0658		2.61337		1.63855		8.38807		16.3915		14.5128		23.2576
35.35	5.05583		2.60769		1.63738		8.37273		16.3563		14.5201		23.2005
35.3583	5.04088		2.60282		1.63561		8.36762		16.3312		14.5128		23.134
35.3667	5.02717		2.59795		1.63444		8.36762		16.3011		14.5091		23.0769
35.375	5.0172		2.59227		1.63267		8.3574		16.271		14.5055		23.0389
35.3833	5.00847		2.58578		1.62915		8.35484		16.2459		14.48		23.0294
35.3917	5.00349		2.58091		1.62738		8.34973		16.2309		14.4619		23.0484
35.4	4.99726		2.57929		1.62621		8.33951		16.2309		14.44		23.0389
35.4083	4.99103		2.57767		1.62092		8.32929		16.2309		14.4109		22.9913
35.4167	4.98355		2.57442		1.61504		8.31906		16.2158		14.3673		22.9533
35.425	4.97607		2.57036		1.60916		8.3114		16.1807		14.3455		22.9248
35.4333	4.9661		2.56793		1.60563		8.29862		16.1506		14.3382		22.9058
35.4417	4.95364		2.5655		1.60445		8.28584		16.1054		14.3273		22.8868
35.45	4.94367		2.56469		1.60328		8.2705		16.0452		14.3091		22.8772
35.4583	4.93619		2.56225		1.60387		8.26028		16.01		14.2836		22.8487
35.4667	4.92872		2.55901		1.60328		8.24495		16		14.2545		22.8107
35.475	4.92124		2.55333		1.60328		8.23472		16.005		14.2327		22.7251
35.4833	4.91501		2.54765		1.60093		8.22961		16.0201		14.2291		22.6681
35.4917	4.90878		2.5444		1.60093		8.21428		16.0251		14.2073		22.6586
35.5	4.90005		2.54116		1.59916		8.20405		16.01		14.1782		22.6776
35.5083	4.88635		2.53791		1.59622		8.19127		16.01		14.1672		22.6586
35.5167	4.87015		2.53467		1.5927		8.17594		15.995		14.1527		22.63
35.525	4.86267		2.53304		1.59152		8.16316		15.9749		14.1309		22.592
35.5333	4.85768		2.53142		1.58799		8.14783		15.9598		14.109		22.573
35.5417	4.84896		2.52817		1.58388		8.1376		15.9247		14.0799		22.5825
35.55	4.8365		2.52412		1.58152		8.13249		15.8795		14.0618		22.554
35.5583	4.82528		2.51763		1.58094		8.13249		15.8394		14.0654		22.5064
35.5667	4.80908		2.51195		1.58035		8.12482		15.8243		14.0436		22.4399
35.575	4.79537		2.50464		1.57976		8.1146		15.8193		14.0254		22.3828
35.5833	4.79039		2.49572		1.57741		8.11205		15.7942		14.029		22.3353
35.5917	4.78665		2.48598		1.57506		8.10693		15.7742		14.0363		22.2877
35.6	4.78665		2.47949		1.57035		8.09415		15.744		14.0218		22.2877
35.6083	4.78416		2.47706		1.56565		8.08904		15.7189		13.989		22.3258
35.6167	4.77543		2.47787		1.56095		8.08393		15.7139		13.949		22.3448
35.625	4.77045		2.47868		1.55624		8.06349		15.6989		13.9017		22.3448
35.6333	4.76422		2.4803		1.5533		8.04304		15.6637		13.8617		22.3162
35.6417	4.7555		2.48112		1.55272		8.01748		15.6236		13.8326		22.3067
35.65	4.74802		2.4803		1.55272		8.00726		15.6035		13.8108		22.2687
35.6583	4.74179		2.47868		1.55036		7.99704		15.5734		13.8035		22.2402
35.6667	4.72933		2.4803		1.55036		7.99704		15.5483		13.7853		22.1831
35.675	4.71686		2.47706		1.55154		7.99192		15.5433		13.7635		22.1451
35.6833	4.7044		2.47057		1.55154		7.98937		15.5383		13.7526		22.1071
35.6917	4.69443		2.46327		1.5486		7.98426		15.5232		13.7344		22.05
35.7	4.68695		2.45759		1.54684		7.97403		15.5182		13.7089		22.0025
35.7083	4.68197		2.45191		1.54213		7.97659		15.5132		13.6798		21.993
35.7167	4.67574		2.44947		1.53802		7.97148		15.4931		13.658		21.9739
35.725	4.66702		2.44542		1.53214		7.95103		15.473		13.658		21.9835
35.7333	4.65954		2.43893		1.52744		7.93059		15.463		13.6398		22.0025
35.7417	4.65082		2.43406		1.52567		7.91525		15.4279		13.6144		22.0025
35.75	4.64583		2.43081		1.52567		7.91269		15.3726		13.5926		21.9835
35.7583	4.63088		2.42676		1.52567		7.92036		15.3275		13.5853		21.9454
35.7667	4.61717		2.42594		1.52391		7.91781		15.3074		13.5853		21.9264
35.775	4.60471		2.42513		1.52332		7.90247		15.3074		13.5744		21.8789
35.7833	4.59972		2.42026		1.5192		7.89225		15.3024		13.5598		21.8503
35.7917	4.59723		2.41134		1.51509		7.89225		15.2823		13.5453		21.8218
35.8	4.59349		2.40404		1.51274		7.8948		15.2572		13.5344		21.8028
35.8083	4.58851		2.39998		1.50921		7.8948		15.2371		13.5053		21.7838
35.8167	4.58352		2.39674		1.50568		7.88458		15.2371		13.4689		21.7457
35.825	4.57729		2.39592		1.50392		7.86925		15.2221		13.4398		21.7648
35.8333	4.5723		2.39511		1.50274		7.84369		15.1819		13.4143		21.7648
35.8417	4.56732		2.39592		1.50215		7.81813		15.1518		13.3925		21.7553
35.85	4.55984		2.39836		1.50215		7.79768		15.1368		13.3743		21.7553
35.8583	4.54738		2.39511		1.50215		7.79002		15.1117		13.3598		21.7553
35.8667	4.52744		2.39268		1.50098		7.78235		15.0966		13.3561		21.7077
35.875	4.5075		2.38943		1.50039		7.77468		15.0866		13.3561		21.6792
35.8833	4.4913		2.38619		1.4998		7.77979		15.0816		13.3525		21.6507
35.8917	4.48258		2.38132		1.49863		7.77979		15.0816		13.3416		21.6126
35.9	4.48382		2.37726		1.49569		7.76702		15.0765		13.3161		21.5746
35.9083	4.48632		2.37402		1.49157		7.75424		15.0464		13.2688		21.5175
35.9167	4.48258		2.37077		1.48569		7.74146		15.0314		13.2252		21.5175
35.925	4.4751		2.36672		1.47981		7.72101		15.0063		13.1888		21.5271
35.9333	4.46513		2.36347		1.47746		7.69545		14.9812		13.167		21.5175
35.9417	4.45641		2.35941		1.47511		7.6699		14.9862		13.1597		21.489
35.95	4.45142		2.35617		1.47276		7.64945		14.9661		13.1488		21.451
35.9583	4.44145		2.35373		1.47276		7.63667		14.931		13.1306		21.4225
35.9667	4.43273		2.35211		1.47276		7.629		14.9159		13.1233		21.4034
35.975	4.42027		2.3513		1.47276		7.62389		14.9059		13.1197		21.4034
35.9833	4.40656		2.34805		1.46923		7.62134		14.8908		13.1161		21.3749
35.9917	4.39534		2.34237		1.4657		7.62134		14.8657		13.0942		21.3179
36	4.38787		2.33507		1.46394		7.629		14.8557		13.0761		21.2703
36.0083	4.38039		2.3302		1.46276		7.63156		14.8356		13.0542		21.2228
36.0167	4.37914		2.32534		1.46041		7.62134		14.8206		13.0251		21.2228
36.025	4.37541		2.32128		1.45747		7.61622		14.8005		12.9815		21.2038
36.0333	4.37291		2.32047		1.45336		7.62134		14.7754		12.956		21.1847
36.0417	4.36544		2.32047		1.45101		7.61367		14.7604		12.9633		21.1847
36.05	4.36045		2.32128		1.44924		7.59322		14.7252		12.9669		21.2038
36.0583	4.35422		2.32047		1.4463		7.57022		14.6901		12.9524		21.1752
36.0667	4.34674		2.31722		1.44454		7.56255		14.6801		12.9378		21.1277
36.075	4.33927		2.31479		1.44571		7.56		14.655		12.9197		21.0611
36.0833	4.32805		2.30911		1.44748		7.55233		14.6399		12.9015		21.0231
36.0917	4.32057		2.30181		1.44807		7.53188		14.6449		12.8978		20.9851
36.1	4.31185		2.29775		1.44807		7.52422		14.655		12.8906		20.9851
36.1083	4.30188		2.29694		1.44571		7.51655		14.6499		12.8796		20.9946
36.1167	4.29316		2.2945		1.44042		7.51144		14.6399		12.8505		20.9661
36.125	4.29066		2.29207		1.43513		7.50377		14.6349		12.8178		20.928
36.1333	4.28692		2.28964		1.43043		7.49355		14.6148		12.7996		20.9375
36.1417	4.28319		2.28396		1.42631		7.47821		14.5596		12.7851		20.9756
36.15	4.27197		2.2799		1.42631		7.45521		14.5144		12.7669		20.947
36.1583	4.25951		2.27828		1.42572		7.43732		14.4893		12.7487		20.909
36.1667	4.25328		2.27909		1.42572		7.43221		14.4693		12.7269		20.871
36.175	4.24954		2.27584		1.42455		7.42454		14.4492		12.7051		20.8139
36.1833	4.25079		2.27016		1.42396		7.41687		14.4291		12.6941		20.7474
36.1917	4.24829		2.26367		1.42278		7.41176		14.404		12.6905		20.7093
36.2	4.24455		2.25799		1.42161		7.41432		14.389		12.6941		20.6808
36.2083	4.23583		2.25231		1.41926		7.41432		14.3839		12.6796		20.6713
36.2167	4.2296		2.24907		1.41573		7.41943		14.3689		12.6469		20.6808
36.225	4.22212		2.24907		1.40985		7.42454		14.3689		12.5996		20.6998
36.2333	4.21465		2.24663		1.40397		7.41176		14.3488		12.5705		20.6903
36.2417	4.21215		2.24501		1.40162		7.39132		14.3338		12.5596		20.6713
36.25	4.21091		2.24339		1.40338		7.37343		14.3087		12.5523		20.6713
36.2583	4.20592		2.24177		1.40573		7.3632		14.2735		12.5377		20.6428
36.2667	4.19844		2.23852		1.40573		7.36065		14.2434		12.5268		20.5952
36.275	4.18349		2.23852		1.40338		7.35553		14.2133		12.5159		20.5667
36.2833	4.17352		2.23528		1.40221		7.35042		14.1832		12.4977		20.5382
36.2917	4.15857		2.23041		1.39927		7.34787		14.1782		12.4795		20.4906
36.3	4.1461		2.2296		1.39692		7.33253		14.1882		12.465		20.4431
36.3083	4.13987		2.22797		1.39398		7.3172		14.1932		12.4432		20.4146
36.3167	4.13364		2.22067		1.39221		7.30953		14.1882		12.4177		20.386
36.325	4.13115		2.2158		1.38868		7.29931		14.1782		12.385		20.386
36.3333	4.13115		2.21418		1.38633		7.28142		14.1631		12.3595		20.4051
36.3417	4.12243		2.21256		1.38457		7.26097		14.1581		12.3377		20.4051
36.35	4.11495		2.20931		1.38398		7.25586		14.128		12.334		20.4051
36.3583	4.10498		2.20363		1.38339		7.2533		14.0778		12.334		20.4051
36.3667	4.09626		2.19958		1.38339		7.25075		14.0326		12.3304		20.386
36.375	4.08629		2.19877		1.38281		7.24564		13.9975		12.334		20.367
36.3833	4.07881		2.19795		1.38163		7.24052		13.9624		12.3268		20.3195
36.3917	4.06635		2.19471		1.37928		7.22519		13.9674		12.3159		20.2434
36.4	4.06012		2.18984		1.37751		7.20986		13.9774		12.3122		20.2149
36.4083	4.05762		2.18741		1.37575		7.19708		13.9774		12.294		20.1864
36.4167	4.05513		2.18497		1.37281		7.18941		13.9573		12.2649		20.1673
36.425	4.05513		2.18416		1.36811		7.17919		13.9473		12.2358		20.1198
36.4333	4.05139		2.18416		1.36282		7.16641		13.9573		12.2104		20.0818
36.4417	4.04267		2.18416		1.35752		7.14852		13.9573		12.1958		20.0628
36.45	4.03145		2.18254		1.35458		7.14085		13.9222		12.1958		20.0342
36.4583	4.02647		2.18173		1.35694		7.14085		13.8821		12.1958		20.0152
36.4667	4.02772		2.17767		1.35811		7.14852		13.8469		12.1995		20.0152
36.475	4.02522		2.1728		1.35929		7.14596		13.8168		12.1958		19.9962
36.4833	4.01525		2.16956		1.36164		7.13063		13.7917		12.1813		19.9867
36.4917	4.01027		2.16712		1.36282		7.11785		13.7817		12.1558		19.9487
36.5	4.00155		2.16225		1.36399		7.09996		13.7817		12.134		19.9296
36.5083	3.99033		2.15576		1.36517		7.09229		13.7867		12.1122		19.9391
36.5167	3.97911		2.15008		1.3634		7.08718		13.8068		12.094		19.9106
36.525	3.97288		2.14927		1.35811		7.08973		13.8118		12.0613		19.8821
36.5333	3.97538		2.15008		1.35282		7.08462		13.7967		12.0212		19.8441
36.5417	3.97787		2.14684		1.34929		7.05906		13.7767		11.9776		19.8155
36.55	3.97538		2.14278		1.34518		7.03862		13.7516		11.9558		19.7775
36.5583	3.9679		2.1371		1.34283		7.03606		13.7265		11.9558		19.787
36.5667	3.96042		2.13467		1.33871		7.04373		13.7064		11.9776		19.7965
36.575	3.94671		2.13223		1.33636		7.04884		13.6813		12.014		19.768
36.5833	3.9355		2.13305		1.33401		7.04884		13.6562		12.0394		19.7014
36.5917	3.92303		2.13061		1.33224		7.04629		13.6261		12.0431		19.6349
36.6	3.91556		2.12574		1.33048		7.04373		13.596		12.0431		19.5683
36.6083	3.91182		2.1225		1.33107		7.04117		13.5859		12.0212		19.5683
36.6167	3.90559		2.12088		1.33166		7.02584		13.5809		11.9994		19.5778
36.625	3.90185		2.11601		1.32989		7.00795		13.5809		11.9594		19.5683
36.6333	3.90185		2.11195		1.32813		6.99517		13.5709		11.9048		19.5778
36.6417	3.9031		2.11033		1.32695		6.98239		13.5458		11.8539		19.5683
[truncated: 403 more rows]

## Sheet: 4B
		Normalized Trp fluorescence
Time (min.)		WT + heparin		PAD459/60/61/81/91	PAD459/60/61/81/91 + heparin		PAD4126/128/131/134/137	PAD4126/128/131/134/137 + heparin		PAD4123/126/128	PAD4123/126/128 + heparin		PAD48	PAD48 + heparin		PAD4435	PAD4435 + heparin		PAD48/435	PAD48/435 + heparin
9		0.0733682		0.110924	0.0547238		0.0541119	0.0994324		0.372539	0.22736		0.537039	0.0808762		0.665951	0.103176		0.503736	0.437678
9.00833		0.0639839		0.122601	0.0591911		0.0430435	0.114623		0.387322	0.191927		0.562612	0.0404381		0.669856	0.0276813		0.498665	0.390616
9.01667		0.0742213		0.120265	0.0603079		0.0442734	0.121528		0.369582	0.147636		0.545563	0.0269587		0.675715	0		0.474999	0.352966
9.025		0.0955493		0.101583	0.0513734		0.0479628	0.121528		0.354799	0.09744		0.537039	0.0303286		0.656186	0.00503297		0.453024	0.364732
9.03333		0.10408		0.0852366	0.0396469		0.0676399	0.133958		0.366625	0.06496		0.500099	0.0438079		0.615174	0.0503297		0.437811	0.345907
9.04167		0.0810463		0.077647	0.0290371		0.0811678	0.12291		0.410975	0.0413382		0.42338	0.0505476		0.562445	0.105692		0.382028	0.317669
9.05		0.0486278		0.0665546	0.0279203		0.0910064	0.107718		0.440542	0.0147636		0.394965	0.0741365		0.556586	0.113242		0.34653	0.263548
9.05833		0.0281529		0.0636355	0.0223363		0.0897765	0.0870034		0.437585	0		0.406331	0.107835		0.60541	0.108209		0.366814	0.256489
9.06667		0.0179155		0.068306	0.0256867		0.0750188	0.0662883		0.410975	0.06496		0.409172	0.124684		0.634704	0.133374		0.388789	0.284726
9.075		0.0187686		0.0823175	0.0374132		0.0565715	0.0441922		0.378452	0.135825		0.406331	0.111205		0.642515	0.176154		0.410764	0.327082
9.08333		0.0221811		0.0893232	0.0469061		0.0282858	0.0359061		0.348885	0.215549		0.454636	0.0539174		0.654233	0.191253		0.441191	0.355319
9.09167		0.0315654		0.096329	0.048023		0.0184472	0.0400492		0.325232	0.245076		0.485892	0.0438079		0.654233	0.196286		0.449643	0.341201
9.1		0.0264467		0.0939937	0.0541654		0.0184472	0.0414302		0.340015	0.197833		0.551246	0.0775063		0.61908	0.158538		0.47669	0.327082
9.10833		0.0255936		0.0951614	0.0619831		0.0196771	0.0580022		0.292709	0.109251		0.608075	0.107835		0.599551	0.156022		0.503736	0.334141
9.11667		0.0341247		0.0992481	0.0614247		0.033205	0.0787173		0.236532	0.09744		0.625124	0.138163		0.581974	0.173637		0.542615	0.334141
9.125		0.0341247		0.100416	0.0446725		0.0627206	0.0870034		0.189226	0.126967		0.6166	0.185341		0.542916	0.201319		0.554447	0.31061
9.13333		0.035831		0.0986642	0.0390885		0.103305	0.0994324		0.215836	0.159447		0.591027	0.161752		0.519481	0.201319		0.52064	0.249429
9.14167		0.0315654		0.0934099	0.0295955		0.13282	0.104956		0.286796	0.177164		0.514307	0.131424		0.497998	0.176154		0.474999	0.207073
9.15		0.0102374		0.0712251	0.0223363		0.13528	0.0980514		0.351842	0.215549		0.434746	0.114575		0.492139	0.183703		0.469928	0.190602
9.15833		0		0.065387	0.0228947		0.127901	0.0718123		0.396192	0.262793		0.400648	0.0539174		0.550727	0.17867		0.483451	0.190602
9.16667		0.0102374		0.0805661	0.0368548		0.119292	0.0566212		0.393235	0.274604		0.380758	0.0572873		0.644468	0.168604		0.469928	0.240017
9.175		0.0221811		0.0951614	0.0435557		0.122982	0.0607642		0.328189	0.286415		0.363709	0.124684		0.658139	0.168604		0.459786	0.27296
9.18333		0.0162093		0.0992481	0.0424389		0.106994	0.0662883		0.298622	0.256887		0.352343	0.171862		0.665951	0.153505		0.463166	0.308257
9.19167		0.0221811		0.103335	0.0519318		0.079938	0.0607642		0.316362	0.239171		0.394965	0.21904		0.689386	0.133374		0.461476	0.296492
9.2		0.0324185		0.106254	0.0524902		0.0516523	0.0580022		0.283839	0.221455		0.451794	0.245998		0.681574	0.128341		0.473309	0.282373
9.20833		0.0545996		0.108005	0.0541654		0.0393541	0.0662883		0.295666	0.159447		0.485892	0.262848		0.663998	0.123308		0.469928	0.258842
9.21667		0.0776338		0.106838	0.0541654		0.046733	0.0718123		0.304536	0.109251		0.508624	0.232519		0.675715	0.113242		0.458095	0.282373
9.225		0.0904306		0.103919	0.0502566		0.0639504	0.0731933		0.301579	0.0944873		0.542722	0.155013		0.705009	0.0603956		0.439501	0.291785
9.23333		0.0964024		0.0974966	0.0429973		0.0750188	0.0787173		0.331145	0.0708654		0.565453	0.0673968		0.697198	0.0226483		0.404003	0.298845
9.24167		0.0827525		0.086988	0.0368548		0.0750188	0.0690503		0.363669	0.0620073		0.534197	0.0235889		0.681574	0.0503297		0.371885	0.265901
9.25		0.0639839		0.0881556	0.0346212		0.0897765	0.0635263		0.431672	0.118109		0.480209	0.0775063		0.656186	0.0754945		0.34822	0.237664
9.25833		0.0520402		0.0852366	0.0273619		0.102075	0.0870034		0.476022	0.174211		0.511465	0.138163		0.630798	0.100659		0.341458	0.251782
9.26667		0.0341247		0.0811499	0.0223363		0.0971554	0.0773363		0.508545	0.203738		0.517148	0.158382		0.644468	0.0981428		0.343149	0.289432
9.275		0.0204748		0.0782308	0.0173106		0.0860871	0.0524782		0.517415	0.206691		0.480209	0.144903		0.628845	0.110725		0.365124	0.322376
9.28333		0.0162093		0.0858204	0.0189858		0.0688697	0.0331441		0.546981	0.174211		0.514307	0.111205		0.617127	0.125824		0.398932	0.305904
9.29167		0.0162093		0.0980804	0.0245699		0.0455032	0.0303821		0.549938	0.1624		0.51999	0.134794		0.621033	0.166088		0.454714	0.254136
9.3		0.0153561		0.0980804	0.0240115		0.0307454	0.0566212		0.511501	0.156495		0.548405	0.181971		0.61908	0.181187		0.485141	0.185895
9.30833		0.0255936		0.0986642	0.0340628		0.00614908	0.0745743		0.493761	0.12992		0.568295	0.20556		0.593692	0.211385		0.52402	0.171777
9.31667		0.0426559		0.10567	0.0452309		0	0.0745743		0.478978	0.100393		0.605234	0.171862		0.548775	0.208868		0.532472	0.171777
9.325		0.0554527		0.110924	0.0457893		0.00983853	0.0759553		0.452368	0.09744		0.605234	0.111205		0.531198	0.201319		0.547686	0.167071
9.33333		0.0588652		0.112092	0.0351796		0.033205	0.102194		0.484891	0.135825		0.593868	0.0572873		0.523386	0.211385		0.52233	0.157658
9.34167		0.0580121		0.105086	0.0217779		0.0541119	0.113242		0.514458	0.138778		0.545563	0.0101095		0.503857	0.206352		0.488522	0.162364
9.35		0.0469215		0.100999	0.017869		0.0688697	0.107718		0.514458	0.150589		0.514307	0.0707666		0.486281	0.191253		0.47669	0.181189
9.35833		0.035831		0.102167	0.0201026		0.079938	0.104956		0.502631	0.135825		0.46316	0.117944		0.492139	0.198802		0.473309	0.21178
9.36667		0.0375372		0.103335	0.0184274		0.0713293	0.128434		0.476022	0.141731		0.420538	0.155013		0.550727	0.206352		0.453024	0.237664
9.375		0.0272998		0.115595	0.0256867		0.0725591	0.120147		0.520371	0.177164		0.466002	0.21567		0.626892	0.198802		0.429359	0.294138
9.38333		0.0127968		0.114427	0.0290371		0.0590312	0.0911464		0.564721	0.242124		0.502941	0.235889		0.656186	0.218934		0.417526	0.322376
9.39167		0.0127968		0.112092	0.0368548		0.0307454	0.0704313		0.600201	0.289367		0.511465	0.272957		0.663998	0.239066		0.417526	0.31061
9.4		0.0179155		0.112092	0.0446725		0.0209069	0.0662883		0.623854	0.283462		0.514307	0.242628		0.662045	0.218934		0.412455	0.249429
9.40833		0.0272998		0.116179	0.0496982		0.0430435	0.0635263		0.558808	0.295273		0.508624	0.20893		0.675715	0.236549		0.419216	0.24237
9.41667		0.035831		0.119098	0.0586327		0.0762486	0.0925274		0.493761	0.289367		0.534197	0.161752		0.705009	0.251648		0.441191	0.275314
9.425		0.0511871		0.11326	0.0698008		0.093466	0.120147		0.496718	0.301178		0.602393	0.0876158		0.697198	0.256681		0.453024	0.303551
9.43333		0.0605714		0.107421	0.068684		0.104534	0.133958		0.481935	0.25984		0.605234	0.0168492		0.640562	0.231516		0.449643	0.336494
9.44167		0.0588652		0.0980804	0.0541654		0.125441	0.138101		0.481935	0.242124		0.582502	0		0.595645	0.229		0.441191	0.360025
9.45		0.0528934		0.0840689	0.0390885		0.124211	0.12291		0.487848	0.256887		0.534197	0.064027		0.564398	0.246615		0.412455	0.355319
9.45833		0.0443622		0.0718089	0.0284787		0.118062	0.138101		0.476022	0.29232		0.485892	0.114575		0.548775	0.286879		0.419216	0.327082
9.46667		0.0400966		0.0758956	0.0217779		0.111913	0.162959		0.476022	0.333658		0.451794	0.151643		0.593692	0.36489		0.437811	0.322376
9.475		0.0426559		0.0788146	0.0284787		0.0848573	0.139482		0.455325	0.35728		0.414855	0.21904		0.648374	0.463033		0.410764	0.355319
9.48333		0.0545996		0.0811499	0.0457893		0.0516523	0.103575		0.476022	0.336611		0.409172	0.242628		0.667904	0.576275		0.414145	0.350613
9.49167		0.0580121		0.0852366	0.0586327		0.0270559	0.0966704		0.508545	0.289367		0.434746	0.249368		0.706962	0.651769		0.441191	0.301198
9.5		0.0682495		0.0939937	0.0664504		0.0233665	0.0870034		0.484891	0.242124		0.44327	0.256108		0.720633	0.697066		0.469928	0.282373
9.50833		0.0887243		0.100999	0.0642168		0.0356647	0.0883844		0.434628	0.19488		0.471685	0.262848		0.683527	0.752428		0.496974	0.24237
9.51667		0.104934		0.101583	0.0552822		0.046733	0.0939084		0.381409	0.156495		0.505782	0.259478		0.624939	0.82289		0.549376	0.216486
9.525		0.102374		0.105086	0.050815		0.0541119	0.116004		0.328189	0.132873		0.55977	0.232519		0.570257	0.875736		0.596707	0.169424
9.53333		0.0964024		0.10567	0.050815		0.0455032	0.133958		0.340015	0.1624		0.591027	0.188711		0.568304	0.903417		0.61023	0.164718
9.54167		0.0981086		0.105086	0.0441141		0.0676399	0.158816		0.387322	0.186022		0.573978	0.124684		0.562445	0.893351		0.591636	0.195308
9.55		0.0989618		0.101583	0.0413221		0.079938	0.182293		0.449412	0.233265		0.53988	0.0741365		0.550727	0.898384		0.527401	0.185895
9.55833		0.102374		0.103919	0.0362964		0.0996151	0.176769		0.452368	0.298225		0.460319	0.0336984		0.535104	0.976395		0.483451	0.183542
9.56667		0.0870181		0.102167	0.0323876		0.109454	0.153292		0.493761	0.333658		0.375075	0.0572873		0.540963	1.05944		0.471618	0.214133
9.575		0.0733682		0.0945776	0.0307124		0.102075	0.135339		0.579504	0.416334		0.363709	0.117944		0.548775	1.10725		0.461476	0.282373
9.58333		0.0827525		0.0957452	0.0284787		0.06641	0.131196		0.603158	0.481294		0.360867	0.131424		0.570257	1.21546		0.486832	0.357672
9.59167		0.109199		0.101583	0.0402053		0.0418137	0.139482		0.620898	0.45472		0.392123	0.121314		0.595645	1.33374		0.503736	0.411794
9.6		0.130527		0.112092	0.050815		0.0295156	0.149149		0.617941	0.451767		0.431904	0.185341		0.607363	1.3891		0.508807	0.428266
9.60833		0.144177		0.133693	0.0547238		0.0307454	0.157435		0.541068	0.425193		0.437587	0.242628		0.60541	1.40168		0.500355	0.425912
9.61667		0.151855		0.141283	0.0575159		0.0381243	0.187817		0.443498	0.407476		0.471685	0.279697		0.632751	1.42181		0.474999	0.402381
9.625		0.156974		0.143618	0.0597495		0.0553417	0.208532		0.366625	0.398618		0.525673	0.256108		0.628845	1.48976		0.437811	0.343554
9.63333		0.164652		0.140699	0.0603079		0.0750188	0.215437		0.319319	0.404524		0.525673	0.249368		0.617127	1.52247		0.409074	0.287079
9.64167		0.176596		0.120265	0.0519318		0.0897765	0.216818		0.345929	0.410429		0.500099	0.256108		0.607363	1.55267		0.39217	0.258842
9.65		0.175742		0.0992481	0.0446725		0.0860871	0.196103		0.431672	0.419287		0.468843	0.266217		0.603457	1.61307		0.365124	0.244723
9.65833		0.178302		0.0928261	0.0374132		0.0811678	0.157435		0.520371	0.466531		0.383599	0.283067		0.580021	1.65836		0.338078	0.263548
9.66667		0.162093		0.100416	0.0295955		0.100845	0.151911		0.549938	0.549207		0.295513	0.286436		0.542916	1.68856		0.322864	0.284726
9.675		0.160386		0.111508	0.0346212		0.120522	0.168483		0.561765	0.58464		0.224476	0.316765		0.537057	1.76909		0.322864	0.282373
9.68333		0.155268		0.116179	0.0396469		0.113143	0.167102		0.552895	0.623025		0.190379	0.313395		0.564398	1.82948		0.363434	0.258842
9.69167		0.149296		0.120265	0.0435557		0.0737889	0.153292		0.594288	0.623025		0.247208	0.330244		0.568304	1.90246		0.397241	0.237664
9.7		0.171477		0.122601	0.0485814		0.033205	0.16434		0.644551	0.575782		0.329611	0.303286		0.564398	1.96537		0.439501	0.261195
9.70833		0.194511		0.118514	0.0563991		0.0233665	0.176769		0.579504	0.504916		0.431904	0.336984		0.566351	2.0006		0.48007	0.24237
9.71667		0.209867		0.119681	0.0614247		0.033205	0.175388		0.476022	0.463578		0.488734	0.363943		0.597598	2.01822		0.517259	0.218839
9.725		0.205602		0.120265	0.0636583		0.0245963	0.190579		0.434628	0.481294		0.505782	0.41112		0.587833	1.99054		0.513878	0.228251
9.73333		0.208161		0.107421	0.0603079		0.0258261	0.220961		0.413932	0.501964		0.505782	0.367313		0.562445	1.99809		0.503736	0.216486
9.74167		0.203042		0.0998319	0.0457893		0.0516523	0.241676		0.416888	0.507869		0.471685	0.303286		0.523386	2.04087		0.485141	0.21178
9.75		0.196217		0.0934099	0.0346212		0.0688697	0.243057		0.464195	0.534444		0.446111	0.266217		0.468704	2.05093		0.469928	0.240017
9.75833		0.182567		0.0793984	0.0318292		0.0713293	0.204389		0.478978	0.623025		0.406331	0.276327		0.449175	2.08868		0.473309	0.237664
9.76667		0.148443		0.0636355	0.0279203		0.0725591	0.179531		0.446455	0.676174		0.363709	0.286436		0.478469	2.13398		0.473309	0.235311
9.775		0.13394		0.056046	0.0368548		0.0651802	0.165721		0.455325	0.702749		0.34666	0.286436		0.523386	2.15914		0.461476	0.28002
9.78333		0.14503		0.0583812	0.0491398		0.0516523	0.153292		0.476022	0.667316		0.323928	0.229149		0.581974	2.16669		0.446263	0.336494
9.79167		0.152708		0.0630517	0.0474646		0.0368945	0.149149		0.517415	0.631884		0.304038	0.20219		0.626892	2.14908		0.414145	0.341201
9.8		0.148443		0.0706413	0.0413221		0.0319752	0.135339		0.511501	0.655505		0.309721	0.225779		0.667904	2.12643		0.420907	0.324729
9.80833		0.143324		0.0840689	0.0312708		0.0307454	0.12291		0.455325	0.690938		0.340977	0.239259		0.693292	2.08868		0.437811	0.322376
9.81667		0.151855		0.0939937	0.0340628		0.0221367	0.117385		0.396192	0.667316		0.372233	0.21567		0.689386	2.07861		0.444572	0.320023
9.825		0.164652		0.0910747	0.0390885		0.0356647	0.15053		0.357755	0.611214		0.420538	0.20219		0.681574	2.08868		0.431049	0.301198
9.83333		0.182567		0.0980804	0.0402053		0.0688697	0.190579		0.387322	0.587593		0.437587	0.192081		0.681574	2.07861		0.419216	0.263548
9.84167		0.184274		0.0986642	0.035738		0.0885467	0.207151		0.461238	0.575782		0.431904	0.256108		0.654233	2.05345		0.39048	0.244723
9.85		0.186833		0.0846527	0.0385301		0.102075	0.223723		0.487848	0.581687		0.434746	0.283067		0.60541	2.04087		0.34822	0.254136
9.85833		0.186833		0.0712251	0.0435557		0.119292	0.218199		0.496718	0.58464		0.440428	0.269587		0.566351	2.02577		0.329626	0.254136
9.86667		0.174889		0.0642193	0.0407637		0.115603	0.203008		0.555851	0.581687		0.446111	0.310025		0.542916	2.05345		0.333007	0.308257
9.875		0.178302		0.0618841	0.0385301		0.093466	0.175388		0.544025	0.587593		0.440428	0.296546		0.566351	2.08868		0.363434	0.336494
9.88333		0.180008		0.065387	0.035738		0.0713293	0.158816		0.529241	0.555113		0.38644	0.299916		0.599551	2.12894		0.371885	0.357672
9.89167		0.185127		0.0747279	0.0340628		0.0504224	0.172626		0.529241	0.558065		0.358026	0.306655		0.597598	2.16669		0.385409	0.37885
9.9		0.191099		0.0764794	0.0413221		0.0233665	0.183674		0.484891	0.569876		0.360867	0.286436		0.589786	2.19689		0.441191	0.430619
9.90833		0.203895		0.0823175	0.0457893		0.00983853	0.185055		0.458282	0.558065		0.377916	0.303286		0.574163	2.19437		0.488522	0.411794
9.91667		0.21328		0.0904909	0.0530486		0.0172174	0.185055		0.416888	0.587593		0.375075	0.316765		0.550727	2.14656		0.493593	0.334141
9.925		0.205602		0.104502	0.053607		0.033205	0.180912		0.348885	0.58464		0.412014	0.310025		0.53901	2.0761		0.47838	0.27296
9.93333		0.19963		0.109173	0.0552822		0.060261	0.176769		0.286796	0.469484		0.46316	0.252738		0.550727	2.01319		0.454714	0.216486
9.94167		0.201336		0.108005	0.0575159		0.093466	0.186436		0.221749	0.407476		0.502941	0.144903		0.564398	1.98802		0.453024	0.185895
9.95		0.194511		0.107421	0.0519318		0.0971554	0.200246		0.239489	0.448814		0.511465	0.0370682		0.589786	1.98047		0.441191	0.13648
9.95833		0.171477		0.0910747	0.0469061		0.0897765	0.20577		0.272012	0.472436		0.409172	0.0336984		0.61908	1.97292		0.414145	0.0988305
9.96667		0.151855		0.077647	0.0441141		0.0910064	0.220961		0.319319	0.478342		0.332452	0.0471778		0.583927	1.99809		0.397241	0.0988305
9.975		0.13138		0.0694736	0.0491398		0.0996151	0.223723		0.369582	0.504916		0.284147	0.117944		0.548775	1.98047		0.400622	0.127068
9.98333		0.127115		0.0770632	0.0502566		0.0897765	0.207151		0.431672	0.507869		0.25005	0.161752		0.566351	1.94021		0.425978	0.185895
9.99167		0.140765		0.0881556	0.053607		0.0823976	0.167102		0.470108	0.481294		0.292672	0.188711		0.607363	1.93266		0.453024	0.223545
10		0.160386		0.0922423	0.0552822		0.0823976	0.132577		0.478978	0.478342		0.36655	0.192081		0.646421	1.90498		0.424288	0.277667
10.0083		0.177449		0.0934099	0.0563991		0.0787082	0.106337		0.425758	0.451767		0.389282	0.20893		0.681574	1.85465		0.404003	0.305904
10.0167		0.193658		0.0875718	0.065892		0.0700995	0.0952894		0.360712	0.395665		0.335294	0.279697		0.705009	1.79425		0.387099	0.334141
10.025		0.195364		0.0735603	0.0692424		0.0614908	0.106337		0.292709	0.336611		0.349501	0.347094		0.69915	1.73386		0.383718	0.327082
10.0333		0.184274		0.0677222	0.0675672		0.0479628	0.13672		0.236532	0.333658		0.42338	0.336984		0.687433	1.67094		0.375266	0.275314
10.0417		0.174036		0.065387	0.0591911		0.0676399	0.165721		0.186269	0.312989		0.497258	0.293176		0.61908	1.61055		0.368505	0.221192
10.05		0.166358		0.0613003	0.0435557		0.0836275	0.169864		0.218793	0.286415		0.51999	0.239259		0.556586	1.56777		0.326245	0.17413
10.0583		0.156974		0.049624	0.0228947		0.0774784	0.160197		0.260186	0.29232		0.488734	0.168492		0.488234	1.53002		0.292437	0.141186
10.0667		0.144177		0.0455373	0.00670088		0.079938	0.156054		0.295666	0.29232		0.457477	0.128054		0.480422	1.52247		0.283985	0.108243
10.075		0.129674		0.0554621	0.00390885		0.0959256	0.132577		0.363669	0.330705		0.397806	0.111205		0.492139	1.54764		0.273843	0.117655
10.0833		0.113465		0.0694736	0		0.0996151	0.104956		0.396192	0.369091		0.363709	0.121314		0.501904	1.61558		0.273843	0.145893
10.0917		0.112612		0.0805661	0.0100513		0.0860871	0.0800983		0.408018	0.392713		0.355184	0.195451		0.513622	1.62313		0.299199	0.169424
10.1		0.121143		0.0928261	0.0139602		0.0614908	0.0662883		0.390279	0.404524		0.298355	0.272957		0.537057	1.59545		0.339768	0.188249
10.1083		0.121143		0.096329	0.0189858		0.0491926	0.0649073		0.357755	0.413382		0.284147	0.303286		0.564398	1.55519		0.375266	0.202367
10.1167		0.127115		0.102167	0.0273619		0.046733	0.0607642		0.319319	0.419287		0.306879	0.360573		0.591739	1.48724		0.414145	0.195308
10.125		0.13394		0.116179	0.0312708		0.0307454	0.0787173		0.280882	0.354327		0.372233	0.350463		0.576116	1.41678		0.463166	0.167071
10.1333		0.139911		0.120849	0.0290371		0.0319752	0.0814793		0.209923	0.274604		0.397806	0.279697		0.537057	1.35387		0.498665	0.176483
10.1417		0.138205		0.105086	0.0240115		0.0393541	0.102194		0.168529	0.224407		0.406331	0.222409		0.503857	1.33374		0.512188	0.157658
10.15		0.127968		0.0875718	0.015077		0.0319752	0.13672		0.201053	0.268698		0.412014	0.181971		0.488234	1.32115		0.498665	0.127068
10.1583		0.112612		0.0764794	0.0173106		0.0430435	0.138101		0.221749	0.330705		0.420538	0.101095		0.47261	1.28844		0.481761	0.10589
10.1667		0.0929899		0.0577974	0.0128434		0.06641	0.13672		0.206966	0.345469		0.409172	0.0977254		0.462845	1.27586		0.468238	0.157658
10.175		0.0818994		0.0490402	0.0128434		0.0823976	0.135339		0.209923	0.351374		0.358026	0.192081		0.45894	1.23811		0.456405	0.202367
10.1833		0.0776338		0.0513755	0.0262451		0.0627206	0.106337		0.236532	0.380902		0.284147	0.252738		0.480422	1.21043		0.420907	0.200014
10.1917		0.07934		0.0624679	0.0284787		0.0516523	0.0939084		0.233576	0.383854		0.272782	0.269587		0.503857	1.16262		0.407384	0.218839
10.2		0.0887243		0.0840689	0.0362964		0.0455032	0.0773363		0.254272	0.363185		0.261416	0.269587		0.523386	1.11732		0.414145	0.235311
10.2083		0.103227		0.0951614	0.0402053		0.0393541	0.0759553		0.245402	0.363185		0.284147	0.262848		0.525339	1.05441		0.414145	0.247076
10.2167		0.112612		0.0875718	0.0418805		0.0479628	0.0911464		0.242446	0.363185		0.335294	0.249368		0.521433	1.00911		0.437811	0.265901
10.225		0.127968		0.0764794	0.0446725		0.0651802	0.107718		0.224706	0.383854		0.355184	0.20219		0.546822	0.986461		0.449643	0.277667
10.2333		0.132233		0.0659708	0.053607		0.0651802	0.11048		0.215836	0.377949		0.372233	0.185341		0.601504	0.999044		0.432739	0.251782
10.2417		0.123702		0.0618841	0.0608663		0.0368945	0.107718		0.192183	0.295273		0.392123	0.2123		0.615174	1.00408		0.410764	0.209427
10.25		0.118583		0.0648031	0.0547238		0.00737889	0.0980514		0.195139	0.203738		0.417697	0.229149		0.58588	0.994011		0.363434	0.202367
10.2583		0.118583		0.0624679	0.0424389		0.0110683	0.0994324		0.239489	0.215549		0.377916	0.185341		0.558539	0.991494		0.333007	0.200014
10.2667		0.114318		0.0583812	0.032946		0.0393541	0.0745743		0.295666	0.262793		0.36655	0.185341		0.542916	1.00911		0.331316	0.141186
10.275		0.111759		0.065387	0.0240115		0.0688697	0.0593832		0.363669	0.342516		0.335294	0.239259		0.527292	0.996527		0.336387	0.0894181
10.2833		0.10664		0.0753118	0.0134018		0.0811678	0.0414302		0.434628	0.38976		0.323928	0.306655		0.533151	0.981428		0.356672	0.0917712
10.2917		0.10664		0.0770632	0.0122849		0.0910064	0.0193341		0.502631	0.363185		0.340977	0.289806		0.529245	1.01414		0.360053	0.117655
10.3		0.110052		0.0840689	0.0195442		0.0910064	0.0165721		0.511501	0.351374		0.352343	0.279697		0.556586	1.02924		0.371885	0.115302
10.3083		0.113465		0.0899071	0.0290371		0.060261	0.0317631		0.440542	0.298225		0.34666	0.303286		0.570257	1.02924		0.39217	0.108243
10.3167		0.11773		0.0922423	0.0368548		0.0405839	0.0441922		0.369582	0.19488		0.343818	0.320135		0.550727	0.976395		0.39217	0.108243
10.325		0.115171		0.0980804	0.050815		0.046733	0.0524782		0.298622	0.12992		0.369392	0.272957		0.548775	0.983945		0.402312	0.0894181
10.3333		0.0998149		0.101583	0.0586327		0.0553417	0.0524782		0.236532	0.118109		0.400648	0.178602		0.535104	0.976395		0.412455	0.0564746
10.3417		0.0878712		0.109757	0.0541654		0.0639504	0.0787173		0.186269	0.12992		0.440428	0.151643		0.490187	0.941165		0.414145	0.0470621
10.35		0.0895775		0.0980804	0.0541654		0.0873169	0.104956		0.177399	0.177164		0.437587	0.114575		0.462845	0.840505		0.429359	0.0188249
10.3583		0.0972555		0.077647	0.0563991		0.120522	0.109099		0.227662	0.197833		0.414855	0.0572873		0.437457	0.795209		0.432739	0
10.3667		0.100668		0.0624679	0.0491398		0.146348	0.128434		0.266099	0.22736		0.34666	0.0235889		0.417928	0.832956		0.420907	0.0400028
10.375		0.100668		0.049624	0.0368548		0.145118	0.142244		0.289752	0.221455		0.306879	0.0235889		0.427693	0.875736		0.385409	0.065887
10.3833		0.0818994		0.0437859	0.0295955		0.153727	0.140863		0.292709	0.25984		0.25005	0.084246		0.490187	0.883286		0.370195	0.0847119
10.3917		0.0656901		0.0542945	0.0262451		0.148808	0.120147		0.260186	0.280509		0.244367	0.161752		0.546822	0.858121		0.375266	0.127068
10.4		0.0656901		0.0665546	0.0251283		0.151267	0.0731933		0.295666	0.310036		0.321087	0.242628		0.558539	0.858121		0.383718	0.188249
10.4083		0.0699557		0.0788146	0.0262451		0.126671	0.0497162		0.325232	0.339564		0.380758	0.293176		0.57221	0.843022		0.382028	0.254136
10.4167		0.0708088		0.086988	0.0245699		0.0910064	0.0414302		0.274969	0.369091		0.434746	0.323505		0.581974	0.797725		0.370195	0.308257
10.425		0.0742213		0.0811499	0.035738		0.0676399	0.0345251		0.206966	0.339564		0.514307	0.310025		0.624939	0.744879		0.360053	0.317669
10.4333		0.0759276		0.077647	0.053607		0.0688697	0.0469542		0.136006	0.280509		0.51999	0.262848		0.642515	0.67945		0.356672	0.27296
10.4417		0.0776338		0.0834851	0.0608663		0.0676399	0.0759553		0.12418	0.245076		0.537039	0.175232		0.63861	0.603956		0.353291	0.202367
10.45		0.0810463		0.0858204	0.050815		0.0774784	0.0773363		0.133049	0.215549		0.525673	0.165122		0.636657	0.576275		0.344839	0.10589
10.4583		0.0836056		0.0782308	0.0379716		0.104534	0.0745743		0.186269	0.209644		0.488734	0.148273		0.628845	0.571242		0.358362	0.0423559
10.4667		0.0810463		0.0723927	0.0245699		0.141429	0.0814793		0.195139	0.236218		0.477368	0.114575		0.628845	0.611505		0.354982	0.0635339
10.475		0.0708088		0.0718089	0.020661		0.179553	0.0883844		0.227662	0.25984		0.483051	0.104465		0.597598	0.651769		0.316103	0.044709
10.4833		0.0545996		0.0648031	0.0307124		0.175864	0.0731933		0.272012	0.280509		0.431904	0.107835		0.568304	0.73733		0.324555	0.0376497
10.4917		0.0443622		0.0694736	0.0323876		0.172174	0.0262391		0.298622	0.315942		0.412014	0.144903		0.550727	0.78011		0.316103	0.0800056
10.5		0.0409497		0.0788146	0.0240115		0.147578	0		0.337059	0.35728		0.403489	0.141533		0.537057	0.800242		0.312722	0.103537
10.5083		0.0605714		0.0864042	0.0295955		0.110683	0.00690503		0.322275	0.395665		0.380758	0.195451		0.550727	0.825406		0.336387	0.129421
10.5167		0.071662		0.086988	0.0396469		0.0959256	0.0165721		0.289752	0.377949		0.377916	0.195451		0.554633	0.845538		0.34991	0.124715
10.525		0.0767807		0.0910747	0.035738		0.106994	0.0138101		0.248359	0.315942		0.400648	0.188711		0.554633	0.870703		0.385409	0.087065
10.5333		0.0972555		0.0939937	0.0245699		0.118062	0.0290011		0.263142	0.236218		0.420538	0.178602		0.570257	0.835472		0.446263	0.0705932
10.5417		0.10664		0.0928261	0.0240115		0.13651	0.0552402		0.292709	0.200785		0.409172	0.168492		0.535104	0.802758		0.471618	0.0682401
10.55		0.10664		0.0875718	0.0184274		0.156187	0.0607642		0.342972	0.212596		0.437587	0.161752		0.501904	0.787659		0.458095	0.0494153
10.5583		0.102374		0.0770632	0.00949291		0.180783	0.0662883		0.390279	0.230313		0.468843	0.165122		0.460892	0.795209		0.419216	0.0705932
10.5667		0.0955493		0.0665546	0.0139602		0.20169	0.0745743		0.405062	0.242124		0.437587	0.178602		0.451128	0.830439		0.370195	0.117655
10.575		0.0784869		0.0577974	0.0145186		0.206609	0.0952894		0.393235	0.277556		0.363709	0.155013		0.462845	0.832956		0.344839	0.155305
10.5833		0.050334		0.0601326	0.0212194		0.205379	0.0966704		0.408018	0.280509		0.292672	0.168492		0.460892	0.848055		0.334697	0.169424
10.5917		0.0400966		0.0712251	0.0279203		0.213988	0.0828603		0.381409	0.280509		0.281306	0.188711		0.496045	0.850571		0.319483	0.209427
10.6		0.0520402		0.0782308	0.0351796		0.20046	0.0510972		0.325232	0.321847		0.329611	0.20893		0.535104	0.827923		0.324555	0.256489
10.6083		0.0725151		0.0793984	0.0441141		0.168485	0.0580022		0.304536	0.386807		0.380758	0.229149		0.576116	0.820373		0.341458	0.254136
10.6167		0.0836056		0.086988	0.0429973		0.153727	0.0676693		0.277926	0.380902		0.409172	0.259478		0.595645	0.81534		0.380337	0.200014
10.625		0.0818994		0.0957452	0.0368548		0.158646	0.0731933		0.198096	0.312989		0.46316	0.21567		0.611268	0.795209		0.385409	0.169424
10.6333		0.0904306		0.0951614	0.0457893		0.157416	0.0718123		0.153746	0.256887		0.488734	0.21567		0.61908	0.749912		0.368505	0.169424
10.6417		0.0998149		0.096329	0.0586327		0.173404	0.0649073		0.147833	0.218502		0.446111	0.242628		0.61908	0.719714		0.341458	0.167071
10.65		0.110905		0.0928261	0.0630999		0.173404	0.0580022		0.201053	0.221455		0.400648	0.272957		0.615174	0.719714		0.30427	0.167071
10.6583		0.105787		0.0811499	0.0524902		0.20169	0.0469542		0.254272	0.25984		0.414855	0.252738		0.560492	0.742362		0.285676	0.167071
10.6667		0.0998149		0.0747279	0.0374132		0.228746	0.0580022		0.301579	0.301178		0.392123	0.134794		0.494092	0.742362		0.255249	0.129421
10.675		0.0810463		0.0648031	0.0290371		0.249653	0.0745743		0.360712	0.298225		0.355184	0.0707666		0.445269	0.749912		0.21975	0.0776525
10.6833		0.0699557		0.0507916	0.0279203		0.26687	0.0718123		0.331145	0.274604		0.295513	0.0404381		0.429646	0.765011		0.212989	0.065887
10.6917		0.0776338		0.0490402	0.030154		0.270559	0.0497162		0.292709	0.262793		0.252891	0.0505476		0.394493	0.855604		0.231583	0.065887
10.7		0.093843		0.0583812	0.0335044		0.261951	0.0414302		0.280882	0.304131		0.295513	0.0977254		0.380822	0.978912		0.238345	0.0494153
10.7083		0.0810463		0.0712251	0.0385301		0.26441	0.0552402		0.295666	0.360233		0.355184	0.151643		0.386681	1.02673		0.246797	0.0494153
10.7167		0.0614245		0.086988	0.0413221		0.271789	0.0870034		0.337059	0.416334		0.343818	0.195451		0.374963	1.08964		0.267081	0.0494153
10.725		0.0554527		0.086988	0.0435557		0.242274	0.107718		0.334102	0.407476		0.34666	0.232519		0.363246	1.11229		0.295818	0.0258842
10.7333		0.0571589		0.0741441	0.0379716		0.232435	0.102194		0.260186	0.425193		0.343818	0.232519		0.402304	1.12738		0.30427	0.00705932
10.7417		0.0776338		0.0636355	0.035738		0.245963	0.11048		0.209923	0.439956		0.323928	0.185341		0.384728	1.12235		0.275533	0.0141186
10.75		0.0818994		0.0630517	0.0362964		0.250882	0.142244		0.168529	0.425193		0.272782	0.131424		0.32614	1.11983		0.246797	0.00235311
10.7583		0.0912837		0.068306	0.0379716		0.26933	0.158816		0.156703	0.457673		0.255733	0.064027		0.261693	1.06699		0.241726	0
10.7667		0.10664		0.065387	0.0424389		0.276709	0.186436		0.133049	0.42224		0.233001	0.00336984		0.224587	1.01666		0.223131	0.00941243
10.775		0.109199		0.0618841	0.0385301		0.26687	0.204389		0.183313	0.380902		0.218794	0.0168492		0.195293	1.03176		0.199466	0
10.7833		0.0972555		0.0478726	0.0279203		0.279168	0.197484		0.218793	0.374996		0.204586	0.0909857		0.181623	1.03931		0.165658	0.0305904
10.7917		0.0946962		0.0472888	0.0240115		0.298845	0.187817		0.224706	0.38976		0.190379	0.117944		0.187482	1.09467		0.152135	0.0917712
10.8		0.0912837		0.0507916	0.0318292		0.293926	0.16434		0.177399	0.457673		0.190379	0.117944		0.210917	1.18023		0.157206	0.14354
10.8083		0.0989618		0.058965	0.0351796		0.282858	0.147768		0.138963	0.534444		0.198903	0.198821		0.222635	1.21294		0.120018	0.169424
10.8167		0.119437		0.0630517	0.0424389		0.263181	0.162959		0.11531	0.555113		0.142074	0.235889		0.210917	1.19533		0.106494	0.202367
10.825		0.154414		0.0688898	0.050815		0.263181	0.194722		0.0798297	0.572829		0.122183	0.283067		0.220682	1.1903		0.133541	0.223545
10.8333		0.18342		0.0747279	0.0630999		0.285317	0.211294		0.0620898	0.531491		0.127866	0.316765		0.251929	1.2054		0.158897	0.230605
10.8417		0.202189		0.0741441	0.0781769		0.312373	0.244438		0.076873	0.537396		0.196062	0.299916		0.27927	1.22804		0.150445	0.237664
10.85		0.216692		0.0764794	0.0871114		0.320982	0.272058		0.109396	0.55216		0.224476	0.198821		0.300752	1.27586		0.13016	0.190602
10.8583		0.211573		0.0688898	0.0921371		0.325901	0.28863		0.138963	0.608262		0.221635	0.131424		0.302705	1.30354		0.0625444	0.197661
10.8667		0.196217		0.049624	0.089345		0.328361	0.287249		0.180356	0.702749		0.210269	0.064027		0.271458	1.31612		0.0354982	0.171777
10.875		0.188539		0.0332773	0.0848778		0.328361	0.267915		0.201053	0.729324		0.164806	0.0471778		0.234352	1.34129		0.0388789	0.200014
10.8833		0.188539		0.0180982	0.083761		0.340659	0.26101		0.153746	0.735229		0.139232	0.0505476		0.261693	1.41678		0.0693059	0.223545
10.8917		0.202189		0.0116762	0.0843194		0.345578	0.267915		0.12418	0.761804		0.130708	0.0977254		0.271458	1.51241		0.114946	0.228251
10.9		0.219251		0.0116762	0.0882282		0.352957	0.270677		0.0827864	0.797236		0.142074	0.21567		0.269505	1.58538		0.150445	0.268254
10.9083		0.245698		0.021601	0.0904619		0.355417	0.272058		0.0443498	0.84448		0.164806	0.333614		0.255834	1.64326		0.170729	0.303551
10.9167		0.253376		0.0408668	0.0960459		0.343119	0.27482		0.00591331	0.862196		0.227318	0.43134		0.228493	1.71876		0.189324	0.322376
10.925		0.273851		0.0537107	0.106097		0.33451	0.305202		0.0413932	0.835622		0.267099	0.505476		0.218729	1.78167		0.206227	0.341201
10.9333		0.315654		0.0566298	0.116707		0.325901	0.336965		0.094613	0.770662		0.247208	0.529065		0.195293	1.82948		0.21637	0.338847
10.9417		0.371107		0.0525431	0.121174		0.324671	0.394968		0.0680031	0.738182		0.233001	0.502106		0.152329	1.88485		0.202847	0.338847
10.95		0.412909		0.0531269	0.132342		0.360336	0.444684		0.0827864	0.749993		0.258574	0.454928		0.11327	1.92511		0.204537	0.341201
10.9583		0.440209		0.0490402	0.134576		0.407069	0.497162		0.103483	0.755898		0.238684	0.458298		0.089835	1.97292		0.1758	0.338847
10.9667		0.460684		0.0455373	0.131784		0.423057	0.53583		0.12418	0.776567		0.227318	0.488627		0.0683527	2.04338		0.140302	0.331788
10.975		0.50334		0.046705	0.134576		0.423057	0.566212		0.12418	0.850385		0.196062	0.522325		0.0644468	2.1063		0.108185	0.345907
10.9833		0.533199		0.0437859	0.136251		0.436585	0.588308		0.127136	0.959636		0.139232	0.582982		0.089835	2.18179		0.108185	0.407088
10.9917		0.542583		0.0350287	0.145744		0.442734	0.600737		0.0975696	1.07479		0.0937686	0.62679		0.0976467	2.20947		0.106494	0.489446
11		0.559646		0.030942	0.150211		0.430435	0.613167		0.109396	1.16337		0.110817	0.670598		0.119129	2.27993		0.121708	0.571805
11.0083		0.600595		0.0344449	0.163055		0.407069	0.643549		0.118266	1.249		0.119342	0.707666		0.175764	2.38059		0.114946	0.654164
11.0167		0.651783		0.0449535	0.174781		0.367715	0.682217		0.171486	1.26672		0.105135	0.828981		0.17967	2.44099		0.106494	0.745935
11.025		0.708942		0.0566298	0.188741		0.344348	0.705694		0.215836	1.23719		0.125025	0.930076		0.208964	2.519		0.0929714	0.844766
11.0333		0.769513		0.0583812	0.211078		0.341889	0.730552		0.174443	1.21357		0.179013	0.980623		0.244117	2.62721		0.0997329	0.880062
11.0417		0.850559		0.0513755	0.234531		0.348038	0.766458		0.0798297	1.1929		0.247208	1.04802		0.249976	2.70522		0.108185	0.868297
11.05		0.923927		0.0502078	0.239556		0.352957	0.828603		0.0206966	1.23129		0.252891	1.08172		0.201152	2.75555		0.111566	0.889475
11.0583		0.991324		0.0449535	0.244024		0.366485	0.901797		0	1.26967		0.244367	1.11205		0.158188	2.87131		0.0709963	0.993011
11.0667		1.06299		0.0379478	0.251841		0.392311	0.987419		0.0177399	1.28739		0.244367	1.17944		0.140611	2.98707		0.0118327	1.07302
11.075		1.13635		0.0326935	0.247374		0.439044	1.05785		0.0561765	1.33168		0.241525	1.24347		0.150376	3.08269		0	1.12243
11.0833		1.19607		0.0268554	0.241232		0.473479	1.11447		0.133049	1.37597		0.184696	1.29402		0.162094	3.17329		0.0118327	1.21656
11.0917		1.24641		0.0239363	0.237323		0.507914	1.16004		0.183313	1.49408		0.0852442	1.32098		0.191388	3.29156		0.0169039	1.29186
11.1		1.31977		0.021601	0.240673		0.520212	1.17662		0.245402	1.54428		0.0142074	1.34794		0.228493	3.44255		0.0270462	1.36951
11.1083		1.41191		0.0204334	0.260217		0.523901	1.17938		0.286796	1.58561		0.00568295	1.42207		0.255834	3.58347		0.0659251	1.46363
11.1167		1.52282		0.0332773	0.281437		0.530051	1.20976		0.260186	1.624		0	1.50969		0.236305	3.69168		0.0625444	1.51069
11.125		1.62775		0.0513755	0.299306		0.514063	1.265		0.230619	1.65353		0.0340977	1.62763		0.232399	3.81247		0.0777579	1.57658
11.1333		1.73354		0.0607165	0.314383		0.505454	1.30919		0.183313	1.624		0.0738783	1.81971		0.187482	3.96849		0.104804	1.666
11.1417		1.84444		0.0636355	0.323317		0.516523	1.39067		0.11531	1.59152		0.130708	1.95788		0.148423	4.11193		0.111566	1.72012
11.15		1.96814		0.0688898	0.335602		0.530051	1.49011		0.0798297	1.5679		0.181854	2.04549		0.123035	4.19498		0.108185	1.76483
11.1583		2.09355		0.0729765	0.345095		0.552187	1.57573		0.0561765	1.56199		0.201745	2.08256		0.089835	4.31828		0.104804	1.79071
11.1667		2.22237		0.0659708	0.34677		0.589082	1.6213		0.0739164	1.60038		0.215952	2.06234		0.0273411	4.47431		0.0845194	1.87072
11.175		2.3529		0.0554621	0.346212		0.591541	1.67654		0.103483	1.64467		0.215952	2.16007		0	4.63788		0.0405693	1.99543
11.1833		2.48087		0.0449535	0.353471		0.587852	1.74145		0.109396	1.73325		0.15344	2.27801		0.00976467	4.75112		0.030427	2.10603
11.1917		2.61993		0.0326935	0.371899		0.607529	1.79531		0.162616	1.81297		0.119342	2.39933		0.0468704	4.8543		0.0507117	2.21192
11.2		2.77349		0.0192658	0.384742		0.611218	1.84226		0.195139	1.85727		0.0681954	2.50379		0.0995996	5.00528		0.091281	2.36487
11.2083		2.93643		0.00291906	0.405962		0.622287	1.88507		0.242446	1.87793		0.0426221	2.63858		0.148423	5.16634		0.126779	2.55077
11.2167		3.10279		0	0.436674		0.635815	1.93617		0.227662	1.91927		0.0937686	2.76664		0.185529	5.32739		0.141993	2.69666
11.225		3.28195		0.00525431	0.460127		0.641964	1.98727		0.162616	1.98423		0.107976	2.91154		0.203105	5.49348		0.12847	2.81432
11.2333		3.4867		0.0210172	0.484697		0.641964	2.04803		0.109396	1.97537		0.1165	2.99579		0.216776	5.63692		0.120018	2.90844
11.2417		3.70253		0.0385316	0.509825		0.66533	2.12261		0.11531	2.03148		0.144915	3.01601		0.24607	5.70738		0.106494	3.00727
11.25		3.91581		0.0437859	0.543888		0.686237	2.18751		0.10644	2.09053		0.15344	3.02612		0.277317	5.78791		0.108185	3.09904
11.2583		4.11544		0.046705	0.565666		0.729281	2.28695		0.103483	2.10825		0.167647	3.09688		0.253881	5.84831		0.0811386	3.21905
11.2667		4.3219		0.0513755	0.573484		0.758796	2.40433		0.156703	2.17025		0.230159	3.20472		0.214823	6.01439		0.0540924	3.34141
11.275		4.54456		0.0472888	0.571808		0.795691	2.49962		0.236532	2.24112		0.241525	3.29907		0.181623	6.20816		0.0135231	3.47789
11.2833		4.76211		0.0408668	0.582418		0.846113	2.59353		0.280882	2.30313		0.227318	3.37995		0.195293	6.41955		0.00338078	3.61908
11.2917		4.97368		0.0385316	0.600845		0.897765	2.6681		0.298622	2.36809		0.19322	3.55518		0.197246	6.68378		0.0135231	3.79792
11.3		5.19293		0.0396992	0.624857		0.919902	2.72887		0.283839	2.41238		0.161964	3.71356		0.181623	6.90271		0.030427	3.98381
11.3083		5.43863		0.040283	0.64831		0.939579	2.80206		0.266099	2.40057		0.15344	3.92249		0.167952	7.08642		0.0557828	4.12029
11.3167		5.71334		0.0350287	0.668413		0.946958	2.90011		0.239489	2.43305		0.156281	4.12468		0.175764	7.28019		0.0862098	4.27324
11.325		6.0051		0.0350287	0.69019		0.971554	2.9885		0.195139	2.50391		0.190379	4.25274		0.199199	7.47899		0.114946	4.44502
11.3333		6.30113		0.0537107	0.713644		0.976474	3.07826		0.165573	2.5423		0.215952	4.39427		0.21287	7.65514		0.167348	4.5815
11.3417		6.59802		0.0642193	0.735421		0.983853	3.17355		0.141919	2.56887		0.238684	4.5358		0.220682	7.85394		0.21637	4.70386
11.35		6.90429		0.0747279	0.756082		1.00107	3.24813		0.0975696	2.56592		0.28983	4.65375		0.234352	8.06281		0.202847	4.85446
11.3583		7.23445		0.0893232	0.771718		1.04288	3.34894		0.094613	2.55706		0.321087	4.78854		0.189435	8.19115		0.1758	4.97918
11.3667		7.56716		0.0893232	0.782886		1.09454	3.44837		0.136006	2.56592		0.352343	4.85257		0.156235	8.32704		0.165658	5.09918
11.375		7.91097		0.0817337	0.796846		1.13881	3.55471		0.162616	2.60726		0.335294	4.91997		0.126941	8.49313		0.179181	5.22155
11.3833		8.25222		0.0747279	0.806897		1.15234	3.65		0.204009	2.69289		0.284147	5.03791		0.124988	8.6718		0.1758	5.39332
11.3917		8.61564		0.0729765	0.815274		1.18062	3.75772		0.236532	2.81985		0.227318	5.18281		0.167952	8.82279		0.1758	5.61687
11.4		8.9731		0.0694736	0.83761		1.20522	3.8461		0.272012	2.91729		0.190379	5.38163		0.201152	8.98888		0.1758	5.86865
11.4083		9.34591		0.0718089	0.867764		1.22859	3.90825		0.342972	3.02359		0.17333	5.59056		0.220682	9.17761		0.162277	6.09219
11.4167		9.752		0.0694736	0.897359		1.2458	3.98006		0.372539	3.14761		0.147757	5.71525		0.255834	9.32105		0.165658	6.30633
11.425		10.1786		0.0741441	0.924721		1.27286	4.0864		0.384365	3.20371		0.210269	5.84667		0.27927	9.47456		0.196085	6.51575
11.4333		10.6162		0.0916585	0.948733		1.2827	4.20378		0.348885	3.22142		0.306879	5.98821		0.267552	9.64316		0.206227	6.68753
11.4417		11.0539		0.0992481	0.97777		1.29623	4.32945		0.280882	3.23324		0.358026	6.14996		0.267552	9.78912		0.197775	6.8499
11.45		11.506		0.106254	0.999548		1.3159	4.44822		0.224706	3.23619		0.352343	6.29486		0.27927	10.0081		0.141993	7.03579
11.4583		11.971		0.11326	1.02803		1.35403	4.55179		0.183313	3.22438		0.383599	6.43302		0.304658	10.1817		0.0929714	7.20286
11.4667		12.4308		0.116179	1.05315		1.40814	4.65951		0.141919	3.24209		0.372233	6.58804		0.322234	10.3704		0.0811386	7.39817
11.475		12.8957		0.114427	1.06991		1.4807	4.77966		0.147833	3.28638		0.369392	6.71272		0.312469	10.5667		0.0980425	7.60054
11.4833		13.3863		0.118514	1.08666		1.56556	4.8929		0.206966	3.37792		0.343818	6.83741		0.302705	10.8158		0.114946	7.80055
11.4917		13.893		0.126103	1.10341		1.61967	4.97853		0.280882	3.43993		0.304038	6.98905		0.273411	11.065		0.147064	8.00292
11.5		14.4186		0.13019	1.12463		1.66025	5.05034		0.348885	3.54327		0.252891	7.16428		0.287081	11.294		0.179181	8.15587
11.5083		14.9628		0.134277	1.15088		1.691	5.1111		0.396192	3.58756		0.258574	7.32266		0.318328	11.5003		0.223131	8.30647
11.5167		15.5225		0.139531	1.17377		1.72297	5.1691		0.428715	3.64662		0.281306	7.48778		0.337858	11.7092		0.270462	8.51825
11.525		16.0975		0.146537	1.19834		1.7611	5.25473		0.443498	3.67614		0.32677	7.6765		0.337858	11.9382		0.280604	8.79827
11.5333		16.6776		0.158213	1.22514		1.80537	5.36383		0.396192	3.68796		0.375075	7.86184		0.322234	12.132		0.26032	9.05476
11.5417		17.256		0.171641	1.25641		1.84964	5.47293		0.304536	3.69681		0.42338	8.05729		0.318328	12.3308		0.255249	9.2383
11.55		17.8558		0.182733	1.28657		1.88654	5.58479		0.239489	3.7352		0.468843	8.1786		0.312469	12.5321		0.253558	9.41008
11.5583		18.499		0.19908	1.31449		1.93204	5.70493		0.251316	3.82378		0.483051	8.2797		0.277317	12.6579		0.275533	9.60303
11.5667		19.1517		0.205502	1.33571		1.99107	5.80437		0.316362	3.87102		0.477368	8.3909		0.210917	12.7611		0.290747	9.8101
11.575		19.8043		0.207837	1.35414		2.04764	5.88861		0.369582	3.94484		0.477368	8.47515		0.189435	12.9322		0.295818	10.0242
11.5833		20.4544		0.201415	1.36977		2.10667	5.97975		0.351842	4.01866		0.468843	8.58635		0.222635	13.131		0.277224	10.2478
11.5917		21.1215		0.192074	1.38987		2.16202	6.06538		0.334102	4.08362		0.394965	8.72115		0.273411	13.2644		0.26032	10.4831
11.6		21.8108		0.195577	1.41053		2.23089	6.1731		0.345929	4.17811		0.318245	8.88964		0.32614	13.4229		0.26032	10.7278
11.6083		22.5223		0.200248	1.4312		2.31328	6.28358		0.393235	4.21945		0.301196	9.11879		0.367152	13.584		0.263701	10.9702
11.6167		23.2526		0.21134	1.4714		2.38584	6.38025		0.440542	4.26078		0.323928	9.31087		0.386681	13.7526		0.287366	11.1867
11.625		23.9999		0.227687	1.51272		2.43258	6.48796		0.481935	4.3287		0.360867	9.48273		0.353481	13.9061		0.295818	11.4196
11.6333		24.7712		0.234109	1.55795		2.47931	6.60121		0.476022	4.37299		0.392123	9.63774		0.349575	14.052		0.282295	11.6761
11.6417		25.5518		0.241114	1.59425		2.52973	6.70754		0.458282	4.38775		0.440428	9.76917		0.371058	14.203		0.265391	11.9397
11.65		26.3597		0.247536	1.61547		2.58261	6.83874		0.413932	4.42023		0.468843	9.86352		0.404257	14.3767		0.258629	12.1844
11.6583		27.188		0.254542	1.63111		2.6441	6.96579		0.357755	4.41728		0.480209	10.0051		0.412069	14.5302		0.270462	12.4032
11.6667		28.0156		0.263299	1.64507		2.681	7.08042		0.340015	4.39661		0.542722	10.1702		0.412069	14.7139		0.248487	12.6103
11.675		28.8499		0.273808	1.66349		2.73265	7.17294		0.378452	4.40842		0.602393	10.2982		0.433551	14.9051		0.233274	12.8315
11.6833		29.6936		0.270889	1.68918		2.82366	7.24337		0.434628	4.42909		0.622283	10.4162		0.404257	15.0939		0.236654	13.0527
11.6917		30.5357		0.274392	1.71933		2.92819	7.32485		0.470108	4.48814		0.622283	10.524		0.378869	15.3078		0.255249	13.3092
11.7		31.4161		0.288987	1.75172		3.01182	7.41738		0.493761	4.57082		0.579661	10.6521		0.37301	15.5242		0.289056	13.5539
11.7083		32.317		0.29716	1.78858		3.06962	7.52924		0.484891	4.65054		0.528514	10.8812		0.378869	15.728		0.314412	13.7327
11.7167		33.2076		0.307085	1.83157		3.13234	7.62177		0.514458	4.75684		0.494417	11.0767		0.384728	15.9092		0.30258	13.9257
11.725		34.1137		0.331605	1.86675		3.20121	7.70601		0.561765	4.86019		0.505782	11.2249		0.37301	16.0854		0.287366	14.1233
11.7333		35.0512		0.345033	1.89747		3.25901	7.79163		0.597244	4.96353		0.534197	11.4136		0.390587	16.2062		0.326245	14.3375
11.7417		36.0101		0.352039	1.93041		3.29099	7.89245		0.582461	5.02554		0.502941	11.5518		0.415975	16.3244		0.361743	14.5257
11.75		36.9904		0.366634	1.95721		3.33157	7.97116		0.517415	5.05802		0.46316	11.7136		0.437457	16.4402		0.382028	14.721
11.7583		37.9825		0.384148	1.98011		3.38322	8.03193		0.452368	5.05212		0.474526	11.8349		0.431598	16.566		0.404003	14.914
11.7667		38.9705		0.403998	2.00189		3.44471	8.12584		0.443498	5.04326		0.483051	11.9225		0.380822	16.7296		0.395551	15.0999
11.775		39.966		0.412755	2.02869		3.52219	8.22389		0.434628	5.07278		0.505782	12		0.333952	16.8604		0.354982	15.2881
11.7833		40.9633		0.408668	2.04824		3.61443	8.3247		0.416888	5.13479		0.51999	12.1179		0.335905	16.9938		0.336387	15.507
11.7917		41.9683		0.402247	2.07504		3.6833	8.43104		0.452368	5.19975		0.448953	12.2224		0.371058	17.0995		0.343149	15.7164
11.8		42.9793		0.401663	2.10575		3.73741	8.52771		0.520371	5.31786		0.352343	12.3404		0.408163	17.2555		0.309341	15.98
11.8083		44.0098		0.405166	2.13926		3.79521	8.60643		0.558808	5.43006		0.338135	12.4751		0.419881	17.4015		0.282295	16.2741
11.8167		45.0685		0.421512	2.17723		3.86162	8.68238		0.567678	5.50979		0.400648	12.5998		0.42574	17.555		0.300889	16.5706
11.825		46.1418		0.437275	2.22525		3.9145	8.75143		0.585418	5.54522		0.437587	12.7313		0.427693	17.6657		0.275533	16.8459
11.8333		47.2227		0.440778	2.26434		3.96124	8.83153		0.614984	5.56884		0.494417	12.8863		0.453081	17.7462		0.246797	17.0883
11.8417		48.3232		0.452454	2.29784		4.03503	8.92406		0.614984	5.61904		0.511465	13.0211		0.468704	17.7815		0.229893	17.3024
11.85		49.4502		0.464714	2.32632		4.11865	8.99863		0.573591	5.64857		0.497258	13.1323		0.503857	17.857		0.243416	17.4859
11.8583		50.5712		0.478142	2.35257		4.19121	9.0884		0.517415	5.6338		0.55977	13.2603		0.527292	17.9803		0.256939	17.7142
11.8667		51.6674		0.478726	2.37658		4.24286	9.17816		0.532198	5.62494		0.645015	13.4019		0.501904	18.0759		0.250177	17.9519
11.875		52.7645		0.478142	2.41399		4.30435	9.26379		0.546981	5.69581		0.69332	13.5299		0.494092	18.2068		0.273843	18.1354
11.8833		53.8531		0.472304	2.44694		4.36339	9.33698		0.576548	5.82278		0.684795	13.5535		0.478469	18.3728		0.299199	18.2672
11.8917		54.9315		0.46705	2.4743		4.42119	9.41432		0.617941	5.93793		0.630807	13.6108		0.468704	18.4987		0.292437	18.3895
11.9		56.0115		0.471136	2.5106		4.47653	9.5027		0.594288	6.02061		0.53988	13.7388		0.47261	18.5993		0.312722	18.5613
11.9083		57.0958		0.482229	2.53963		4.52326	9.59799		0.588374	6.08262		0.451794	13.8736		0.488234	18.7755		0.338078	18.7566
11.9167		58.1989		0.498575	2.5737		4.56877	9.67809		0.629768	6.20958		0.414855	14.0421		0.480422	19.0221		0.358362	18.9543
11.925		59.3259		0.524847	2.60832		4.60074	9.74438		0.656378	6.24206		0.466002	14.2174		0.488234	19.1957		0.370195	19.1566
11.9333		60.469		0.544113	2.64741		4.65239	9.81481		0.677074	6.28636		0.531356	14.3184		0.466751	19.2662		0.383718	19.3731
11.9417		61.6071		0.556957	2.68314		4.71388	9.90181		0.641594	6.34541		0.573978	14.4027		0.433551	19.3543		0.39048	19.6131
11.95		62.7443		0.575055	2.71274		4.75939	9.9971		0.597244	6.3395		0.630807	14.5442		0.435504	19.4272		0.39048	19.8343
11.9583		63.867		0.587899	2.74289		4.82703	10.0938		0.635681	6.36313		0.662063	14.6588		0.482375	19.5002		0.375266	20.0273
11.9667		64.9778		0.59724	2.76746		4.90573	10.1766		0.656378	6.41628		0.690478	14.7498		0.484328	19.5858		0.407384	20.2061
11.975		66.0996		0.605413	2.79315		4.98198	10.2471		0.659334	6.46942		0.690478	14.7633		0.449175	19.6437		0.400622	20.3403
11.9833		67.207		0.603078	2.82275		5.06192	10.3589		0.644551	6.54324		0.659222	14.7633		0.429646	19.7041		0.383718	20.4556
11.9917		68.2759		0.604245	2.8596		5.14063	10.4459		0.579504	6.61706		0.602393	14.7902		0.433551	19.7796		0.380337	20.632
12		69.3253		0.61417	2.89757		5.20827	10.5205		0.609071	6.67907		0.571136	14.834		0.398399	19.8701		0.388789	20.8203
12.0083		70.3959		0.630517	2.93387		5.25008	10.5992		0.680031	6.78241		0.542722	14.9014		0.400352	19.928		0.400622	21.0627
12.0167		71.4768		0.643361	2.96123		5.29436	10.6683		0.745077	6.84442		0.508624	15.0632		0.429646	19.9482		0.43612	21.2909
12.025		72.5722		0.653286	2.99418		5.33002	10.7042		0.807167	6.92414		0.542722	15.2216		0.47261	19.9658		0.441191	21.4486
12.0333		73.6608		0.664378	3.03215		5.36077	10.7484		0.82195	7.01273		0.6166	15.2991		0.499951	20.0388		0.446263	21.6156
12.0417		74.7272		0.685979	3.07459		5.40381	10.8022		0.801254	7.0393		0.673429	15.3361		0.501904	20.147		0.473309	21.7968
12.05		75.7706		0.708164	3.11926		5.45669	10.8823		0.739164	7.05406		0.727417	15.4069		0.507763	20.2325		0.498665	21.9616
12.0583		76.8063		0.725678	3.16505		5.52064	10.9804		0.677074	7.07473		0.71321	15.4912		0.540963	20.2678		0.48007	22.1004
12.0667		77.8189		0.743193	3.2086		5.60304	11.0646		0.668204	7.07178		0.690478	15.4979		0.574163	20.2904		0.451334	22.2298
12.075		78.8222		0.758956	3.24211		5.69159	11.1599		0.688901	7.08359		0.699003	15.5417		0.576116	20.3508		0.441191	22.338
12.0833		79.7854		0.761875	3.26556		5.78013	11.2593		0.765774	7.19284		0.707527	15.6327		0.542916	20.4565		0.395551	22.4557
12.0917		80.7042		0.754285	3.2879		5.86622	11.3422		0.851517	7.29028		0.656381	15.7102		0.531198	20.5345		0.334697	22.5898
12.1		81.5991		0.750198	3.32587		5.96092	11.4333		0.889953	7.37591		0.579661	15.7675		0.558539	20.615		0.312722	22.7451
12.1083		82.506		0.760707	3.37501		6.03225	11.5369		0.93726	7.48221		0.508624	15.8888		0.560492	20.6779		0.338078	22.8651
12.1167		83.4213		0.786395	3.4208		6.09374	11.6115		0.931346	7.58556		0.528514	16.0168		0.556586	20.7509		0.376957	22.9687
12.125		84.3274		0.806244	3.45877		6.15154	11.664		0.898823	7.63575		0.556929	16.1348		0.583927	20.8088		0.402312	23.124
12.1333		85.2206		0.826094	3.49004		6.21918	11.7206		0.925433	7.67118		0.585344	16.2426		0.589786	20.8868		0.400622	23.2793
12.1417		86.0831		0.834851	3.51796		6.28559	11.8035		0.952043	7.66528		0.619441	16.3067		0.609315	20.9699		0.409074	23.4346
12.15		86.9174		0.84536	3.54086		6.36307	11.9043		0.93726	7.69185		0.681954	16.3404		0.61908	21.0076		0.444572	23.5687
12.1583		87.7356		0.869296	3.56375		6.45776	12.012		0.90178	7.74205		0.738783	16.3741		0.660092	21.0126		0.485141	23.6534
12.1667		88.5332		0.890897	3.60061		6.54139	12.1294		0.878127	7.75386		0.718893	16.3909		0.663998	21.0277		0.52233	23.677
12.175		89.3002		0.903157	3.63467		6.63609	12.2371		0.816037	7.80996		0.684795	16.4482		0.597598	21.0202		0.52402	23.7311
12.1833		90.033		0.903157	3.66817		6.74185	12.3462		0.801254	7.86016		0.625124	16.5156		0.556586	21.0529		0.500355	23.8323
12.1917		90.7437		0.904909	3.70391		6.86483	12.4318		0.83082	7.91921		0.59671	16.5223		0.55268	21.0529		0.493593	23.9476
12.2		91.4125		0.913082	3.73518		6.96568	12.5133		0.87517	7.9576		0.588185	16.6302		0.523386	21.0932		0.47669	24.0864
12.2083		92.0447		0.93118	3.76813		7.05668	12.5782		0.904737	8.05504		0.610917	16.7447		0.511669	21.141		0.447953	24.2252
12.2167		92.6521		0.9557	3.80666		7.13293	12.6417		0.943173	8.16429		0.627966	16.8189		0.515575	21.2064		0.474999	24.3476
12.225		93.2655		0.964458	3.84463		7.21164	12.7163		0.93726	8.25287		0.645015	16.8795		0.540963	21.2467		0.481761	24.5029
12.2333		93.8755		0.972047	3.89265		7.30142	12.8226		0.98161	8.2883		0.659222	16.9166		0.566351	21.2114		0.474999	24.6982
12.2417		94.4471		0.982556	3.94849		7.38996	12.9248		0.96387	8.39165		0.676271	16.9604		0.595645	21.1787		0.471618	24.8676
12.25		94.982		1.00182	3.99428		7.50434	13.016		0.969783	8.44775		0.679112	16.9739		0.613221	21.1661		0.456405	24.9194
12.2583		95.4844		1.02459	4.03728		7.64207	13.1265		0.940216	8.47728		0.730259	17.0312		0.626892	21.1611		0.461476	24.9618
12.2667		95.9579		1.04269	4.08028		7.77489	13.2411		0.916563	8.50976		0.772881	17.112		0.632751	21.1208		0.491903	24.99
12.275		96.4306		1.0532	4.11713		7.90157	13.3543		0.943173	8.53633		0.818345	17.1154		0.591739	21.0579		0.508807	25.0229
12.2833		96.8622		1.05612	4.14282		8.0184	13.4607		0.969783	8.56881		0.838235	17.0548		0.562445	21.0529		0.481761	25.0982
12.2917		97.2359		1.06838	4.16962		8.13892	13.5711		1.03187	8.57472		0.812662	16.984		0.57221	21.068		0.453024	25.1453
12.3		97.5806		1.08122	4.20313		8.2619	13.7065		1.07031	8.62787		0.781405	16.9671		0.603457	21.1208		0.474999	25.1641
12.3083		97.8885		1.09231	4.2411		8.3775	13.7921		1.08805	8.68692		0.755832	17.0143		0.634704	21.2114		0.508807	25.19
12.3167		98.1812		1.11333	4.27851		8.51647	13.8667		1.11762	8.75779		0.741625	17.1154		0.658139	21.2391		0.557828	25.2583
12.325		98.4806		1.14427	4.32653		8.66159	13.9454		1.12353	8.78732		0.716051	17.257		0.671809	21.2769		0.578113	25.343
12.3333		98.763		1.17463	4.38237		8.79564	14.031		1.09988	8.83751		0.735942	17.3378		0.695245	21.3171		0.581494	25.4277
12.3417		99.0274		1.2044	4.43877		8.9137	14.136		1.08805	8.8818		0.778564	17.3648		0.681574	21.3498		0.595017	25.4818
12.35		99.2808		1.22075	4.48791		9.01824	14.2976		1.09988	8.92019		0.792771	17.4221		0.69915	21.3498		0.606849	25.5242
12.3583		99.4864		1.23418	4.53929		9.1486	14.4564		1.08509	8.89952		0.741625	17.4221		0.705009	21.302		0.647419	25.5312
12.3667		99.64		1.25811	4.59234		9.29741	14.5986		1.02892	8.8759		0.710369	17.4019		0.68548	21.2567		0.667703	25.5265
12.375		99.7637		1.28088	4.63868		9.43392	14.7436		1.01413	8.87294		0.707527	17.3749		0.667904	21.224		0.65249	25.5595
12.3833		99.8652		1.28555	4.68559		9.56674	14.8886		1.06144	8.94676		0.71321	17.3816		0.656186	21.2014		0.644038	25.6112
12.3917		99.9369		1.29256	4.73752		9.71308	15.0447		1.12057	9.01468		0.750149	17.3715		0.663998	21.1963		0.659251	25.6559
12.4		99.9881		1.30482	4.7995		9.85082	15.1952		1.16492	9.03534		0.738783	17.2873		0.683527	21.1385		0.687988	25.6959
12.4083		99.9991		1.327	4.8654		9.98487	15.3347		1.17971	9.13869		0.664905	17.2367		0.689386	21.0403		0.674465	25.743
12.4167		100		1.34919	4.94134		10.1017	15.459		1.17379	9.25975		0.625124	17.2536		0.673762	21.0353		0.669394	25.8418
12.425		99.9778		1.36495	5.02566		10.1927	15.5985		1.17084	9.32471		0.653539	17.2906		0.673762	21.0353		0.655871	25.8959
12.4333		99.9454		1.39298	5.1217		10.3034	15.7421		1.20927	9.38081		0.679112	17.3311		0.712821	20.9799		0.640657	25.8983
12.4417		99.8865		1.44202	5.22166		10.4325	15.9202		1.22701	9.40443		0.701844	17.3446		0.755786	20.9246		0.65418	25.9265
12.45		99.8123		1.49047	5.32887		10.558	16.1191		1.16197	9.45463		0.772881	17.3816		0.76555	20.8465		0.655871	25.9807
12.4583		99.7313		1.52959	5.44502		10.6982	16.3594		1.09692	9.47235		0.824028	17.4221		0.779221	20.8012		0.642348	26.0277
12.4667		99.6417		1.57337	5.5729		10.8457	16.6038		1.07918	9.49006		0.86665	17.4254		0.79875	20.7811		0.628825	26.0583
12.475		99.5291		1.61833	5.69966		11.0142	16.84		1.12944	9.50778		0.878016	17.3614		0.83195	20.7937		0.640657	26.0724
12.4833		99.3738		1.65919	5.8387		11.1926	17.0761		1.18858	9.53731		0.880857	17.2738		0.824138	20.8063		0.645728	26.0936
12.4917		99.1887		1.70123	5.9917		11.3795	17.333		1.19745	9.60227		0.869491	17.2334		0.818279	20.8063		0.647419	26.1148
12.5		98.9814		1.75085	6.1542		11.5258	17.5995		1.22997	9.72038		0.821186	17.2704		0.790938	20.8012		0.642348	26.1289
12.5083		98.7271		1.81857	6.32563		11.6832	17.8536		1.25954	9.83553		0.832552	17.3041		0.781174	20.8012		0.627134	26.1501
12.5167		98.4593		1.89213	6.52386		11.8628	18.1243		1.27728	9.92411		0.846759	17.2906		0.767503	20.8113		0.647419	26.1454
12.525		98.1846		1.96336	6.73997		12.0374	18.4005		1.25658	10.0481		0.883698	17.2974		0.726492	20.7887		0.699821	26.1077
12.5333		97.9022		2.04685	6.97059		12.1899	18.6974		1.27728	10.1279		0.892223	17.3345		0.734303	20.7409		0.731938	26.0465
12.5417		97.6147		2.15076	7.21852		12.3473	19.0054		1.29206	10.2194		0.852442	17.3243		0.742115	20.7358		0.74039	25.9618
12.55		97.311		2.26577	7.486		12.4998	19.352		1.31867	10.2991		0.832552	17.2738		0.755786	20.6905		0.770817	25.9383
12.5583		96.9911		2.38779	7.77134		12.6536	19.7194		1.35119	10.3316		0.855284	17.2772		0.76555	20.6503		0.809696	25.9007
12.5667		96.6362		2.52207	8.08852		12.8503	20.1116		1.36302	10.3552		0.889381	17.3109		0.755786	20.5622		0.851956	25.8842
12.575		96.2753		2.66277	8.42803		13.0815	20.5148		1.40737	10.4084		0.943369	17.3142		0.738209	20.4817		0.863788	25.8795
12.5833		95.9272		2.80755	8.7882		13.3041	20.9499		1.41919	10.5235		1.01725	17.2468		0.740162	20.3609		0.867169	25.8701
12.5917		95.5578		2.97044	9.16568		13.5267	21.4056		1.38963	10.5885		1.05987	17.1289		0.746021	20.2652		0.87224	25.8606
12.6		95.1483		3.145	9.57388		13.7752	21.871		1.38667	10.6505		1.02293	17.0716		0.763597	20.1998		0.846885	25.7948
12.6083		94.7141		3.3324	10.0161		14.0322	22.3433		1.43989	10.7804		0.98315	17.075		0.833903	20.147		0.857027	25.7853
12.6167		94.2901		3.5414	10.4975		14.2917	22.8418		1.56407	10.9487		0.954735	17.0581		0.886632	20.1344		0.880692	25.7995
12.625		93.8516		3.77318	11.0129		14.5782	23.3569		1.69121	11.0963		0.929162	17.1188		0.906162	20.1017		0.865479	25.8042
12.6333		93.396		4.03005	11.5624		14.8648	23.9149		1.77399	11.1997		0.920638	17.1559		0.915926	20.0715		0.884073	25.7783
12.6417		92.9276		4.31262	12.1481		15.155	24.5225		1.78582	11.2765		0.960418	17.1963		0.947173	20.0589		0.897596	25.7571
12.65		92.4721		4.61153	12.773		15.476	25.1495		1.86269	11.3916		1.03714	17.2064		0.94522	20.0186		0.882383	25.7501
12.6583		92.0182		4.92913	13.4336		15.8154	25.8124		1.91	11.4536		1.07692	17.2131		0.984279	19.9482		0.882383	25.6912
12.6667		91.5575		5.28408	14.1288		16.2004	26.5084		1.91	11.4891		1.07408	17.23		1.04287	19.8626		0.887454	25.6042
12.675		91.0798		5.66765	14.8598		16.6246	27.2334		1.94844	11.5038		1.06839	17.2199		1.06826	19.8022		0.87224	25.5312
12.6833		90.5799		6.06522	15.6225		17.0797	27.9999		1.9987	11.5127		1.10533	17.1525		1.0956	19.7267		0.887454	25.4724
12.6917		90.0509		6.48674	16.416		17.5728	28.805		2.06375	11.6219		1.14227	17.0952		1.11122	19.6764		0.911119	25.4465
12.7		89.5007		6.9462	17.2402		18.0992	29.6143		2.10514	11.8139		1.13943	17.0312		1.10341	19.6286		0.924642	25.43
12.7083		88.9351		7.4436	18.1181		18.6403	30.4636		2.17314	11.994		1.11102	16.9941		1.08388	19.5682		0.953379	25.4065
12.7167		88.3618		7.98713	19.05		19.1802	31.3502		2.28845	12.1859		1.08828	16.9065		1.05849	19.5355		1.00071	25.3947
12.725		87.7902		8.56919	20.0245		19.7619	32.2548		2.38306	12.3778		1.03714	16.8088		1.03115	19.5304		1.04128	25.39
12.7333		87.2263		9.19037	21.0441		20.3707	33.1897		2.45994	12.5432		1.01441	16.7818		1.00576	19.5254		1.06325	25.3406
12.7417		86.653		9.84307	22.1079		21.0139	34.1702		2.49837	12.6318		1.02293	16.7852		0.956938	19.5103		1.09875	25.2771
12.75		86.0882		10.5401	23.2107		21.6792	35.2115		2.53681	12.7203		1.03714	16.7346		0.947173	19.5178		1.13932	25.2159
12.7583		85.5439		11.274	24.3566		22.3777	36.3039		2.57525	12.8857		1.07692	16.6672		0.97842	19.47		1.1782	25.1735
12.7667		84.9629		12.054	25.5393		23.1464	37.3893		2.5989	13.0127		1.13659	16.6335		1.00576	19.3769		1.18834	25.1382
12.775		84.3461		12.876	26.7594		23.9445	38.4942		2.67282	13.1249		1.17353	16.556		1.01357	19.2737		1.1968	25.0465
12.7833		83.7472		13.7301	27.9952		24.7845	39.668		2.78517	13.2223		1.18489	16.465		0.992091	19.1957		1.2137	24.9618
12.7917		83.1407		14.6152	29.2633		25.6663	40.8501		2.90048	13.3493		1.16785	16.3538		0.954985	19.1026		1.23567	24.8771
12.8		82.5187		15.5341	30.5688		26.5923	42.0406		3.01875	13.5323		1.14796	16.337		0.915926	18.9567		1.24582	24.7782
12.8083		81.89		16.5009	31.9163		27.5393	43.2531		3.16362	13.742		1.06839	16.3437		0.892491	18.8233		1.24244	24.6723
12.8167		81.2416		17.5161	33.3067		28.5243	44.5112		3.34398	13.8837		1.01156	16.3404		0.929597	18.7553		1.22891	24.6182
12.825		80.5933		18.5833	34.739		29.5648	45.7872		3.55981	14.0018		1.00588	16.3774		0.986232	18.6824		1.24751	24.5923
12.8333		79.9483		19.7037	36.2149		30.6101	47.0854		3.71947	14.1642		1.09397	16.3909		1.03115	18.6119		1.27455	24.5641
12.8417		79.3247		20.866	37.7198		31.6739	48.4029		3.86435	14.3414		1.20479	16.3471		1.05849	18.5263		1.29653	24.5264
12.85		78.7138		22.0553	39.2476		32.8041	49.7493		4.00331	14.5245		1.2815	16.3033		1.11513	18.4332		1.28808	24.4958
12.8583		78.109		23.2807	40.7899		33.9724	51.1221		4.11271	14.74		1.2673	16.3269		1.1952	18.3351		1.29653	24.4441
12.8667		77.4964		24.5505	42.3501		35.169	52.5155		4.16593	14.8906		1.28719	16.2797		1.22644	18.2848		1.31174	24.3688
12.875		76.8728		25.8699	43.9276		36.4148	53.931		4.23984	15.0353		1.3497	16.1752		1.21277	18.2017		1.30836	24.2888
12.8833		76.2381		27.2366	45.5269		37.7012	55.3479		4.33741	15.2065		1.39801	16.0607		1.20105	18.1338		1.27455	24.2135
12.8917		75.5872		28.6155	47.134		39.0208	56.7704		4.47933	15.4044		1.44915	15.9461		1.21863	18.0885		1.26779	24.1335
12.9		74.8927		30.0062	48.7478		40.3712	58.1928		4.68926	15.5993		1.43779	15.909		1.17567	18.0407		1.29991	24.077
12.9083		74.2111		31.4482	50.361		41.7412	59.6277		4.93466	15.7941		1.41221	15.9056		1.14833	18.0231		1.32019	24.0158
12.9167		73.5525		32.9352	51.9849		43.1112	61.0639		5.17119	15.9802		1.36107	15.8753		1.14247	17.9576		1.35569	23.9476
12.925		72.8905		34.4472	53.6294		44.5046	62.4739		5.34563	16.2341		1.33549	15.8686		1.15809	17.9274		1.37429	23.8558
12.9333		72.2182		35.9967	55.2733		45.9225	63.8632		5.51416	16.4555		1.33549	15.8955		1.19715	17.8997		1.40133	23.7546
12.9417		71.5493		37.5741	56.9117		47.3418	65.2677		5.69452	16.6061		1.33265	15.8922		1.25183	17.8368		1.4605	23.6511
12.95		70.9078		39.172	58.5573		48.7991	66.6722		5.85418	16.7065		1.35254	15.8787		1.26355	17.7538		1.50445	23.5334
12.9583		70.2594		40.7898	60.1973		50.2613	68.0808		5.98131	16.8305		1.36391	15.845		1.24011	17.6657		1.53825	23.4581
12.9667		69.6025		42.4198	61.8229		51.7334	69.5005		6.10254	16.9516		1.38664	15.8416		1.24207	17.6229		1.59235	23.404
12.975		68.9482		44.0737	63.4272		53.2387	70.9077		6.26515	17.0254		1.43779	15.7944		1.21863	17.5424		1.62277	23.3311
12.9833		68.3084		45.7399	65.0181		54.7637	72.2791		6.44255	17.2114		1.49746	15.6832		1.24011	17.4719		1.60925	23.2487
12.9917		67.6625		47.3979	66.5917		56.2924	73.6421		6.67613	17.424		1.55144	15.5956		1.27722	17.3939		1.60418	23.1475
13		67.0193		49.0647	68.144		57.8309	74.9624		6.87127	17.6484		1.54292	15.5147		1.29284	17.2882		1.59573	23.0346
13.0083		66.3615		50.7438	69.6757		59.3767	76.2688		7.09006	17.8876		1.47757	15.4339		1.28698	17.1523		1.6177	22.9734
13.0167		65.6987		52.4327	71.1851		60.914	77.5366		7.30885	18.0412		1.45768	15.3901		1.28698	17.0643		1.63968	22.9287
13.025		65.0273		54.1404	72.6833		62.4402	78.7795		7.50695	18.2095		1.51166	15.3429		1.32604	16.9938		1.67348	22.8698
13.0333		64.3755		55.848	74.1542		63.948	79.9837		7.69617	18.3837		1.54292	15.3564		1.35534	16.9334		1.71574	22.764
13.0417		63.7408		57.5464	75.5948		65.4176	81.1507		7.90018	18.5845		1.52019	15.3631		1.40025	16.8982		1.76138	22.7051
13.05		63.1222		59.2377	77.0009		66.8835	82.2776		8.08941	18.7971		1.55429	15.2991		1.42955	16.8529		1.77998	22.7098
13.0583		62.5097		60.9079	78.369		68.3409	83.4045		8.25498	18.9329		1.60827	15.2923		1.48618	16.7975		1.77322	22.731
13.0667		61.8955		62.5689	79.7081		69.7859	84.5341		8.39099	18.986		1.66226	15.2553		1.52915	16.722		1.78167	22.6792
13.075		61.2607		64.2141	81.0097		71.2174	85.6265		8.52404	19.0067		1.67931	15.1609		1.58188	16.5585		1.79519	22.5286
13.0833		60.6192		65.8318	82.2628		72.6477	86.6899		8.6837	19.1041		1.72477	15.0935		1.61117	16.3974		1.81717	22.3616
13.0917		59.9922		67.411	83.4684		74.0669	87.6952		8.86405	19.1986		1.78445	14.989		1.58188	16.2716		1.85098	22.251
13.1		59.3745		68.9599	84.626		75.4713	88.6426		9.08285	19.2813		1.79297	14.8947		1.52719	16.2691		1.88309	22.1545
13.1083		58.7432		70.4959	85.7444		76.8241	89.5555		9.32529	19.3758		1.71341	14.77		1.51157	16.2967		1.89662	22.0839
13.1167		58.0974		72.0202	86.8367		78.1142	90.4241		9.53817	19.4909		1.6651	14.706		1.54672	16.3018		1.91521	21.9945
13.125		57.4439		73.5288	87.9004		79.3772	91.2237		9.69487	19.5972		1.67931	14.6959		1.58969	16.3144		1.92535	21.8957
13.1333		56.7904		75.0128	88.9296		80.6107	91.9819		9.83088	19.736		1.70204	14.6959		1.60141	16.2842		1.94226	21.7827
13.1417		56.1693		76.4648	89.9152		81.8135	92.6931		9.95802	19.8659		1.70773	14.7195		1.63461	16.2313		1.97775	21.6862
13.15		55.5721		77.8811	90.8438		82.9941	93.4016		10.1325	19.9752		1.71909	14.7026		1.68148	16.176		2.02678	21.6156
13.1583		54.9707		79.2718	91.7127		84.1292	94.1155		10.2419	20.0461		1.75035	14.6757		1.73811	16.1156		2.09608	21.5639
13.1667		54.371		80.611	92.5436		85.2078	94.8129		10.298	20.0579		1.79865	14.6891		1.78303	16.0426		2.15525	21.4533
13.175		53.7721		81.9077	93.331		86.2544	95.4178		10.3719	20.0992		1.84696	14.6858		1.79475	15.9495		2.20258	21.338
13.1833		53.174		83.1669	94.0859		87.2714	95.9868		10.5198	20.1435		1.90947	14.588		1.80256	15.8891		2.23638	21.1991
13.1917		52.5794		84.3632	94.7772		88.2589	96.5226		10.6528	20.1789		1.96346	14.4364		1.82209	15.8312		2.28879	21.0885
13.2		51.995		85.5086	95.3959		89.2342	97.0736		10.78	20.2173		2.02597	14.2713		1.82599	15.7507		2.30738	20.9944
13.2083		51.4081		86.605	95.9795		90.1725	97.5529		10.9308	20.3		2.04018	14.2039		1.84748	15.6626		2.3209	20.8909
13.2167		50.8041		87.6652	96.5423		91.0678	97.9368		11.0875	20.3945		2.03734	14.1735		1.87872	15.6148		2.36654	20.8226
13.225		50.1958		88.7044	97.0762		91.9201	98.2599		11.2028	20.486		2.05723	14.123		1.93536	15.5795		2.38852	20.7873
13.2333		49.6106		89.7016	97.5603		92.6937	98.5486		11.3329	20.5451		2.09701	14.1533		1.97051	15.5267		2.43585	20.7332
13.2417		49.0407		90.6573	98.0093		93.402	98.8137		11.4689	20.5776		2.17941	14.1668		2.00566	15.4613		2.49839	20.6673
13.25		48.4733		91.5639	98.4275		94.0649	99.0664		11.599	20.5982		2.29307	14.1668		2.03691	15.4009		2.53727	20.6109
13.2583		47.9154		92.4315	98.7894		94.6921	99.2874		11.6788	20.5982		2.35274	14.15		2.07597	15.3203		2.58291	20.5332
13.2667		47.3634		93.2441	99.1082		95.3021	99.5001		11.7468	20.5569		2.35558	14.1398		2.12675	15.2574		2.61672	20.4203
13.275		46.8209		94.0153	99.3718		95.8826	99.6561		11.8325	20.5274		2.40389	14.0185		2.17362	15.1996		2.66236	20.2956
13.2833		46.2749		94.7352	99.5868		96.4225	99.779		11.9242	20.4772		2.46356	13.85		2.20096	15.1392		2.67758	20.1379
13.2917		45.7391		95.4013	99.7593		96.9316	99.8536		12.0336	20.3886		2.47777	13.7489		2.23025	15.0712		2.68096	20.0038
13.3		45.217		95.9956	99.8866		97.4285	99.924		12.143	20.3		2.52891	13.6243		2.24392	15.0209		2.70631	19.8908
13.3083		44.6846		96.5456	99.9553		97.8749	99.9834		12.2435	20.3148		2.58858	13.5602		2.29274	14.9454		2.74012	19.8226
13.3167		44.1301		97.0547	99.9877		98.2733	100		12.3056	20.3502		2.61416	13.5569		2.37086	14.8951		2.76209	19.7426
13.325		43.5858		97.5322	100		98.5808	99.9765		12.3499	20.3354		2.59142	13.5265		2.42164	14.8724		2.7959	19.7002
13.3333		43.0501		97.9637	99.9899		98.828	99.8992		12.3647	20.3354		2.57153	13.5198		2.48413	14.8472		2.87366	19.6437
13.3417		42.5049		98.3607	99.9475		99.0653	99.768		12.4091	20.3531		2.59995	13.4693		2.54663	14.8045		2.97001	19.5614
13.35		41.982		98.725	99.8855		99.2769	99.6188		12.486	20.3738		2.617	13.4086		2.62474	14.7592		3.05115	19.439
13.3583		41.4701		99.0571	99.8001		99.4392	99.4683		12.5658	20.3591		2.67951	13.385		2.66966	14.7265		3.14243	19.319
13.3667		40.9813		99.3374	99.6677		99.5806	99.3233		12.5835	20.362		2.77612	13.3513		2.68919	14.6963		3.22695	19.2131
13.375		40.5001		99.5534	99.4868		99.7135	99.1631		12.5806	20.3266		2.90683	13.2603		2.71263	14.6333		3.30133	19.0625
13.3833		40.0206		99.7349	99.2752		99.834	98.9698		12.5333	20.2587		2.99207	13.1559		2.75754	14.5453		3.35373	18.8931
13.3917		39.5224		99.8698	99.0278		99.9201	98.7543		12.554	20.1553		3.02901	13.0447		2.79855	14.4798		3.37063	18.7613
13.4		39.0208		99.955	98.7408		99.9816	98.5182		12.6101	20.0343		3.07448	12.9065		2.83175	14.4647		3.39261	18.6437
13.4083		38.5209		99.9942	98.4197		100	98.242		12.6367	19.9398		3.09437	12.8189		2.84738	14.3842		3.43656	18.5213
13.4167		38.0303		100	98.0796		99.957	97.9672		12.6604	19.922		3.083	12.7414		2.85324	14.3112		3.4822	18.4154
13.425		37.5372		99.9802	97.7061		99.8733	97.6799		12.7639	19.928		3.07732	12.6773		2.88839	14.2584		3.51094	18.3048
13.4333		37.0416		99.9416	97.3252		99.7516	97.3347		12.7934	19.9161		3.10573	12.6099		2.95284	14.2081		3.5177	18.2625
13.4417		36.5664		99.8517	96.9321		99.6249	96.9494		12.7846	19.86		3.15972	12.5796		3.00166	14.1703		3.51432	18.2625
13.45		36.1099		99.711	96.5289		99.4577	96.5254		12.7668	19.7951		3.17109	12.5897		3.06611	14.1275		3.54643	18.2342
13.4583		35.6552		99.544	96.0973		99.2769	96.0904		12.7225	19.7478		3.18813	12.6201		3.13641	14.052		3.59039	18.1519
13.4667		35.1988		99.3601	95.64		99.0727	95.6705		12.6634	19.6563		3.25633	12.6133		3.17352	13.9866		3.66814	18.0295
13.475		34.7637		99.1564	95.1642		98.8231	95.2632		12.6279	19.5382		3.25349	12.5998		3.20086	13.9162		3.75266	17.9166
13.4833		34.3414		98.9118	94.6667		98.566	94.8392		12.622	19.426		3.316	12.5223		3.23797	13.8331		3.79492	17.806
13.4917		33.9183		98.6205	94.1468		98.3078	94.3931		12.6486	19.3345		3.38135	12.4448		3.28093	13.7878		3.79323	17.6742
13.5		33.4968		98.2964	93.5789		98.0384	93.9346		12.6486	19.2577		3.44387	12.3673		3.32585	13.74		3.77464	17.5495
13.5083		33.0814		97.9298	92.997		97.7408	93.4678		12.6604	19.237		3.46944	12.273		3.35124	13.7249		3.77126	17.3895
13.5167		32.6488		97.5492	92.3951		97.4334	93.0093		12.6988	19.2488		3.52343	12.1719		3.38053	13.735		3.79492	17.2483
13.525		32.2069		97.1545	91.7858		97.1038	92.5301		12.7402	19.2547		3.52911	12.0842		3.42154	13.6897		3.84901	17.1589
13.5333		31.7778		96.74	91.1688		96.7533	92.0192		12.7402	19.1898		3.57457	12.0472		3.47232	13.6242		3.89973	17.0812
13.5417		31.3572		96.3156	90.5434		96.3708	91.4612		12.7284	19.1278		3.65129	12.0168		3.4938	13.5714		3.93015	16.9753
13.55		30.9631		95.8707	89.9129		95.9318	90.9144		12.7195	19.0421		3.70244	11.9697		3.52505	13.5538		3.98594	16.8435
13.5583		30.5732		95.4095	89.2691		95.4841	90.3937		12.7047	18.9388		3.73086	11.9158		3.55629	13.5664		4.03327	16.7329
13.5667		30.1799		94.9191	88.6074		95.0389	89.8538		12.616	18.8		3.75075	11.9495		3.5602	13.5261		4.06538	16.6671
13.575		29.7883		94.4071	87.9261		94.5839	89.2903		12.5126	18.6406		3.75643	11.9697		3.58168	13.4556		4.08398	16.5518
13.5833		29.4027		93.863	87.2315		94.1289	88.7462		12.4505	18.4575		3.81326	11.9697		3.59535	13.4003		4.11441	16.4035
13.5917		29.0316		93.2908	86.5262		93.6714	88.1924		12.412	18.3689		3.8843	11.8888		3.63832	13.3525		4.14145	16.2788
13.6		28.6358		92.6831	85.8053		93.204	87.6607		12.4091	18.3099		3.95817	11.7978		3.65589	13.2895		4.18371	16.1611
13.6083		28.2476		92.0461	85.0637		92.7084	87.1125		12.4002	18.2006		3.95533	11.7035		3.65199	13.2191		4.22259	16.0364
13.6167		27.8671		91.3899	84.3088		92.2214	86.5449		12.3795	18.0855		3.92408	11.5956		3.67542	13.1839		4.23442	15.9376
13.625		27.4943		90.7413	83.5572		91.7172	85.9552		12.3263	18.0057		3.91555	11.5249		3.72034	13.1738		4.23273	15.8717
13.6333		27.1326		90.0898	82.8067		91.1957	85.3171		12.3056	17.9437		3.96954	11.4575		3.75745	13.1864		4.21921	15.8294
13.6417		26.7717		89.4318	82.0606		90.6497	84.6722		12.2908	17.8404		3.95817	11.4406		3.81603	13.1839		4.18709	15.7823
13.65		26.4219		88.7564	81.314		90.0828	84.0618		12.2849	17.7459		3.89566	11.4136		3.8629	13.136		4.15836	15.7282
13.6583		26.0901		88.0587	80.573		89.4888	83.4638		12.2583	17.6632		3.91839	11.3631		3.90587	13.0605		4.15328	15.6576
13.6667		25.7539		87.3575	79.8253		88.8812	82.8866		12.1962	17.6189		3.96386	11.3665		3.9293	12.9523		4.14652	15.5658
13.675		25.417		86.6476	79.0631		88.2712	82.3259		12.0927	17.5422		4.00932	11.3934		3.9586	12.8542		4.16174	15.5164
13.6833		25.1098		85.922	78.278		87.6994	81.7321		12.0218	17.4211		4.0491	11.3867		4.025	12.7862		4.1685	15.4387
13.6917		24.801		85.1969	77.4778		87.1386	81.1217		11.9922	17.2646		4.1656	11.3631		4.06992	12.7359		4.17526	15.3117
13.7		24.4802		84.4595	76.6608		86.5446	80.5057		11.9124	17.0786		4.23096	11.3328		4.08359	12.6931		4.17695	15.1775
13.7083		24.1492		83.686	75.8445		85.9174	79.8926		11.8089	16.9841		4.25085	11.2182		4.07968	12.673		4.1499	15.1069
13.7167		23.8122		82.8937	75.023		85.2939	79.2504		11.8237	16.9132		4.21106	11.0868		4.07773	12.6453		4.13131	15.0387
13.725		23.4846		82.1027	74.2044		84.6544	78.5806		11.868	16.8276		4.17981	10.9823		4.0953	12.6025		4.13976	14.9705
13.7333		23.1698		81.3075	73.3891		84.0173	77.9163		11.8207	16.7361		4.17413	10.8913		4.14999	12.6		4.16174	14.9281
13.7417		22.8568		80.5229	72.5923		83.3963	77.2521		11.7261	16.6652		4.13719	10.8374		4.23006	12.6579		4.19385	14.8928
13.75		22.553		79.7458	71.8044		82.774	76.6154		11.6551	16.612		4.10877	10.8441		4.29255	12.6856		4.2209	14.8246
13.7583		22.2672		78.9571	71.0204		82.1345	75.9664		11.5901	16.55		4.1315	10.888		4.32966	12.6378		4.26316	14.7234
13.7667		21.9917		78.1613	70.238		81.4765	75.3242		11.4925	16.4496		4.16844	10.8947		4.39606	12.5623		4.31894	14.6787
13.775		21.7187		77.3825	69.4546		80.794	74.6958		11.3683	16.3463		4.20538	10.9149		4.4605	12.4994		4.36289	14.594
13.7833		21.4491		76.5903	68.6712		80.1385	74.0578		11.2767	16.243		4.21675	10.9486		4.47808	12.4641		4.37642	14.4904
13.7917		21.1701		75.78	67.8782		79.4842	73.4129		11.253	16.1278		4.23096	10.9621		4.46441	12.4289		4.35782	14.4034
13.8		20.8886		74.9656	67.0881		78.8644	72.7942		11.2264	16.051		4.25653	10.925		4.4273	12.3912		4.35275	14.314
13.8083		20.6105		74.1319	66.2896		78.2483	72.1769		11.2087	15.9654		4.25937	10.8374		4.39606	12.3584		4.34092	14.2175
13.8167		20.3307		73.2783	65.4799		77.6087	71.5499		11.2619	15.9122		4.25937	10.8206		4.40973	12.3308		4.32401	14.1586
13.825		20.0577		72.4365	64.6707		76.9643	70.916		11.2767	15.8857		4.28778	10.8273		4.4605	12.2981		4.31218	14.1351
13.8333		19.7924		71.6127	63.8733		76.3187	70.2904		11.2471	15.8148		4.28778	10.8441		4.51128	12.2502		4.31218	14.1116
13.8417		19.5364		70.782	63.0904		75.6607	69.6524		11.2412	15.7764		4.29063	10.8441		4.5562	12.2804		4.30373	14.0975
13.85		19.2754		69.9728	62.3137		74.9622	68.9923		11.2294	15.7617		4.28494	10.8543		4.62455	12.2855		4.29359	14.0951
13.8583		19.0024		69.1496	61.5381		74.2895	68.3598		11.1584	15.7735		4.28778	10.7936		4.70852	12.2251		4.30542	14.0669
13.8667		18.7567		68.3276	60.7658		73.6168	67.7259		11.0697	15.7292		4.34746	10.7127		4.83156	12.1773		4.32908	14.0575
13.875		18.5357		67.5074	59.9941		72.9231	67.0948		11.0047	15.6258		4.36166	10.642		4.94092	12.1194		4.35106	14.0128
13.8833		18.3258		66.6836	59.238		72.2677	66.4692		10.9869	15.493		4.36166	10.6251		5.01123	12.0565		4.40346	13.9939
13.8917		18.1057		65.8587	58.4858		71.6417	65.8933		10.9958	15.3512		4.3986	10.6352		5.07372	12.0036		4.43051	13.9516
13.9		17.8728		65.0332	57.7325		71.0157	65.316		10.9751	15.2833		4.44122	10.642		5.13817	11.9608		4.40684	13.888
13.9083		17.6348		64.2077	56.972		70.3811	64.7484		10.9455	15.2745		4.42133	10.6251		5.16942	11.9206		4.37134	13.8574
13.9167		17.4011		63.3839	56.2103		69.7428	64.167		10.9633	15.2804		4.42986	10.6217		5.20848	11.8879		4.36289	13.8151
13.925		17.1596		62.5613	55.4464		69.1046	63.5635		11.0106	15.2538		4.42133	10.6622		5.24558	11.9155		4.37642	13.8127
13.9333		16.9182		61.7533	54.6959		68.4614	62.9269		11.0313	15.2538		4.42133	10.706		5.30612	11.9759		4.39332	13.848
13.9417		16.71		60.9506	53.9577		67.8059	62.2709		11.0668	15.2243		4.40997	10.7498		5.37057	12.0288		4.43896	13.8622
13.95		16.5164		60.1624	53.2374		67.1442	61.6315		11.0608	15.2656		4.42986	10.7869		5.42135	12.0288		4.51672	13.8551
13.9583		16.3125		59.3795	52.5265		66.4998	60.9907		11.0047	15.3512		4.481	10.7801		5.50337	12.0087		4.59448	13.8316
13.9667		16.1035		58.6019	51.8201		65.864	60.4149		10.9485	15.4103		4.49237	10.7801		5.57758	11.9835		4.65702	13.8104
13.975		15.8945		57.8207	51.1132		65.2282	59.8652		10.9041	15.4339		4.51226	10.8441		5.67132	11.9785		4.72125	13.8057
13.9833		15.6906		57.0419	50.409		64.5887	59.3018		10.9041	15.4575		4.56909	10.8812		5.7592	11.9608		4.77873	13.7939
13.9917		15.5003		56.2789	49.7088		63.9578	58.7273		10.9781	15.4989		4.63444	10.8846		5.80607	11.9508		4.85141	13.7233
14		15.3041		55.5135	49.018		63.333	58.1666		11.0579	15.5904		4.70264	10.8677		5.86076	11.9181		4.90382	13.7068
14.0083		15.0959		54.7487	48.3279		62.7329	57.6211		11.1377	15.7115		4.76799	10.8576		5.892	11.8954		4.9427	13.721
14.0167		14.9082		53.9909	47.6393		62.1155	57.088		11.2382	15.8709		4.8163	10.8745		5.95059	11.8602		4.98496	13.7163
14.025		14.7103		53.2419	46.9681		61.5141	56.5328		11.3358	16.054		4.83619	10.8947		6.05214	11.825		5.00862	13.7304
14.0333		14.5081		52.4917	46.3059		60.9251	55.9514		11.531	16.2341		4.8163	10.9318		6.17127	11.7897		5.03905	13.7916
14.0417		14.3085		51.7567	45.6564		60.3323	55.3714		11.7675	16.5028		4.81346	10.9351		6.30993	11.7872		5.083	13.8386
14.05		14.1106		51.0345	45.0377		59.7444	54.7845		11.9508	16.7892		4.83619	10.8981		6.43297	11.825		5.12019	13.8504
14.0583		13.9152		50.3147	44.4101		59.1677	54.2017		12.1578	17.055		4.91575	10.8677		6.53647	11.8124		5.18442	13.9092
14.0667		13.7437		49.5989	43.7813		58.5798	53.6535		12.3706	17.3266		4.98963	10.888		6.66146	11.7797		5.26725	13.9704
14.075		13.5782		48.9042	43.1749		57.992	53.1245		12.5628	17.6012		5.02373	10.9048		6.7884	11.7671		5.35515	14.0151
14.0833		13.4144		48.2112	42.5718		57.4016	52.5859		12.7875	17.8965		5.04646	10.9756		6.91534	11.7092		5.42784	14.0692
14.0917		13.2447		47.5235	41.9732		56.8163	52.0556		13.0891	18.2508		5.09476	10.9992		7.04423	11.6438		5.49038	14.0669
14.1		13.0732		46.8521	41.3846		56.2432	51.5377		13.4646	18.6701		5.08624	10.989		7.13993	11.5658		5.56138	14.0433
14.1083		12.9034		46.1848	40.7966		55.6799	51.0295		13.8519	19.1248		5.15159	10.9756		7.21805	11.596		5.63576	14.0198
14.1167		12.7422		45.5082	40.2125		55.14	50.5117		14.2304	19.6061		5.21695	10.9823		7.30983	11.6161		5.72873	14.0245
14.125		12.5758		44.8327	39.6379		54.605	49.98		14.6887	20.1819		5.25673	11.0126		7.38795	11.6136		5.79803	14.0528
14.1333		12.3762		44.1899	39.0756		54.0565	49.4856		15.1913	20.7665		5.29935	11.0497		7.44459	11.6111		5.85889	14.0951
14.1417		12.1706		43.5705	38.5122		53.5019	49.0022		15.7353	21.3512		5.32208	11.0901		7.49341	11.6161		5.94172	14.1634
14.15		11.9914		42.9551	37.9566		52.9632	48.4899		16.3	22.0214		5.39596	11.1104		7.54809	11.6111		6.02962	14.2175
14.1583		11.8285		42.3345	37.4294		52.4443	47.9679		16.8943	22.7449		5.44426	11.1238		7.6516	11.6111		6.11583	14.2175
14.1667		11.6732		41.7332	36.9241		51.9204	47.432		17.4797	23.5539		5.47836	11.1643		7.78049	11.6136		6.2088	14.1704
14.175		11.5384		41.15	36.4271		51.3903	46.9045		18.1184	24.3629		5.49541	11.2553		7.884	11.6111		6.32205	14.1328
14.1833		11.3866		40.5714	35.934		50.8787	46.3907		18.7777	25.1838		5.56929	11.289		7.97774	11.5934		6.41671	14.1022
14.1917		11.2236		40.0075	35.4409		50.3511	45.9019		19.4725	26.0342		5.66022	11.2755		8.08124	11.5859		6.46912	14.0598
14.2		11.0803		39.4564	34.949		49.8248	45.4309		20.2915	26.9938		5.7142	11.2216		8.15936	11.523		6.5249	14.0551
14.2083		10.9395		38.9157	34.4531		49.3156	44.978		21.1697	28.0066		5.74546	11.1643		8.23552	11.4651		6.58744	14.0833
14.2167		10.7792		38.3646	33.9707		48.8286	44.5416		22.0921	29.1257		5.76819	11.0969		8.34098	11.4424		6.68549	14.1328
14.225		10.6145		37.8094	33.5077		48.349	44.0803		23.1092	30.2861		5.76251	11.0463		8.45621	11.3997		6.77339	14.1375
14.2333		10.4405		37.2735	33.0565		47.8681	43.6149		24.1529	31.4406		5.79377	11.0362		8.58315	11.3242		6.85283	14.1398
14.2417		10.2698		36.7621	32.6093		47.4069	43.1219		25.2084	32.5863		5.83355	11.0632		8.70423	11.2688		6.92552	14.1869
14.25		10.1197		36.267	32.1765		46.9519	42.6524		26.3231	33.8028		5.92163	11.1306		8.80773	11.2688		6.9813	14.2528
14.2583		9.96698		35.7789	31.7739		46.46	42.2008		27.5146	35.0252		5.98983	11.2013		8.92491	11.2738		7.06413	14.2528
14.2667		9.81342		35.3043	31.3735		45.9619	41.7602		28.6973	36.2979		6.0495	11.2216		9.03232	11.2487		7.14696	14.2175
14.275		9.67095		34.8477	30.9726		45.5081	41.339		29.877	37.6473		6.08075	11.1811		9.12411	11.1908		7.2112	14.1798
14.2833		9.54384		34.4122	30.5694		45.0654	40.9081		31.0449	39.0085		6.13758	11.1676		9.23933	11.0927		7.29234	14.1869
14.2917		9.42355		33.9779	30.1763		44.6263	40.4718		32.3015	40.4435		6.15463	11.1373		9.37213	10.9844		7.38193	14.1775
14.3		9.29814		33.5511	29.7915		44.2156	40.0533		33.6083	41.911		6.20578	11.0733		9.4483	10.9291		7.45799	14.1704
14.3083		9.16335		33.1313	29.4152		43.8134	39.6445		34.9418	43.3903		6.23419	10.9688		9.54008	10.8863		7.51885	14.1492
14.3167		9.03794		32.7139	29.0405		43.3891	39.2275		36.4319	44.9051		6.23419	10.7902		9.62406	10.8486		7.57125	14.1092
14.325		8.91424		32.3035	28.6798		42.9624	38.7966		38.0403	46.4877		6.24556	10.6891		9.67874	10.841		7.61351	14.0975
14.3333		8.75982		31.9042	28.3179		42.5479	38.3851		39.6606	48.094		6.27966	10.6487		9.73342	10.8435		7.64732	14.081
14.3417		8.59346		31.5223	27.9656		42.1347	37.9638		41.2779	49.7269		6.29955	10.6588		9.78615	10.8611		7.71831	14.0645
14.35		8.44587		31.1516	27.611		41.7264	37.5468		42.8656	51.407		6.28534	10.5981		9.88771	10.8863		7.81974	14.0386
14.3583		8.31535		30.7867	27.2748		41.3452	37.1408		44.3942	53.1048		6.30807	10.524		10.001	10.8536		7.90426	14.001
14.3667		8.1942		30.4411	26.9571		40.9418	36.7251		46.0322	54.779		6.40184	10.5476		10.0693	10.8184		8.00399	13.921
14.375		8.07818		30.1054	26.6377		40.5323	36.3343		47.7766	56.465		6.49561	10.5813		10.1006	10.7982		8.11048	13.8433
14.3833		7.9596		29.7797	26.33		40.1412	35.9448		49.4708	58.0772		6.56381	10.5746		10.1846	10.7856		8.20007	13.8104
14.3917		7.83163		29.4527	26.0257		39.7464	35.5899		51.1028	59.6776		6.60074	10.5644		10.2588	10.7278		8.26431	13.7586
14.4		7.71475		29.1427	25.7241		39.3566	35.2419		52.7172	61.3311		6.61779	10.4735		10.3056	10.6523		8.29305	13.6692
14.4083		7.60641		28.8432	25.4226		38.9802	34.8773		54.432	63.0053		6.62063	10.342		10.3447	10.5743		8.30995	13.6245
14.4167		7.49721		28.5408	25.1322		38.6187	34.5169		56.1794	64.6913		6.61495	10.2578		10.3369	10.5139		8.35728	13.568
14.425		7.37436		28.2396	24.8463		38.2669	34.1509		57.9357	66.395		6.62916	10.1938		10.3271	10.4837		8.41475	13.5351
14.4333		7.24554		27.9558	24.5537		37.9103	33.8001		59.6978	68.0722		6.55812	10.0826		10.3701	10.4585		8.42828	13.4974
14.4417		7.11074		27.6768	24.2817		37.5623	33.4618		61.3713	69.7286		6.50698	9.99158		10.4345	10.4208		8.43842	13.4621
14.45		6.99216		27.3954	24.0176		37.1982	33.1027		63.0536	71.4087		6.4331	9.97136		10.5283	10.31		8.44349	13.3586
14.4583		6.88211		27.1163	23.7529		36.8256	32.745		64.7182	73.0357		6.36774	9.95788		10.6162	10.2471		8.45194	13.2998
14.4667		6.77547		26.8647	23.5056		36.4419	32.3694		66.3917	74.6272		6.34501	9.92081		10.7021	10.2094		8.49251	13.2598
14.475		6.67395		26.623	23.2716		36.0816	32.0172		68.0859	76.1479		6.41605	9.85004		10.7587	10.1339		8.52801	13.2527
14.4833		6.5801		26.3901	23.0348		35.7569	31.6665		69.7445	77.6154		6.50413	9.78265		10.8349	10.0508		8.52801	13.2433
14.4917		6.48882		26.1595	22.7841		35.4433	31.3378		71.3382	78.9648		6.55812	9.67144		10.8974	10.0181		8.5128	13.2198
14.5		6.41289		25.9248	22.5412		35.1063	31.0257		72.8816	80.2846		6.54107	9.54676		10.9345	10.0206		8.52632	13.1633
14.5083		6.32417		25.6918	22.3095		34.7632	30.7108		74.4545	81.6134		6.55528	9.42207		10.9189	9.97534		8.52801	13.0409
14.5167		6.22009		25.4589	22.0755		34.4385	30.4056		76.0393	82.9362		6.58654	9.29402		10.8993	9.89481		8.52463	12.935
14.525		6.11089		25.2224	21.8404		34.1409	30.099		77.5649	84.2679		6.54676	9.23673		10.8915	9.85455		8.50603	12.8338
14.5333		6.00169		24.9942	21.6025		33.8556	29.7786		79.0462	85.5553		6.5155	9.22999		10.8544	9.86965		8.48237	12.775
14.5417		5.88737		24.7671	21.3758		33.5801	29.472		80.5156	86.819		6.43878	9.2064		10.8564	9.89481		8.45701	12.7538
14.55		5.77049		24.5487	21.1446		33.2837	29.1392		82.0324	87.9854		6.3649	9.14575		10.8603	9.90488		8.43335	12.6856
14.5583		5.67494		24.3432	20.919		32.9812	28.8147		83.4782	89.1015		6.3166	9.11879		10.8857	9.89984		8.41475	12.5962
14.5667		5.5939		24.1511	20.7102		32.6541	28.4915		84.7998	90.194		6.31376	9.0615		10.911	9.89733		8.41644	12.5538
14.575		5.51541		23.9655	20.5092		32.3146	28.1946		85.9766	91.1359		6.34785	8.96377		10.9364	9.90991		8.46885	12.4879
14.5833		5.42839		23.781	20.3199		31.9887	27.9253		87.106	92.0926		6.33649	8.86605		10.9501	9.91494		8.52632	12.4079
14.5917		5.35076		23.5983	20.1205		31.6776	27.656		88.0788	92.9814		6.31091	8.79191		10.9657	9.87971		8.55506	12.3562
14.6		5.28336		23.4155	19.9223		31.3837	27.4019		89.0692	93.7845		6.2825	8.65375		10.9696	9.8168		8.57703	12.3209
14.6083		5.20573		23.2357	19.7145		31.0996	27.1188		90.0627	94.5315		6.25977	8.49874		10.9462	9.76647		8.56182	12.2079
14.6167		5.12042		23.0419	19.5074		30.818	26.8371		91.0443	95.2107		6.23704	8.3909		10.8739	9.69601		8.53139	12.0903
14.625		5.03169		22.8434	19.303		30.5351	26.5443		91.9579	95.8219		6.23988	8.33024		10.8075	9.63813		8.50773	12.0079
14.6333		4.94212		22.6572	19.1025		30.2744	26.2681		92.8242	96.4922		6.21999	8.23252		10.7724	9.59787		8.49082	11.9138
14.6417		4.85936		22.461	18.9049		29.9891	26.0085		93.7112	97.1359		6.17452	8.20556		10.7431	9.62303		8.46039	11.8667
14.65		4.78685		22.2654	18.7178		29.6927	25.7461		94.542	97.6821		6.10349	8.22915		10.7568	9.65826		8.44856	11.8479
14.6583		4.71433		22.0844	18.5408		29.4123	25.463		95.293	98.1516		6.00688	8.16175		10.788	9.69098		8.43842	11.8361
14.6667		4.64267		21.9087	18.3615		29.1651	25.173		96.0233	98.5738		5.90742	8.13816		10.8388	9.72117		8.39447	11.8244
14.675		4.58807		21.7336	18.1778		28.9105	24.9106		96.6383	98.9459		5.89606	8.12805		10.8622	9.72872		8.36573	11.8408
14.6833		4.53347		21.5742	18.0103		28.6363	24.6744		97.132	99.2116		5.89038	8.11457		10.8876	9.73627		8.34376	11.8502
14.6917		4.47461		21.4201	17.8517		28.3817	24.459		97.5164	99.3504		5.95289	8.02022		10.9208	9.69601		8.30657	11.782
14.7		4.41659		21.2589	17.6909		28.1259	24.2256		97.9156	99.4537		5.95289	7.90564		10.9286	9.65323		8.27445	11.7091
14.7083		4.37223		21.0996	17.525		27.859	23.977		98.3413	99.6043		5.88753	7.8214		10.9149	9.59535		8.24571	11.6549
14.7167		4.31763		20.9302	17.3374		27.6069	23.7436		98.7493	99.8051		5.81366	7.72367		10.9052	9.53244		8.19669	11.5749
14.725		4.25791		20.7592	17.1492		27.3376	23.5185		99.1455	99.9262		5.75967	7.63269		10.8681	9.53999		8.14767	11.4455
14.7333		4.18199		20.5916	16.9616		27.0879	23.3086		99.4087	99.9528		5.66306	7.59562		10.8446	9.58025		8.08851	11.3114
14.7417		4.11033		20.4188	16.7868		26.8469	23.1028		99.6097	100		5.57781	7.51811		10.8056	9.64316		8.04118	11.2384
14.75		4.04122		20.2548	16.6232		26.6341	22.8791		99.7842	99.9528		5.53519	7.45072		10.8095	9.68846		8.0192	11.2008
14.7583		3.98065		20.1036	16.4629		26.43	22.625		99.932	99.8051		5.49257	7.38332		10.8407	9.73879		8.00737	11.1349
14.7667		3.92179		19.9506	16.3032		26.2123	22.3847		99.9852	99.6073		5.40733	7.41365		10.8056	9.78157		8.00737	11.1326
14.775		3.87572		19.8111	16.1486		25.9749	22.1582		100	99.377		5.34765	7.47094		10.7509	9.78409		8.02258	11.1467
14.7833		3.82794		19.6733	16.0034		25.7277	21.94		99.9616	99.2028		5.37607	7.48104		10.7275	9.78157		8.05639	11.1255
14.7917		3.78699		19.5273	15.8599		25.467	21.7287		99.8315	98.9547		5.35618	7.48104		10.7333	9.81932		8.07499	11.0502
14.8		3.74775		19.3715	15.7074		25.2247	21.5437		99.6245	98.6801		5.33913	7.44061		10.7372	9.87216		8.0547	10.9396
14.8083		3.71363		19.2238	15.5544		25.0267	21.3628		99.3939	98.3317		5.34197	7.3294		10.7275	9.92501		8.01075	10.8714
14.8167		3.69827		19.0819	15.4154		24.8189	21.146		99.1485	97.9567		5.30219	7.22831		10.7079	10.0005		7.95835	10.8361
14.825		3.66244		18.9342	15.2685		24.5926	20.9485		98.8558	97.6053		5.29082	7.17102		10.6767	10.0559		7.91947	10.8478
14.8333		3.6121		18.7842	15.1244		24.3516	20.7758		98.5453	97.2362		5.27093	7.15417		10.6728	10.1112		7.88735	10.8831
14.8417		3.55409		18.6318	14.9753		24.1216	20.6143		98.3029	96.876		5.21695	7.13058		10.7021	10.1288		7.86538	10.8761
14.85		3.48499		18.4806	14.8274		23.8941	20.4513		98.025	96.5217		5.16864	7.07329		10.7646	10.1918		7.83833	10.8408
14.8583		3.43039		18.3276	14.6861		23.6826	20.2704		97.7204	96.1703		5.13739	7.03623		10.7822	10.2698		7.82143	10.8431
14.8667		3.40224		18.1764	14.5476		23.4624	20.0826		97.4277	95.7658		5.10045	7.0834		10.8036	10.3427		7.82312	10.8996
14.875		3.38091		18.034	14.408		23.2534	19.8892		97.0404	95.2166		5.07771	7.10362		10.8251	10.388		7.81974	10.9067
14.8833		3.35702		17.8997	14.2779		23.0689	19.7194		96.5585	94.6526		5.0976	7.14069		10.8837	10.3906		7.77748	10.8949
14.8917		3.33996		17.7695	14.1556		22.877	19.5371		96.0174	94.0945		5.10897	7.1508		10.9286	10.3956		7.73522	10.8808
14.9		3.30754		17.641	14.0294		22.6741	19.3396		95.4556	93.5158		5.12034	7.12384		10.9403	10.4384		7.72508	10.8502
14.9083		3.27086		17.505	13.8937		22.4884	19.1628		94.9116	92.9164		5.12318	7.09351		10.9384	10.5063		7.71155	10.8337
14.9167		3.24014		17.3643	13.7513		22.3162	19.0206		94.3794	92.32		5.12034	7.01938		10.9716	10.5843		7.6676	10.7796
14.925		3.21114		17.2155	13.614		22.1268	18.9018		93.8383	91.7471		5.06067	6.97894		10.9911	10.7303		7.6152	10.7561
14.9333		3.1881		17.0637	13.4855		21.9485	18.7568		93.3002	91.1477		5.03509	6.92165		10.9989	10.8586		7.5628	10.7678
14.9417		3.15483		16.9148	13.356		21.769	18.6035		92.768	90.5719		5.01236	6.86099		10.9931	10.9417		7.53406	10.749
14.95		3.12497		16.7799	13.2354		21.6017	18.4337		92.227	89.9755		4.94701	6.83404		11.0087	11.0398		7.50871	10.7655
14.9583		3.0789		16.6503	13.1164		21.4172	18.2472		91.6741	89.4056		4.8163	6.84751		11.0888	11.148		7.51378	10.789
14.9667		3.0226		16.5254	12.993		21.2057	18.0649		91.0591	88.7531		4.69412	6.91154		11.163	11.2638		7.51885	10.8549
14.975		2.99189		16.4092	12.8774		20.9979	17.8675		90.385	88.0533		4.62308	6.9385		11.2333	11.4475		7.54589	10.8878
14.9833		2.98933		16.2889	12.773		20.8036	17.6893		89.7286	87.3121		4.6316	6.95198		11.2958	11.6387		7.60675	10.8855
14.9917		2.97482		16.1681	12.6669		20.6228	17.536		89.0752	86.5946		4.64581	7.0396		11.3505	11.7595		7.64394	10.8996
15		2.95606		16.0537	12.5491		20.4531	17.3979		88.3596	85.8358		4.68843	7.12047		11.4305	11.8677		7.66422	10.8878
15.0083		2.94155		15.934	12.4335		20.2846	17.2681		87.6264	85.1448		4.6998	7.08677		11.4872	11.9533		7.67436	10.8596
15.0167		2.9262		15.809	12.324		20.1161	17.1314		86.9257	84.4746		4.69412	7.02612		11.5399	12.0414		7.66591	10.8361
15.025		2.90828		15.6841	12.2191		19.9464	17.0181		86.219	83.8132		4.69127	7.03286		11.5965	12.1471		7.64901	10.8266
15.0333		2.89719		15.5592	12.1202		19.7779	16.9146		85.5124	83.1813		4.62592	7.00927		11.6493	12.288		7.62872	10.869
15.0417		2.87245		15.4331	12.0102		19.6266	16.8055		84.9092	82.5435		4.59751	6.98905		11.7449	12.4314		7.6321	10.9114
15.05		2.83747		15.3064	11.9013		19.4852	16.6729		84.2558	81.8732		4.57761	7.02275		11.9051	12.5849		7.64732	10.9537
15.0583		2.80079		15.1949	11.7868		19.3438	16.5279		83.5492	81.1852		4.53783	7.06655		12.0535	12.7661		7.65746	10.989
15.0667		2.77349		15.081	11.688		19.1987	16.3746		82.8396	80.4854		4.51794	7.11036		12.1726	12.9297		7.67605	11.0643
15.075		2.74789		14.9678	11.5942		19.0265	16.2144		82.1655	79.8329		4.52931	7.16428		12.2801	13.0983		7.70141	11.1937
15.0833		2.72657		14.8633	11.4965		18.8469	16.0749		81.4499	79.2187		4.56057	7.16765		12.4246	13.3021		7.73015	11.2714
15.0917		2.7206		14.757	11.401		18.66	15.9534		80.693	78.5721		4.58898	7.21483		12.5886	13.5311		7.74536	11.3584
15.1		2.71206		14.6484	11.3105		18.4768	15.8595		79.9302	77.828		4.62308	7.31255		12.7351	13.7375		7.78424	11.4102
15.1083		2.70012		14.5404	11.2223		18.3329	15.7559		79.2029	77.0809		4.64865	7.37995		12.8913	13.8507		7.81636	11.4173
15.1167		2.6933		14.4365	11.1397		18.2123	15.6717		78.5406	76.3634		4.66002	7.42713		13.0065	13.9665		7.85185	11.4667
15.125		2.70524		14.3232	11.0531		18.0992	15.5639		77.8073	75.6341		4.69696	7.46757		13.1393	14.1779		7.89411	11.5655
15.1333		2.70353		14.2053	10.9587		17.9762	15.4493		77.083	74.9402		4.75947	7.52485		13.276	14.4094		7.90426	11.6385
15.1417		2.67709		14.0909	10.8515		17.8495	15.3209		76.4443	74.326		4.76515	7.59899		13.442	14.6635		7.92116	11.7349
15.15		2.64552		13.9829	10.7527		17.7069	15.2201		75.7732	73.7296		4.74242	7.70345		13.6432	14.9504		8.00737	11.8197
15.1583		2.60201		13.876	10.6684		17.5667	15.1262		75.099	73.1774		4.73674	7.754		13.8541	15.2574		8.09696	11.9397
15.1667		2.56106		13.7768	10.5891		17.4462	15.0267		74.4604	72.5751		4.73105	7.79444		14.0631	15.5997		8.20853	12.0573
15.175		2.55253		13.6956	10.5215		17.3355	14.919		73.7981	71.9491		4.7481	7.81466		14.3091	15.9444		8.29981	12.1656
15.1833		2.56618		13.6192	10.4517		17.1891	14.803		73.1861	71.3202		4.71401	7.88543		14.5533	16.2615		8.37757	12.3068
15.1917		2.56959		13.5287	10.3752		17.044	14.6939		72.5061	70.6676		4.67707	7.99663		14.7525	16.5383		8.48068	12.455
15.2		2.56618		13.4405	10.2942		16.9161	14.6235		71.7906	70.018		4.69412	8.09099		14.9712	16.8076		8.59055	12.5679
15.2083		2.56447		13.3471	10.2144		16.7956	14.5655		71.078	69.3773		4.73958	8.15501		15.2329	17.1171		8.71057	12.6856
15.2167		2.55594		13.2625	10.1368		16.6923	14.4909		70.3595	68.8015		4.79073	8.2123		15.5102	17.4518		8.81199	12.7962
15.225		2.53206		13.1638	10.0552		16.5865	14.426		69.6706	68.1932		4.86745	8.23252		15.7875	17.789		8.91342	12.8903
15.2333		2.52097		13.0663	9.96421		16.4771	14.3556		69.0261	67.5938		4.90154	8.27296		16.0277	18.1589		9.03513	12.9986
15.2417		2.50646		12.9723	9.88715		16.3639	14.2658		68.4436	67.0328		4.89586	8.39764		16.2875	18.5565		9.15007	13.1492
15.25		2.48172		12.8783	9.81344		16.2705	14.1746		67.8345	66.5545		4.90723	8.57961		16.6078	18.9466		9.25488	13.2903
15.2583		2.46807		12.7884	9.74308		16.1942	14.0959		67.2462	66.1056		4.92712	8.73799		16.9964	19.3115		9.37489	13.481
15.2667		2.44845		12.709	9.68444		16.1069	13.9993		66.646	65.6184		4.97258	8.81887		17.3792	19.6915		9.53379	13.7351
15.275		2.43992		12.6343	9.62637		16.011	13.9026		66.0665	65.1017		5.07487	8.89301		17.7522	20.0765		9.69269	14.041
15.2833		2.42883		12.5619	9.57276		15.8966	13.8142		65.4663	64.6204		5.18001	9.03791		18.1232	20.4867		9.86849	14.3328
15.2917		2.4203		12.4988	9.5119		15.7798	13.7728		64.8808	64.1421		5.27378	9.25695		18.5314	20.9296		10.0105	14.634
15.3		2.4203		12.4294	9.44656		15.6605	13.7534		64.3191	63.6017		5.3505	9.46588		18.9415	21.3448		10.166	14.8834
15.3083		2.42627		12.3552	9.38849		15.5584	13.6733		63.7189	63.1204		5.41301	9.57709		19.379	21.7424		10.3452	15.1093
15.3167		2.42798		12.2852	9.33041		15.4711	13.5794		63.1276	62.6775		5.48405	9.65122		19.8008	22.1979		10.5497	15.3446
15.325		2.42371		12.2209	9.27625		15.3961	13.5242		62.5747	62.2051		5.57213	9.7658		20.2344	22.7012		10.761	15.5799
15.3333		2.42883		12.1585	9.2165		15.326	13.4538		62.0365	61.7238		5.68295	9.92755		20.7031	23.2297		10.9943	15.8129
15.3417		2.42712		12.0937	9.15172		15.2436	13.3971		61.5339	61.2868		5.75114	10.0623		21.1815	23.7506		11.2546	16.107
15.35		2.40665		12.0178	9.08974		15.1722	13.3322		61.0786	60.9059		5.78808	10.2207		21.6756	24.3168		11.5115	16.4718
15.3583		2.38703		11.946	9.03055		15.1218	13.2535		60.644	60.5014		5.89322	10.4229		22.1834	24.893		11.8006	16.8741
15.3667		2.37679		11.8812	8.98197		15.0566	13.172		60.2034	60.0526		6.01256	10.679		22.7029	25.5322		12.1285	17.2412
15.375		2.36399		11.8251	8.94121		14.9988	13.0864		59.7451	59.6274		6.14327	10.989		23.2282	26.1563		12.4683	17.5683
15.3833		2.36484		11.7679	8.90658		14.9509	13.0353		59.2573	59.2553		6.29102	11.3193		23.7906	26.7854		12.8267	17.9119
15.3917		2.36996		11.7136	8.86024		14.882	13.0105		58.7694	58.9276		6.4473	11.5687		24.3589	27.4523		13.207	18.2931
15.4		2.36229		11.6611	8.81501		14.7996	12.998		58.2875	58.5526		6.57517	11.8248		24.939	28.1469		13.6009	18.7048
15.4083		2.34949		11.6079	8.7748		14.7135	12.9815		57.8144	58.1894		6.74282	12.1112		25.5229	28.7886		14.0082	19.1661
15.4167		2.34352		11.5694	8.74185		14.6446	12.9773		57.3916	57.8351		6.94172	12.4078		26.0873	29.4252		14.4461	19.6249
15.425		2.33584		11.5285	8.70947		14.5819	12.987		56.9954	57.4984		7.10369	12.674		26.6868	30.0795		14.872	20.0861
15.4333		2.33925		11.4795	8.66647		14.5377	12.9704		56.6436	57.15		7.25428	12.9166		27.3411	30.7187		15.2896	20.632
15.4417		2.34608		11.4264	8.62403		14.5131	12.9248		56.3095	56.8961		7.45319	13.2974		28.0012	31.4485		15.7392	21.1615
15.45		2.35119		11.3756	8.57824		14.5106	12.8931		55.9606	56.6687		7.69755	13.7287		28.6886	32.2412		16.2227	21.7686
15.4583		2.3401		11.3353	8.54362		14.4995	12.8724		55.6295	56.5093		7.94192	14.1634		29.4131	33.0314		16.7771	22.3945
15.4667		2.33584		11.3044	8.51961		14.4688	12.8337		55.3072	56.3557		8.20618	14.5847		30.1631	33.7938		17.3552	23.0063
15.475		2.32901		11.2816	8.49895		14.4454	12.7992		54.9701	56.1402		8.45907	15.0396		30.9364	34.6344		17.9452	23.6958
15.4833		2.33157		11.2676	8.48275		14.4196	12.7688		54.639	55.9069		8.76311	15.5754		31.6727	35.4623		18.5757	24.4747
15.4917		2.32987		11.2559	8.46377		14.3925	12.7494		54.299	55.7091		9.06714	16.0741		32.4168	36.2625		19.2434	25.2324
15.5		2.32731		11.2425	8.44199		14.3704	12.7784		54.0122	55.5231		9.37118	16.6436		33.196	37.0552		19.9398	26.0112
15.5083		2.34522		11.2355	8.42915		14.3778	12.8144		53.7076	55.3459		9.76046	17.2233		34.0436	37.8857		20.6633	26.8254
15.5167		2.37167		11.2232	8.42747		14.4024	12.8213		53.4209	55.1865		10.1782	17.7489		34.9243	38.7035		21.3699	27.6067
15.525		2.38788		11.208	8.42133		14.4343	12.8364		53.2139	55.0802		10.647	18.214		35.7875	39.5767		22.0883	28.3738
15.5333		2.40409		11.1987	8.41239		14.4848	12.8903		53.0394	54.9709		11.1897	18.7363		36.639	40.4978		22.8693	29.2185
15.5417		2.39641		11.1823	8.39732		14.518	12.9649		52.8591	54.906		11.7154	19.3799		37.4963	41.4641		23.6773	30.1009
15.55		2.37082		11.1677	8.39006		14.5622	13.0284		52.6906	54.968		12.1814	20.1179		38.3634	42.5336		24.4971	31.0234
15.5583		2.35887		11.1689	8.38447		14.6311	13.0726		52.5398	54.9975		12.6304	20.8863		39.2247	43.5981		25.3457	32.0023
15.5667		2.34608		11.1742	8.37107		14.7037	13.1113		52.4245	54.9621		13.1162	21.631		40.1016	44.6474		26.2517	33.0235
15.575		2.3256		11.2028	8.36996		14.7848	13.1403		52.3417	54.9591		13.7101	22.4094		41.0155	45.6918		27.2119	34.0659
15.5833		2.31792		11.2366	8.39285		14.8636	13.2024		52.2707	55.0211		14.4063	23.1946		41.951	46.721		28.2329	35.0966
15.5917		2.33584		11.2728	8.42524		14.9287	13.2798		52.2204	55.1097		15.0996	24.0371		42.9099	47.8006		29.2741	36.1673
15.6		2.38191		11.3108	8.45204		15.0173	13.3695		52.1643	55.2012		15.8412	24.893		43.8981	48.9154		30.3628	37.2544
15.6083		2.41859		11.3581	8.48722		15.128	13.4689		52.0342	55.2662		16.5686	25.813		44.9077	50.0075		31.4649	38.3298
15.6167		2.43224		11.3937	8.52408		15.2509	13.5725		51.8863	55.3548		17.3841	26.797		45.9018	51.067		32.5755	39.4098
15.625		2.4493		11.4363	8.54809		15.4047	13.6982		51.8006	55.4552		18.2167	27.7641		46.886	52.0887		33.7199	40.5393
15.6333		2.46125		11.4748	8.57042		15.5621	13.8363		51.7947	55.6087		19.0748	28.7144		47.8723	53.1607		34.8676	41.7065
15.6417		2.46978		11.5192	8.59779		15.7232	13.9772		51.8479	55.8006		19.9955	29.695		48.9054	54.2554		36.0543	42.8877
15.65		2.4766		11.5735	8.63408		15.8917	14.1401		51.9396	56.0752		20.9246	30.7094		49.9795	55.3727		37.2562	44.1396
15.6583		2.48258		11.6377	8.67708		16.0626	14.2837		52.0283	56.3085		21.8481	31.8045		51.0438	56.5278		38.4868	45.4056
15.6667		2.47746		11.7078	8.72399		16.2508	14.3873		52.1377	56.5506		22.8398	32.9368		52.1023	57.6803		39.7461	46.7186
15.675		2.48258		11.7714	8.77815		16.4537	14.5158		52.2086	56.837		23.8712	34.1466		53.2311	58.8027		41.024	48.0693
15.6833		2.50134		11.842	8.83511		16.648	14.6939		52.3417	57.1589		24.9595	35.3901		54.3638	59.9351		42.3138	49.4011
15.6917		2.52779		11.9331	8.89765		16.8497	14.8776		52.5368	57.5368		26.0734	36.7043		55.4965	61.1254		43.6154	50.7565
15.7		2.55424		12.0382	8.96801		17.0809	15.0778		52.7349	57.903		27.2128	38.096		56.637	62.3182		44.9204	52.1402
15.7083		2.59092		12.1398	9.04786		17.3293	15.2891		52.9271	58.2514		28.3806	39.4271		57.7483	63.4707		46.2592	53.4814
15.7167		2.62505		12.2425	9.1266		17.5827	15.4976		53.1518	58.6323		29.5599	40.6908		58.8966	64.5805		47.6115	54.8086
15.725		2.64979		12.3517	9.20701		17.8471	15.6993		53.3617	59.0723		30.7987	42.0084		60.0391	65.7154		48.9722	56.0957
15.7333		2.69159		12.4615	9.28463		18.141	15.923		53.6071	59.5535		32.1001	43.3294		61.1249	66.8403		50.311	57.3782
15.7417		2.7206		12.566	9.35498		18.4534	16.1453		53.9264	60.0112		33.4015	44.6706		62.1873	67.9954		51.6481	58.703
15.75		2.74022		12.6775	9.41529		18.7756	16.3787		54.2694	60.4482		34.7086	46.0725		63.2399	69.158		53.0123	60.0772
15.7583		2.75728		12.796	9.48174		19.1015	16.619		54.6183	60.9325		36.0157	47.4878		64.3121	70.3332		54.3984	61.4749
15.7667		2.77093		12.9268	9.56327		19.4212	16.8566		55.0352	61.4581		37.3682	48.8526		65.4448	71.4681		55.8065	62.8986
15.775		2.76666		13.0651	9.65987		19.7262	17.1065		55.4107	61.9836		38.7662	50.3252		66.5814	72.6005		57.2078	64.2916
15.7833		2.77008		13.1988	9.76597		20.0263	17.3703		55.8128	62.5063		40.2154	51.781		67.6848	73.7229		58.6531	65.6611
15.7917		2.79567		13.3448	9.87039		20.3387	17.6341		56.2533	63.0732		41.7583	53.2233		68.7784	74.878		60.117	66.9765
15.8		2.84088		13.5047	9.97649		20.6695	17.9047		56.6673	63.6756		43.3609	54.7161		69.9365	75.9877		61.547	68.2566
15.8083		2.87842		13.6635	10.0798		21.0212	18.2251		57.0132	64.207		44.9379	56.1449		71.0653	77.0748		62.972	69.532
15.8167		2.93387		13.8212	10.1993		21.3877	18.5593		57.3946	64.7179		46.4354	57.6074		72.1492	78.1116		64.3801	70.7862
15.825		2.97056		13.9747	10.3199		21.7554	18.8935		57.8411	65.2553		47.9271	59.1137		73.1882	79.0931		65.7595	72.0239
15.8333		2.98847		14.1236	10.4271		22.1355	19.2208		58.2934	65.8104		49.5042	60.5931		74.2584	80.0921		67.1084	73.2263
15.8417		3.00724		14.2736	10.5377		22.5315	19.5398		58.7931	66.4157		51.1096	62.0421		75.354	81.0911		68.4202	74.3841
15.85		3.01833		14.4248	10.6427		22.9496	19.8492		59.3401	67.0446		52.6667	63.5316		76.389	82.0927		69.7319	75.5912
15.8583		3.01577		14.5731	10.7555		23.3444	20.1572		59.9639	67.7031		54.1727	65.0076		77.3694	83.1144		71.0318	76.8572
15.8667		3.03113		14.7348	10.8722		23.7576	20.4458		60.5996	68.3822		55.7327	66.5004		78.3576	84.1059		72.325	78.1161
15.875		3.05075		14.9117	10.9945		24.1745	20.762		61.2323	69.1381		57.2926	67.9225		79.3555	85.0747		73.5911	79.3327
15.8833		3.08744		15.0799	11.119		24.5668	21.1114		61.8118	69.8763		58.8583	69.3884		80.3593	86.0109		74.8098	80.5798
15.8917		3.11218		15.2538	11.2547		24.9505	21.4249		62.3706	70.517		60.4296	70.8441		81.4003	86.8564		76.0573	81.7822
15.9		3.13948		15.4348	11.377		25.3194	21.7094		62.9531	71.1814		62.0038	72.1887		82.4275	87.6642		77.2761	82.9047
15.9083		3.18128		15.6111	11.4993		25.7154	21.998		63.4262	71.7749		63.5467	73.5198		83.3825	88.4972		78.4678	83.9565
15.9167		3.23417		15.7804	11.621		26.1004	22.306		63.8874	72.4156		65.0953	74.861		84.3257	89.2974		79.5852	84.9613
15.925		3.27853		15.9521	11.745		26.5025	22.6333		64.4196	73.0268		66.678	76.2056		85.2514	90.0448		80.6856	85.9849
15.9333		3.31863		16.1208	11.8617		26.917	22.9634		65.0257	73.6676		68.2522	77.4356		86.1166	90.7268		81.7759	86.9167
15.9417		3.3374		16.2767	11.9773		27.3228	23.2865		65.6348	74.3054		69.7923	78.6487		86.9544	91.4213		82.8071	87.785
15.95		3.35276		16.4396	12.0778		27.7299	23.6055		66.2498	74.9373		71.2329	79.8922		87.7942	92.1058		83.8619	88.6768
15.9583		3.37835		16.6083	12.1744		28.1247	23.8955		66.915	75.5455		72.5542	81.0851		88.6378	92.7827		84.8727	89.5569
15.9667		3.40736		16.7758	12.2794		28.5514	24.1786		67.5537	76.1715		73.8584	82.278		89.4424	93.4899		85.8345	90.3829
15.975		3.43636		16.9486	12.3938		28.9535	24.4645		68.1746	76.7798		75.1456	83.4575		90.2119	94.1945		86.7795	91.1335
15.9833		3.45086		17.1244	12.5128		29.3176	24.7518		68.7807	77.4205		76.4698	84.5965		90.9364	94.8337		87.7227	91.9124
15.9917		3.46281		17.2908	12.6339		29.6619	25.0432		69.369	78.0967		77.8223	85.6782		91.6141	95.4603		88.6355	92.6583
16		3.49437		17.4501	12.7501		30.0161	25.3415		69.8983	78.7581		79.1919	86.6992		92.2781	96.0013		89.5365	93.2984
16.0083		3.53362		17.6031	12.8579		30.342	25.6342		70.4009	79.3782		80.4819	87.6832		92.9284	96.4895		90.3817	93.9243
16.0167		3.56774		17.7526	12.9578		30.7011	25.9173		70.9095	79.9362		81.6924	88.6605		93.5885	96.9047		91.1863	94.5526
16.025		3.59078		17.8997	13.055		31.0762	26.2212		71.4269	80.4411		82.9114	89.6108		94.2115	97.2948		91.9842	95.1197
16.0333		3.60357		18.0526	13.1616		31.4341	26.5222		71.9532	80.9136		84.0764	90.4836		94.7427	97.6597		92.7398	95.6726
16.0417		3.60869		18.1747	13.2644		31.7834	26.8316		72.5268	81.4096		85.1391	91.2687		95.2427	97.9868		93.4261	96.195
16.05		3.6121		18.2943	13.3398		32.0957	27.1202		73.0649	81.9175		86.2103	92.0674		95.7075	98.3215		94.0667	96.6704
16.0583		3.61381		18.4128	13.4196		32.3897	27.3743		73.6148	82.3722		87.1992	92.8256		96.1332	98.6612		94.6313	97.141
16.0667		3.61978		18.5296	13.5		32.7205	27.598		74.2209	82.8092		88.1454	93.5063		96.5453	98.9959		95.1401	97.5834
16.075		3.62064		18.6481	13.5788		33.055	27.8024		74.7679	83.2669		89.1029	94.1803		96.9769	99.23		95.6253	97.9857
16.0833		3.6249		18.7748	13.6597		33.3501	28.0027		75.2676	83.6891		90.052	94.8307		97.428	99.4011		96.1341	98.334
16.0917		3.62746		18.9079	13.734		33.6268	28.1615		75.7288	84.132		91.0011	95.444		97.8537	99.5848		96.6395	98.654
16.1		3.64282		19.0439	13.8127		33.8777	28.3327		76.0866	84.5543		91.9046	95.9899		98.2365	99.7182		97.1077	99.0023
16.1083		3.67012		19.166	13.8898		34.104	28.5274		76.397	84.9618		92.7372	96.5324		98.5665	99.8087		97.5151	99.2682
16.1167		3.68888		19.2675	13.9736		34.3328	28.7235		76.7755	85.2748		93.4476	97.0817		98.8732	99.9094		97.9158	99.48
16.125		3.70765		19.3691	14.0445		34.5677	28.921		77.1805	85.4962		94.0585	97.5569		99.1153	99.9899		98.2741	99.647
16.1333		3.72472		19.4561	14.0986		34.8026	29.1006		77.627	85.6822		94.6978	97.9343		99.3067	99.9925		98.5851	99.7976
16.1417		3.72557		19.5379	14.1444		35.051	29.2718		78.0261	85.9244		95.3116	98.2308		99.4883	100		98.8133	99.8965
16.15		3.73239		19.6149	14.1874		35.2736	29.4278		78.3898	86.1458		95.9225	98.4499		99.6387	99.9925		99.0111	99.9247
16.1583		3.73154		19.6856	14.2371		35.474	29.5867		78.7121	86.3997		96.5021	98.6251		99.7422	99.9824		99.214	99.9647
16.1667		3.71618		19.748	14.2812		35.6622	29.7248		79.0403	86.6182		96.9824	98.8644		99.8281	99.9648		99.3915	99.9953
16.175		3.70851		19.8047	14.3254		35.8393	29.8463		79.3448	86.822		97.3858	99.1003		99.9024	99.9195		99.569	100
16.1833		3.70083		19.8543	14.3633		36.0078	29.9595		79.5961	87.0641		97.7552	99.3698		99.9746	99.9019		99.7211	99.9741
16.1917		3.68291		19.9138	14.4019		36.1455	30.0521		79.8031	87.2383		98.0934	99.6259		99.9922	99.8691		99.8039	99.9765
16.2		3.67694		19.9874	14.4354		36.2562	30.1308		80.013	87.3417		98.4201	99.818		99.9961	99.7484		99.8462	99.9671
16.2083		3.68718		20.0376	14.4728		36.3435	30.2192		80.149	87.4391		98.727	99.8955		100	99.5672		99.9324	99.9059
16.2167		3.68291		20.0849	14.508		36.4271	30.3103		80.3057	87.4775		99.0481	99.9427		99.9375	99.3407		100	99.7835
16.225		3.68888		20.1269	14.5336		36.5169	30.3863		80.4329	87.4391		99.3806	99.9832		99.8262	99.079		99.9932	99.6047
16.2333		3.69998		20.1631	14.547		36.6104	30.4484		80.5393	87.3919		99.605	100		99.6485	98.7946		99.951	99.4047
16.2417		3.71533		20.1859	14.5454		36.7002	30.5106		80.6487	87.386		99.8011	99.8854		99.4747	98.4649		99.8394	99.2423
16.25		3.72642		20.1993	14.5364		36.7887	30.6031		80.6901	87.4066		99.9631	99.6832		99.3184	98.1252		99.6738	99.0188
16.2583		3.70765		20.2057	14.537		36.8674	30.6666		80.7226	87.4361		100	99.4709		99.1134	97.8056		99.5318	98.7223
16.2667		3.67097		20.2081	14.5376		36.9375	30.6818		80.7522	87.448		99.9403	99.2957		98.92	97.5087		99.3695	98.4705
16.275		3.64879		20.2069	14.5336		36.9572	30.6597		80.7965	87.4539		99.8665	99.1676		98.6954	97.1941		99.1971	98.2587
16.2833		3.63514		20.2005	14.5364		36.9818	30.6252		80.8054	87.38		99.8238	99.0295		98.4552	96.8041		99.001	98.0187
16.2917		3.62319		20.1964	14.5443		36.9879	30.6114		80.8024	87.1999		99.8324	98.8206		98.1994	96.3914		98.7626	97.774
16.3		3.6104		20.1865	14.5342		36.9375	30.5879		80.7581	87.0287		99.8096	98.5409		97.9494	95.9862		98.5327	97.5034
16.3083		3.59845		20.1678	14.5281		36.9018	30.5561		80.6428	86.8751		99.7159	98.2342		97.676	95.5509		98.2623	97.1833
16.3167		3.60101		20.1555	14.5186		36.8896	30.5396		80.492	86.7186		99.605	97.9107		97.3596	95.0576		98.0172	96.7833
16.325		3.62149		20.1392	14.5001		36.892	30.5409		80.2998	86.4824		99.4971	97.6445		97.014	94.5417		97.7636	96.3597
16.3333		3.61552		20.1164	14.4739		36.8809	30.5686		80.1017	86.2551		99.3493	97.3142		96.6644	94.051		97.4577	95.9432
16.3417		3.60187		20.0826	14.446		36.8416	30.5727		79.9332	86.0306		99.1504	96.893		96.2445	93.5654		97.0807	95.5456
16.35		3.59078		20.0335	14.4136		36.7949	30.5327		79.7883	85.7413		98.9146	96.4718		95.7895	93.0646		96.6632	95.082
16.3583		3.56859		19.967	14.3762		36.7248	30.4719		79.6257	85.4312		98.6276	96.0876		95.3227	92.5512		96.2541	94.6231
16.3667		3.53788		19.9086	14.3321		36.6657	30.4001		79.4335	85.1389		98.3036	95.6967		94.8306	92.0932		95.8416	94.1619
16.375		3.4884		19.8549	14.2896		36.6141	30.3366		79.2561	84.8289		97.974	95.2519		94.3443	91.6428		95.3937	93.6843
16.3833		3.45172		19.8	14.2461		36.5391	30.2205		79.0817	84.5011		97.616	94.8812		93.8854	91.1621		94.9914	93.256
16.3917		3.43636		19.7492	14.202		36.4468	30.1114		78.8717	84.1616		97.221	94.5038		93.4381	90.6714		94.6465	92.816
16.4		3.42868		19.6972	14.1601		36.3275	30.0231		78.5583	83.8013		96.8289	93.9916		92.9714	90.1228		94.2375	92.3312
16.4083		3.42442		19.6488	14.1227		36.1996	29.9609		78.2479	83.388		96.451	93.4659		92.4558	89.5692		93.825	91.8488
16.4167		3.41247		19.5904	14.0769		36.0643	29.9015		77.9079	82.9805		96.0617	92.9638		91.9441	88.9728		93.4312	91.3006
16.425		3.38859		19.525	14.0277		35.918	29.827		77.5708	82.5582		95.6355	92.465		91.4188	88.404		92.9866	90.7335
16.4333		3.37835		19.4497	13.9769		35.7852	29.7317		77.2367	82.1242		95.1468	91.909		90.8954	87.79		92.4795	90.1664
16.4417		3.36129		19.3674	13.93		35.656	29.6405		76.8937	81.6724		94.6495	91.3193		90.3095	87.1886		91.9791	89.5946
16.45		3.34678		19.2711	13.8613		35.5245	29.5066		76.5242	81.2856		94.1636	90.7296		89.6944	86.6324		91.4331	89.0016
16.4583		3.33143		19.1736	13.7871		35.3929	29.3712		76.1546	80.8575		93.6635	90.1432		89.0772	85.9933		90.8465	88.4604
16.4667		3.28451		19.0889	13.7228		35.2723	29.24		75.7968	80.4234		93.1293	89.5973		88.4582	85.3239		90.2515	87.8744
16.475		3.23673		19.0113	13.6592		35.1371	29.0757		75.377	79.9421		92.598	89.0177		87.8684	84.7199		89.6667	87.3238
16.4833		3.20261		18.9161	13.5983		34.9883	28.9307		74.9128	79.4638		92.0751	88.4212		87.2864	84.1336		89.1494	86.7449
16.4917		3.16336		18.8221	13.5352		34.8222	28.794		74.4841	78.9884		91.5978	87.8012		86.7064	83.5724		88.6119	86.1637
16.5		3.13606		18.7234	13.4688		34.6439	28.6628		74.0553	78.4953		91.0749	87.1441		86.1361	82.9332		88.0473	85.6107
16.5083		3.12412		18.6207	13.4057		34.4398	28.5468		73.6207	77.9638		90.5066	86.5307		85.5581	82.2991		87.4489	85.0766
16.5167		3.119		18.5168	13.3387		34.2454	28.399		73.1684	77.4028		89.9469	85.9377		84.9448	81.6599		86.815	84.5213
16.525		3.10365		18.4053	13.2605		34.0561	28.2388		72.6687	76.7827		89.37	85.3277		84.3297	80.998		86.1828	83.9212
16.5333		3.09		18.2938	13.1857		33.8777	28.0883		72.1838	76.1656		88.7506	84.6976		83.7145	80.3287		85.5489	83.2882
16.5417		3.08829		18.1811	13.1097		33.6847	27.9819		71.69	75.5632		88.134	83.9933		83.1169	79.6693		84.915	82.6152
16.55		3.07208		18.062	13.0304		33.4633	27.8521		71.214	75.0199		87.5174	83.2957		82.4724	79.0025		84.298	81.9611
16.5583		3.04307		17.937	12.9444		33.2567	27.6712		70.7764	74.4943		86.9292	82.642		81.7713	78.3482		83.6793	81.3304
16.5667		3.00895		17.8121	12.8489		33.0784	27.482		70.3536	73.9599		86.2785	81.9781		81.0409	77.7367		83.0353	80.6833
16.575		2.97824		17.6942	12.7557		32.8791	27.2831		69.8746	73.4136		85.5937	81.321		80.3535	77.1403		82.4081	80.0268
16.5833		2.9552		17.5879	12.673		32.6578	27.0926		69.3099	72.7965		84.889	80.6976		79.709	76.5086		81.781	79.4127
16.5917		2.93643		17.4881	12.5977		32.4475	26.9158		68.7866	72.1617		84.2526	80.0438		79.0235	75.8971		81.1336	78.8079
16.6		2.91169		17.3818	12.5122		32.2101	26.728		68.3076	71.5771		83.6161	79.4035		78.3205	75.341		80.4912	78.1396
16.6083		2.88269		17.261	12.4251		31.9777	26.5636		67.7813	71.0131		82.9597	78.7161		77.6467	74.737		79.854	77.4313
16.6167		2.86307		17.129	12.3419		31.7477	26.4048		67.2284	70.3782		82.3317	78.0657		76.9925	74.0702		79.2099	76.7466
16.625		2.85283		16.9971	12.2626		31.5312	26.2225		66.6046	69.7847		81.6526	77.385		76.3011	73.4008		78.5726	76.0289
16.6333		2.83662		16.8733	12.1749		31.3259	26.0485		65.9748	69.2414		80.9905	76.7043		75.5805	72.7138		77.954	75.3488
16.6417		2.8042		16.7502	12.085		31.0971	25.8428		65.348	68.6214		80.3228	75.9899		74.8618	71.9941		77.3167	74.6664
16.65		2.77605		16.6153	11.989		30.8745	25.6494		64.7744	67.9777		79.6153	75.2822		74.1705	71.3448		76.6524	74.0452
16.6583		2.75387		16.4752	11.8874		30.6532	25.4809		64.2274	67.3399		78.8594	74.5948		73.4967	70.6628		76.01	73.4381
16.6667		2.74022		16.3421	11.7813		30.4306	25.2931		63.6893	66.7907		78.0667	73.8635		72.862	69.9884		75.3558	72.8287
16.675		2.70183		16.2072	11.6863		30.1994	25.1039		63.1482	66.2001		77.2881	73.2098		72.2547	69.3744		74.678	72.2427
16.6833		2.65491		16.0694	11.5936		29.9669	24.8982		62.5954	65.5889		76.5863	72.5661		71.6004	68.7528		73.9951	71.6098
16.6917		2.62675		15.9299	11.4959		29.7074	24.691		62.0395	65.0072		75.9071	71.8416		70.9579	68.1011		73.3257	71.0309
16.7		2.6114		15.795	11.3988		29.4381	24.4921		61.4896	64.4462		75.2962	71.1171		70.3095	67.4845		72.6597	70.4497
16.7083		2.5858		15.6654	11.3038		29.1786	24.2891		60.9012	63.8586		74.6455	70.46		69.6924	66.8982		71.9615	69.8685
16.7167		2.57215		15.544	11.2078		28.9388	24.1082		60.3217	63.2799		73.938	69.8029		69.0577	66.254		71.2769	69.2472
16.725		2.57983		15.4231	11.1168		28.7162	23.9107		59.7806	62.6391		73.2191	69.2165		68.3996	65.5795		70.5991	68.5954
16.7333		2.57471		15.2895	11.0162		28.485	23.7174		59.21	61.9364		72.5173	68.5628		67.7395	64.9177		69.9077	67.9271
16.7417		2.54997		15.1458	10.9286		28.2403	23.5641		58.5625	61.2809		71.8666	67.8349		67.1067	64.2659		69.2299	67.28
16.75		2.53717		15.0051	10.8443		27.9992	23.3942		57.9091	60.6963		71.2159	67.0632		66.4642	63.6167		68.5554	66.6188
16.7583		2.52011		14.8598	10.7544		27.7668	23.2064		57.3059	60.0939		70.5112	66.4094		65.7709	62.9901		67.8894	65.9341
16.7667		2.49793		14.708	10.6538		27.5331	23.0006		56.753	59.5476		69.744	65.7624		65.0854	62.3962		67.2065	65.2587
16.775		2.45869		14.5684	10.5489		27.3044	22.7894		56.2622	59.0191		68.9739	65.0682		64.4195	61.8073		66.5354	64.6399
16.7833		2.41518		14.4283	10.445		27.0559	22.5891		55.7241	58.4315		68.2181	64.4718		63.7614	61.2059		65.8947	63.9998
16.7917		2.38276		14.2958	10.335		26.8063	22.393		55.1328	57.8203		67.5077	63.8753		63.1306	60.6623		65.2507	63.3456
16.8		2.35631		14.165	10.2294		26.564	22.2038		54.5385	57.2799		66.8201	63.171		62.5037	60.1188		64.6303	62.7056
16.8083		2.33925		14.0302	10.1328		26.3205	21.9898		53.9856	56.716		66.1438	62.4836		61.8826	59.5777		64.0319	62.1009
16.8167		2.32901		13.8941	10.0418		26.0647	21.7743		53.4386	56.1018		65.5045	61.8332		61.3026	58.9864		63.4082	61.5479
16.825		2.30427		13.7622	9.94578		25.82	21.5782		52.8857	55.4611		64.8737	61.2131		60.7089	58.3396		62.7709	61.0208
16.8333		2.29318		13.6285	9.85141		25.5863	21.3918		52.3062	54.8203		64.2741	60.6032		60.125	57.7508		62.1674	60.3949
16.8417		2.28721		13.4826	9.76876		25.3686	21.2164		51.7385	54.1678		63.6121	59.9596		59.5157	57.1997		61.547	59.776
16.85		2.27783		13.3448	9.67998		25.1424	21.0493		51.1856	53.5093		62.9301	59.3159		58.8497	56.5831		60.9115	59.1736
16.8583		2.26247		13.2052	9.57276		24.8902	20.8988		50.6505	52.9365		62.2624	58.6925		58.1955	55.9565		60.2809	58.5594
16.8667		2.23005		13.0651	9.46555		24.6566	20.722		50.0887	52.4198		61.6145	57.9714		57.5608	55.3828		59.647	57.9594
16.875		2.18825		12.9186	9.36559		24.445	20.5259		49.5654	51.9001		60.9525	57.2536		56.9573	54.8392		59.0132	57.3735
16.8833		2.14474		12.7744	9.26508		24.2138	20.3118		49.0746	51.3893		60.2535	56.6369		56.3714	54.2654		58.3742	56.8464
16.8917		2.11659		12.6354	9.16959		23.9753	20.0826		48.5572	50.8282		59.5147	56.0438		55.8012	53.7269		57.7589	56.3193
16.9		2.09355		12.5023	9.07634		23.7367	19.8768		47.9983	50.3115		58.8384	55.4709		55.2446	53.1934		57.1672	55.7945
16.9083		2.07052		12.3803	8.99035		23.4969	19.6752		47.4129	49.7653		58.2161	55.0126		54.6939	52.6398		56.5824	55.251
16.9167		2.06199		12.2472	8.90379		23.2558	19.4749		46.8334	49.2574		57.6137	54.4566		54.2115	52.0836		55.9992	54.6792
16.925		2.05687		12.1199	8.81556		23.0185	19.2719		46.3012	48.72		56.9914	53.904		53.7233	51.52		55.4228	54.065
16.9333		2.05175		11.9968	8.72008		22.7971	19.1035		45.7365	48.0704		56.3919	53.3446		53.2311	50.9865		54.8497	53.5308
16.9417		2.04237		11.8648	8.6218		22.5634	18.9446		45.228	47.4503		55.744	52.7245		52.6999	50.453		54.2902	52.9849
16.95		2.03042		11.7212	8.53748		22.3236	18.7527		44.7076	46.8657		55.1388	52.0607		52.1433	49.9094		53.6901	52.4155
16.9583		2.02104		11.5782	8.45092		22.101	18.5635		44.1872	46.3253		54.5648	51.417		51.5536	49.4011		53.0782	51.8366
16.9667		2.00312		11.4491	8.37107		21.8919	18.3619		43.6668	45.8558		53.9738	50.7498		50.9267	48.9204		52.468	51.2813
16.975		1.97156		11.3312	8.2767		21.6915	18.2003		43.1642	45.407		53.3146	50.1837		50.3525	48.4574		51.8713	50.7801
16.9833		1.9289		11.1981	8.16837		21.4849	18.0746		42.7148	44.9877		52.6752	49.7018		49.8018	48.0346		51.3151	50.3141
16.9917		1.88113		11.0685	8.06897		21.2611	17.9103		42.2565	44.5566		52.0473	49.2098		49.2842	47.5968		50.7843	49.7988
17		1.86236		10.9447	7.99136		21.0532	17.7183		41.881	44.0547		51.442	48.765		48.7745	47.179		50.2772	49.2647
17.0083		1.85297		10.8297	7.9182		20.838	17.5001		41.4346	43.5084		50.8936	48.3269		48.2824	46.7714		49.7752	48.7705
17.0167		1.85041		10.72	7.84226		20.6215	17.3095		40.9438	43.0035		50.368	47.818		47.7766	46.3335		49.2613	48.3211
17.025		1.84871		10.6137	7.76576		20.3965	17.1397		40.385	42.472		49.7912	47.2755		47.2864	45.8654		48.7457	47.8057
17.0333		1.85297		10.508	7.68982		20.1677	16.9905		39.8468	41.9169		49.203	46.7363		46.7982	45.3672		48.2386	47.2527
17.0417		1.85383		10.4	7.60717		19.9452	16.8137		39.3531	41.3854		48.6631	46.1837		46.3002	44.8639		47.7552	46.7021
17.05		1.83079		10.2856	7.51224		19.7349	16.6563		38.8091	40.8835		48.18	45.6411		45.7944	44.3203		47.2379	46.1986
17.0583		1.80179		10.1525	7.4162		19.5295	16.5375		38.3242	40.4317		47.6458	45.0783		45.271	43.8371		46.6987	45.7232
17.0667		1.77022		10.0118	7.32238		19.3401	16.4091		37.8836	40.0094		47.1258	44.5088		44.7925	43.3816		46.173	45.2573
17.075		1.73439		9.87401	7.22969		19.1777	16.271		37.4194	39.537		46.5746	43.9663		44.3179	42.9387		45.6794	44.7867
17.0833		1.7088		9.73682	7.14816		18.9945	16.126		37.0232	39.1177		46.0091	43.4945		43.8238	42.4984		45.1655	44.3514
17.0917		1.6832		9.62122	7.07334		18.7916	15.9354		36.6596	38.7073		45.3869	43.0733		43.3981	42.0756		44.6601	43.8878
17.1		1.67297		9.52081	6.99683		18.601	15.7504		36.2693	38.2732		44.793	42.615		42.9938	41.7032		44.1732	43.4195
17.1083		1.6832		9.42389	6.91922		18.4153	15.5543		35.8435	37.8392		44.2616	42.1803		42.5798	41.3357		43.6779	42.9819
17.1167		1.69173		9.3264	6.84997		18.2259	15.372		35.3675	37.4081		43.79	41.7152		42.2068	40.923		43.1776	42.5936
17.125		1.696		9.21781	6.78352		18.0316	15.2063		34.8708	36.98		43.3524	41.2131		41.8377	40.5003		42.711	42.2171
17.1333		1.69003		9.1063	6.70925		17.8545	15.0488		34.4421	36.5105		42.9375	40.738		41.4042	40.0297		42.2529	41.8077
17.1417		1.67382		8.99538	6.63499		17.6983	14.9011		34.0163	36.0676		42.4687	40.2831		40.953	39.5214		41.8151	41.3912
17.15		1.65676		8.89204	6.56239		17.5359	14.7602		33.6113	35.6069		42.0084	39.8787		40.5371	39.0508		41.3587	40.9652
17.1583		1.63713		8.78696	6.48422		17.3478	14.6428		33.2299	35.1817		41.548	39.3867		40.1055	38.6431		40.8702	40.4923
17.1667		1.62434		8.67778	6.40604		17.1793	14.5185		32.8189	34.7506		41.0337	38.8846		39.6836	38.2455		40.3969	40.024
17.175		1.61495		8.57094	6.32228		16.9924	14.3804		32.5143	34.3609		40.4995	38.46		39.2833	37.9259		39.9709	39.5463
17.1833		1.5996		8.46819	6.23349		16.803	14.2216		32.2187	33.9711		39.9994	38.0859		38.8849	37.6164		39.5449	39.0922
17.1917		1.57571		8.36019	6.15811		16.621	14.0531		31.8846	33.602		39.5448	37.6546		38.4611	37.2792		39.0987	38.6992
17.2		1.53476		8.26619	6.09222		16.4549	13.8915		31.5564	33.2418		39.1385	37.2233		38.049	36.9395		38.6862	38.3462
17.2083		1.50405		8.1722	6.03135		16.2754	13.7341		31.2223	32.9347		38.7605	36.8526		37.6701	36.6324		38.3329	37.965
17.2167		1.49296		8.07354	5.96322		16.0872	13.5974		30.8852	32.6011		38.3457	36.4516		37.2952	36.2776		38.0067	37.5838
17.225		1.4921		7.97254	5.89398		15.8966	13.4745		30.5156	32.1906		37.9394	36.0977		36.9456	35.9454		37.672	37.1814
17.2333		1.48187		7.87679	5.82753		15.722	13.3488		30.1283	31.7802		37.5245	35.7439		36.6195	35.6032		37.3018	36.7649
17.2417		1.48101		7.80323	5.76331		15.5473	13.2259		29.7114	31.358		37.1182	35.4069		36.3031	35.2735		36.9181	36.3508
17.25		1.50064		7.72734	5.70077		15.3788	13.1182		29.3212	30.9446		36.7118	35.0463		35.9457	34.9539		36.531	35.9672
17.2583		1.51343		7.64502	5.64381		15.2325	13.0118		28.9604	30.6168		36.2657	34.642		35.5239	34.5639		36.1354	35.5955
17.2667		1.5194		7.55803	5.58407		15.1218	12.8862		28.6382	30.3009		35.8139	34.2443		35.1352	34.2217		35.7568	35.2331
17.275		1.50746		7.4547	5.51371		14.9976	12.7577		28.3543	29.9731		35.328	33.8467		34.7505	33.9021		35.3646	34.9131
17.2833		1.48869		7.35078	5.43776		14.8734	12.65		28.0616	29.7103		34.8478	33.4019		34.3834	33.585		34.9944	34.5789
17.2917		1.4648		7.24511	5.3769		14.7246	12.5257		27.7364	29.4387		34.4387	33.0278		34.065	33.2276		34.6124	34.2871
17.3		1.42385		7.14995	5.32329		14.5475	12.3752		27.4052	29.1434		34.0608	32.7616		33.7272	32.8955		34.254	34.0212
17.3083		1.39229		7.06821	5.26745		14.3765	12.2302		27.1155	28.854		33.6715	32.4886		33.3991	32.6036		33.8872	33.7083
17.3167		1.36926		6.9964	5.20547		14.2081	12.1004		26.8316	28.5765		33.2992	32.1685		33.1374	32.3267		33.5322	33.3812
17.325		1.35816		6.92459	5.15912		14.058	11.9692		26.5094	28.231		32.9924	31.8753		32.8933	32.0474		33.1654	33.1082
17.3333		1.34878		6.84636	5.11165		13.9068	11.8421		26.1989	27.9239		32.6997	31.5518		32.6609	31.7656		32.8409	32.8164
17.3417		1.34963		6.77047	5.04911		13.7801	11.7593		25.8944	27.5962		32.39	31.2216		32.4089	31.446		32.5214	32.447
17.35		1.33769		6.69808	4.98434		13.6633	11.6502		25.5987	27.2802		32.049	30.8206		32.0965	31.1188		32.1901	32.047
17.3583		1.33001		6.62101	4.92235		13.539	11.5535		25.2646	26.9643		31.7705	30.396		31.7508	30.8143		31.8148	31.6399
17.3667		1.32233		6.52702	4.86037		13.3976	11.4416		24.9187	26.6395		31.4722	30.0623		31.3993	30.5098		31.4564	31.3057
17.375		1.31636		6.42719	4.7956		13.2525	11.3146		24.6674	26.3354		31.1227	29.7355		31.0673	30.2456		31.1471	31.0045
17.3833		1.31807		6.3367	4.73082		13.1271	11.1889		24.4722	26.0106		30.7703	29.3783		30.7841	30.0015		30.831	30.7575
17.3917		1.28394		6.25905	4.67275		13.0114	11.066		24.2919	25.7153		30.4066	29.0042		30.5146	29.77		30.5233	30.5127
17.4		1.24641		6.1849	4.61355		12.8995	10.961		24.0613	25.4791		30.0571	28.738		30.2568	29.5787		30.2681	30.2633
17.4083		1.2447		6.11368	4.56386		12.763	10.8506		23.8011	25.2694		29.7275	28.5324		29.9951	29.3925		30.0128	29.9833
17.4167		1.2447		6.05238	4.51974		12.5896	10.729		23.4965	25.0391		29.3411	28.3033		29.7256	29.1761		29.7644	29.6821
17.425		1.2319		5.98641	4.47563		12.4494	10.6144		23.2097	24.8324		28.9688	28.0708		29.4659	28.937		29.5125	29.3856
17.4333		1.23702		5.92102	4.43766		12.3461	10.5025		22.9436	24.549		28.6534	27.8382		29.1866	28.6678		29.2251	29.0938
17.4417		1.24129		5.8533	4.39857		12.2182	10.4004		22.7071	24.2537		28.3806	27.5653		28.9288	28.3935		28.9411	28.8397
17.45		1.23873		5.77449	4.34943		12.0879	10.3341		22.4647	23.982		28.1221	27.3227		28.673	28.1192		28.6419	28.555
17.4583		1.23788		5.71202	4.29135		11.9858	10.2733		22.2222	23.7458		27.8294	26.9992		28.3859	27.8424		28.336	28.2443
17.4667		1.22337		5.65597	4.23942		11.9058	10.1904		21.9591	23.5273		27.5396	26.6992		28.1164	27.5932		28.0503	27.9126
17.475		1.19948		5.58241	4.19196		11.805	10.1117		21.6989	23.3029		27.2469	26.4027		27.8508	27.3315		27.768	27.6184
17.4833		1.16792		5.49776	4.14058		11.7103	10.0413		21.5126	23.0756		26.9514	26.1061		27.5891	27.0446		27.5161	27.3713
17.4917		1.12612		5.42945	4.08977		11.6218	9.94324		21.3559	22.8659		26.6417	25.813		27.3176	26.7829		27.271	27.1502
17.5		1.10138		5.3629	4.0423		11.5074	9.81481		21.1933	22.6238		26.3405	25.5299		27.0892	26.6143		27.0225	26.9407
17.5083		1.08773		5.30452	3.99484		11.3979	9.70295		21.013	22.358		26.0819	25.3176		26.9192	26.4382		26.7588	26.7501
17.5167		1.08602		5.25139	3.95073		11.286	9.59937		20.7942	22.1514		25.8375	25.1457		26.7025	26.2067		26.5019	26.5383
17.525		1.10138		5.2006	3.90996		11.1803	9.52756		20.6138	21.9949		25.6074	24.9267		26.5052	25.9777		26.2839	26.3172
17.5333		1.12014		5.14572	3.87143		11.0548	9.46127		20.3802	21.8177		25.3971	24.674		26.3314	25.7185		26.0726	26.1266
17.5417		1.11759		5.09142	3.83234		10.9429	9.3936		20.1378	21.5992		25.184	24.401		26.1361	25.4291		25.8325	25.9148
17.55		1.13038		5.0418	3.80163		10.8273	9.32593		19.9131	21.3512		24.9595	24.2258		25.9252	25.2001		25.5756	25.6889
17.5583		1.13635		4.99393	3.75528		10.7142	9.24169		19.6765	21.0972		24.735	23.9629		25.683	25.0063		25.2967	25.4865
17.5667		1.13124		4.93671	3.71173		10.617	9.16021		19.4577	20.8787		24.5304	23.6394		25.4624	24.8251		25.0313	25.2794
17.575		1.12782		4.87308	3.66929		10.5272	9.06906		19.3099	20.6425		24.2832	23.4002		25.271	24.6615		24.825	25.0229
17.5833		1.11161		4.80828	3.62629		10.4461	8.98206		19.1946	20.4653		24.019	23.1811		25.0757	24.5382		24.629	24.8135
17.5917		1.09029		4.74114	3.57604		10.3772	8.91301		19.0202	20.3029		23.7888	22.9621		24.8452	24.3973		24.4346	24.5994
17.6		1.06981		4.67692	3.52578		10.3009	8.83153		18.7866	20.1435		23.5331	22.7936		24.6245	24.2337		24.2131	24.3711
17.6083		1.0408		4.6162	3.49507		10.1989	8.72934		18.5974	20.0254		23.2404	22.6453		24.4371	24.045		24.012	24.1382
17.6167		1.01948		4.56541	3.46659		10.082	8.62576		18.4495	19.8866		22.979	22.4431		24.2672	23.8437		23.8057	23.9076
17.625		1.00924		4.52746	3.43197		9.95782	8.55119		18.3017	19.6622		22.7801	22.2881		24.1051	23.6877		23.6046	23.7052
17.6333		1.01009		4.4866	3.39958		9.85082	8.48904		18.1213	19.3876		22.5727	22.1634		23.9059	23.5568		23.4051	23.5428
17.6417		1.00924		4.44515	3.36607		9.76228	8.42966		17.9114	19.178		22.3908	21.9714		23.7125	23.3681		23.2293	23.364
17.65		0.998149		4.3961	3.33145		9.70448	8.37028		17.7281	19.0097		22.1635	21.7759		23.5329	23.0887		23.0823	23.1828
17.6583		1.01521		4.34531	3.30018		9.63807	8.30537		17.5714	18.7941		21.9561	21.5535		23.3376	22.8421		22.9217	22.9946
17.6667		1.03483		4.29043	3.26444		9.54337	8.25979		17.3822	18.5992		21.7799	21.3142		23.0876	22.6332		22.7357	22.7734
17.675		1.03057		4.24023	3.21977		9.4622	8.19765		17.2491	18.4693		21.6009	21.1087		22.8708	22.4672		22.5278	22.5475
17.6833		1.01948		4.18768	3.18348		9.38718	8.12031		17.1279	18.3364		21.4673	20.9166		22.6755	22.3388		22.3199	22.3781
17.6917		1.00583		4.13397	3.14606		9.32323	8.03055		16.9742	18.2095		21.2883	20.7751		22.5154	22.2029		22.1154	22.2345
17.7		0.983646		4.09603	3.10474		9.27896	7.94216		16.8234	18.1238		21.0866	20.6302		22.367	22.0847		21.9277	22.1192
17.7083		0.957199		4.07034	3.06789		9.22239	7.85102		16.6962	17.9998		20.9132	20.5021		22.2361	21.9513		21.7418	22.0251
17.7167		0.933312		4.04056	3.04667		9.14122	7.76125		16.578	17.8847		20.7371	20.3235		22.1092	21.8129		21.5744	21.9168
17.725		0.929899		3.99619	3.02936		9.03915	7.67839		16.4094	17.737		20.6035	20.1348		21.9568	21.6191		21.4003	21.7545
17.7333		0.929899		3.95474	3.01037		8.926	7.6342		16.2941	17.5362		20.4927	20.0101		21.8299	21.4203		21.2566	21.5686
17.7417		0.923927		3.91096	2.99641		8.83008	7.60382		16.1522	17.3059		20.3876	19.8416		21.7147	21.2517		21.1197	21.4133
17.75		0.924781		3.86834	2.9724		8.76121	7.56791		15.9393	17.0786		20.2057	19.6462		21.5819	21.0932		20.9608	21.2815
17.7583		0.936724		3.83273	2.9361		8.71816	7.51543		15.6969	16.9605		20.0153	19.4473		21.4217	20.9095		20.8002	21.145
17.7667		0.957199		3.79419	2.89981		8.66528	7.44776		15.5668	16.8187		19.8051	19.2485		21.2538	20.7056		20.6177	20.9944
17.775		0.967436		3.75333	2.86407		8.58288	7.40081		15.487	16.6416		19.6147	19.0834		21.078	20.5546		20.4199	20.8368
17.7833		0.973408		3.71129	2.83		8.52508	7.3649		15.4071	16.5057		19.4215	18.9486		20.8905	20.4489		20.2525	20.6579
17.7917		0.960612		3.66517	2.80097		8.46113	7.32209		15.3362	16.3817		19.214	18.8037		20.7343	20.3508		20.0801	20.4979
17.8		0.928193		3.62139	2.77528		8.4021	7.24199		15.277	16.2459		18.9924	18.6925		20.5917	20.2753		19.9195	20.3426
17.8083		0.90004		3.57877	2.75183		8.3566	7.14118		15.1795	16.1101		18.7736	18.5948		20.4355	20.2149		19.7826	20.2108
17.8167		0.890656		3.54374	2.72558		8.31232	7.05141		15.0435	16.0215		18.5974	18.5173		20.2949	20.1268		19.6626	20.0908
17.825		0.899187		3.51455	2.70157		8.22747	6.99065		14.9341	15.9241		18.5008	18.4364		20.1777	20.0111		19.5578	19.9591
17.8333		0.905159		3.48419	2.68705		8.13646	6.94508		14.8247	15.7735		18.4383	18.3151		20.0684	19.8852		19.4479	19.7779
17.8417		0.91369		3.45033	2.66639		8.06636	6.90503		14.6768	15.6376		18.3048	18.15		19.9453	19.7166		19.3482	19.5826
17.85		0.933312		3.40596	2.6368		8.0184	6.87327		14.5467	15.5107		18.1542	17.9882		19.832	19.538		19.2417	19.3755
17.8583		0.93843		3.36743	2.60441		7.96183	6.82493		14.4107	15.3748		17.9979	17.8332		19.6621	19.3945		19.1098	19.1919
17.8667		0.92734		3.33999	2.57481		7.90034	6.76555		14.2895	15.2272		17.8558	17.695		19.4883	19.2637		18.9493	18.9849
17.875		0.901746		3.30496	2.53684		7.8413	6.6965		14.2599	15.0884		17.745	17.5737		19.3575	19.1127		18.7887	18.8225
17.8833		0.880418		3.26584	2.49664		7.78965	6.63435		14.1772	14.9674		17.583	17.4052		19.254	18.9894		18.6264	18.7331
17.8917		0.865915		3.23549	2.47318		7.73185	6.59983		14.053	14.9201		17.387	17.1963		19.1446	18.924		18.4776	18.6507
17.9		0.845441		3.2098	2.45587		7.69619	6.54873		13.9584	14.8876		17.2108	17.0817		19.0313	18.8258		18.3728	18.5919
17.9083		0.836909		3.17068	2.43968		7.66421	6.49763		13.917	14.8227		16.992	16.9705		18.9493	18.6748		18.2579	18.5213
17.9167		0.843734		3.13624	2.42795		7.6101	6.41753		13.8312	14.7489		16.8187	16.8458		18.8458	18.5591		18.1463	18.4295
17.925		0.842881		3.09946	2.41287		7.52401	6.32915		13.6952	14.6249		16.6624	16.7009		18.7443	18.4584		18.0314	18.3142
17.9333		0.846294		3.06968	2.40226		7.44161	6.28358		13.5415	14.5245		16.5345	16.6133		18.6583	18.3351		17.9249	18.2013
17.9417		0.840322		3.04867	2.38942		7.37397	6.24767		13.4143	14.3414		16.4749	16.5392		18.5665	18.2269		17.7947	18.126
17.95		0.842028		3.03466	2.37825		7.30019	6.22005		13.3168	14.179		16.4749	16.4718		18.4845	18.096		17.6544	18.053
17.9583		0.852265		3.01539	2.35368		7.25099	6.19243		13.2044	14.1022		16.4209	16.3842		18.3713	17.9425		17.5378	17.9095
17.9667		0.866768		2.98853	2.32185		7.21164	6.16067		13.1098	14.0432		16.3214	16.2359		18.2404	17.7739		17.4499	17.7495
17.975		0.874447		2.95351	2.29282		7.18458	6.122		13.0566	13.99		16.2504	16.0674		18.1252	17.638		17.3332	17.5989
17.9833		0.867622		2.91205	2.2649		7.14892	6.10681		13.0152	13.9073		16.1737	15.8719		18.0158	17.5625		17.2183	17.4695
17.9917		0.842028		2.87878	2.23418		7.10096	6.09162		13.0063	13.8129		16.0515	15.727		17.8967	17.4745		17.0695	17.3565
18		0.817288		2.85192	2.2085		7.04684	6.05157		12.9708	13.7479		15.8782	15.6428		17.7893	17.4166		16.958	17.253
18.0083		0.802785		2.8309	2.18784		7.01487	5.99909		12.9088	13.6741		15.6878	15.5249		17.7092	17.3864		16.8582	17.1259
18.0167		0.789988		2.81748	2.1789		6.96076	5.93971		12.8171	13.5944		15.5002	15.4035		17.5862	17.326		16.7551	17.0106
18.025		0.775485		2.79529	2.17388		6.89189	5.85546		12.7225	13.5294		15.3837	15.3867		17.467	17.2782		16.6554	16.9306
18.0333		0.767807		2.76318	2.16885		6.84146	5.78503		12.6072	13.4822		15.3411	15.2721		17.3557	17.2127		16.5692	16.8294
18.0417		0.772072		2.73516	2.1521		6.79104	5.72841		12.4712	13.4349		15.3411	15.1643		17.2386	17.1297		16.4914	16.7235
18.05		0.776338		2.71589	2.12641		6.748	5.68836		12.3677	13.3109		15.3298	15.1171		17.1507	17.0215		16.412	16.6059
18.0583		0.785722		2.6978	2.10743		6.70618	5.65798		12.3026	13.1249		15.2672	15.0531		17.0726	16.9334		16.3376	16.4859
18.0667		0.795107		2.68086	2.08286		6.66191	5.62207		12.1903	12.9654		15.1706	14.9688		16.9437	16.8453		16.2362	16.3706
18.075		0.804491		2.66335	2.05549		6.62871	5.59722		12.1105	12.8414		15.0598	14.8273		16.8245	16.7447		16.1466	16.2459
18.0833		0.805344		2.63766	2.04209		6.6201	5.5986		12.007	12.7617		14.9206	14.6858		16.6995	16.6591		16.0333	16.1306
18.0917		0.786575		2.60906	2.02925		6.61026	5.59722		11.9242	12.7351		14.7615	14.5779		16.5726	16.5383		15.9099	16.0482
18.1		0.785722		2.57578	2.01417		6.57459	5.56131		11.9331	12.7203		14.5796	14.5105		16.4828	16.4075		15.8051	15.9776
18.1083		0.77975		2.546	1.99351		6.5131	5.51159		11.9419	12.6347		14.4262	14.4263		16.4144	16.3118		15.7324	15.9305
18.1167		0.763541		2.52907	1.97341		6.45038	5.45221		11.8946	12.5314		14.3381	14.3555		16.3714	16.2414		15.6665	15.8646
18.125		0.758422		2.51039	1.96392		6.39504	5.39973		11.7882	12.4782		14.2585	14.305		16.3422	16.1609		15.5871	15.8246
18.1333		0.760129		2.48704	1.95442		6.34093	5.34173		11.6522	12.4398		14.1932	14.2039		16.305	16.1206		15.4907	15.7988
18.1417		0.762688		2.46602	1.93879		6.29666	5.31273		11.5487	12.4192		14.0909	14.0893		16.2308	16.0577		15.4045	15.7517
18.15		0.778044		2.45143	1.92315		6.26837	5.29478		11.4452	12.3158		14.0198	14.0556		16.1566	15.9142		15.3301	15.7235
18.1583		0.794253		2.43683	1.90472		6.21672	5.28235		11.3713	12.1534		13.9715	13.9646		16.0824	15.7809		15.249	15.674
18.1667		0.781457		2.41815	1.89021		6.15646	5.27544		11.3122	12.0383		13.9005	13.8635		15.9965	15.6903		15.1763	15.5823
18.175		0.765247		2.3983	1.8729		6.12817	5.26439		11.2885	11.994		13.8408	13.722		15.9047	15.6047		15.0884	15.4693
18.1833		0.761835		2.37845	1.85223		6.10972	5.22434		11.2826	11.932		13.7755	13.5973		15.8129	15.5041		14.9937	15.3681
18.1917		0.772925		2.35977	1.83827		6.09251	5.16082		11.2353	11.8345		13.7073	13.5164		15.7094	15.4235		14.8923	15.2599
18.2		0.788282		2.3335	1.82264		6.0593	5.11524		11.1555	11.7784		13.6135	13.3917		15.6293	15.3807		14.7875	15.1234
18.2083		0.788282		2.31073	1.81091		6.01257	5.08072		11.0756	11.7519		13.4998	13.3378		15.5786	15.3908		14.6895	15.0175
18.2167		0.763541		2.30314	1.80645		5.97567	5.04205		11.0313	11.6751		13.3663	13.358		15.4926	15.3883		14.6066	14.9469
18.225		0.731123		2.29672	1.81147		5.95108	5.00338		11.0224	11.6219		13.2668	13.3614		15.4126	15.3933		14.5475	14.8999
18.2333		0.715766		2.27979	1.8098		5.90803	4.95919		10.9899	11.5747		13.2214	13.3277		15.3579	15.3531		14.512	14.9022
18.2417		0.709795		2.26753	1.79472		5.85884	4.94124		10.9248	11.5658		13.1702	13.294		15.3012	15.2776		14.4494	14.8763
18.25		0.723445		2.25235	1.78467		5.80842	4.9371		10.8332	11.5304		13.1361	13.3142		15.2563	15.1744		14.3852	14.7705
18.2583		0.742213		2.23308	1.78467		5.76784	4.95091		10.7534	11.4802		13.0736	13.2738		15.2055	15.0335		14.3159	14.6316
18.2667		0.764394		2.2179	1.78913		5.72848	4.96886		10.6854	11.4241		12.9742	13.1019		15.1099	14.9177		14.2432	14.5257
18.275		0.765247		2.20039	1.77182		5.70388	4.97024		10.6114	11.3237		12.8975	12.9638		14.979	14.8649		14.1857	14.4363
18.2833		0.751597		2.1782	1.73664		5.69405	4.94538		10.5227	11.1879		12.8037	12.8324		14.8814	14.7869		14.135	14.3775
18.2917		0.735388		2.15427	1.70258		5.69774	4.91362		10.3926	11.0757		12.744	12.711		14.7564	14.7139		14.0522	14.321
18.3		0.717473		2.12566	1.67913		5.69651	4.86252		10.3128	11.0314		12.6929	12.5998		14.6685	14.6887		13.9829	14.2645
18.3083		0.717473		2.10231	1.66796		5.66576	4.8059		10.3069	10.9753		12.6275	12.5493		14.649	14.6535		13.9237	14.241
18.3167		0.720885		2.08888	1.66126		5.62149	4.75342		10.2773	10.9458		12.5195	12.5156		14.6451	14.6082		13.8798	14.2081
18.325		0.71662		2.07137	1.65009		5.57721	4.69128		10.2389	10.9576		12.4059	12.465		14.6236	14.5855		13.8308	14.1445
18.3333		0.717473		2.06494	1.65568		5.54032	4.63465		10.1945	10.9605		12.3007	12.4212		14.5923	14.5277		13.7564	14.0786
18.3417		0.709795		2.06786	1.66014		5.51695	4.6098		10.0881	10.9339		12.2269	12.3707		14.5455	14.427		13.6769	14.0528
18.35		0.708942		2.05502	1.65121		5.47637	4.56837		10.0083	10.9074		12.1786	12.3134		14.5025	14.3565		13.5941	13.9916
18.3583		0.72771		2.03342	1.63781		5.45054	4.53798		9.93732	10.8306		12.1274	12.2797		14.4732	14.2936		13.5197	13.9069
18.3667		0.734535		2.02291	1.62664		5.43701	4.52832		9.87523	10.7184		12.0848	12.246		14.4087	14.2458		13.4741	13.8622
18.375		0.725151		2.00773	1.61379		5.42472	4.5366		9.83679	10.6269		12.0876	12.246		14.2974	14.1301		13.442	13.801
18.3833		0.708942		1.99547	1.60263		5.40135	4.52279		9.81905	10.6091		12.0706	12.182		14.2193	14.0093		13.4115	13.7374
18.3917		0.707235		1.98087	1.57694		5.37552	4.51451		9.75992	10.5708		12.0194	12.1146		14.1588	13.9438		13.3338	13.6457
18.4		0.699557		1.96044	1.5613		5.35093	4.50898		9.71557	10.5737		11.9228	12.0539		14.1178	13.9237		13.229	13.5939
18.4083		0.696145		1.94118	1.54176		5.3251	4.48827		9.7274	10.5885		11.8205	11.9832		14.0846	13.9036		13.1597	13.5515
18.4167		0.68932		1.92483	1.52389		5.30419	4.45098		9.70374	10.5855		11.7268	11.9124		14.0455	13.8558		13.1208	13.5539
18.425		0.674817		1.9149	1.50826		5.30419	4.40541		9.73331	10.5412		11.6358	11.8719		13.9772	13.8205		13.0887	13.5162
18.4333		0.670551		1.9079	1.49876		5.28944	4.38884		9.7274	10.4645		11.5733	11.754		13.9049	13.7954		13.0904	13.4504
18.4417		0.683348		1.90673	1.49095		5.24516	4.35707		9.68896	10.3759		11.5193	11.6765		13.8483	13.7224		13.0904	13.3821
18.45		0.690173		1.90673	1.48983		5.21319	4.30598		9.68305	10.3286		11.4994	11.6596		13.8033	13.662		13.0346	13.3304
18.4583		0.687614		1.89505	1.49653		5.18244	4.27283		9.61504	10.2519		11.5193	11.7068		13.7487	13.6519		12.9839	13.2786
18.4667		0.687614		1.88571	1.49765		5.14801	4.26593		9.50269	10.1574		11.5364	11.6933		13.7076	13.6242		12.901	13.1962
18.475		0.68932		1.86645	1.48759		5.12095	4.25764		9.42286	10.0718		11.5137	11.6293		13.6432	13.5286		12.8064	13.1068
18.4833		0.679936		1.84893	1.46749		5.10865	4.22864		9.37851	10.0393		11.417	11.5316		13.5709	13.4481		12.7523	13.0527
18.4917		0.667992		1.82616	1.45577		5.10128	4.19688		9.35781	9.97726		11.3346	11.4069		13.4752	13.3676		12.705	12.9986
18.5		0.653489		1.79756	1.45353		5.07053	4.19135		9.33416	9.96545		11.2807	11.2991		13.4049	13.3122		12.6373	12.9397
18.5083		0.644958		1.78179	1.44069		5.03487	4.16926		9.28981	9.94478		11.2267	11.2654		13.362	13.2719		12.6103	12.9233
18.5167		0.633014		1.77888	1.43287		5.00289	4.13473		9.24842	9.93888		11.113	11.2822		13.2995	13.2367		12.6002	12.9115
18.525		0.627895		1.77187	1.42226		4.96723	4.11816		9.23363	9.92411		11.0846	11.2384		13.2721	13.2141		12.5833	12.855
18.5333		0.638133		1.76019	1.42003		4.92541	4.10987		9.26024	9.9064		11.059	11.2249		13.276	13.1662		12.5444	12.8174
18.5417		0.657754		1.7491	1.41835		4.90819	4.0864		9.23955	9.89459		11.0107	11.1879		13.2975	13.1058		12.4818	12.7609
18.55		0.666286		1.74034	1.42003		4.8836	4.07259		9.19816	9.83553		11.005	11.1306		13.2917	13.0379		12.4328	12.7068
18.5583		0.662873		1.731	1.41333		4.859	4.02977		9.10946	9.744		10.9084	11.1441		13.2526	12.975		12.3905	12.6715
18.5667		0.671404		1.72225	1.40551		4.86146	4.01735		9.05032	9.67313		10.8658	11.1238		13.1901	12.9297		12.3398	12.6315
18.575		0.673964		1.70123	1.39546		4.87007	4.02839		9.04441	9.61113		10.8147	11.0295		13.1472	12.8492		12.257	12.5844
18.5833		0.668845		1.68663	1.38541		4.86392	4.0063		9.00597	9.61113		10.7607	10.9318		13.0788	12.7938		12.1792	12.5232
18.5917		0.66202		1.6697	1.37312		4.85162	3.99111		8.97936	9.59046		10.7209	10.8441		13.0183	12.7259		12.0998	12.4409
18.6		0.667992		1.65277	1.35358		4.83932	4.00492		8.97345	9.57865		10.6953	10.8104		12.9733	12.7133		12.0288	12.4173
18.6083		0.679936		1.64518	1.33906		4.81842	4.01458		8.95867	9.55207		10.6527	10.8307		12.9362	12.7259		11.9933	12.3938
18.6167		0.683348		1.62417	1.33459		4.78029	3.98282		8.93797	9.49892		10.6129	10.7835		12.9069	12.7359		11.9612	12.3562
18.625		0.669698		1.61132	1.33403		4.72495	3.94553		8.91727	9.41625		10.5873	10.7363		12.8425	12.7284		11.9544	12.3232
18.6333		0.651783		1.60782	1.33068		4.6856	3.89996		8.88771	9.33948		10.5447	10.7296		12.8054	12.7082		11.9477	12.295
18.6417		0.638133		1.60607	1.33459		4.661	3.88891		8.87292	9.28928		10.5248	10.7262		12.7605	12.6806		11.9071	12.2362
18.65		0.63728		1.61132	1.34297		4.66346	3.8682		8.80788	9.25089		10.5191	10.743		12.696	12.6227		11.8784	12.1773
18.6583		0.639839		1.61658	1.34297		4.6487	3.84472		8.75466	9.21546		10.5078	10.8071		12.614	12.595		11.8733	12.1091
18.6667		0.636426		1.61599	1.33068		4.63641	3.8461		8.68665	9.19479		10.5021	10.7869		12.5554	12.517		11.8344	12.0597
18.675		0.658608		1.60782	1.31672		4.62288	3.84886		8.58613	9.18298		10.5049	10.6521		12.4812	12.4264		11.7921	12.022
18.6833		0.678229		1.59965	1.2955		4.60689	3.85024		8.55656	9.12983		10.4651	10.5139		12.4168	12.3635		11.7516	11.9561
18.6917		0.681642		1.5798	1.28043		4.58967	3.84196		8.65413	9.07668		10.3913	10.3993		12.3855	12.3735		11.7228	11.8785
18.7		0.679082		1.55644	1.27149		4.57368	3.83229		8.69848	9.11212		10.2833	10.3184		12.3621	12.3358		11.6738	11.8361
18.7083		0.673964		1.53426	1.26647		4.55524	3.8171		8.70735	9.15936		10.2009	10.2612		12.3504	12.3207		11.6147	11.8361
18.7167		0.653489		1.51266	1.25586		4.5331	3.76876		8.65413	9.20365		10.1242	10.2342		12.366	12.3157		11.5758	11.8502
18.725		0.632161		1.49748	1.25139		4.52449	3.73286		8.61274	9.24204		10.0958	10.2376		12.3621	12.2578		11.5504	11.8314
18.7333		0.624483		1.49923	1.2553		4.51957	3.71076		8.64822	9.17117		10.0588	10.2072		12.3582	12.1848		11.5335	11.8173
18.7417		0.616805		1.50682	1.25139		4.48391	3.71352		8.67187	9.11802		10.0588	10.1668		12.3289	12.1571		11.4963	11.8385
18.75		0.620217		1.50156	1.24357		4.46423	3.70248		8.59795	9.12393		10.0844	10.15		12.2508	12.1294		11.5014	11.8385
18.7583		0.627895		1.49806	1.2391		4.44209	3.69281		8.49151	9.07964		10.1128	10.1567		12.1883	12.0389		11.52	11.782
18.7667		0.644958		1.49923	1.22794		4.41873	3.69143		8.40577	8.93495		10.1213	10.1601		12.1668	11.9483		11.5132	11.702
18.775		0.656901		1.49222	1.21007		4.40889	3.6859		8.36733	8.8198		10.1242	10.1533		12.1512	11.8577		11.4693	11.6596
18.7833		0.656048		1.47646	1.20002		4.41996	3.68038		8.34072	8.77255		10.0929	10.0455		12.0926	11.8023		11.3949	11.6008
18.7917		0.664579		1.4642	1.20672		4.42242	3.65828		8.3762	8.77255		10.0588	9.9107		12.0379	11.7872		11.3087	11.5561
18.8		0.673964		1.45194	1.21398		4.41996	3.65552		8.38212	8.80503		10.002	9.80623		11.9656	11.7696		11.2123	11.4808
18.8083		0.656048		1.43968	1.21565		4.40151	3.64447		8.35846	8.79913		9.86844	9.77254		11.9207	11.7872		11.1498	11.4173
18.8167		0.642398		1.428	1.20783		4.38675	3.58095		8.34664	8.79322		9.72921	9.80286		11.8777	11.8099		11.1261	11.4432
18.825		0.635573		1.428	1.20504		4.3806	3.52295		8.32003	8.83751		9.63544	9.82982		11.8426	11.8174		11.1008	11.422
18.8333		0.621923		1.42976	1.19611		4.39413	3.47875		8.28159	8.86999		9.57861	9.81297		11.8035	11.8073		11.0771	11.4055
18.8417		0.622777		1.42567	1.18829		4.38552	3.44975		8.28159	8.84046		9.55588	9.75569		11.7528	11.8275		11.0551	11.3749
18.85		0.627895		1.42567	1.18885		4.35601	3.44561		8.27864	8.78141		9.58429	9.75906		11.7293	11.7948		11.018	11.3584
18.8583		0.642398		1.41925	1.1922		4.31419	3.44837		8.24316	8.6574		9.62123	9.74221		11.6864	11.7293		10.9841	11.342
18.8667		0.657754		1.41107	1.19052		4.2773	3.44423		8.16924	8.54519		9.58713	9.70177		11.6375	11.6589		10.9875	11.2831
18.875		0.673964		1.40173	1.17154		4.25639	3.4608		8.0835	8.47137		9.56724	9.65122		11.5926	11.5532		10.9537	11.1726
18.8833		0.690173		1.39181	1.15869		4.24655	3.4898		8.02141	8.4507		9.5303	9.62763		11.5301	11.4903		10.9064	11.0667
18.8917		0.701263		1.37605	1.15088		4.24901	3.49118		8.00662	8.47728		9.47347	9.55687		11.5047	11.4626		10.8641	10.9796
18.9		0.696998		1.36203	1.14194		4.23917	3.46218		8.01254	8.495		9.37971	9.50295		11.5008	11.4273		10.8083	10.9702
18.9083		0.667139		1.35152	1.13915		4.24286	3.45666		8.00662	8.5009		9.27741	9.45577		11.4637	11.3946		10.783	10.9725
18.9167		0.635573		1.35036	1.13692		4.2404	3.46771		8.01549	8.48023		9.23479	9.42544		11.4344	11.3594		10.7661	10.9467
18.925		0.620217		1.35561	1.13971		4.23549	3.46356		8.02436	8.49795		9.19217	9.47936		11.4442	11.3166		10.739	10.9702
18.9333		0.625336		1.34569	1.14194		4.22934	3.4387		8.05097	8.50681		9.20069	9.49958		11.4442	11.2889		10.712	10.9725
18.9417		0.630455		1.34043	1.13468		4.20228	3.43042		8.04506	8.47433		9.24332	9.45914		11.4012	11.2839		10.7086	10.9396
18.95		0.636426		1.33985	1.12686		4.1617	3.39727		7.9948	8.48909		9.21206	9.42881		11.368	11.2915		10.6917	10.8996
18.9583		0.647517		1.33985	1.12854		4.12357	3.36965		7.94749	8.42708		9.18649	9.43555		11.3505	11.2512		10.6444	10.8596
18.9667		0.658608		1.3416	1.12575		4.11619	3.37518		7.92679	8.37689		9.15239	9.4861		11.3446	11.2009		10.6258	10.8478
18.975		0.661167		1.33168	1.12016		4.12726	3.38208		7.85583	8.35917		9.1808	9.53328		11.3505	11.1304		10.6038	10.8266
18.9833		0.659461		1.32	1.12463		4.1248	3.3807		7.73461	8.30897		9.17512	9.49958		11.3231	11.07		10.5582	10.7961
18.9917		0.661167		1.30307	1.1224		4.14079	3.36551		7.6873	8.25878		9.12113	9.43892		11.2665	11.0574		10.4787	10.7961
19		0.658608		1.28731	1.11402		4.15801	3.35999		7.71983	8.30307		9.08419	9.37826		11.2001	11.0348		10.4077	10.7937
19.0083		0.63728		1.27972	1.10006		4.15309	3.33789		7.74644	8.30897		9.05578	9.36142		11.1356	11.0373		10.3756	10.789
19.0167		0.615952		1.27329	1.08275		4.11619	3.32822		7.75235	8.2883		9.06999	9.31087		11.0809	11.0348		10.3604	10.7419
19.025		0.605714		1.26687	1.07102		4.0793	3.3006		7.76122	8.26764		9.06714	9.26369		11.0634	11.0323		10.3333	10.6808
19.0333		0.598889		1.26337	1.06432		4.04486	3.2647		7.71983	8.21449		9.03305	9.20977		11.0477	11.0172		10.3232	10.629
19.0417		0.60998		1.2552	1.0727		4.02273	3.25227		7.66661	8.14067		8.99327	9.14238		11.038	11.0222		10.3317	10.5749
19.05		0.618511		1.2552	1.07772		4.01166	3.26055		7.60452	8.12		8.98758	9.14575		11.0028	11.0172		10.3215	10.5231
19.0583		0.625336		1.25928	1.08554		3.9969	3.2426		7.56904	8.09933		9.00463	9.15249		10.9794	10.992		10.3232	10.4666
19.0667		0.632161		1.27154	1.08889		3.99444	3.21912		7.54834	8.04028		8.9819	9.11542		10.9657	10.9769		10.2995	10.4125
19.075		0.633014		1.27738	1.08108		3.97599	3.22189		7.51877	8.01961		8.92507	9.04465		10.9442	10.9392		10.2742	10.3301
19.0833		0.630455		1.28439	1.07047		3.94156	3.2357		7.48329	8.0698		8.92507	8.98736		10.8935	10.8662		10.2674	10.2901
19.0917		0.645811		1.28264	1.06321		3.93664	3.22879		7.49512	8.12		8.92791	8.93008		10.8681	10.7856		10.2438	10.2807
19.1		0.657754		1.27446	1.0593		3.94771	3.21222		7.53947	8.13181		8.85972	8.85931		10.8036	10.7102		10.1981	10.2784
19.1083		0.646664		1.25753	1.05539		3.96493	3.19841		7.61339	8.13772		8.77447	8.77843		10.7392	10.7152		10.1559	10.2925
19.1167		0.636426		1.24118	1.04645		3.97599	3.20393		7.64295	8.12886		8.69207	8.72789		10.704	10.6976		10.0933	10.2854
19.125		0.622777		1.22717	1.03919		3.96001	3.1846		7.65478	8.11114		8.60683	8.76495		10.7001	10.6397		10.0341	10.3019
19.1333		0.615098		1.21491	1.03417		3.95632	3.15007		7.66069	8.12295		8.56989	8.82224		10.7236	10.5717		9.99527	10.2784
19.1417		0.604861		1.20499	1.02691		3.9391	3.11969		7.59565	8.09933		8.59262	8.85257		10.7548	10.5113		9.9902	10.2595
19.15		0.609127		1.1974	1.01798		3.91696	3.09483		7.51286	8.10524		8.65229	8.89975		10.7509	10.4409		9.97498	10.2878
19.1583		0.609127		1.2044	1.02188		3.92065	3.06445		7.44486	8.0639		8.68355	8.89301		10.747	10.4157		9.95132	10.3231
19.1667		0.597183		1.20149	1.02803		3.91327	3.05893		7.36207	7.96055		8.66365	8.88964		10.7353	10.4157		9.92596	10.309
19.175		0.605714		1.19039	1.03026		3.90466	3.05755		7.30294	7.85721		8.65229	8.86268		10.6845	10.4535		9.89553	10.2595
19.1833		0.615098		1.1793	1.02523		3.90466	3.06307		7.33546	7.79815		8.62387	8.77169		10.6376	10.4686		9.86004	10.1866
19.1917		0.60998		1.1758	1.0096		3.91327	3.07136		7.35616	7.77158		8.61251	8.69756		10.5908	10.4459		9.82623	10.0948
19.2		0.615098		1.16587	0.998431		3.91696	3.08931		7.38573	7.77158		8.58978	8.64701		10.5341	10.4157		9.7603	10.0289
19.2083		0.606567		1.15887	0.995639		3.89729	3.10726		7.38573	7.73319		8.56136	8.55939		10.5009	10.4031		9.72311	9.98894
19.2167		0.589505		1.15245	0.99173		3.86162	3.0976		7.37981	7.745		8.47328	8.58298		10.4912	10.4333		9.7265	9.97717
19.225		0.588652		1.14252	0.984471		3.83211	3.09621		7.39164	7.75091		8.3994	8.64701		10.4658	10.4157		9.74171	10.0054
19.2333		0.600595		1.1361	0.983354		3.8112	3.07964		7.36799	7.75091		8.33689	8.67734		10.4404	10.3855		9.71466	10.0125
19.2417		0.60998		1.14194	0.988938		3.79398	3.04512		7.37981	7.7391		8.26585	8.68071		10.3974	10.3201		9.68085	9.95835
19.25		0.626189		1.14602	0.992288		3.78168	3.0175		7.40642	7.74796		8.24312	8.68745		10.3564	10.2798		9.68593	9.8854
19.2583		0.651783		1.14194	0.99508		3.77184	2.99402		7.30885	7.71843		8.29995	8.62679		10.3017	10.2597		9.71804	9.84775
19.2667		0.660314		1.13318	0.983354		3.77676	2.97192		7.18467	7.66528		8.34257	8.53917		10.2646	10.2572		9.72311	9.8101
19.275		0.655195		1.12792	0.977211		3.76816	2.96088		7.10189	7.55898		8.37098	8.51559		10.2314	10.2446		9.7079	9.76775
19.2833		0.635573		1.13026	0.981679		3.75709	2.97331		7.0398	7.49993		8.37382	8.51559		10.2002	10.2094		9.6724	9.73951
19.2917		0.613392		1.12559	0.98112		3.76201	2.98573		7.02206	7.47335		8.34257	8.45493		10.1904	10.1439		9.60986	9.70186
19.3		0.604861		1.11625	0.974419		3.76324	2.98297		7.0191	7.46745		8.29426	8.31676		10.1806	10.0911		9.55408	9.6901
19.3083		0.611686		1.11158	0.961576		3.76078	2.95811		7.03093	7.44678		8.21754	8.25274		10.1416	10.0609		9.51351	9.66421
19.3167		0.614245		1.10749	0.943149		3.75709	2.94016		7.11076	7.44382		8.14935	8.26285		10.0967	10.0559		9.50167	9.69951
19.325		0.610833		1.10691	0.931981		3.73864	2.92773		7.14032	7.46154		8.12946	8.27296		10.0732	10.0684		9.50505	9.72304
19.3333		0.615952		1.1034	0.920254		3.72142	2.88906		7.13441	7.46449		8.11525	8.26285		10.0674	10.0936		9.49491	9.72069
19.3417		0.62363		1.09698	0.925838		3.72511	2.86559		7.12258	7.43792		8.13514	8.22241		10.0635	10.071		9.45941	9.7301
19.35		0.616805		1.09348	0.928072		3.70297	2.84901		7.13145	7.4143		8.14366	8.18197		10.042	10.081		9.40532	9.72775
19.3583		0.626189		1.08823	0.931422		3.67346	2.82278		7.13441	7.39363		8.05558	8.17186		10.04	10.0936		9.36813	9.68774
19.3667		0.627895		1.07888	0.930864		3.63165	2.81725		7.07528	7.37886		7.97602	8.18871		10.0283	10.0357		9.36137	9.61715
19.375		0.62363		1.07713	0.929188		3.59598	2.83382		7.03093	7.36705		7.91351	8.18197		10.0068	9.93004		9.33771	9.53714
19.3833		0.626189		1.08122	0.933656		3.57384	2.85592		6.9511	7.29914		7.92771	8.13479		9.98145	9.83693		9.31573	9.51597
19.3917		0.631308		1.08122	0.934214		3.57384	2.86835		6.9304	7.20465		8.00727	8.05055		9.95606	9.77654		9.25995	9.48538
19.4		0.629602		1.08064	0.920812		3.59967	2.86973		6.9097	7.06588		8.04421	8.03033		9.92286	9.73124		9.22276	9.48773
19.4083		0.62363		1.06079	0.899035		3.61566	2.87249		6.87718	6.99796		8.03285	8.03707		9.87013	9.67588		9.18557	9.46184
19.4167		0.617658		1.03743	0.884516		3.6255	2.87111		6.90083	7.00387		7.91919	8.05392		9.85451	9.65071		9.18557	9.41478
19.425		0.604861		1.03568	0.886191		3.62919	2.83382		6.96588	7.05702		7.83963	8.1011		9.83693	9.66833		9.17543	9.38654
19.4333		0.594624		1.02634	0.896242		3.62919	2.79516		7.01023	7.09836		7.79416	8.15501		9.81545	9.71362		9.17712	9.3536
19.4417		0.587799		1.01817	0.901268		3.61812	2.75925		6.98658	7.13674		7.78848	8.17523		9.80568	9.7866		9.19064	9.30183
19.45		0.585239		1.01642	0.905177		3.6132	2.74268		6.99249	7.15446		7.8169	8.1112		9.81154	9.79415		9.18895	9.28066
19.4583		0.583533		1.00941	0.91802		3.5886	2.73439		6.94518	7.16627		7.8652	8.03707		9.80178	9.76647		9.18557	9.26183
19.4667		0.595477		1.00649	0.922488		3.5763	2.73439		6.88901	7.13969		7.8652	8.01011		9.76858	9.74886		9.18895	9.2383
19.475		0.595477		1.01058	0.911878		3.56647	2.74268		6.85057	7.00977		7.83394	7.97641		9.75491	9.71866		9.19402	9.24771
19.4833		0.58268		1.02459	0.910761		3.53449	2.73577		6.82987	6.90938		7.77427	8.01348		9.72171	9.65071		9.19402	9.23124
19.4917		0.590358		1.03101	0.904619		3.51112	2.72472		6.80326	6.89757		7.7487	8.01348		9.6846	9.56767		9.16529	9.17241
19.5		0.604008		1.02926	0.885074		3.51481	2.70539		6.78257	6.92414		7.71176	8		9.62406	9.52237		9.09598	9.10888
19.5083		0.603155		1.01934	0.868881		3.50989	2.68882		6.78257	6.94777		7.70039	7.96967		9.5518	9.51986		9.01653	9.07123
19.5167		0.619364		1.01116	0.851012		3.49883	2.67501		6.79735	6.97434		7.74018	7.91238		9.47759	9.51986		9.00808	9.09476
19.525		0.622777		0.993648	0.852128		3.50497	2.66534		6.81805	7.03044		7.73733	7.84836		9.42877	9.54754		8.99287	9.1277
19.5333		0.601449		0.976134	0.857712		3.50866	2.65705		6.81509	7.03635		7.63788	7.81466		9.39557	9.50979		8.98441	9.163
19.5417		0.581827		0.973799	0.858271		3.49637	2.63772		6.80031	7.00682		7.57821	7.7877		9.37604	9.46449		8.94892	9.12064
19.55		0.575855		0.988978	0.859388		3.4607	2.61839		6.79144	6.99206		7.61799	7.75063		9.39557	9.4192		8.94046	9.09005
19.5583		0.575855		0.999486	0.867205		3.42135	2.60734		6.71161	6.96844		7.66346	7.76411		9.42291	9.41668		8.9337	9.10653
19.5667		0.579268		1.00065	0.875023		3.40782	2.62115		6.57265	6.97139		7.6663	7.76748		9.44048	9.36887		8.92525	9.11829
19.575		0.591211		0.994816	0.880049		3.39429	2.64601		6.47803	6.97434		7.6805	7.75063		9.44048	9.33615		8.91511	9.13947
19.5833		0.610833		0.991897	0.885633		3.38937	2.66396		6.43664	6.88576		7.67198	7.70345		9.44634	9.3437		8.87961	9.12535
19.5917		0.612539		0.991897	0.887308		3.37215	2.67086		6.43073	6.79422		7.59242	7.64617		9.42877	9.30595		8.83735	9.08299
19.6		0.608274		0.983723	0.872789		3.35863	2.67915		6.46916	6.77651		7.52707	7.59899		9.39557	9.25814		8.80692	9.0124
19.6083		0.615952		0.962122	0.853804		3.36847	2.68744		6.55786	6.78832		7.46455	7.56192		9.37994	9.22291		8.76297	8.97004
19.6167		0.603155		0.944024	0.839285		3.40413	2.6681		6.5963	6.7706		7.41056	7.48104		9.32136	9.19775		8.70719	8.95122
19.625		0.575002		0.928261	0.829234		3.42996	2.64324		6.5756	6.72631		7.36794	7.45072		9.25691	9.17761		8.65648	8.9324
19.6333		0.554527		0.924758	0.82365		3.4275	2.6101		6.56673	6.72336		7.33953	7.48778		9.18465	9.1751		8.62774	8.88533
19.6417		0.55794		0.927094	0.819741		3.4029	2.60043		6.52534	6.75584		7.331	7.51137		9.15145	9.18516		8.61929	8.83592
19.65		0.573296		0.932932	0.817507		3.37338	2.59905		6.46325	6.73812		7.35942	7.51137		9.13387	9.21284		8.63619	8.76768
19.6583		0.568177		0.93877	0.818066		3.35002	2.58524		6.46621	6.7086		7.32816	7.53833		9.12997	9.19775		8.6531	8.76297
19.6667		0.563058		0.948695	0.821974		3.32542	2.56867		6.44551	6.67907		7.27986	7.55181		9.12801	9.16251		8.64465	8.77003
19.675		0.566471		0.956868	0.821416		3.30574	2.55486		6.40707	6.63182		7.24292	7.55181		9.13387	9.1751		8.66662	8.73709
19.6833		0.571589		0.9557	0.819741		3.30574	2.53691		6.32133	6.6082		7.22871	7.56192		9.1163	9.15748		8.67169	8.69238
19.6917		0.570736		0.949278	0.817507		3.33157	2.53		6.2622	6.53734		7.26565	7.54507		9.0538	9.0996		8.67	8.66649
19.7		0.571589		0.937602	0.809689		3.33157	2.53138		6.25037	6.48419		7.31111	7.50463		8.97178	9.03166		8.64803	8.62649
19.7083		0.575002		0.919504	0.794054		3.34141	2.53276		6.26515	6.46942		7.31964	7.46083		8.90929	8.97126		8.58379	8.60061
19.7167		0.563058		0.899071	0.78847		3.33895	2.54105		6.33907	6.44876		7.25428	7.35973		8.86632	8.95868		8.50773	8.61708
19.725		0.539171		0.887394	0.786795		3.32788	2.53553		6.42186	6.48124		7.14062	7.25864		8.87218	8.98636		8.48237	8.61473
19.7333		0.521255		0.876886	0.778977		3.2996	2.50929		6.46916	6.56982		7.03549	7.19461		8.84093	8.98384		8.4773	8.57472
19.7417		0.513577		0.873383	0.773393		3.27254	2.47752		6.46621	6.6643		6.9815	7.19461		8.83898	8.94106		8.45532	8.54649
19.75		0.514431		0.871631	0.770043		3.23319	2.45543		6.47803	6.70564		6.95025	7.22831		8.8546	8.88318		8.42828	8.53237
19.7583		0.532346		0.871631	0.772835		3.18645	2.45405		6.45734	6.71155		6.95877	7.2519		8.8546	8.86557		8.39954	8.57237
19.7667		0.561352		0.876886	0.783444		3.16309	2.43609		6.36568	6.61706		6.99003	7.27885		8.84289	8.86809		8.38602	8.60767
19.775		0.575855		0.883308	0.790145		3.18522	2.4209		6.29176	6.48419		7.0497	7.2957		8.85851	8.86054		8.37926	8.56296
19.7833		0.570736		0.883891	0.794612		3.19752	2.41538		6.2208	6.43694		7.07243	7.30244		8.87218	8.82279		8.3539	8.51825
19.7917		0.551968		0.875134	0.790704		3.20121	2.41952		6.1528	6.43399		7.07243	7.21483		8.90147	8.78001		8.32685	8.45471
19.8		0.534052		0.859371	0.782886		3.20121	2.41952		6.11732	6.41628		7.06675	7.17102		8.87609	8.74226		8.29136	8.39353
19.8083		0.524668		0.84536	0.768367		3.22212	2.42919		6.09071	6.36017		7.07243	7.12721		8.81164	8.68438		8.26769	8.37
19.8167		0.520402		0.838354	0.746031		3.2381	2.41262		6.10845	6.29226		7.07811	7.04297		8.78235	8.63405		8.24402	8.35588
19.825		0.51699		0.832516	0.736538		3.22827	2.37947		6.12915	6.23911		7.01844	7.01938		8.75891	8.63154		8.21867	8.35118
19.8333		0.513577		0.830765	0.734863		3.21474	2.36152		6.16758	6.2273		6.99571	7.01938		8.7882	8.65167		8.18655	8.35353
19.8417		0.499074		0.831348	0.726487		3.20367	2.32561		6.18237	6.30702		6.97298	6.98231		8.78235	8.69445		8.17472	8.34882
19.85		0.48969		0.834267	0.731513		3.20613	2.31042		6.20306	6.37494		6.95309	6.9722		8.74133	8.7171		8.16627	8.32294
19.8583		0.487984		0.839522	0.745473		3.20244	2.30628		6.20011	6.36903		6.91331	6.9722		8.70813	8.73975		8.15105	8.31353
19.8667		0.507606		0.837186	0.752732		3.17538	2.3049		6.12323	6.26569		6.89626	6.95535		8.63392	8.70703		8.13077	8.27353
19.875		0.53064		0.830765	0.750498		3.1348	2.32147		6.09958	6.19777		6.90194	6.98568		8.57924	8.69697		8.15781	8.26176
19.8833		0.553674		0.823175	0.746031		3.11389	2.31595		6.07001	6.1771		6.92751	7.02949		8.57924	8.69193		8.20007	8.23823
19.8917		0.565618		0.823175	0.737097		3.12496	2.28833		6.03749	6.16529		6.98718	7.02949		8.54799	8.6416		8.21191	8.19587
19.9		0.548555		0.822007	0.72537		3.13234	2.27314		5.96949	6.14167		7.0156	6.98231		8.51089	8.55604		8.16627	8.17469
19.9083		0.539171		0.818505	0.718111		3.16063	2.29109		5.96062	6.15939		7.00139	6.91154		8.47573	8.473		8.14936	8.14881
19.9167		0.514431		0.815585	0.71476		3.17784	2.29247		5.98427	6.14758		6.95309	6.88121		8.44839	8.40505		8.11894	8.11822
19.925		0.494809		0.811499	0.709176		3.17169	2.29523		6.00497	6.19187		6.89626	6.86773		8.41519	8.37234		8.09865	8.0994
19.9333		0.494809		0.807996	0.703592		3.15571	2.29799		6.02862	6.21844		6.84511	6.80708		8.37809	8.34969		8.08851	8.11587
19.9417		0.501634		0.801574	0.707501		3.13849	2.27452		6.01088	6.2214		6.71724	6.81045		8.35075	8.36982		8.06484	8.1041
19.95		0.508459		0.803325	0.71141		3.11512	2.24137		5.9961	6.19187		6.64337	6.81382		8.34684	8.4126		8.0378	8.08292
19.9583		0.493956		0.804493	0.714202		3.07823	2.23309		5.9754	6.16529		6.62063	6.82056		8.37418	8.43525		8.02427	8.05939
19.9667		0.475187		0.798071	0.71141		3.05855	2.22066		5.91922	6.14167		6.64905	6.86773		8.4191	8.42015		8.02258	8.06645
19.975		0.484571		0.78406	0.711968		3.04748	2.21651		5.8867	6.121		6.68315	6.92165		8.46206	8.35724		8.01244	8.12999
19.9833		0.50334		0.781724	0.716436		3.02781	2.2248		5.82757	6.04718		6.75703	6.96209		8.46206	8.29181		7.97694	8.15822
19.9917		0.516137		0.789314	0.722578		2.99829	2.23032		5.74182	5.98222		6.77976	6.93176		8.44253	8.23645		7.92116	8.10175
20		0.524668		0.789314	0.723695		2.99829	2.2248		5.67678	5.91431		6.77407	6.86436		8.41715	8.18109		7.87045	8.02645
20.0083		0.528934		0.772967	0.713644		3.01797	2.23309		5.68269	5.8523		6.77407	6.7936		8.36832	8.12572		7.81298	7.96762
20.0167		0.514431		0.753118	0.692983		3.01797	2.24275		5.78617	5.83754		6.73145	6.74979		8.33903	8.11062		7.76903	7.96056
20.025		0.510165		0.740274	0.675672		3.00075	2.25656		5.84531	5.87297		6.63484	6.70598		8.29997	8.08546		7.72846	7.97939
20.0333		0.505046		0.734436	0.677906		2.97984	2.26071		5.88374	5.92022		6.56665	6.68576		8.27068	8.06533		7.73353	7.98409
20.0417		0.50334		0.735019	0.673997		2.97984	2.23723		5.9074	5.93793		6.56665	6.71272		8.27263	8.07288		7.75719	7.96997
20.05		0.495662		0.737355	0.663387		2.96017	2.20547		5.86896	5.97041		6.56949	6.73631		8.24138	8.12572		7.74536	7.93232
20.0583		0.487131		0.740274	0.655011		2.94418	2.17646		5.8187	6.02061		6.55528	6.7262		8.17498	8.19619		7.73015	7.93468
20.0667		0.490543		0.744944	0.656128		2.92081	2.16542		5.76843	6.00289		6.54107	6.66217		8.19451	8.20373		7.73522	7.88762
20.075		0.492249		0.749615	0.667296		2.88392	2.16265		5.69452	5.94679		6.55528	6.62174		8.20623	8.1987		7.78762	7.78643
20.0833		0.492249		0.753118	0.671205		2.87039	2.18061		5.65904	5.88478		6.59222	6.64532		8.18865	8.16347		7.82312	7.75819
20.0917		0.487984		0.754285	0.677906		2.89499	2.18061		5.62652	5.81392		6.58654	6.615		8.12811	8.11314		7.84509	7.7276
20.1		0.486278		0.747279	0.685165		2.92573	2.16956		5.59991	5.76372		6.56665	6.54086		8.06757	8.08546		7.82988	7.69231
20.1083		0.50334		0.736771	0.680139		2.93557	2.14608		5.57921	5.71353		6.53823	6.45324		8.03632	8.09553		7.79945	7.69231
20.1167		0.513577		0.718673	0.66227		2.95033	2.12399		5.62652	5.70467		6.46151	6.42291		8.00312	8.05275		7.74705	7.7276
20.125		0.501634		0.716337	0.645518		2.95279	2.09913		5.68565	5.77553		6.38195	6.39933		7.96602	8.04268		7.70141	7.7276
20.1333		0.498221		0.714002	0.641609		2.94172	2.08394		5.70634	5.89069		6.30807	6.42965		7.96407	8.02255		7.66253	7.70878
20.1417		0.485424		0.69532	0.630441		2.93803	2.11294		5.68269	5.9527		6.25693	6.45324		7.96797	7.9848		7.63548	7.73937
20.15		0.479453		0.684228	0.620948		2.92819	2.10051		5.64721	5.95565		6.21999	6.4465		7.97774	7.96719		7.6321	7.77231
20.1583		0.458978		0.67839	0.618714		2.89499	2.06598		5.63834	5.96451		6.23704	6.49705		8.02265	7.98983		7.60675	7.78643
20.1667		0.439356		0.681892	0.62374		2.87531	2.04389		5.61765	5.97927		6.27682	6.55434		8.05195	8.04268		7.59322	7.79584
20.175		0.447034		0.691233	0.630441		2.87039	2.0287		5.54964	5.93498		6.31944	6.53075		8.0539	8.06533		7.58139	7.81702
20.1833		0.464097		0.696488	0.638259		2.84456	2.03422		5.49938	5.84935		6.3308	6.47683		8.02656	8.00493		7.55266	7.83585
20.1917		0.477746		0.698239	0.643843		2.8212	2.07289		5.49642	5.80506		6.35922	6.4465		7.99727	7.92944		7.53575	7.81232
20.2		0.50334		0.689482	0.642168		2.82612	2.11156		5.5526	5.78144		6.35069	6.37574		7.96992	7.82626		7.51885	7.73231
20.2083		0.511871		0.683644	0.642726		2.83718	2.12813		5.57034	5.74305		6.33365	6.31508		7.93282	7.75077		7.45968	7.65466
20.2167		0.500781		0.677222	0.641609		2.84456	2.09637		5.53782	5.69581		6.30239	6.27801		7.87423	7.6954		7.43771	7.56995
20.225		0.486278		0.663794	0.636583		2.84579	2.07289		5.5526	5.66924		6.27966	6.28475		7.81369	7.6954		7.41911	7.49229
20.2333		0.464097		0.656789	0.621506		2.83227	2.08946		5.59399	5.66924		6.26545	6.29486		7.78244	7.66772		7.39545	7.44523
20.2417		0.443622		0.657372	0.602521		2.83473	2.06184		5.60582	5.67514		6.23135	6.2679		7.78049	7.66772		7.39038	7.47582
20.25		0.434237		0.662627	0.585768		2.80767	2.01903		5.64721	5.65152		6.15747	6.26453		7.7883	7.67779		7.39207	7.45229
20.2583		0.434237		0.667881	0.595261		2.78307	1.99003		5.64426	5.66333		6.11485	6.2679		7.79611	7.69792		7.41066	7.41464
20.2667		0.432531		0.668465	0.605871		2.75479	1.98727		5.56443	5.66628		6.12906	6.31508		7.81564	7.72812		7.41235	7.44288
20.275		0.430825		0.66321	0.618714		2.72896	1.97484		5.49051	5.66628		6.1319	6.35552		7.84298	7.71805		7.39376	7.49935
20.2833		0.429972		0.657956	0.628766		2.7265	1.9486		5.40181	5.59246		6.16032	6.32856		7.81955	7.67779		7.39376	7.49465
20.2917		0.447887		0.656789	0.633233		2.74003	1.93203		5.3545	5.48321		6.18589	6.28812		7.76487	7.66772		7.41066	7.44758
20.3		0.473481		0.645696	0.624299		2.73757	1.93065		5.28946	5.40644		6.17736	6.2679		7.70628	7.64508		7.39545	7.39582
20.3083		0.476893		0.643945	0.615922		2.75602	1.92926		5.27763	5.34739		6.17452	6.20051		7.68284	7.5872		7.38193	7.31581
20.3167		0.46495		0.634604	0.615922		2.79414	1.93617		5.29833	5.31196		6.15747	6.123		7.66722	7.57965		7.35488	7.25934
20.325		0.446181		0.615338	0.607546		2.79783	1.94031		5.28059	5.3031		6.05234	6.07582		7.61644	7.58468		7.32445	7.21933
20.3333		0.420587		0.6095	0.588002		2.78307	1.94446		5.27172	5.34148		5.93868	6.07245		7.59691	7.53687		7.28557	7.20521
20.3417		0.417175		0.6095	0.584093		2.772	1.9486		5.27172	5.38873		5.91311	6.07245		7.57739	7.53687		7.22979	7.21227
20.35		0.415469		0.61417	0.581301		2.73511	1.94169		5.22145	5.39168		5.95289	6.12637		7.60473	7.5117		7.20613	7.24522
20.3583		0.421441		0.620592	0.587444		2.71297	1.91822		5.2185	5.42121		5.97278	6.11963		7.62621	7.47899		7.23148	7.26404
20.3667		0.434237		0.625263	0.595261		2.69576	1.88645		5.1978	5.45369		5.98983	6.0893		7.61058	7.42362		7.25853	7.28993
20.375		0.441062		0.628766	0.602521		2.69576	1.88507		5.15936	5.47731		5.99551	6.03201		7.62816	7.36826		7.26191	7.29228
20.3833		0.43765		0.625847	0.600845		2.71051	1.90717		5.14458	5.48026		5.97846	5.98821		7.64183	7.31793		7.27543	7.25228
20.3917		0.435944		0.617089	0.600845		2.71789	1.9265		5.14458	5.44188		5.95289	5.95788		7.66917	7.328		7.26191	7.21463
20.4		0.439356		0.605413	0.604196		2.71543	1.93617		5.15641	5.4153		5.933	5.97136		7.67503	7.328		7.22134	7.21698
20.4083		0.438503		0.596072	0.605313		2.71666	1.93617		5.15345	5.37101		5.93016	5.93766		7.64574	7.32548		7.16725	7.19345
20.4167		0.447034		0.586731	0.593028		2.71297	1.9555		5.15936	5.29424		5.95857	5.877		7.57153	7.29025		7.10977	7.16992
20.425		0.44874		0.581477	0.57125		2.71051	1.95689		5.18597	5.26176		5.94436	5.8096		7.49146	7.26257		7.03033	7.13227
20.4333		0.439356		0.576806	0.567341		2.7019	1.91269		5.17415	5.27652		5.8989	5.74558		7.45826	7.26509		6.98469	7.08521
20.4417		0.423147		0.580893	0.57125		2.68838	1.88093		5.15049	5.26471		5.83923	5.75232		7.43873	7.30032		6.97792	7.05932
20.45		0.400113		0.586147	0.563432		2.68223	1.83536		5.17415	5.25881		5.78808	5.77591		7.4192	7.328		7.02864	7.06403
20.4583		0.389875		0.587315	0.558965		2.65517	1.80359		5.17415	5.26176		5.73694	5.77254		7.41139	7.33806		7.07428	7.04285
20.4667		0.384756		0.590234	0.559523		2.61213	1.79116		5.1771	5.26176		5.73978	5.76917		7.44654	7.35316		7.07935	7.01226
20.475		0.380491		0.594321	0.561757		2.57646	1.81602		5.15049	5.23518		5.72557	5.7658		7.47388	7.36575		7.06075	6.93931
20.4833		0.388169		0.598991	0.560082		2.54941	1.82293		5.05884	5.2027		5.72273	5.74558		7.49536	7.34058		7.05906	6.91578
20.4917		0.405231		0.605997	0.551706		2.51251	1.8105		5.02336	5.15251		5.75683	5.67481		7.4895	7.30787		7.03709	6.92049
20.5		0.418881		0.605997	0.547238		2.51374	1.82155		5.0411	5.11412		5.81081	5.64785		7.44654	7.27515		7.02864	6.88284
20.5083		0.418028		0.596072	0.550589		2.52604	1.8395		5.04701	5.08755		5.90174	5.66133		7.38014	7.22734		7.02694	6.82636
20.5167		0.419734		0.586147	0.54668		2.5408	1.85055		5.05292	5.07278		5.9813	5.73547		7.30788	7.18204		7.01511	6.80283
20.525		0.416322		0.56513	0.537745		2.54572	1.84088		5.07658	5.0846		5.97278	5.6984		7.24734	7.17449		6.95933	6.7746
20.5333		0.400966		0.541194	0.526577		2.53588	1.82431		5.08545	5.10526		5.89606	5.64111		7.20047	7.15436		6.92721	6.79342
20.5417		0.380491		0.535939	0.524344		2.52727	1.82293		5.11501	5.09936		5.81366	5.62089		7.16922	7.15688		6.91031	6.81225
20.55		0.368547		0.533604	0.526019		2.5285	1.77735		5.13867	5.12889		5.73409	5.6647		7.17313	7.12416		6.89848	6.82636
20.5583		0.382197		0.534188	0.523227		2.53465	1.73592		5.13571	5.13479		5.67442	5.69166		7.17117	7.08893		6.86805	6.82166
20.5667		0.394994		0.526015	0.526019		2.52973	1.72626		5.05588	5.14365		5.65169	5.67818		7.17899	7.08642		6.83424	6.81695
20.575		0.401819		0.516674	0.534953		2.51497	1.69864		5.00266	5.09345		5.63464	5.59393		7.21609	7.08642		6.80719	6.83578
20.5833		0.408644		0.518425	0.528811		2.48915	1.6793		4.88439	5.04621		5.60623	5.52317		7.25906	7.06125		6.78353	6.88284
20.5917		0.417175		0.526598	0.532161		2.46332	1.69173		4.78683	4.9783		5.59202	5.4861		7.2903	6.98072		6.76493	6.90402
20.6		0.429119		0.535939	0.536629		2.45348	1.70002		4.74248	4.93105		5.59486	5.49958		7.28835	6.88258		6.74127	6.82636
20.6083		0.439356		0.537691	0.534953		2.44118	1.70002		4.71882	4.88381		5.58634	5.50969		7.25124	6.8096		6.73113	6.75106
20.6167		0.429972		0.524263	0.531603		2.43872	1.71659		4.71291	4.83657		5.5835	5.50969		7.22195	6.79954		6.7007	6.73459
20.625		0.423147		0.5085	0.522669		2.43135	1.72764		4.76022	4.8218		5.5835	5.44566		7.17117	6.8096		6.67872	6.70636
20.6333		0.415469		0.495656	0.518201		2.44733	1.69864		4.85483	4.88086		5.56361	5.44229		7.12821	6.81715		6.6838	6.69694
20.6417		0.400966		0.497408	0.510384		2.45102	1.68621		4.92283	4.97239		5.49541	5.47599		7.10282	6.82722		6.66013	6.72047
20.65		0.394141		0.514338	0.496982		2.45348	1.6503		4.98196	4.98125		5.46131	5.56361		7.08525	6.84232		6.64154	6.7393
20.6583		0.392435		0.529518	0.500891		2.46824	1.61301		4.96127	4.94286		5.467	5.60741		7.05205	6.85238		6.62801	6.70165
20.6667		0.383903		0.533604	0.495307		2.46701	1.60197		4.93761	4.92515		5.44426	5.55687		7.00908	6.8247		6.63816	6.67577
20.675		0.383903		0.530685	0.488606		2.44487	1.58816		4.89918	4.88972		5.43858	5.51643		7.00322	6.81967		6.66013	6.64517
20.6833		0.389875		0.527182	0.496423		2.4129	1.60059		4.77796	4.872		5.43574	5.50632		7.04423	6.83728		6.6838	6.58399
20.6917		0.3967		0.525431	0.503124		2.37354	1.61301		4.69517	4.86609		5.43574	5.46925		7.054	6.8247		6.70239	6.55811
20.7		0.398406		0.524263	0.502566		2.35387	1.60611		4.64786	4.88381		5.44711	5.45914		7.04033	6.7945		6.73113	6.52517
20.7083		0.392435		0.52835	0.495865		2.34403	1.61854		4.60647	4.89267		5.40448	5.45914		6.99932	6.76431		6.7531	6.48987
20.7167		0.377078		0.521344	0.474087		2.36002	1.65168		4.61534	4.88086		5.39312	5.44566		6.95635	6.75424		6.74972	6.47575
20.725		0.371107		0.503246	0.451751		2.36862	1.66411		4.60351	4.90153		5.41585	5.36142		6.93878	6.72656		6.73113	6.47575
20.7333		0.380491		0.492154	0.444492		2.37723	1.68068		4.65082	4.96058		5.39028	5.27717		6.9251	6.68126		6.69732	6.48046
20.7417		0.381344		0.486315	0.444492		2.39076	1.68483		4.69813	4.9842		5.34197	5.23336		6.89581	6.67875		6.65844	6.4381
20.75		0.376225		0.482229	0.441141		2.39568	1.66825		4.72769	4.99011		5.27378	5.21651		6.85285	6.71146		6.62463	6.41928
20.7583		0.361722		0.488651	0.439466		2.39937	1.63373		4.72474	4.98125		5.23115	5.22662		6.81574	6.72404		6.57223	6.46869
20.7667		0.362575		0.490986	0.441141		2.376	1.60749		4.72769	4.91629		5.22831	5.25695		6.81769	6.70139		6.54687	6.49693
20.775		0.363429		0.483396	0.439466		2.34403	1.57849		4.67447	4.88086		5.25957	5.25358		6.82746	6.66868		6.53335	6.53929
20.7833		0.35831		0.478726	0.4484		2.33173	1.56468		4.62125	4.90153		5.30219	5.25695		6.84894	6.64855		6.50969	6.59105
20.7917		0.363429		0.482813	0.465153		2.32927	1.57158		4.60351	4.8779		5.3164	5.26032		6.88214	6.60325		6.49278	6.60282
20.8		0.381344		0.490402	0.474646		2.31082	1.58816		4.57986	4.80409		5.31924	5.26032		6.91729	6.52021		6.49954	6.58399
20.8083		0.393288		0.497992	0.472412		2.31082	1.59506		4.52368	4.75389		5.27946	5.24684		6.92706	6.46988		6.48433	6.51811
20.8167		0.397553		0.489235	0.472412		2.29976	1.59506		4.48525	4.69484		5.29651	5.17607		6.91729	6.4271		6.4539	6.43575
20.825		0.404378		0.469385	0.459569		2.29853	1.5923		4.4882	4.65054		5.30219	5.07498		6.89386	6.412		6.42348	6.39104
20.8333		0.403525		0.461795	0.450634		2.29976	1.58816		4.44385	4.59149		5.29367	5.0615		6.8548	6.40948		6.40488	6.38633
20.8417		0.381344		0.461795	0.440583		2.29115	1.56744		4.45568	4.57968		5.25673	5.08172		6.81574	6.39187		6.39643	6.37927
20.85		0.364282		0.460044	0.432765		2.30099	1.55777		4.50003	4.57377		5.23115	5.08846		6.79816	6.38432		6.36431	6.3581
20.8583		0.353191		0.462963	0.432207		2.31574	1.55087		4.54142	4.56196		5.19137	5.10868		6.82355	6.42961		6.33896	6.35574
20.8667		0.360016		0.468217	0.437232		2.30959	1.5343		4.56508	4.55015		5.18001	5.14575		6.80402	6.49756		6.33896	6.36751
20.875		0.382197		0.481645	0.446167		2.29976	1.53844		4.58873	4.59444		5.20274	5.16259		6.78059	6.55544		6.37615	6.33692
20.8833		0.393288		0.492737	0.449517		2.30713	1.52187		4.54142	4.65645		5.19421	5.19966		6.75129	6.5655		6.42517	6.32045
20.8917		0.404378		0.495073	0.451192		2.30959	1.48872		4.4882	4.58263		5.17432	5.19966		6.69661	6.55544		6.4539	6.28515
20.9		0.416322		0.49157	0.451192		2.2973	1.47768		4.45568	4.52062		5.16296	5.1727		6.64193	6.50762		6.47757	6.2828
20.9083		0.418028		0.47931	0.4484		2.27516	1.48458		4.43498	4.51472		5.16864	5.14575		6.5892	6.47994		6.49954	6.27338
20.9167		0.419734		0.468217	0.4417		2.26409	1.48458		4.40542	4.55901		5.14591	5.13564		6.55795	6.43465		6.50292	6.2122
20.925		0.400966		0.463547	0.437232		2.28992	1.48734		4.38472	4.5472		5.14591	5.10868		6.5228	6.43465		6.48771	6.18161
20.9333		0.399259		0.451871	0.427181		2.3305	1.47215		4.37585	4.53539		5.18569	5.05813		6.5228	6.42961		6.43193	6.16279
20.9417		0.380491		0.443113	0.416571		2.35756	1.48044		4.40542	4.57673		5.15443	4.99747		6.52475	6.412		6.38629	6.10867
20.95		0.350632		0.434356	0.407078		2.36125	1.49701		4.4409	4.5974		5.12034	4.9941		6.51304	6.46233		6.35417	6.10161
20.9583		0.33101		0.424431	0.40987		2.3428	1.49425		4.44681	4.62988		5.08056	5.00084		6.51889	6.50259		6.32543	6.11102
20.9667		0.324185		0.423848	0.413779		2.30713	1.46663		4.49412	4.6535		5.07487	5.03791		6.50327	6.51769		6.30684	6.17455
20.975		0.333569		0.427934	0.426064		2.27639	1.44039		4.49707	4.68007		5.12034	5.00421		6.49741	6.48246		6.29839	6.22397
20.9833		0.335276		0.432605	0.437232		2.25548	1.41967		4.43794	4.6535		5.14023	4.95366		6.53647	6.39942		6.28317	6.21926
20.9917		0.342101		0.433189	0.446167		2.2358	1.43072		4.32559	4.53834		5.16012	4.87279		6.57358	6.30379		6.27979	6.20044
21		0.348925		0.43961	0.451751		2.22228	1.44453		4.26645	4.42909		5.14591	4.80539		6.60092	6.27359		6.30684	6.16514
21.0083		0.352338		0.4472	0.45566		2.23089	1.45144		4.18662	4.3848		5.1317	4.77506		6.60678	6.25346		6.2967	6.15102
21.0167		0.35831		0.443697	0.456777		2.25179	1.45696		4.17184	4.37004		5.08908	4.74473		6.58139	6.23584		6.2967	6.13455
21.025		0.360016		0.426767	0.453985		2.27639	1.43625		4.18071	4.38185		5.05498	4.76832		6.5228	6.23836		6.2781	6.09925
21.0333		0.371107		0.412171	0.440583		2.29361	1.44453		4.23393	4.40547		5.02373	4.76495		6.50522	6.26101		6.24091	6.05219
21.0417		0.377932		0.396992	0.422155		2.29607	1.45696		4.27532	4.40842		4.97258	4.72789		6.50913	6.27862		6.20711	6.03807
21.05		0.37196		0.382981	0.411546		2.29115	1.45006		4.28715	4.44976		4.92712	4.75484		6.47788	6.30379		6.18513	6.06631
21.0583		0.365135		0.373056	0.398702		2.28746	1.41139		4.24871	4.47929		4.92996	4.84246		6.42515	6.3516		6.18851	6.07102
21.0667		0.348072		0.374224	0.387534		2.26163	1.38101		4.19549	4.48814		4.93564	4.86268		6.40172	6.39942		6.19865	6.0569
21.075		0.342954		0.389403	0.388093		2.25179	1.36996		4.16593	4.42614		4.88734	4.89638		6.38805	6.36419		6.2088	6.02866
21.0833		0.342101		0.406333	0.398144		2.25056	1.36581		4.18071	4.36118		4.85608	4.89301		6.38219	6.32895		6.2088	5.99807
21.0917		0.349779		0.420345	0.400936		2.24441	1.38377		4.19549	4.30803		4.90723	4.86605		6.39391	6.32644		6.20373	5.96277
21.1		0.364282		0.427934	0.409312		2.24564	1.40724		4.23393	4.29031		4.94701	4.87616		6.4232	6.32392		6.18175	5.92748
21.1083		0.377078		0.420928	0.421039		2.24441	1.40172		4.18367	4.2283		4.94701	4.87616		6.43492	6.29876		6.19189	5.89453
21.1167		0.393288		0.412171	0.423272		2.25056	1.37548		4.19549	4.21354		4.94701	4.88964		6.43687	6.26856		6.18682	5.84982
21.125		0.388169		0.406917	0.410429		2.27393	1.37548		4.21915	4.24897		4.93848	4.83235		6.41929	6.20816		6.1733	5.81217
21.1333		0.394994		0.405166	0.392001		2.29238	1.38791		4.22802	4.26669		4.94132	4.70093		6.38219	6.13015		6.16485	5.78629
21.1417		0.378785		0.402247	0.38195		2.31574	1.41415		4.25758	4.31393		4.93564	4.65375		6.32165	6.1377		6.1378	5.80747
21.15		0.359163		0.401079	0.378041		2.3428	1.4252		4.25758	4.39956		4.91291	4.64027		6.30212	6.1528		6.11752	5.84041
21.1583		0.335276		0.395241	0.38195		2.36002	1.40586		4.28715	4.49996		4.92996	4.62342		6.30407	6.16538		6.1209	5.9063
21.1667		0.325038		0.3859	0.382508		2.37231	1.38377		4.3108	4.50586		4.91575	4.68745		6.30407	6.17797		6.12935	5.96983
21.175		0.335276		0.387067	0.389209		2.37231	1.35062		4.29602	4.46157		4.87029	4.76832		6.30993	6.16538		6.11752	6.03101
21.1833		0.339541		0.400495	0.389768		2.34034	1.34096		4.27828	4.39366		4.82482	4.82898		6.34704	6.1377		6.08033	6.04749
21.1917		0.347219		0.401079	0.388651		2.30959	1.34648		4.2221	4.34346		4.84471	4.83572		6.36852	6.1377		6.07526	6.0216
21.2		0.353191		0.395241	0.386417		2.29607	1.34234		4.1541	4.28736		4.8504	4.80202		6.38219	6.10247		6.10737	6.00748
21.2083		0.379638		0.392322	0.398702		2.28869	1.33819		4.08018	4.29031		4.86745	4.75147		6.3861	6.03201		6.12259	5.99572
21.2167		0.3967		0.402247	0.412104		2.30467	1.32715		4.05062	4.30508		4.92143	4.67397		6.38219	5.97916		6.10568	5.96277
21.225		0.403525		0.406917	0.418805		2.33788	1.32024		4.02992	4.29326		4.98395	4.6706		6.37242	5.9691		6.07357	5.88277
21.2333		0.394141		0.396408	0.414338		2.36494	1.33405		4.05653	4.24897		4.97542	4.64027		6.34118	5.96658		6.04483	5.83571
21.2417		0.376225		0.392906	0.403728		2.40429	1.35891		4.08314	4.26078		4.95553	4.6032		6.3529	5.9842		6.01271	5.84982
21.25		0.35575		0.393489	0.389209		2.40921	1.35891		4.11271	4.24012		4.95553	4.6032		6.39391	6.01691		6.00764	5.82159
21.2583		0.336982		0.398744	0.380833		2.40675	1.3741		4.11862	4.18992		4.88734	4.6032		6.37047	6.04459		6.00426	5.81453
21.2667		0.343807		0.404582	0.3786		2.41659	1.36443		4.12158	4.20173		4.8646	4.65375		6.30602	6.10247		5.98905	5.77923
21.275		0.345513		0.406917	0.376366		2.4252	1.35891		4.17775	4.19287		4.85324	4.73799		6.29431	6.14777		5.9975	5.71334
21.2833		0.345513		0.408085	0.372457		2.41782	1.35339		4.21028	4.25193		4.8163	4.80202		6.29431	6.14777		5.99919	5.68511
21.2917		0.368547		0.402247	0.367431		2.43258	1.352		4.2221	4.29917		4.82766	4.82224		6.27673	6.12764		5.9975	5.69687
21.3		0.373666		0.394657	0.376366		2.44979	1.33129		4.20732	4.26964		4.79641	4.77169		6.25525	6.10247		6.0144	5.73452
21.3083		0.365135		0.393489	0.382508		2.47316	1.29953		4.15114	4.2283		4.82482	4.71441		6.224	6.08234		6.00595	5.76747
21.3167		0.367694		0.388235	0.383625		2.4953	1.294		4.08905	4.23126		4.92143	4.68071		6.18494	6.05969		6.00595	5.7957
21.325		0.380491		0.386484	0.394235		2.50759	1.31748		4.07131	4.28736		5.00384	4.6369		6.17127	6.08989		6.04652	5.75805
21.3333		0.381344		0.392322	0.389209		2.50759	1.32991		4.08018	4.3287		5.00952	4.60657		6.19861	6.1226		6.06173	5.70629
21.3417		0.378785		0.381813	0.383625		2.49653	1.31334		4.11862	4.37299		4.98963	4.53917		6.19471	6.13267		6.05497	5.70629
21.35		0.376225		0.367218	0.381392		2.50513	1.30367		4.17184	4.40842		4.94132	4.47852		6.16346	6.11757		6.05497	5.76982
21.3583		0.376225		0.360212	0.373574		2.51005	1.31196		4.23689	4.42909		4.92143	4.48526		6.16346	6.11757		6.03807	5.84512
21.3667		0.373666		0.363131	0.369665		2.5285	1.31334		4.22506	4.42614		4.94132	4.53917		6.17518	6.15532		6.02285	5.89453
21.375		0.3694		0.369553	0.379716		2.56417	1.30229		4.17184	4.41137		4.95269	4.54928		6.18299	6.16538		6.01609	5.91571
21.3833		0.361722		0.377726	0.385859		2.59122	1.30505		4.09497	4.3907		4.96406	4.64027		6.22205	6.13015		6.02116	5.88277
21.3917		0.360869		0.378894	0.380275		2.59368	1.29538		4.08018	4.40547		4.9669	4.72115		6.2572	6.09995		6.01778	5.85688
21.4		0.368547		0.387651	0.382508		2.60352	1.29262		4.05653	4.40252		5.00384	4.75484		6.29431	6.08989		6.01778	5.871
21.4083		0.38561		0.387651	0.386417		2.62074	1.30505		4.02105	4.37004		5.01236	4.77506		6.32555	6.07982		6.00088	5.83571
21.4167		0.401819		0.387651	0.393677		2.61951	1.31748		4.00627	4.32279		5.00668	4.79528		6.35485	6.03201		5.97214	5.80512
21.425		0.421441		0.377143	0.394793		2.62074	1.34234		4.03288	4.24307		5.06919	4.75147		6.3568	6.00433		5.93326	5.79806
21.4333		0.43509		0.366634	0.389768		2.63918	1.37824		4.05653	4.13972		5.03509	4.68408		6.32751	5.99678		5.89777	5.79806
21.4417		0.43765		0.368969	0.379158		2.67116	1.38653		4.06836	4.13972		4.97258	4.62679		6.28064	5.99678		5.88424	5.78394
21.45		0.419734		0.370721	0.370782		2.68592	1.39482		4.05653	4.2224		4.94701	4.60657		6.2572	6.01439		5.9096	5.7557
21.4583		0.405231		0.377726	0.373016		2.71297	1.39205		4.07131	4.24307		4.92996	4.65375		6.27282	6.06976		5.94848	5.75335
21.4667		0.401819		0.375975	0.372457		2.75356	1.36443		4.08018	4.25488		4.91859	4.69419		6.31188	6.13015		5.97214	5.72746
21.475		0.395847		0.37831	0.369107		2.79045	1.37962		4.13045	4.29622		4.92143	4.73799		6.30798	6.20061		5.99243	5.71099
21.4833		0.400113		0.387067	0.372457		2.81013	1.37548		4.15114	4.33165		4.92143	4.77506		6.30602	6.25849		6.00595	5.74393
21.4917		0.398406		0.39816	0.380275		2.82366	1.35062		4.13045	4.3848		4.89018	4.80539		6.30798	6.26101		5.99412	5.7557
21.5		0.393288		0.408668	0.385301		2.82612	1.33129		4.10679	4.41433		4.9328	4.8492		6.29821	6.24591		6.00595	5.76747
21.5083		0.389022		0.411588	0.381392		2.8212	1.33681		4.08905	4.43795		4.96974	4.85594		6.26892	6.23584		6.04821	5.75335
21.5167		0.393288		0.413923	0.376924		2.8335	1.33681		4.06836	4.435		4.98963	4.87953		6.23377	6.24843		6.09723	5.74864
21.525		0.403525		0.412755	0.373574		2.86424	1.34924		4.07723	4.41137		5.02657	4.8829		6.24744	6.23836		6.09216	5.75805
21.5333		0.417175		0.405749	0.373574		2.90359	1.352		4.07723	4.37299		5.0834	4.84583		6.22791	6.18803		6.07695	5.74158
21.5417		0.428266		0.404582	0.372457		2.95525	1.34786		4.10088	4.3287		5.14307	4.8155		6.224	6.17042		6.05666	5.71099
21.55		0.424		0.403414	0.36799		3.01182	1.36996		4.1541	4.32574		5.13454	4.80876		6.23181	6.18803		6.03638	5.72276
21.5583		0.424		0.396408	0.368548		3.05363	1.38515		4.13636	4.32574		5.12602	4.8155		6.23963	6.19306		6.03638	5.77688
21.5667		0.414616		0.398744	0.383067		3.09791	1.37686		4.14819	4.34051		5.0976	4.82561		6.23181	6.20061		6.03131	5.81217
21.575		0.415469		0.399911	0.394235		3.10897	1.3741		4.18958	4.3907		5.10613	4.82561		6.27087	6.1981		6.03638	5.81453
21.5833		0.426559		0.406333	0.398144		3.10282	1.39343		4.22506	4.41137		5.0834	4.87616		6.31579	6.1981		6.07695	5.82629
21.5917		0.441915		0.411588	0.400936		3.09176	1.41553		4.19254	4.39366		5.08056	4.87279		6.3529	6.22326		6.13273	5.86394
21.6		0.447887		0.420345	0.404845		3.09299	1.44867		4.17184	4.41137		5.05498	4.87616		6.37633	6.22578		6.14456	5.89924
21.6083		0.446181		0.431437	0.40652		3.11389	1.48734		4.16297	4.435		5.07203	4.94019		6.40953	6.20565		6.12259	5.91806
21.6167		0.44874		0.441946	0.411546		3.14341	1.50115		4.14227	4.42023		5.0976	4.94356		6.42125	6.2283		6.09554	5.90395
21.625		0.458125		0.437275	0.410429		3.1926	1.48044		4.14819	4.37594		5.14875	4.89301		6.41148	6.24339		6.08202	5.8663
21.6333		0.467509		0.436108	0.399261		3.22458	1.49149		4.21028	4.31984		5.18569	4.87616		6.41734	6.30631		6.07526	5.82159
21.6417		0.486278		0.437859	0.392001		3.26393	1.52601		4.27237	4.31689		5.19137	4.88627		6.41539	6.36419		6.06849	5.79335
21.65		0.486278		0.429686	0.389768		3.3205	1.53015		4.31967	4.36118		5.19137	4.8155		6.44078	6.37677		6.03976	5.77923
21.6583		0.476893		0.416258	0.391443		3.35863	1.51911		4.39063	4.44976		5.17432	4.77843		6.45835	6.44471		6.06849	5.78394
21.6667		0.472628		0.403998	0.397027		3.38445	1.50668		4.42907	4.51767		5.12034	4.80876		6.48765	6.50762		6.11752	5.77923
21.675		0.46239		0.403414	0.405962		3.39798	1.48872		4.41133	4.57673		5.08624	4.83909		6.52475	6.50259		6.15132	5.75335
21.6833		0.464097		0.414507	0.412104		3.41643	1.46939		4.40542	4.60035		5.11465	4.92334		6.50718	6.49504		6.16992	5.75805
21.6917		0.475187		0.429102	0.418805		3.43242	1.46248		4.46455	4.62397		5.18001	5.03454		6.47593	6.50511		6.20034	5.77923
21.7		0.484571		0.439027	0.425506		3.4361	1.47353		4.44977	4.62397		5.27093	5.10531		6.47007	6.52524		6.23077	5.84747
21.7083		0.494809		0.44253	0.432765		3.4484	1.5053		4.40837	4.6033		5.29651	5.13901		6.44468	6.51769		6.23584	5.85218
21.7167		0.493103		0.446616	0.440024		3.46193	1.52463		4.38472	4.60921		5.28514	5.18281		6.43687	6.50762		6.2426	5.82629
21.725		0.50334		0.450119	0.447284		3.49514	1.55639		4.41724	4.61806		5.29651	5.17607		6.43297	6.52776		6.24768	5.83806
21.7333		0.505046		0.457709	0.445608		3.53695	1.57711		4.39359	4.60921		5.34197	5.11879		6.40172	6.53531		6.27303	5.90865
21.7417		0.504193		0.452454	0.439466		3.58491	1.5923		4.34628	4.63283		5.40733	5.0952		6.35875	6.55041		6.31022	5.91101
21.75		0.499927		0.450119	0.429973		3.62919	1.60611		4.36994	4.68598		5.43574	5.08846		6.34313	6.54789		6.31867	5.88512
21.7583		0.483718		0.451287	0.426064		3.65624	1.60749		4.42907	4.73913		5.44711	5.08509		6.33727	6.53027		6.32205	5.85453
21.7667		0.470068		0.464714	0.421039		3.67715	1.5923		4.51186	4.79228		5.45279	5.10194		6.36461	6.56047		6.31698	5.87571
21.775		0.46495		0.469385	0.425506		3.7042	1.57711		4.53551	4.83657		5.44711	5.16259		6.41148	6.58312		6.31529	5.95101
21.7833		0.468362		0.458876	0.430531		3.71896	1.56606		4.53551	4.80704		5.47552	5.25021		6.45445	6.61583		6.34403	6.0216
21.7917		0.475187		0.452454	0.443375		3.72511	1.56744		4.52073	4.79523		5.50678	5.35131		6.49351	6.63848		6.35079	6.06396
21.8		0.488837		0.464714	0.449517		3.73495	1.58125		4.55029	4.8218		5.49257	5.39848		6.5228	6.66365		6.31698	6.08278
21.8083		0.511018		0.478142	0.442816		3.7534	1.55501		4.53255	4.87495		5.49825	5.39511		6.57944	6.65358		6.27979	6.09925
21.8167		0.528934		0.492737	0.438908		3.75955	1.54258		4.55029	4.89562		5.55224	5.36479		6.62826	6.62338		6.28825	6.11808
21.825		0.540877		0.49624	0.450634		3.78168	1.5412		4.53551	4.9222		5.59486	5.3412		6.66341	6.59067		6.27472	6.12984
21.8333		0.546849		0.486899	0.450634		3.82596	1.56054		4.55916	4.95172		5.61475	5.3412		6.66341	6.60577		6.25951	6.11573
21.8417		0.54429		0.477558	0.439466		3.85424	1.5702		4.6183	4.9281		5.62896	5.33783		6.62631	6.641		6.2426	6.0969
21.85		0.535758		0.468801	0.429415		3.8813	1.58678		4.63012	4.93105		5.63748	5.34457		6.57748	6.63848		6.24429	6.07808
21.8583		0.537465		0.469969	0.414896		3.91942	1.61854		4.64195	4.9222		5.5835	5.385		6.58334	6.6561		6.25275	6.09925
21.8667		0.553674		0.47931	0.414896		3.95017	1.66135		4.73361	4.95763		5.54087	5.45914		6.61264	6.71901		6.26965	6.10631
21.875		0.564764		0.492154	0.421597		3.97599	1.67516		4.78978	4.94286		5.55508	5.49621		6.63412	6.77941		6.31698	6.11102
21.8833		0.580121		0.5085	0.435557		3.97353	1.66135		4.81639	4.95763		5.56645	5.52991		6.62435	6.77689		6.33558	6.12279
21.8917		0.601449		0.523679	0.44505		3.95878	1.65583		4.81048	5.01964		5.56076	5.57035		6.61849	6.78947		6.37107	6.12279
21.9		0.616805		0.534772	0.458452		3.96862	1.66411		4.80457	5.06688		5.57497	5.60404		6.62045	6.85238		6.42179	6.16043
21.9083		0.628748		0.547616	0.476321		3.98829	1.70692		4.72769	5.08755		5.60339	5.64111		6.64388	6.83225		6.43362	6.20514
21.9167		0.627895		0.554038	0.480788		4.01166	1.76078		4.6863	5.07574		5.64317	5.6647		6.62826	6.81464		6.41333	6.22867
21.925		0.644958		0.551702	0.477438		4.01904	1.78564		4.69813	5.06983		5.74262	5.67144		6.60678	6.80709		6.40826	6.24044
21.9333		0.650076		0.542945	0.471295		4.02888	1.78702		4.73952	5.07574		5.80797	5.65122		6.57944	6.79702		6.4201	6.23338
21.9417		0.647517		0.538859	0.470737		4.06208	1.77735		4.78091	5.10526		5.82786	5.63437		6.59311	6.78947		6.41333	6.22632
21.95		0.633867		0.544697	0.473529		4.08791	1.77321		4.78091	5.19089		5.84775	5.60741		6.64974	6.81464		6.39981	6.2475
21.9583		0.626189		0.546448	0.481905		4.10881	1.78012		4.78387	5.27357		5.85628	5.59056		6.65365	6.85238		6.40319	6.25456
21.9667		0.632161		0.537691	0.484697		4.11742	1.79393		4.84004	5.31491		5.89038	5.62426		6.63802	6.85993		6.41671	6.29692
21.975		0.633867		0.525431	0.486372		4.11865	1.80912		4.911	5.32672		5.88185	5.66807		6.66341	6.83728		6.42686	6.33692
21.9833		0.627042		0.51609	0.485255		4.10635	1.82845		4.97309	5.30605		5.8648	5.70851		6.72005	6.86245		6.40995	6.36516
21.9917		0.615952		0.521344	0.490281		4.11373	1.83674		5.01449	5.30014		5.8307	5.73547		6.79231	6.8851		6.38967	6.36986
22		0.613392		0.530685	0.503683		4.14571	1.85331		4.97605	5.32377		5.84775	5.78265		6.83722	6.86748		6.39643	6.37221

## Sheet: 4C
		Percent of activity
Heparin concentration (M)		PAD4 WT														PAD48										PAD4435										PAD48/435										PAD459/60/61/81/91
5e-07		57.727	62.6499	62.4254	57.2464	72.0542	66.4881	57.9633	91.825	73.1513	64.4296	80.5469	90.4551	80.9433		18.2029	18.4207	17.1142	10.3077	6.99116	8.6856	10.1768	7.94584	9.54705		9.82088	11.8592	12.4151	10.0569	11.9694	12.7663	9.93039	14.8316	17.815		2.35546	2.35546	2.14133	0.574322	0.389056	0	4.15438	4.34671	5.11604		48.718	45.958	47.8276	64.2591
1e-07		70.3742	53.5813	58.8469	62.1823	75.9399	79.9307	52.4857	75.2677	69.6655	44.0848	71.1672	68.1287	67.6002		18.8561	21.469	18.4207	11.3689	7.91978	6.40592	10.1768	8.46068	12.8865		16.1211	19.0859	16.1211	11.4913	11.9694	11.9694	11.6352	15.8971	23.1425		2.78373	2.56959	2.35546	0.203792	0.018527	0	3.76971	3.76971	4.73138		48.5399	57.9772	44.8006	71.259
5e-08		58.42	58.8073	64.6123	56.7213	66.4881	63.6526	34.8079	92.1985	73.1513	42.3674	52.4077	69.8461	68.525		18.4207	19.5094	17.9852	10.573	7.5218	8.45763	10.3485	7.94584	11.7079		16.1211	15.5652	18.53	9.41933	14.0413	19.1415	11.209	17.6019	21.0115		2.14133	2.78373	2.35546	0.759587	0.018527	0	3.57738	3.57738	4.53904		42.2187	57.7991	45.6018	61.6146
1e-08		40.5752	39.9016	27.6342	36.4524	36.3474	33.932	41.1569	61.3246	43.3978	45.1417	62.3159	58.2205	58.881		9.71113	8.62244	9.05792	5.39925	4.07265	1.16264	3.82705	3.48381	5.61822		2.96479	3.89129	2.96479	0.175317	0.494077	1.29097	4.17673	7.58631	8.8649		1.71306	2.14133	3.42612	0	0	0	3.19272	4.15438	3.38505		19.6047	32.5142	35.0071	53.837
5e-09		22.3839	20.8423	22.8628	12.7179	20.8044	18.494	19.6199	29.3302	20.8648	29.5528	40.1215	46.727	44.349		7.96923	7.75149	6.88053	3.54201	3.01137	0	1.76765	0.909567	3.45737		1.853	1.853	1.4824	0	0	0	3.75053	5.66842	4.81603		1.49893	0.856531	0.642398	0	0.574322	0	4.34671	3.00038	4.15438		19.3376	21.2073	18.7144	23.8152
1e-09		5.57866	7.62373	5.5666	3.05608	4.7364	3.58118	5.67682	8.66462	7.5442	3.13099	4.05575	5.24473	4.58419		6.00958	6.00958	4.70315	2.87872	2.61339	0	0.566335	0.737951	4.04669		0.741198	0.926498	1.1118	0	0	0	2.47194	3.11124	4.81603		1.71306	0.642398	1.49893	0	0	0	3.96204	4.15438	4.53904		5.80484	6.16097	5.53775	9.1932
1e-10		2.46015	5.16446	3.57853	1.79584	1.79584	2.00588	4.18292	6.42377	5.30334	2.07411	1.41357	2.73466	2.07411		5.5741	5.5741	4.48541	2.61339	2.34808	0	1.08118	0.394719	2.6716		1.2971	1.2971	0.370599	0	0	0	3.96363	4.60293	3.53743		1.92719	1.49893	2.14133	0	0	0	4.34671	3.38505	4.73138		3.31197	4.73647	5.62678	4.68215
0		1.76715	5.01076	2.98211	1.37576	2.32094	1.48078	3.56046	5.67682	3.80945	2.60255	2.47044	2.60255	2.33833		5.79184	6.22732	4.48541	2.48074	2.34808	0	0.566335	0.051486	3.26093		1.1118	1.853	0	0	0	0	2.68504	3.32434	4.60293		0.856531	1.49893	0.642398	0	0	0	3.57738	2.61572	3.57738		2.86681	4.5584	2.86681	4.99326
		Experiment1			Experiment2			Experiment3			Experiment4					Experiment1			Experiment2			Experiment3				Experiment1			Experiment2			Experiment3				Experiment1			Experiment2			Experiment3				Experiment1			Experiment2
[truncated: 23 more columns]
