# Supplementary material for: Glycosaminoglycans activate peptidylarginine deiminase 4 by enhancing calcium affinity
Source: Proc Natl Acad Sci U S A. 2025 Oct 30;122(44):e2508369122. doi: 10.1073/pnas.2508369122 (PMC12595441; doi:10.1073/pnas.2508369122)
Supplement: Supplementary file 5 — Dataset S04 (XLSX) [file pnas.2508369122.sd04.xlsx]

## Sheet: 5A
		Percent of activity
Concentration (M)		Heparin										Heparan sulfate
0		3.97656	4.48768	4.58991	6.40792	7.01435	6.61007	3.44228	0.938804	1.56467		3.77211		3.97656	6.61007	5.094	6.30685	0.730181	1.25174	2.08623
1e-10		4.69213	5.81661	4.99881	7.11542	6.91328	7.31757	3.44228	3.6509	4.27677		5.61216	5.40771	5.81661	9.23792	7.92399	6.91328	3.6509	4.38108	3.75522
1e-09		7.65666	8.37224	9.49671	10.6529	10.8551	11.4615	7.09319	7.71905	7.92768		7.34999	6.83886	7.34999	9.84435	9.84435	9.44007	5.94576	5.63282	5.00695
5e-09		22.786	19.4125	26.4661	23.9943	25.9147	24.0954	22.427	24.096	25.1391		10.4167	13.7902	14.0968	9.44007	10.754	17.5258	15.4381	15.3338	13.4562
1e-08		41.4932		42.1065	46.23	46.0279	45.5225	39.9513	40.3686	39.9513		12.5635	23.706	20.3326	25.3083	24.1965	18.0311	22.6356	24.3046	24.4089
5e-08		88.5167	81.0543	74.3074	82.3125	89.3875	93.5314	89.6036	93.2545	86.6829			58.667	50.6934		68.87	53.6082	72.3922	73.0181	68.8456
1e-07		88.1078	85.1433	93.628	87.265	92.6218	99.4946	87.5174	89.2907	92.6286			79.112	78.2942	75.945	70.7904	77.36	77.5035	76.0431	79.0682
5e-07		94.3435	101.908	96.7969	97.7764	95.4518	102.628	99.5132	98.6787	101.808		89.6412	93.7302	92.5035	90.1961	95.3507	93.7336	92.733	88.2476	93.0459
2.5e-06		97.2058	98.2281	101.09	94.7443	102.83	102.426	99.7218	96.2796	102.851		97.2058	91.0723	101.806	97.5743	109.703	95.3507	99.3046	101.599	104.624
5e-06		100.375	100.886	98.7392	84.2329	98.0796	100.707	97.3227	99.096	96.4882		98.7392	98.9437	100.886	105.559	106.266	103.639	103.268	106.189	106.919
		Experiment1			Experiment2			Experiment3				Experiment1			Experiment2			Experiment3

## Sheet: 5B
		Percent of activity
Ca2+ concentration (M)		No GAG							Heparin							Heparan sulfate
0		0	0	0	0	2.71062	2.37009		0	0	0	0	2.37009	2.23388		0	0	0	0	2.37009	2.30198
5e-06		0	0	0	0	2.64251	2.37009		0	0	0	0	2.57441	2.37009		0	0	0	0	2.5063	2.37009
1e-05		0	3.0943	0	0	2.30198	2.37009		0	0	0	0	2.37009	3.86842		0	0	0	0	2.43819	2.5063
5e-05		0	0	0	0	2.71062	2.71062		23.6116	22.5423	28.9536	29.6669	32.9497	27.7055		18.7329	20.8046	22.9617	22.605	21.4398	22.5976
7.5e-05		0.688365	0	0.92018	0.92018	3.52789	3.86842		37.9804	39.317	47.0005	60.9815	39.4878	51.0659		35.0398	34.3046	46.2159	47.6425	36.6274	39.8965
0.0001		5.36657	1.08935	5.62808	1.84749	8.02288	7.47804		59.1659	62.0397	63.0502	69.1847	61.8266	52.0193		50.6783	46.2006	61.2668	58.6276	50.8615	47.6606
0.000175		33.3021	9.64379	38.4407	21.2497	21.5079	22.257		69.859	73.802	78.3865	78.3865	69.1139	71.2933		69.057	68.255	74.8912	75.8899	62.9163	66.1854
0.00025		41.8566	36.1759	53.9197	30.1662	41.1905	40.9862		75.5397	73.8689	80.8118	80.0984	77.8315	77.8315		71.3961	70.3268	80.8118	83.5224	68.2967	77.491
0.0005		78.8144	69.5248	79.6705	78.3151	77.3548	78.785		80.6857	79.6164	82.4524	87.7309	79.3298	78.0358		79.5496	79.6164	82.9517	84.735	82.0541	80.0109
0.001		87.703	81.9555	94.2935	87.7309	88.9328	79.3298		80.151	80.3515	83.879	87.7309	79.1936	79.8747		80.7525	82.156	89.3716	91.1549	73.7451	85.1869
0.005		88.3045	95.3218	95.7201	101.427	95.6753	99.0125		85.8986	84.0273	91.2262	88.7296	86.5491	86.7534		86.0322	74.6709	88.5869	93.5088	89.9544	90.1587
0.01		101.403	98.5965	101.07	98.93	100.715	99.2849		86.8342	89.0396	86.233	91.7969	89.4776	87.775		86.4332	84.2946	93.0095	94.5788	90.0906	86.6853
		Experiment1		Experiment2		Experiment3			Experiment1		Experiment2		Experiment3			Experiment1		Experiment2		Experiment3

## Sheet: 5C
Percent of activity
Control	Dermatan sulfate	Heparin	Heparan sulfate	Chondroitin A	Chondroitin C	Chondroitin D	5 mM Ca2+
2.04219	53.8366	66.3181	62.1143	32.7919	44.1057	46.3113	100
5.6841	69.4836	95.6405	88.5983	56.2374	71.4118	73.5915	100
5.77187	96.1979	104.489	98.5341	55.8406	78.3784	77.1874	100

## Sheet: 5E
Citrullinated product peak area (mV*min)
	Substrate	PAD4	PAD4 + hep	PAD4 + 5 mM Ca2+	PAD4 + hep + 5 mM Ca2+
Experiment 1	0	66430	139386	118755	143124
	0	80372	120054	110788	134705
Experiment 2	0	62034	118327	93430	119513
	0	66510	93014	85114	124668
Experiment 3	0	57532	138748	132038	154127
	0	72360	162464	112192	162616
Experiment 4	0	45680	138698	117822	113698
	0	72089	161292	99874	141165
