# Supplementary material for: Glycosaminoglycans activate peptidylarginine deiminase 4 by enhancing calcium affinity
Source: Proc Natl Acad Sci U S A. 2025 Oct 30;122(44):e2508369122. doi: 10.1073/pnas.2508369122 (PMC12595441; doi:10.1073/pnas.2508369122)
Supplement: Supplementary file 6 — Dataset S05 (TXT) [file pnas.2508369122.sd05.txt]

HELIX    1   1 LYS A  191  THR A  195  1                                   5
HELIX    2   2 MET A  208  LYS A  210  1                                   3
HELIX    3   3 GLU A  317  ALA A  330  1                                  14
HELIX    4   4 GLN A  445  ALA A  453  1                                   9
HELIX    5   5 VAL A  472  GLU A  474  1                                   3
HELIX    6   6 PRO A  494  SER A  496  1                                   3
HELIX    7   7 CYS A  497  GLU A  507  1                                  11
HELIX    8   8 ILE A  526  LEU A  530  1                                   5
HELIX    9   9 THR A  534  GLU A  556  1                                  23
HELIX   10  10 GLU A  561  ASP A  563  1                                   3
HELIX   11  11 GLU A  575  SER A  577  1                                   3
HELIX   12  12 CYS A  611  LEU A  620  1                                  10
HELIX   13  13 TRP A  658  ASN A  660  1                                   3
HELIX   14  14 SER B  174  ASP B  179  1                                   6
HELIX   15  15 PHE B  193  THR B  195  1                                   3
HELIX   16  16 ASN B  316  ALA B  330  1                                  15
HELIX   17  17 PHE B  407  ASN B  409  1                                   3
HELIX   18  18 GLN B  445  ALA B  453  1                                   9
HELIX   19  19 PRO B  494  GLN B  505  1                                  12
HELIX   20  20 ILE B  526  LEU B  530  1                                   5
HELIX   21  21 LYS B  533  GLU B  556  1                                  24
HELIX   22  22 GLU B  561  ASP B  563  1                                   3
HELIX   23  23 CYS B  611  LEU B  620  1                                  10
HELIX   24  24 GLU B  621  LEU B  623  1                                   3
HELIX   25  25 TRP B  658  ASN B  660  1                                   3
HELIX   26  26 LYS D  191  THR D  195  1                                   5
HELIX   27  27 MET D  208  LYS D  210  1                                   3
HELIX   28  28 GLU D  317  ALA D  330  1                                  14
HELIX   29  29 GLN D  445  ALA D  453  1                                   9
HELIX   30  30 VAL D  472  GLU D  474  1                                   3
HELIX   31  31 PRO D  494  SER D  496  1                                   3
HELIX   32  32 CYS D  497  GLU D  507  1                                  11
HELIX   33  33 ILE D  526  LEU D  530  1                                   5
HELIX   34  34 THR D  534  GLU D  556  1                                  23
HELIX   35  35 GLU D  561  ASP D  563  1                                   3
HELIX   36  36 GLU D  575  SER D  577  1                                   3
HELIX   37  37 CYS D  611  LEU D  620  1                                  10
HELIX   38  38 TRP D  658  ASN D  660  1                                   3
HELIX   39  39 SER C  174  ASP C  179  1                                   6
HELIX   40  40 PHE C  193  THR C  195  1                                   3
HELIX   41  41 ASN C  316  ALA C  330  1                                  15
HELIX   42  42 PHE C  407  ASN C  409  1                                   3
HELIX   43  43 GLN C  445  ALA C  453  1                                   9
HELIX   44  44 PRO C  494  GLN C  505  1                                  12
HELIX   45  45 ILE C  526  LEU C  530  1                                   5
HELIX   46  46 LYS C  533  GLU C  556  1                                  24
HELIX   47  47 GLU C  561  ASP C  563  1                                   3
HELIX   48  48 CYS C  611  LEU C  620  1                                  10
HELIX   49  49 GLU C  621  LEU C  623  1                                   3
HELIX   50  50 TRP C  658  ASN C  660  1                                   3
SHEET    1   1 1 VAL A  49  ALA A  53  0
SHEET    2   2 1 GLU A  75  THR A  79  0
SHEET    3   3 1 GLN A  90  SER A  95  0
SHEET    4   4 1 LYS A 105  LEU A 110  0
SHEET    5   5 1 GLU A 114  CYS A 118  0
SHEET    6   6 1 SER A 181  THR A 189  0
SHEET    7   7 1 LEU A 199  HIS A 202  0
SHEET    8   8 1 ARG A 212  GLN A 215  0
SHEET    9   9 1 SER A 235  LEU A 238  0
SHEET   10  10 1 GLY A 243  GLU A 252  0
SHEET   11  11 1 LEU A 264  LEU A 271  0
SHEET   12  12 1 PHE A 285  ARG A 292  0
SHEET   13  13 1 PRO A 305  TYR A 309  0
SHEET   14  14 1 LYS A 333  THR A 335  0
SHEET   15  15 1 GLU A 353  TYR A 356  0
SHEET   16  16 1 PRO A 365  PHE A 368  0
SHEET   17  17 1 GLU A 411  SER A 413  0
SHEET   18  18 1 VAL A 416  VAL A 418  0
SHEET   19  19 1 LYS A 421  TYR A 423  0
SHEET   20  20 1 ARG A 427  ASP A 432  0
SHEET   21  21 1 VAL A 460  TYR A 463  0
SHEET   22  22 1 LEU A 476  PRO A 480  0
SHEET   23  23 1 PHE A 487  SER A 493  0
SHEET   24  24 1 ILE A 564  PRO A 568  0
SHEET   25  25 1 PHE A 571  LEU A 573  0
SHEET   26  26 1 ALA A 579  ALA A 581  0
SHEET   27  27 1 HIS A 595  PRO A 599  0
SHEET   28  28 1 GLN A 626  ILE A 630  0
SHEET   29  29 1 VAL A 649  ARG A 651  0
SHEET   30  30 1 THR B  25  LEU B  27  0
SHEET   31  31 1 VAL B  48  ALA B  53  0
SHEET   32  32 1 GLU B  75  MET B  80  0
SHEET   33  33 1 VAL B  92  SER B  95  0
SHEET   34  34 1 LYS B 105  LEU B 108  0
SHEET   35  35 1 GLU B 114  ALA B 119  0
SHEET   36  36 1 ALA B 148  LEU B 150  0
SHEET   37  37 1 SER B 181  THR B 189  0
SHEET   38  38 1 HIS B 197  HIS B 202  0
SHEET   39  39 1 VAL B 211  GLN B 215  0
SHEET   40  40 1 SER B 226  LEU B 229  0
SHEET   41  41 1 SER B 235  LEU B 238  0
SHEET   42  42 1 GLY B 243  ALA B 253  0
SHEET   43  43 1 ILE B 265  ASP B 273  0
SHEET   44  44 1 ALA B 282  VAL B 293  0
SHEET   45  45 1 PRO B 305  VAL B 308  0
SHEET   46  46 1 GLU B 353  TYR B 356  0
SHEET   47  47 1 PRO B 365  PHE B 368  0
SHEET   48  48 1 LEU B 410  VAL B 412  0
SHEET   49  49 1 VAL B 416  VAL B 418  0
SHEET   50  50 1 LYS B 421  TYR B 423  0
SHEET   51  51 1 ILE B 428  GLY B 431  0
SHEET   52  52 1 VAL B 460  LEU B 462  0
SHEET   53  53 1 LEU B 476  PRO B 480  0
SHEET   54  54 1 PHE B 487  SER B 493  0
SHEET   55  55 1 ILE B 564  PRO B 568  0
SHEET   56  56 1 PHE B 571  LYS B 574  0
SHEET   57  57 1 LYS B 578  ALA B 581  0
SHEET   58  58 1 HIS B 595  PRO B 599  0
SHEET   59  59 1 GLN B 626  ILE B 630  0
SHEET   60  60 1 VAL B 649  ARG B 651  0
SHEET   61  61 1 VAL D  49  ALA D  53  0
SHEET   62  62 1 GLU D  75  THR D  79  0
SHEET   63  63 1 GLN D  90  SER D  95  0
SHEET   64  64 1 LYS D 105  LEU D 110  0
SHEET   65  65 1 GLU D 114  CYS D 118  0
SHEET   66  66 1 SER D 181  THR D 189  0
SHEET   67  67 1 LEU D 199  HIS D 202  0
SHEET   68  68 1 ARG D 212  GLN D 215  0
SHEET   69  69 1 SER D 235  LEU D 238  0
SHEET   70  70 1 GLY D 243  GLU D 252  0
SHEET   71  71 1 LEU D 264  LEU D 271  0
SHEET   72  72 1 PHE D 285  ARG D 292  0
SHEET   73  73 1 PRO D 305  TYR D 309  0
SHEET   74  74 1 LYS D 333  THR D 335  0
SHEET   75  75 1 GLU D 353  TYR D 356  0
SHEET   76  76 1 PRO D 365  PHE D 368  0
SHEET   77  77 1 GLU D 411  SER D 413  0
SHEET   78  78 1 VAL D 416  VAL D 418  0
SHEET   79  79 1 LYS D 421  TYR D 423  0
SHEET   80  80 1 ARG D 427  ASP D 432  0
SHEET   81  81 1 VAL D 460  TYR D 463  0
SHEET   82  82 1 LEU D 476  PRO D 480  0
SHEET   83  83 1 PHE D 487  SER D 493  0
SHEET   84  84 1 ILE D 564  PRO D 568  0
SHEET   85  85 1 PHE D 571  LEU D 573  0
SHEET   86  86 1 ALA D 579  ALA D 581  0
SHEET   87  87 1 HIS D 595  PRO D 599  0
SHEET   88  88 1 GLN D 626  ILE D 630  0
SHEET   89  89 1 VAL D 649  ARG D 651  0
SHEET   90  90 1 THR C  25  LEU C  27  0
SHEET   91  91 1 VAL C  48  ALA C  53  0
SHEET   92  92 1 GLU C  75  MET C  80  0
SHEET   93  93 1 VAL C  92  SER C  95  0
SHEET   94  94 1 LYS C 105  LEU C 108  0
SHEET   95  95 1 GLU C 114  ALA C 119  0
SHEET   96  96 1 ALA C 148  LEU C 150  0
SHEET   97  97 1 SER C 181  THR C 189  0
SHEET   98  98 1 HIS C 197  HIS C 202  0
SHEET   99  99 1 VAL C 211  GLN C 215  0
SHEET  100 100 1 SER C 226  LEU C 229  0
SHEET  101 101 1 SER C 235  LEU C 238  0
SHEET  102 102 1 GLY C 243  ALA C 253  0
SHEET  103 103 1 ILE C 265  ASP C 273  0
SHEET  104 104 1 ALA C 282  VAL C 293  0
SHEET  105 105 1 PRO C 305  VAL C 308  0
SHEET  106 106 1 GLU C 353  TYR C 356  0
SHEET  107 107 1 PRO C 365  PHE C 368  0
SHEET  108 108 1 LEU C 410  VAL C 412  0
SHEET  109 109 1 VAL C 416  VAL C 418  0
SHEET  110 110 1 LYS C 421  TYR C 423  0
SHEET  111 111 1 ILE C 428  GLY C 431  0
SHEET  112 112 1 VAL C 460  LEU C 462  0
SHEET  113 113 1 LEU C 476  PRO C 480  0
SHEET  114 114 1 PHE C 487  SER C 493  0
SHEET  115 115 1 ILE C 564  PRO C 568  0
SHEET  116 116 1 PHE C 571  LYS C 574  0
SHEET  117 117 1 LYS C 578  ALA C 581  0
SHEET  118 118 1 HIS C 595  PRO C 599  0
SHEET  119 119 1 GLN C 626  ILE C 630  0
SHEET  120 120 1 VAL C 649  ARG C 651  0
LINK        O4   SGN H   1                C1   IDS H   2     1555   1555  1.40
LINK        O4   IDS H   2                C1   SGN H   3     1555   1555  1.40
LINK        O4   SGN H   3                C1   IDS H   4     1555   1555  1.40
LINK        O4   IDS H   4                C1   SGN H   5     1555   1555  1.40
LINK        O4   SGN H   5                C1   IDS H   6     1555   1555  1.40
LINK        O4S  SGN H   5                O1S  IDS H   6     1555   1555  1.71
LINK        O4   SGN H  21                C1   IDS H  22     1555   1555  1.40
LINK        O4   IDS H  22                C1   SGN H  23     1555   1555  1.40
LINK        O4   SGN H  23                C1   IDS H  24     1555   1555  1.40
LINK        O4   IDS H  24                C1   SGN H  25     1555   1555  1.40
LINK        O4   SGN H  25                C1   IDS H  26     1555   1555  1.40
LINK        O4S  SGN H  25                O1S  IDS H  26     1555   1555  1.71
LINK        O4   IDS H  26                C1   SGN H  27     1555   1555  1.40
LINK        O4   SGN H  27                C1   IDS H  28     1555   1555  1.40
ATOM      1  N   PRO A 396     198.277 150.035 181.744  1.00199.43           N
ATOM      2  CA  PRO A 396     198.238 148.641 181.296  1.00199.43           C
ATOM      3  C   PRO A 396     196.917 148.277 180.624  1.00199.43           C
ATOM      4  O   PRO A 396     195.905 148.937 180.861  1.00199.43           O
ATOM      5  CB  PRO A 396     198.426 147.845 182.600  1.00199.43           C
ATOM      6  CG  PRO A 396     198.557 148.886 183.713  1.00199.43           C
ATOM      7  CD  PRO A 396     197.958 150.139 183.173  1.00199.43           C
ATOM      8  N   GLN A 397     196.934 147.236 179.793  1.00193.07           N
ATOM      9  CA  GLN A 397     195.726 146.799 179.108  1.00193.07           C
ATOM     10  C   GLN A 397     194.717 146.247 180.106  1.00193.07           C
ATOM     11  O   GLN A 397     195.088 145.628 181.108  1.00193.07           O
ATOM     12  CB  GLN A 397     196.070 145.740 178.057  1.00193.07           C
ATOM     13  CG  GLN A 397     195.051 145.604 176.926  1.00193.07           C
ATOM     14  CD  GLN A 397     195.108 146.738 175.912  1.00193.07           C
ATOM     15  NE2 GLN A 397     194.762 146.428 174.668  1.00193.07           N
ATOM     16  OE1 GLN A 397     195.456 147.873 176.238  1.00193.07           O
ATOM     17  N   THR A 398     193.433 146.483 179.827  1.00191.25           N
ATOM     18  CA  THR A 398     192.375 146.092 180.753  1.00191.25           C
ATOM     19  C   THR A 398     192.318 144.578 180.930  1.00191.25           C
ATOM     20  O   THR A 398     192.218 144.074 182.055  1.00191.25           O
ATOM     21  CB  THR A 398     191.029 146.629 180.261  1.00191.25           C
ATOM     22  CG2 THR A 398     190.058 146.771 181.422  1.00191.25           C
ATOM     23  OG1 THR A 398     191.220 147.909 179.645  1.00191.25           O
ATOM     24  N   GLY A 399     192.383 143.838 179.832  1.00181.37           N
ATOM     25  CA  GLY A 399     192.311 142.393 179.921  1.00181.37           C
ATOM     26  C   GLY A 399     192.186 141.758 178.557  1.00181.37           C
ATOM     27  O   GLY A 399     192.364 142.415 177.528  1.00181.37           O
ATOM     28  N   GLY A 400     191.874 140.464 178.560  1.00171.92           N
ATOM     29  CA  GLY A 400     191.769 139.717 177.323  1.00171.92           C
ATOM     30  C   GLY A 400     193.091 139.409 176.658  1.00171.92           C
ATOM     31  O   GLY A 400     193.121 139.145 175.453  1.00171.92           O
ATOM     32  N   ILE A 401     194.188 139.433 177.411  1.00156.80           N
ATOM     33  CA  ILE A 401     195.520 139.226 176.852  1.00156.80           C
ATOM     34  C   ILE A 401     195.790 137.737 176.681  1.00156.80           C
ATOM     35  O   ILE A 401     195.123 136.896 177.294  1.00156.80           O
ATOM     36  CB  ILE A 401     196.598 139.881 177.736  1.00156.80           C
ATOM     37  CG1 ILE A 401     196.751 139.115 179.051  1.00156.80           C
ATOM     38  CG2 ILE A 401     196.254 141.338 178.001  1.00156.80           C
ATOM     39  CD1 ILE A 401     197.861 139.635 179.937  1.00156.80           C
ATOM     40  N   SER A 402     196.769 137.407 175.846  1.00133.38           N
ATOM     41  CA  SER A 402     197.199 136.038 175.615  1.00133.38           C
ATOM     42  C   SER A 402     198.485 135.767 176.383  1.00133.38           C
ATOM     43  O   SER A 402     199.316 136.657 176.582  1.00133.38           O
ATOM     44  CB  SER A 402     197.408 135.773 174.118  1.00133.38           C
ATOM     45  OG  SER A 402     198.703 136.173 173.705  1.00133.38           O
TER      46      SER A 402
ATOM     47  N   PRO B 396     185.760 168.211 171.044  1.00236.27           N
ATOM     48  CA  PRO B 396     184.770 169.178 171.531  1.00236.27           C
ATOM     49  C   PRO B 396     184.613 170.373 170.597  1.00236.27           C
ATOM     50  O   PRO B 396     185.591 171.062 170.303  1.00236.27           O
ATOM     51  CB  PRO B 396     185.340 169.613 172.885  1.00236.27           C
ATOM     52  CG  PRO B 396     186.801 169.334 172.793  1.00236.27           C
ATOM     53  CD  PRO B 396     186.925 168.110 171.941  1.00236.27           C
ATOM     54  N   GLN B 397     183.382 170.613 170.137  1.00233.04           N
ATOM     55  CA  GLN B 397     183.130 171.729 169.231  1.00233.04           C
ATOM     56  C   GLN B 397     183.353 173.073 169.912  1.00233.04           C
ATOM     57  O   GLN B 397     183.610 174.075 169.234  1.00233.04           O
ATOM     58  CB  GLN B 397     181.706 171.648 168.683  1.00233.04           C
ATOM     59  CG  GLN B 397     181.543 170.727 167.483  1.00233.04           C
ATOM     60  CD  GLN B 397     182.027 171.357 166.192  1.00233.04           C
ATOM     61  NE2 GLN B 397     182.102 170.556 165.135  1.00233.04           N
ATOM     62  OE1 GLN B 397     182.328 172.550 166.144  1.00233.04           O
ATOM     63  N   THR B 398     183.266 173.118 171.239  1.00220.92           N
ATOM     64  CA  THR B 398     183.390 174.356 171.995  1.00220.92           C
ATOM     65  C   THR B 398     184.783 174.457 172.603  1.00220.92           C
ATOM     66  O   THR B 398     185.206 173.568 173.350  1.00220.92           O
ATOM     67  CB  THR B 398     182.330 174.428 173.096  1.00220.92           C
ATOM     68  CG2 THR B 398     180.935 174.426 172.490  1.00220.92           C
ATOM     69  OG1 THR B 398     182.466 173.298 173.966  1.00220.92           O
ATOM     70  N   GLY B 399     185.488 175.538 172.281  1.00197.09           N
ATOM     71  CA  GLY B 399     186.796 175.790 172.854  1.00197.09           C
ATOM     72  C   GLY B 399     187.928 175.073 172.149  1.00197.09           C
ATOM     73  O   GLY B 399     187.699 174.104 171.417  1.00197.09           O
ATOM     74  N   GLY B 400     189.153 175.537 172.366  1.00160.54           N
ATOM     75  CA  GLY B 400     190.312 174.899 171.758  1.00160.54           C
ATOM     76  C   GLY B 400     190.731 175.506 170.438  1.00160.54           C
ATOM     77  O   GLY B 400     191.289 174.807 169.584  1.00160.54           O
ATOM     78  N   ILE B 401     190.472 176.798 170.247  1.00135.35           N
ATOM     79  CA  ILE B 401     190.846 177.515 169.034  1.00135.35           C
ATOM     80  C   ILE B 401     191.520 178.817 169.438  1.00135.35           C
ATOM     81  O   ILE B 401     190.980 179.577 170.251  1.00135.35           O
ATOM     82  CB  ILE B 401     189.624 177.776 168.135  1.00135.35           C
ATOM     83  CG1 ILE B 401     189.241 176.504 167.377  1.00135.35           C
ATOM     84  CG2 ILE B 401     189.903 178.915 167.163  1.00135.35           C
ATOM     85  CD1 ILE B 401     190.220 176.118 166.291  1.00135.35           C
ATOM     86  N   SER B 402     192.698 179.075 168.873  1.00110.76           N
ATOM     87  CA  SER B 402     193.444 180.289 169.167  1.00110.76           C
ATOM     88  C   SER B 402     193.694 181.033 167.862  1.00110.76           C
ATOM     89  O   SER B 402     193.626 180.460 166.771  1.00110.76           O
ATOM     90  CB  SER B 402     194.757 179.973 169.894  1.00110.76           C
ATOM     91  OG  SER B 402     195.640 179.239 169.066  1.00110.76           O
TER      92      SER B 402
ATOM     93  N   THR A   5     218.735 189.700 168.471  1.00125.97           N
ATOM     94  CA  THR A   5     218.250 191.072 168.563  1.00125.97           C
ATOM     95  C   THR A   5     219.003 191.991 167.610  1.00125.97           C
ATOM     96  O   THR A   5     220.189 191.798 167.361  1.00125.97           O
ATOM     97  CB  THR A   5     218.385 191.625 169.993  1.00125.97           C
ATOM     98  CG2 THR A   5     217.404 190.936 170.926  1.00125.97           C
ATOM     99  OG1 THR A   5     219.723 191.416 170.465  1.00125.97           O
ATOM    100  N   LEU A   6     218.308 192.993 167.080  1.00135.24           N
ATOM    101  CA  LEU A   6     218.911 193.990 166.207  1.00135.24           C
ATOM    102  C   LEU A   6     218.907 195.335 166.913  1.00135.24           C
ATOM    103  O   LEU A   6     217.937 195.689 167.591  1.00135.24           O
ATOM    104  CB  LEU A   6     218.161 194.099 164.876  1.00135.24           C
ATOM    105  CG  LEU A   6     218.687 195.055 163.806  1.00135.24           C
ATOM    106  CD1 LEU A   6     220.196 194.933 163.675  1.00135.24           C
ATOM    107  CD2 LEU A   6     218.004 194.786 162.474  1.00135.24           C
ATOM    108  N   ILE A   7     219.994 196.081 166.751  1.00149.80           N
ATOM    109  CA  ILE A   7     220.164 197.386 167.378  1.00149.80           C
ATOM    110  C   ILE A   7     220.190 198.433 166.274  1.00149.80           C
ATOM    111  O   ILE A   7     220.923 198.292 165.286  1.00149.80           O
ATOM    112  CB  ILE A   7     221.438 197.440 168.234  1.00149.80           C
ATOM    113  CG1 ILE A   7     222.624 196.861 167.462  1.00149.80           C
ATOM    114  CG2 ILE A   7     221.231 196.677 169.534  1.00149.80           C
ATOM    115  CD1 ILE A   7     223.897 196.775 168.268  1.00149.80           C
ATOM    116  N   ARG A   8     219.381 199.474 166.432  1.00148.54           N
ATOM    117  CA  ARG A   8     219.223 200.510 165.422  1.00148.54           C
ATOM    118  C   ARG A   8     219.577 201.863 166.018  1.00148.54           C
ATOM    119  O   ARG A   8     219.112 202.208 167.110  1.00148.54           O
ATOM    120  CB  ARG A   8     217.793 200.521 164.879  1.00148.54           C
ATOM    121  CG  ARG A   8     217.694 200.906 163.421  1.00148.54           C
ATOM    122  CD  ARG A   8     216.305 200.630 162.884  1.00148.54           C
ATOM    123  NE  ARG A   8     215.674 199.482 163.521  1.00148.54           N
ATOM    124  CZ  ARG A   8     215.740 198.242 163.059  1.00148.54           C
ATOM    125  NH1 ARG A   8     216.405 197.951 161.954  1.00148.54           N
ATOM    126  NH2 ARG A   8     215.119 197.270 163.720  1.00148.54           N
ATOM    127  N   VAL A   9     220.393 202.627 165.298  1.00175.33           N
ATOM    128  CA  VAL A   9     220.875 203.925 165.751  1.00175.33           C
ATOM    129  C   VAL A   9     220.251 205.013 164.889  1.00175.33           C
ATOM    130  O   VAL A   9     220.278 204.938 163.654  1.00175.33           O
ATOM    131  CB  VAL A   9     222.415 204.004 165.712  1.00175.33           C
ATOM    132  CG1 VAL A   9     223.010 203.229 166.877  1.00175.33           C
ATOM    133  CG2 VAL A   9     222.946 203.463 164.393  1.00175.33           C
ATOM    134  N   THR A  10     219.678 206.018 165.545  1.00188.47           N
ATOM    135  CA  THR A  10     219.070 207.156 164.872  1.00188.47           C
ATOM    136  C   THR A  10     219.968 208.356 165.079  1.00188.47           C
ATOM    137  O   THR A  10     220.392 208.628 166.218  1.00188.47           O
ATOM    138  CB  THR A  10     217.655 207.423 165.412  1.00188.47           C
ATOM    139  CG2 THR A  10     216.875 208.307 164.458  1.00188.47           C
ATOM    140  OG1 THR A  10     216.956 206.182 165.566  1.00188.47           O
ATOM    141  N   PRO A  11     220.305 209.111 164.025  1.00192.93           N
ATOM    142  CA  PRO A  11     221.254 210.222 164.191  1.00192.93           C
ATOM    143  C   PRO A  11     220.771 211.304 165.143  1.00192.93           C
ATOM    144  O   PRO A  11     221.591 212.089 165.635  1.00192.93           O
ATOM    145  CB  PRO A  11     221.413 210.759 162.762  1.00192.93           C
ATOM    146  CG  PRO A  11     221.050 209.606 161.884  1.00192.93           C
ATOM    147  CD  PRO A  11     219.950 208.894 162.611  1.00192.93           C
ATOM    148  N   GLU A  12     219.466 211.372 165.413  1.00191.55           N
ATOM    149  CA  GLU A  12     218.946 212.380 166.332  1.00191.55           C
ATOM    150  C   GLU A  12     219.497 212.187 167.740  1.00191.55           C
ATOM    151  O   GLU A  12     219.892 213.156 168.401  1.00191.55           O
ATOM    152  CB  GLU A  12     217.417 212.344 166.335  1.00191.55           C
ATOM    153  CG  GLU A  12     216.750 212.846 165.050  1.00191.55           C
ATOM    154  CD  GLU A  12     216.814 211.857 163.895  1.00191.55           C
ATOM    155  OE1 GLU A  12     217.867 211.216 163.696  1.00191.55           O
ATOM    156  OE2 GLU A  12     215.798 211.720 163.180  1.00191.55           O
ATOM    157  N   GLN A  13     219.532 210.948 168.221  1.00196.83           N
ATOM    158  CA  GLN A  13     220.031 210.687 169.561  1.00196.83           C
ATOM    159  C   GLN A  13     220.713 209.328 169.631  1.00196.83           C
ATOM    160  O   GLN A  13     220.354 208.405 168.893  1.00196.83           O
ATOM    161  CB  GLN A  13     218.895 210.748 170.596  1.00196.83           C
ATOM    162  CG  GLN A  13     218.204 209.422 170.867  1.00196.83           C
ATOM    163  CD  GLN A  13     217.570 209.367 172.242  1.00196.83           C
ATOM    164  NE2 GLN A  13     216.383 208.779 172.324  1.00196.83           N
ATOM    165  OE1 GLN A  13     218.141 209.850 173.220  1.00196.83           O
ATOM    166  N   PRO A  14     221.702 209.180 170.509  1.00197.22           N
ATOM    167  CA  PRO A  14     222.338 207.871 170.685  1.00197.22           C
ATOM    168  C   PRO A  14     221.415 206.898 171.399  1.00197.22           C
ATOM    169  O   PRO A  14     220.446 207.289 172.054  1.00197.22           O
ATOM    170  CB  PRO A  14     223.573 208.190 171.534  1.00197.22           C
ATOM    171  CG  PRO A  14     223.202 209.428 172.275  1.00197.22           C
ATOM    172  CD  PRO A  14     222.339 210.220 171.336  1.00197.22           C
ATOM    173  N   THR A  15     221.725 205.612 171.260  1.00193.45           N
ATOM    174  CA  THR A  15     220.941 204.552 171.877  1.00193.45           C
ATOM    175  C   THR A  15     221.825 203.695 172.774  1.00193.45           C
ATOM    176  O   THR A  15     222.948 203.335 172.412  1.00193.45           O
ATOM    177  CB  THR A  15     220.267 203.668 170.820  1.00193.45           C
ATOM    178  CG2 THR A  15     219.091 202.917 171.428  1.00193.45           C
ATOM    179  OG1 THR A  15     219.797 204.486 169.741  1.00193.45           O
ATOM    180  N   HIS A  16     221.298 203.373 173.953  1.00188.66           N
ATOM    181  CA  HIS A  16     221.973 202.528 174.927  1.00188.66           C
ATOM    182  C   HIS A  16     221.400 201.121 174.839  1.00188.66           C
ATOM    183  O   HIS A  16     220.202 200.946 174.595  1.00188.66           O
ATOM    184  CB  HIS A  16     221.802 203.078 176.346  1.00188.66           C
ATOM    185  CG  HIS A  16     222.412 204.429 176.550  1.00188.66           C
ATOM    186  CD2 HIS A  16     223.494 204.822 177.262  1.00188.66           C
ATOM    187  ND1 HIS A  16     221.893 205.572 175.980  1.00188.66           N
ATOM    188  CE1 HIS A  16     222.630 206.611 176.332  1.00188.66           C
ATOM    189  NE2 HIS A  16     223.608 206.182 177.109  1.00188.66           N
ATOM    190  N   ALA A  17     222.251 200.119 175.040  1.00180.87           N
ATOM    191  CA  ALA A  17     221.814 198.737 174.914  1.00180.87           C
ATOM    192  C   ALA A  17     222.693 197.837 175.767  1.00180.87           C
ATOM    193  O   ALA A  17     223.790 198.216 176.185  1.00180.87           O
ATOM    194  CB  ALA A  17     221.836 198.270 173.454  1.00180.87           C
ATOM    195  N   VAL A  18     222.188 196.633 176.021  1.00174.24           N
ATOM    196  CA  VAL A  18     222.906 195.602 176.760  1.00174.24           C
ATOM    197  C   VAL A  18     223.185 194.458 175.796  1.00174.24           C
ATOM    198  O   VAL A  18     222.253 193.847 175.259  1.00174.24           O
ATOM    199  CB  VAL A  18     222.109 195.124 177.983  1.00174.24           C
ATOM    200  CG1 VAL A  18     222.637 193.786 178.481  1.00174.24           C
ATOM    201  CG2 VAL A  18     222.163 196.171 179.081  1.00174.24           C
ATOM    202  N   CYS A  19     224.466 194.170 175.577  1.00173.43           N
ATOM    203  CA  CYS A  19     224.902 193.179 174.597  1.00173.43           C
ATOM    204  C   CYS A  19     225.408 191.948 175.338  1.00173.43           C
ATOM    205  O   CYS A  19     226.561 191.914 175.780  1.00173.43           O
ATOM    206  CB  CYS A  19     225.985 193.755 173.685  1.00173.43           C
ATOM    207  SG  CYS A  19     225.792 195.517 173.329  1.00173.43           S
ATOM    208  N   VAL A  20     224.546 190.938 175.465  1.00160.01           N
ATOM    209  CA  VAL A  20     224.927 189.713 176.154  1.00160.01           C
ATOM    210  C   VAL A  20     225.919 188.931 175.299  1.00160.01           C
ATOM    211  O   VAL A  20     225.734 188.759 174.086  1.00160.01           O
ATOM    212  CB  VAL A  20     223.678 188.870 176.475  1.00160.01           C
ATOM    213  CG1 VAL A  20     224.060 187.434 176.795  1.00160.01           C
ATOM    214  CG2 VAL A  20     222.901 189.489 177.623  1.00160.01           C
ATOM    215  N   LEU A  21     226.992 188.463 175.933  1.00171.02           N
ATOM    216  CA  LEU A  21     227.971 187.642 175.234  1.00171.02           C
ATOM    217  C   LEU A  21     227.351 186.312 174.825  1.00171.02           C
ATOM    218  O   LEU A  21     226.451 185.795 175.491  1.00171.02           O
ATOM    219  CB  LEU A  21     229.197 187.400 176.114  1.00171.02           C
ATOM    220  CG  LEU A  21     230.054 188.616 176.466  1.00171.02           C
ATOM    221  CD1 LEU A  21     231.225 188.202 177.341  1.00171.02           C
ATOM    222  CD2 LEU A  21     230.543 189.321 175.209  1.00171.02           C
ATOM    223  N   GLY A  22     227.851 185.752 173.726  1.00178.07           N
ATOM    224  CA  GLY A  22     227.271 184.568 173.134  1.00178.07           C
ATOM    225  C   GLY A  22     226.474 184.820 171.875  1.00178.07           C
ATOM    226  O   GLY A  22     226.173 183.863 171.150  1.00178.07           O
ATOM    227  N   THR A  23     226.120 186.070 171.595  1.00182.70           N
ATOM    228  CA  THR A  23     225.510 186.455 170.331  1.00182.70           C
ATOM    229  C   THR A  23     226.384 187.505 169.662  1.00182.70           C
ATOM    230  O   THR A  23     226.693 188.538 170.267  1.00182.70           O
ATOM    231  CB  THR A  23     224.097 187.005 170.538  1.00182.70           C
ATOM    232  CG2 THR A  23     223.184 185.934 171.114  1.00182.70           C
ATOM    233  OG1 THR A  23     224.141 188.124 171.431  1.00182.70           O
ATOM    234  N   LEU A  24     226.788 187.237 168.422  1.00197.78           N
ATOM    235  CA  LEU A  24     227.552 188.199 167.635  1.00197.78           C
ATOM    236  C   LEU A  24     226.686 189.436 167.431  1.00197.78           C
ATOM    237  O   LEU A  24     225.663 189.375 166.743  1.00197.78           O
ATOM    238  CB  LEU A  24     227.966 187.584 166.301  1.00197.78           C
ATOM    239  CG  LEU A  24     229.406 187.086 166.156  1.00197.78           C
ATOM    240  CD1 LEU A  24     229.737 186.831 164.695  1.00197.78           C
ATOM    241  CD2 LEU A  24     230.388 188.075 166.762  1.00197.78           C
ATOM    242  N   THR A  25     227.086 190.554 168.031  1.00198.52           N
ATOM    243  CA  THR A  25     226.264 191.758 168.067  1.00198.52           C
ATOM    244  C   THR A  25     226.167 192.369 166.675  1.00198.52           C
ATOM    245  O   THR A  25     227.114 193.009 166.212  1.00198.52           O
ATOM    246  CB  THR A  25     226.845 192.777 169.047  1.00198.52           C
ATOM    247  CG2 THR A  25     225.821 193.855 169.359  1.00198.52           C
ATOM    248  OG1 THR A  25     227.215 192.116 170.264  1.00198.52           O
ATOM    249  N   GLN A  26     225.026 192.170 166.016  1.00183.50           N
ATOM    250  CA  GLN A  26     224.823 192.678 164.666  1.00183.50           C
ATOM    251  C   GLN A  26     224.355 194.127 164.706  1.00183.50           C
ATOM    252  O   GLN A  26     223.564 194.515 165.569  1.00183.50           O
ATOM    253  CB  GLN A  26     223.801 191.829 163.900  1.00183.50           C
ATOM    254  CG  GLN A  26     223.723 190.348 164.277  1.00183.50           C
ATOM    255  CD  GLN A  26     223.048 190.102 165.613  1.00183.50           C
ATOM    256  NE2 GLN A  26     223.103 188.863 166.087  1.00183.50           N
ATOM    257  OE1 GLN A  26     222.490 191.017 166.214  1.00183.50           O
ATOM    258  N   LEU A  27     224.844 194.925 163.759  1.00185.79           N
ATOM    259  CA  LEU A  27     224.530 196.348 163.692  1.00185.79           C
ATOM    260  C   LEU A  27     223.814 196.666 162.385  1.00185.79           C
ATOM    261  O   LEU A  27     224.234 196.213 161.315  1.00185.79           O
ATOM    262  CB  LEU A  27     225.799 197.196 163.820  1.00185.79           C
ATOM    263  CG  LEU A  27     225.631 198.701 163.603  1.00185.79           C
ATOM    264  CD1 LEU A  27     225.109 199.368 164.866  1.00185.79           C
ATOM    265  CD2 LEU A  27     226.946 199.327 163.168  1.00185.79           C
ATOM    266  N   ASP A  28     222.736 197.448 162.477  1.00181.02           N
ATOM    267  CA  ASP A  28     221.968 197.881 161.309  1.00181.02           C
ATOM    268  C   ASP A  28     222.490 199.251 160.890  1.00181.02           C
ATOM    269  O   ASP A  28     222.695 200.134 161.725  1.00181.02           O
ATOM    270  CB  ASP A  28     220.477 197.920 161.627  1.00181.02           C
ATOM    271  CG  ASP A  28     219.616 198.102 160.387  1.00181.02           C
ATOM    272  OD1 ASP A  28     220.168 198.381 159.303  1.00181.02           O
ATOM    273  OD2 ASP A  28     218.380 197.963 160.500  1.00181.02           O
ATOM    274  N   ILE A  29     222.697 199.431 159.585  1.00191.23           N
ATOM    275  CA  ILE A  29     223.379 200.604 159.050  1.00191.23           C
ATOM    276  C   ILE A  29     222.612 201.277 157.924  1.00191.23           C
ATOM    277  O   ILE A  29     223.059 202.323 157.431  1.00191.23           O
ATOM    278  CB  ILE A  29     224.797 200.246 158.569  1.00191.23           C
ATOM    279  CG1 ILE A  29     224.710 199.163 157.493  1.00191.23           C
ATOM    280  CG2 ILE A  29     225.666 199.793 159.732  1.00191.23           C
ATOM    281  CD1 ILE A  29     225.506 199.465 156.254  1.00191.23           C
ATOM    282  N   CYS A  30     221.485 200.718 157.491  1.00182.86           N
ATOM    283  CA  CYS A  30     220.816 201.200 156.287  1.00182.86           C
ATOM    284  C   CYS A  30     219.436 201.777 156.553  1.00182.86           C
ATOM    285  O   CYS A  30     219.036 202.741 155.890  1.00182.86           O
ATOM    286  CB  CYS A  30     220.715 200.064 155.258  1.00182.86           C
ATOM    287  SG  CYS A  30     220.147 200.589 153.624  1.00182.86           S
ATOM    288  N   SER A  31     218.689 201.211 157.502  1.00168.76           N
ATOM    289  CA  SER A  31     217.305 201.629 157.702  1.00168.76           C
ATOM    290  C   SER A  31     217.213 203.040 158.270  1.00168.76           C
ATOM    291  O   SER A  31     216.278 203.785 157.954  1.00168.76           O
ATOM    292  CB  SER A  31     216.595 200.638 158.621  1.00168.76           C
ATOM    293  OG  SER A  31     217.007 200.832 159.957  1.00168.76           O
ATOM    294  N   SER A  32     218.171 203.426 159.111  1.00175.04           N
ATOM    295  CA  SER A  32     218.122 204.731 159.761  1.00175.04           C
ATOM    296  C   SER A  32     219.393 205.527 159.490  1.00175.04           C
ATOM    297  O   SER A  32     219.975 206.112 160.410  1.00175.04           O
ATOM    298  CB  SER A  32     217.905 204.569 161.266  1.00175.04           C
ATOM    299  OG  SER A  32     216.864 203.646 161.535  1.00175.04           O
ATOM    300  N   ALA A  33     219.829 205.552 158.237  1.00183.19           N
ATOM    301  CA  ALA A  33     221.035 206.245 157.818  1.00183.19           C
ATOM    302  C   ALA A  33     220.763 207.725 157.571  1.00183.19           C
ATOM    303  O   ALA A  33     219.645 208.113 157.216  1.00183.19           O
ATOM    304  CB  ALA A  33     221.605 205.609 156.543  1.00183.19           C
ATOM    305  N   PRO A  34     221.767 208.582 157.756  1.00197.38           N
ATOM    306  CA  PRO A  34     221.572 210.015 157.508  1.00197.38           C
ATOM    307  C   PRO A  34     221.279 210.303 156.041  1.00197.38           C
ATOM    308  O   PRO A  34     221.677 209.556 155.146  1.00197.38           O
ATOM    309  CB  PRO A  34     222.904 210.635 157.946  1.00197.38           C
ATOM    310  CG  PRO A  34     223.471 209.655 158.918  1.00197.38           C
ATOM    311  CD  PRO A  34     223.061 208.306 158.403  1.00197.38           C
ATOM    312  N   GLU A  35     220.566 211.405 155.807  1.00192.45           N
ATOM    313  CA  GLU A  35     220.143 211.814 154.475  1.00192.45           C
ATOM    314  C   GLU A  35     221.301 212.149 153.537  1.00192.45           C
ATOM    315  O   GLU A  35     221.140 212.019 152.319  1.00192.45           O
ATOM    316  CB  GLU A  35     219.180 213.005 154.587  1.00192.45           C
ATOM    317  CG  GLU A  35     219.842 214.370 154.563  1.00192.45           C
ATOM    318  CD  GLU A  35     218.845 215.515 154.592  1.00192.45           C
ATOM    319  OE1 GLU A  35     217.922 215.526 153.752  1.00192.45           O
ATOM    320  OE2 GLU A  35     218.986 216.403 155.459  1.00192.45           O
ATOM    321  N   ASP A  36     222.455 212.571 154.057  1.00209.81           N
ATOM    322  CA  ASP A  36     223.635 212.828 153.238  1.00209.81           C
ATOM    323  C   ASP A  36     224.736 211.792 153.412  1.00209.81           C
ATOM    324  O   ASP A  36     225.801 211.936 152.800  1.00209.81           O
ATOM    325  CB  ASP A  36     224.205 214.222 153.536  1.00209.81           C
ATOM    326  CG  ASP A  36     223.235 215.337 153.208  1.00209.81           C
ATOM    327  OD1 ASP A  36     222.138 215.040 152.692  1.00209.81           O
ATOM    328  OD2 ASP A  36     223.567 216.512 153.470  1.00209.81           O
ATOM    329  N   CYS A  37     224.519 210.756 154.216  1.00218.24           N
ATOM    330  CA  CYS A  37     225.579 209.791 154.464  1.00218.24           C
ATOM    331  C   CYS A  37     225.580 208.692 153.406  1.00218.24           C
ATOM    332  O   CYS A  37     224.540 208.136 153.038  1.00218.24           O
ATOM    333  CB  CYS A  37     225.433 209.174 155.854  1.00218.24           C
ATOM    334  SG  CYS A  37     226.163 207.528 156.018  1.00218.24           S
ATOM    335  N   THR A  38     226.778 208.383 152.914  1.00231.31           N
ATOM    336  CA  THR A  38     226.979 207.282 151.981  1.00231.31           C
ATOM    337  C   THR A  38     228.096 206.382 152.491  1.00231.31           C
ATOM    338  O   THR A  38     228.285 205.267 151.995  1.00231.31           O
ATOM    339  CB  THR A  38     227.306 207.805 150.581  1.00231.31           C
ATOM    340  CG2 THR A  38     226.084 208.460 149.955  1.00231.31           C
ATOM    341  OG1 THR A  38     228.368 208.765 150.664  1.00231.31           O
ATOM    342  N   SER A  39     228.837 206.867 153.483  1.00236.17           N
ATOM    343  CA  SER A  39     229.923 206.125 154.102  1.00236.17           C
ATOM    344  C   SER A  39     229.978 206.465 155.585  1.00236.17           C
ATOM    345  O   SER A  39     229.424 207.471 156.035  1.00236.17           O
ATOM    346  CB  SER A  39     231.272 206.435 153.438  1.00236.17           C
ATOM    347  OG  SER A  39     231.155 206.466 152.026  1.00236.17           O
ATOM    348  N   PHE A  40     230.652 205.606 156.346  1.00236.46           N
ATOM    349  CA  PHE A  40     230.763 205.786 157.786  1.00236.46           C
ATOM    350  C   PHE A  40     232.013 205.071 158.272  1.00236.46           C
ATOM    351  O   PHE A  40     232.601 204.267 157.546  1.00236.46           O
ATOM    352  CB  PHE A  40     229.521 205.264 158.515  1.00236.46           C
ATOM    353  CG  PHE A  40     229.030 203.943 158.005  1.00236.46           C
ATOM    354  CD1 PHE A  40     227.963 203.883 157.125  1.00236.46           C
ATOM    355  CD2 PHE A  40     229.630 202.763 158.408  1.00236.46           C
ATOM    356  CE1 PHE A  40     227.507 202.670 156.655  1.00236.46           C
ATOM    357  CE2 PHE A  40     229.178 201.547 157.940  1.00236.46           C
ATOM    358  CZ  PHE A  40     228.117 201.502 157.062  1.00236.46           C
ATOM    359  N   SER A  41     232.413 205.371 159.508  1.00238.56           N
ATOM    360  CA  SER A  41     233.623 204.783 160.061  1.00238.56           C
ATOM    361  C   SER A  41     233.368 204.312 161.486  1.00238.56           C
ATOM    362  O   SER A  41     232.326 204.597 162.080  1.00238.56           O
ATOM    363  CB  SER A  41     234.802 205.764 160.019  1.00238.56           C
ATOM    364  OG  SER A  41     234.761 206.669 161.105  1.00238.56           O
ATOM    365  N   ILE A  42     234.346 203.583 162.023  1.00234.59           N
ATOM    366  CA  ILE A  42     234.262 202.970 163.346  1.00234.59           C
ATOM    367  C   ILE A  42     235.530 203.369 164.094  1.00234.59           C
ATOM    368  O   ILE A  42     236.571 203.601 163.469  1.00234.59           O
ATOM    369  CB  ILE A  42     234.133 201.439 163.271  1.00234.59           C
ATOM    370  CG1 ILE A  42     232.912 201.045 162.440  1.00234.59           C
ATOM    371  CG2 ILE A  42     234.010 200.822 164.660  1.00234.59           C
ATOM    372  CD1 ILE A  42     232.659 199.553 162.395  1.00234.59           C
ATOM    373  N   ASN A  43     235.448 203.459 165.419  1.00229.35           N
ATOM    374  CA  ASN A  43     236.604 203.756 166.254  1.00229.35           C
ATOM    375  C   ASN A  43     236.612 202.839 167.470  1.00229.35           C
ATOM    376  O   ASN A  43     235.654 202.826 168.251  1.00229.35           O
ATOM    377  CB  ASN A  43     236.597 205.221 166.694  1.00229.35           C
ATOM    378  CG  ASN A  43     237.966 205.703 167.130  1.00229.35           C
ATOM    379  ND2 ASN A  43     238.960 205.516 166.270  1.00229.35           N
ATOM    380  OD1 ASN A  43     238.130 206.235 168.228  1.00229.35           O
ATOM    381  N   ALA A  44     237.694 202.080 167.627  1.00234.27           N
ATOM    382  CA  ALA A  44     237.855 201.163 168.747  1.00234.27           C
ATOM    383  C   ALA A  44     239.325 200.793 168.886  1.00234.27           C
ATOM    384  O   ALA A  44     240.161 201.150 168.052  1.00234.27           O
ATOM    385  CB  ALA A  44     237.003 199.899 168.575  1.00234.27           C
ATOM    386  N   SER A  45     239.632 200.065 169.961  1.00238.67           N
ATOM    387  CA  SER A  45     240.999 199.652 170.228  1.00238.67           C
ATOM    388  C   SER A  45     241.349 198.405 169.418  1.00238.67           C
ATOM    389  O   SER A  45     240.463 197.655 168.998  1.00238.67           O
ATOM    390  CB  SER A  45     241.187 199.385 171.721  1.00238.67           C
ATOM    391  OG  SER A  45     240.740 200.484 172.495  1.00238.67           O
ATOM    392  N   PRO A  46     242.643 198.169 169.173  1.00241.77           N
ATOM    393  CA  PRO A  46     243.048 196.941 168.469  1.00241.77           C
ATOM    394  C   PRO A  46     242.645 195.659 169.182  1.00241.77           C
ATOM    395  O   PRO A  46     242.434 194.642 168.509  1.00241.77           O
ATOM    396  CB  PRO A  46     244.576 197.070 168.381  1.00241.77           C
ATOM    397  CG  PRO A  46     244.939 198.062 169.447  1.00241.77           C
ATOM    398  CD  PRO A  46     243.800 199.031 169.465  1.00241.77           C
ATOM    399  N   GLY A  47     242.535 195.672 170.508  1.00240.25           N
ATOM    400  CA  GLY A  47     242.181 194.479 171.249  1.00240.25           C
ATOM    401  C   GLY A  47     240.732 194.071 171.084  1.00240.25           C
ATOM    402  O   GLY A  47     240.371 192.920 171.346  1.00240.25           O
ATOM    403  N   VAL A  48     239.892 195.004 170.647  1.00238.16           N
ATOM    404  CA  VAL A  48     238.475 194.724 170.434  1.00238.16           C
ATOM    405  C   VAL A  48     238.333 193.816 169.219  1.00238.16           C
ATOM    406  O   VAL A  48     238.904 194.088 168.158  1.00238.16           O
ATOM    407  CB  VAL A  48     237.675 196.022 170.253  1.00238.16           C
ATOM    408  CG1 VAL A  48     236.189 195.716 170.127  1.00238.16           C
ATOM    409  CG2 VAL A  48     237.932 196.971 171.413  1.00238.16           C
ATOM    410  N   VAL A  49     237.571 192.736 169.373  1.00231.97           N
ATOM    411  CA  VAL A  49     237.343 191.778 168.297  1.00231.97           C
ATOM    412  C   VAL A  49     236.201 192.323 167.446  1.00231.97           C
ATOM    413  O   VAL A  49     235.027 192.065 167.716  1.00231.97           O
ATOM    414  CB  VAL A  49     237.036 190.381 168.835  1.00231.97           C
ATOM    415  CG1 VAL A  49     236.896 189.389 167.689  1.00231.97           C
ATOM    416  CG2 VAL A  49     238.122 189.935 169.803  1.00231.97           C
ATOM    417  N   VAL A  50     236.547 193.084 166.412  1.00230.27           N
ATOM    418  CA  VAL A  50     235.563 193.671 165.510  1.00230.27           C
ATOM    419  C   VAL A  50     235.439 192.776 164.285  1.00230.27           C
ATOM    420  O   VAL A  50     236.429 192.517 163.592  1.00230.27           O
ATOM    421  CB  VAL A  50     235.954 195.102 165.113  1.00230.27           C
ATOM    422  CG1 VAL A  50     234.857 195.736 164.271  1.00230.27           C
ATOM    423  CG2 VAL A  50     236.238 195.938 166.352  1.00230.27           C
ATOM    424  N   ASP A  51     234.225 192.305 164.016  1.00224.26           N
ATOM    425  CA  ASP A  51     233.956 191.401 162.906  1.00224.26           C
ATOM    426  C   ASP A  51     233.251 192.170 161.795  1.00224.26           C
ATOM    427  O   ASP A  51     232.106 192.606 161.963  1.00224.26           O
ATOM    428  CB  ASP A  51     233.112 190.211 163.362  1.00224.26           C
ATOM    429  CG  ASP A  51     232.772 189.267 162.224  1.00224.26           C
ATOM    430  OD1 ASP A  51     233.698 188.857 161.493  1.00224.26           O
ATOM    431  OD2 ASP A  51     231.579 188.938 162.059  1.00224.26           O
ATOM    432  N   ILE A  52     233.938 192.329 160.667  1.00221.06           N
ATOM    433  CA  ILE A  52     233.418 193.038 159.505  1.00221.06           C
ATOM    434  C   ILE A  52     233.416 192.082 158.321  1.00221.06           C
ATOM    435  O   ILE A  52     234.337 191.269 158.169  1.00221.06           O
ATOM    436  CB  ILE A  52     234.233 194.314 159.206  1.00221.06           C
ATOM    437  CG1 ILE A  52     235.658 193.990 158.738  1.00221.06           C
ATOM    438  CG2 ILE A  52     234.272 195.222 160.428  1.00221.06           C
ATOM    439  CD1 ILE A  52     235.853 194.011 157.230  1.00221.06           C
ATOM    440  N   ALA A  53     232.368 192.158 157.505  1.00223.06           N
ATOM    441  CA  ALA A  53     232.250 191.358 156.291  1.00223.06           C
ATOM    442  C   ALA A  53     231.811 192.271 155.158  1.00223.06           C
ATOM    443  O   ALA A  53     230.785 192.949 155.270  1.00223.06           O
ATOM    444  CB  ALA A  53     231.258 190.207 156.476  1.00223.06           C
ATOM    445  N   HIS A  54     232.581 192.282 154.075  1.00227.50           N
ATOM    446  CA  HIS A  54     232.313 193.173 152.953  1.00227.50           C
ATOM    447  C   HIS A  54     231.089 192.717 152.164  1.00227.50           C
ATOM    448  O   HIS A  54     231.093 192.729 150.933  1.00227.50           O
ATOM    449  CB  HIS A  54     233.533 193.250 152.033  1.00227.50           C
ATOM    450  CG  HIS A  54     234.589 194.198 152.508  1.00227.50           C
ATOM    451  CD2 HIS A  54     235.365 194.183 153.617  1.00227.50           C
ATOM    452  ND1 HIS A  54     234.950 195.327 151.803  1.00227.50           N
ATOM    453  CE1 HIS A  54     235.902 195.967 152.459  1.00227.50           C
ATOM    454  NE2 HIS A  54     236.172 195.293 153.564  1.00227.50           N
ATOM    455  N   SER A  65     238.579 205.732 157.248  1.00258.41           N
ATOM    456  CA  SER A  65     239.524 204.661 156.955  1.00258.41           C
ATOM    457  C   SER A  65     238.900 203.593 156.063  1.00258.41           C
ATOM    458  O   SER A  65     237.780 203.144 156.303  1.00258.41           O
ATOM    459  CB  SER A  65     240.035 204.026 158.251  1.00258.41           C
ATOM    460  OG  SER A  65     241.025 203.048 157.984  1.00258.41           O
ATOM    461  N   SER A  66     239.625 203.237 155.001  1.00259.60           N
ATOM    462  CA  SER A  66     239.310 202.120 154.115  1.00259.60           C
ATOM    463  C   SER A  66     238.050 202.359 153.287  1.00259.60           C
ATOM    464  O   SER A  66     237.746 201.570 152.386  1.00259.60           O
ATOM    465  CB  SER A  66     239.161 200.824 154.919  1.00259.60           C
ATOM    466  OG  SER A  66     240.349 200.521 155.626  1.00259.60           O
ATOM    467  N   THR A  67     237.338 203.451 153.563  1.00255.70           N
ATOM    468  CA  THR A  67     236.177 203.883 152.784  1.00255.70           C
ATOM    469  C   THR A  67     235.167 202.743 152.601  1.00255.70           C
ATOM    470  O   THR A  67     234.975 202.214 151.507  1.00255.70           O
ATOM    471  CB  THR A  67     236.616 204.457 151.431  1.00255.70           C
ATOM    472  CG2 THR A  67     235.461 205.189 150.758  1.00255.70           C
ATOM    473  OG1 THR A  67     237.692 205.382 151.631  1.00255.70           O
ATOM    474  N   TRP A  68     234.556 202.341 153.712  1.00252.37           N
ATOM    475  CA  TRP A  68     233.448 201.393 153.624  1.00252.37           C
ATOM    476  C   TRP A  68     232.146 202.118 153.286  1.00252.37           C
ATOM    477  O   TRP A  68     231.680 202.946 154.084  1.00252.37           O
ATOM    478  CB  TRP A  68     233.274 200.587 154.915  1.00252.37           C
ATOM    479  CG  TRP A  68     234.534 200.274 155.681  1.00252.37           C
ATOM    480  CD1 TRP A  68     235.350 199.196 155.493  1.00252.37           C
ATOM    481  CD2 TRP A  68     235.091 201.006 156.782  1.00252.37           C
ATOM    482  CE2 TRP A  68     236.255 200.324 157.191  1.00252.37           C
ATOM    483  CE3 TRP A  68     234.730 202.176 157.450  1.00252.37           C
ATOM    484  NE1 TRP A  68     236.390 199.223 156.388  1.00252.37           N
ATOM    485  CZ2 TRP A  68     237.055 200.774 158.239  1.00252.37           C
ATOM    486  CZ3 TRP A  68     235.528 202.618 158.487  1.00252.37           C
ATOM    487  CH2 TRP A  68     236.673 201.920 158.875  1.00252.37           C
ATOM    488  N   PRO A  69     231.537 201.846 152.132  1.00240.30           N
ATOM    489  CA  PRO A  69     230.271 202.499 151.783  1.00240.30           C
ATOM    490  C   PRO A  69     229.065 201.724 152.295  1.00240.30           C
ATOM    491  O   PRO A  69     229.179 200.736 153.024  1.00240.30           O
ATOM    492  CB  PRO A  69     230.299 202.523 150.252  1.00240.30           C
ATOM    493  CG  PRO A  69     231.108 201.330 149.891  1.00240.30           C
ATOM    494  CD  PRO A  69     232.136 201.153 150.978  1.00240.30           C
ATOM    495  N   LEU A  70     227.886 202.204 151.896  1.00227.07           N
ATOM    496  CA  LEU A  70     226.603 201.617 152.290  1.00227.07           C
ATOM    497  C   LEU A  70     226.326 200.381 151.436  1.00227.07           C
ATOM    498  O   LEU A  70     225.547 200.403 150.479  1.00227.07           O
ATOM    499  CB  LEU A  70     225.485 202.642 152.146  1.00227.07           C
ATOM    500  CG  LEU A  70     225.102 203.500 153.351  1.00227.07           C
ATOM    501  CD1 LEU A  70     224.392 204.761 152.884  1.00227.07           C
ATOM    502  CD2 LEU A  70     224.224 202.715 154.310  1.00227.07           C
ATOM    503  N   ASP A  71     226.974 199.275 151.795  1.00222.34           N
ATOM    504  CA  ASP A  71     226.744 198.029 151.080  1.00222.34           C
ATOM    505  C   ASP A  71     225.441 197.379 151.547  1.00222.34           C
ATOM    506  O   ASP A  71     225.118 197.401 152.738  1.00222.34           O
ATOM    507  CB  ASP A  71     227.908 197.061 151.283  1.00222.34           C
ATOM    508  CG  ASP A  71     229.254 197.736 151.151  1.00222.34           C
ATOM    509  OD1 ASP A  71     229.293 198.885 150.667  1.00222.34           O
ATOM    510  OD2 ASP A  71     230.273 197.119 151.531  1.00222.34           O
ATOM    511  N   PRO A  72     224.672 196.799 150.624  1.00204.90           N
ATOM    512  CA  PRO A  72     223.447 196.088 151.025  1.00204.90           C
ATOM    513  C   PRO A  72     223.691 194.900 151.936  1.00204.90           C
ATOM    514  O   PRO A  72     222.802 194.534 152.718  1.00204.90           O
ATOM    515  CB  PRO A  72     222.882 195.664 149.660  1.00204.90           C
ATOM    516  CG  PRO A  72     224.168 195.494 148.866  1.00204.90           C
ATOM    517  CD  PRO A  72     224.740 196.835 149.157  1.00204.90           C
ATOM    518  N   GLY A  73     224.867 194.279 151.862  1.00204.28           N
ATOM    519  CA  GLY A  73     225.132 193.085 152.641  1.00204.28           C
ATOM    520  C   GLY A  73     226.405 193.134 153.459  1.00204.28           C
ATOM    521  O   GLY A  73     226.977 192.087 153.778  1.00204.28           O
ATOM    522  N   VAL A  74     226.865 194.334 153.809  1.00217.88           N
ATOM    523  CA  VAL A  74     228.022 194.465 154.688  1.00217.88           C
ATOM    524  C   VAL A  74     227.597 194.088 156.101  1.00217.88           C
ATOM    525  O   VAL A  74     226.691 194.699 156.679  1.00217.88           O
ATOM    526  CB  VAL A  74     228.632 195.880 154.623  1.00217.88           C
ATOM    527  CG1 VAL A  74     227.577 196.944 154.868  1.00217.88           C
ATOM    528  CG2 VAL A  74     229.767 196.015 155.627  1.00217.88           C
ATOM    529  N   GLU A  75     228.231 193.063 156.660  1.00217.37           N
ATOM    530  CA  GLU A  75     227.853 192.534 157.961  1.00217.37           C
ATOM    531  C   GLU A  75     228.773 193.104 159.031  1.00217.37           C
ATOM    532  O   GLU A  75     229.999 193.084 158.877  1.00217.37           O
ATOM    533  CB  GLU A  75     227.910 191.005 157.974  1.00217.37           C
ATOM    534  CG  GLU A  75     227.411 190.356 159.267  1.00217.37           C
ATOM    535  CD  GLU A  75     226.152 191.002 159.834  1.00217.37           C
ATOM    536  OE1 GLU A  75     226.012 191.034 161.073  1.00217.37           O
ATOM    537  OE2 GLU A  75     225.275 191.431 159.052  1.00217.37           O
ATOM    538  N   VAL A  76     228.180 193.610 160.108  1.00209.03           N
ATOM    539  CA  VAL A  76     228.918 194.206 161.214  1.00209.03           C
ATOM    540  C   VAL A  76     228.492 193.489 162.487  1.00209.03           C
ATOM    541  O   VAL A  76     227.358 193.667 162.954  1.00209.03           O
ATOM    542  CB  VAL A  76     228.670 195.716 161.330  1.00209.03           C
ATOM    543  CG1 VAL A  76     229.291 196.263 162.607  1.00209.03           C
ATOM    544  CG2 VAL A  76     229.217 196.439 160.107  1.00209.03           C
ATOM    545  N   THR A  77     229.387 192.675 163.044  1.00212.16           N
ATOM    546  CA  THR A  77     229.154 192.008 164.316  1.00212.16           C
ATOM    547  C   THR A  77     230.291 192.319 165.281  1.00212.16           C
ATOM    548  O   THR A  77     231.464 192.337 164.895  1.00212.16           O
ATOM    549  CB  THR A  77     229.006 190.493 164.145  1.00212.16           C
ATOM    550  CG2 THR A  77     227.622 190.140 163.627  1.00212.16           C
ATOM    551  OG1 THR A  77     230.000 190.008 163.236  1.00212.16           O
ATOM    552  N   LEU A  78     229.924 192.566 166.532  1.00209.67           N
ATOM    553  CA  LEU A  78     230.844 192.986 167.576  1.00209.67           C
ATOM    554  C   LEU A  78     230.630 192.138 168.823  1.00209.67           C
ATOM    555  O   LEU A  78     229.492 191.793 169.164  1.00209.67           O
ATOM    556  CB  LEU A  78     230.649 194.470 167.908  1.00209.67           C
ATOM    557  CG  LEU A  78     231.813 195.230 168.544  1.00209.67           C
ATOM    558  CD1 LEU A  78     233.140 194.748 167.990  1.00209.67           C
ATOM    559  CD2 LEU A  78     231.652 196.726 168.319  1.00209.67           C
ATOM    560  N   THR A  79     231.733 191.799 169.488  1.00206.12           N
ATOM    561  CA  THR A  79     231.716 191.067 170.748  1.00206.12           C
ATOM    562  C   THR A  79     232.918 191.499 171.576  1.00206.12           C
ATOM    563  O   THR A  79     233.886 192.062 171.056  1.00206.12           O
ATOM    564  CB  THR A  79     231.735 189.546 170.540  1.00206.12           C
ATOM    565  CG2 THR A  79     230.327 189.005 170.334  1.00206.12           C
ATOM    566  OG1 THR A  79     232.554 189.221 169.410  1.00206.12           O
ATOM    567  N   MET A  80     232.849 191.226 172.877  1.00192.38           N
ATOM    568  CA  MET A  80     233.857 191.673 173.825  1.00192.38           C
ATOM    569  C   MET A  80     234.564 190.478 174.451  1.00192.38           C
ATOM    570  O   MET A  80     234.165 189.326 174.258  1.00192.38           O
ATOM    571  CB  MET A  80     233.229 192.550 174.913  1.00192.38           C
ATOM    572  CG  MET A  80     231.930 193.204 174.475  1.00192.38           C
ATOM    573  SD  MET A  80     231.008 193.955 175.824  1.00192.38           S
ATOM    574  CE  MET A  80     229.448 194.293 175.013  1.00192.38           C
ATOM    575  N   LYS A  81     235.625 190.767 175.202  1.00191.72           N
ATOM    576  CA  LYS A  81     236.479 189.750 175.806  1.00191.72           C
ATOM    577  C   LYS A  81     236.473 189.844 177.330  1.00191.72           C
ATOM    578  O   LYS A  81     237.439 189.465 177.995  1.00191.72           O
ATOM    579  CB  LYS A  81     237.904 189.861 175.269  1.00191.72           C
ATOM    580  CG  LYS A  81     238.131 189.128 173.956  1.00191.72           C
ATOM    581  CD  LYS A  81     239.568 189.268 173.471  1.00191.72           C
ATOM    582  CE  LYS A  81     240.557 188.717 174.483  1.00191.72           C
ATOM    583  NZ  LYS A  81     241.967 188.969 174.072  1.00191.72           N
ATOM    584  N   ALA A  82     235.384 190.346 177.896  1.00187.54           N
ATOM    585  CA  ALA A  82     235.248 190.507 179.342  1.00187.54           C
ATOM    586  C   ALA A  82     233.761 190.630 179.660  1.00187.54           C
ATOM    587  O   ALA A  82     232.910 190.566 178.764  1.00187.54           O
ATOM    588  CB  ALA A  82     236.044 191.713 179.845  1.00187.54           C
ATOM    589  N   ALA A  83     233.447 190.812 180.942  1.00174.56           N
ATOM    590  CA  ALA A  83     232.078 190.985 181.403  1.00174.56           C
ATOM    591  C   ALA A  83     231.981 192.265 182.218  1.00174.56           C
ATOM    592  O   ALA A  83     232.950 192.691 182.852  1.00174.56           O
ATOM    593  CB  ALA A  83     231.607 189.791 182.242  1.00174.56           C
ATOM    594  N   SER A  84     230.801 192.876 182.198  1.00169.35           N
ATOM    595  CA  SER A  84     230.581 194.171 182.824  1.00169.35           C
ATOM    596  C   SER A  84     229.579 194.056 183.965  1.00169.35           C
ATOM    597  O   SER A  84     228.410 193.720 183.749  1.00169.35           O
ATOM    598  CB  SER A  84     230.081 195.194 181.801  1.00169.35           C
ATOM    599  OG  SER A  84     230.977 195.304 180.710  1.00169.35           O
ATOM    600  N   GLY A  85     230.045 194.341 185.177  1.00158.20           N
ATOM    601  CA  GLY A  85     229.161 194.514 186.312  1.00158.20           C
ATOM    602  C   GLY A  85     228.910 195.988 186.539  1.00158.20           C
ATOM    603  O   GLY A  85     228.076 196.377 187.364  1.00158.20           O
ATOM    604  N   SER A  86     229.638 196.818 185.796  1.00167.67           N
ATOM    605  CA  SER A  86     229.484 198.265 185.817  1.00167.67           C
ATOM    606  C   SER A  86     229.015 198.717 184.444  1.00167.67           C
ATOM    607  O   SER A  86     229.593 198.319 183.427  1.00167.67           O
ATOM    608  CB  SER A  86     230.797 198.959 186.192  1.00167.67           C
ATOM    609  OG  SER A  86     231.465 199.445 185.041  1.00167.67           O
ATOM    610  N   THR A  87     227.972 199.543 184.417  1.00171.08           N
ATOM    611  CA  THR A  87     227.346 199.928 183.160  1.00171.08           C
ATOM    612  C   THR A  87     228.305 200.746 182.301  1.00171.08           C
ATOM    613  O   THR A  87     228.912 201.712 182.774  1.00171.08           O
ATOM    614  CB  THR A  87     226.069 200.725 183.432  1.00171.08           C
ATOM    615  CG2 THR A  87     225.535 201.346 182.149  1.00171.08           C
ATOM    616  OG1 THR A  87     225.071 199.858 183.985  1.00171.08           O
ATOM    617  N   GLY A  88     228.436 200.355 181.035  1.00180.08           N
ATOM    618  CA  GLY A  88     229.229 201.100 180.076  1.00180.08           C
ATOM    619  C   GLY A  88     230.713 201.169 180.373  1.00180.08           C
ATOM    620  O   GLY A  88     231.311 202.246 180.288  1.00180.08           O
ATOM    621  N   ASP A  89     231.323 200.035 180.719  1.00184.26           N
ATOM    622  CA  ASP A  89     232.758 199.981 180.964  1.00184.26           C
ATOM    623  C   ASP A  89     233.587 200.189 179.705  1.00184.26           C
ATOM    624  O   ASP A  89     234.777 200.503 179.814  1.00184.26           O
ATOM    625  CB  ASP A  89     233.144 198.640 181.606  1.00184.26           C
ATOM    626  CG  ASP A  89     233.082 197.486 180.628  1.00184.26           C
ATOM    627  OD1 ASP A  89     232.062 197.357 179.920  1.00184.26           O
ATOM    628  OD2 ASP A  89     234.056 196.705 180.568  1.00184.26           O
ATOM    629  N   GLN A  90     232.998 200.019 178.522  1.00194.48           N
ATOM    630  CA  GLN A  90     233.653 200.306 177.250  1.00194.48           C
ATOM    631  C   GLN A  90     232.703 201.160 176.420  1.00194.48           C
ATOM    632  O   GLN A  90     231.480 201.027 176.535  1.00194.48           O
ATOM    633  CB  GLN A  90     234.029 199.021 176.511  1.00194.48           C
ATOM    634  CG  GLN A  90     234.687 197.954 177.378  1.00194.48           C
ATOM    635  CD  GLN A  90     236.172 198.199 177.592  1.00194.48           C
ATOM    636  NE2 GLN A  90     236.498 199.143 178.467  1.00194.48           N
ATOM    637  OE1 GLN A  90     237.014 197.540 176.981  1.00194.48           O
ATOM    638  N   LYS A  91     233.261 202.029 175.584  1.00204.64           N
ATOM    639  CA  LYS A  91     232.488 202.975 174.786  1.00204.64           C
ATOM    640  C   LYS A  91     232.845 202.762 173.322  1.00204.64           C
ATOM    641  O   LYS A  91     234.022 202.603 172.984  1.00204.64           O
ATOM    642  CB  LYS A  91     232.782 204.408 175.224  1.00204.64           C
ATOM    643  CG  LYS A  91     232.600 204.641 176.716  1.00204.64           C
ATOM    644  CD  LYS A  91     233.457 205.791 177.232  1.00204.64           C
ATOM    645  CE  LYS A  91     233.720 206.838 176.162  1.00204.64           C
ATOM    646  NZ  LYS A  91     234.690 207.865 176.630  1.00204.64           N
ATOM    647  N   VAL A  92     231.837 202.757 172.451  1.00211.14           N
ATOM    648  CA  VAL A  92     232.056 202.582 171.024  1.00211.14           C
ATOM    649  C   VAL A  92     231.246 203.628 170.272  1.00211.14           C
ATOM    650  O   VAL A  92     230.010 203.566 170.229  1.00211.14           O
ATOM    651  CB  VAL A  92     231.684 201.156 170.583  1.00211.14           C
ATOM    652  CG1 VAL A  92     231.614 201.065 169.079  1.00211.14           C
ATOM    653  CG2 VAL A  92     232.711 200.170 171.103  1.00211.14           C
ATOM    654  N   GLN A  93     231.939 204.605 169.701  1.00218.90           N
ATOM    655  CA  GLN A  93     231.322 205.623 168.856  1.00218.90           C
ATOM    656  C   GLN A  93     231.515 205.181 167.409  1.00218.90           C
ATOM    657  O   GLN A  93     232.617 204.789 167.013  1.00218.90           O
ATOM    658  CB  GLN A  93     231.924 207.007 169.107  1.00218.90           C
ATOM    659  CG  GLN A  93     232.095 207.403 170.578  1.00218.90           C
ATOM    660  CD  GLN A  93     233.330 206.799 171.230  1.00218.90           C
ATOM    661  NE2 GLN A  93     233.983 207.576 172.088  1.00218.90           N
ATOM    662  OE1 GLN A  93     233.693 205.654 170.965  1.00218.90           O
ATOM    663  N   ILE A  94     230.439 205.228 166.628  1.00228.19           N
ATOM    664  CA  ILE A  94     230.508 204.939 165.199  1.00228.19           C
ATOM    665  C   ILE A  94     230.476 206.259 164.442  1.00228.19           C
ATOM    666  O   ILE A  94     229.421 206.890 164.314  1.00228.19           O
ATOM    667  CB  ILE A  94     229.363 204.015 164.754  1.00228.19           C
ATOM    668  CG1 ILE A  94     229.401 202.662 165.475  1.00228.19           C
ATOM    669  CG2 ILE A  94     229.436 203.770 163.259  1.00228.19           C
ATOM    670  CD1 ILE A  94     230.772 202.220 165.929  1.00228.19           C
ATOM    671  N   SER A  95     231.631 206.674 163.937  1.00236.78           N
ATOM    672  CA  SER A  95     231.819 207.992 163.337  1.00236.78           C
ATOM    673  C   SER A  95     231.417 207.923 161.867  1.00236.78           C
ATOM    674  O   SER A  95     232.255 207.708 160.989  1.00236.78           O
ATOM    675  CB  SER A  95     233.267 208.453 163.498  1.00236.78           C
ATOM    676  OG  SER A  95     233.519 208.899 164.819  1.00236.78           O
ATOM    677  N   TYR A  96     230.124 208.101 161.603  1.00236.33           N
ATOM    678  CA  TYR A  96     229.675 208.293 160.231  1.00236.33           C
ATOM    679  C   TYR A  96     230.334 209.546 159.675  1.00236.33           C
ATOM    680  O   TYR A  96     230.409 210.567 160.361  1.00236.33           O
ATOM    681  CB  TYR A  96     228.153 208.435 160.161  1.00236.33           C
ATOM    682  CG  TYR A  96     227.343 207.201 160.507  1.00236.33           C
ATOM    683  CD1 TYR A  96     226.434 206.673 159.599  1.00236.33           C
ATOM    684  CD2 TYR A  96     227.445 206.598 161.753  1.00236.33           C
ATOM    685  CE1 TYR A  96     225.679 205.558 159.908  1.00236.33           C
ATOM    686  CE2 TYR A  96     226.690 205.484 162.072  1.00236.33           C
ATOM    687  CZ  TYR A  96     225.811 204.969 161.146  1.00236.33           C
ATOM    688  OH  TYR A  96     225.059 203.860 161.460  1.00236.33           O
ATOM    689  N   TYR A  97     230.824 209.474 158.445  1.00243.05           N
ATOM    690  CA  TYR A  97     231.478 210.615 157.814  1.00243.05           C
ATOM    691  C   TYR A  97     230.757 210.927 156.507  1.00243.05           C
ATOM    692  O   TYR A  97     230.486 210.026 155.707  1.00243.05           O
ATOM    693  CB  TYR A  97     232.977 210.349 157.627  1.00243.05           C
ATOM    694  CG  TYR A  97     233.393 209.424 156.497  1.00243.05           C
ATOM    695  CD1 TYR A  97     233.895 208.159 156.773  1.00243.05           C
ATOM    696  CD2 TYR A  97     233.384 209.845 155.171  1.00243.05           C
ATOM    697  CE1 TYR A  97     234.302 207.313 155.760  1.00243.05           C
ATOM    698  CE2 TYR A  97     233.790 209.006 154.151  1.00243.05           C
ATOM    699  CZ  TYR A  97     234.253 207.743 154.452  1.00243.05           C
ATOM    700  OH  TYR A  97     234.664 206.904 153.443  1.00243.05           O
ATOM    701  N   GLY A  98     230.411 212.197 156.322  1.00251.66           N
ATOM    702  CA  GLY A  98     229.762 212.647 155.117  1.00251.66           C
ATOM    703  C   GLY A  98     230.706 213.458 154.255  1.00251.66           C
ATOM    704  O   GLY A  98     231.679 214.042 154.740  1.00251.66           O
ATOM    705  N   PRO A  99     230.439 213.498 152.947  1.00252.91           N
ATOM    706  CA  PRO A  99     231.310 214.293 152.065  1.00252.91           C
ATOM    707  C   PRO A  99     231.220 215.786 152.328  1.00252.91           C
ATOM    708  O   PRO A  99     232.254 216.439 152.510  1.00252.91           O
ATOM    709  CB  PRO A  99     230.812 213.924 150.660  1.00252.91           C
ATOM    710  CG  PRO A  99     229.407 213.458 150.862  1.00252.91           C
ATOM    711  CD  PRO A  99     229.379 212.796 152.207  1.00252.91           C
ATOM    712  N   LYS A 100     230.008 216.344 152.361  1.00256.04           N
ATOM    713  CA  LYS A 100     229.806 217.770 152.594  1.00256.04           C
ATOM    714  C   LYS A 100     229.202 218.039 153.970  1.00256.04           C
ATOM    715  O   LYS A 100     228.867 219.185 154.288  1.00256.04           O
ATOM    716  CB  LYS A 100     228.924 218.362 151.491  1.00256.04           C
ATOM    717  CG  LYS A 100     229.060 219.867 151.297  1.00256.04           C
ATOM    718  CD  LYS A 100     230.510 220.272 151.093  1.00256.04           C
ATOM    719  CE  LYS A 100     230.638 221.774 150.900  1.00256.04           C
ATOM    720  NZ  LYS A 100     229.879 222.250 149.711  1.00256.04           N
ATOM    721  N   THR A 101     229.068 217.005 154.799  1.00251.74           N
ATOM    722  CA  THR A 101     228.464 217.120 156.115  1.00251.74           C
ATOM    723  C   THR A 101     229.477 216.713 157.177  1.00251.74           C
ATOM    724  O   THR A 101     230.194 215.721 157.001  1.00251.74           O
ATOM    725  CB  THR A 101     227.209 216.235 156.215  1.00251.74           C
ATOM    726  CG2 THR A 101     226.579 216.324 157.598  1.00251.74           C
ATOM    727  OG1 THR A 101     226.251 216.649 155.235  1.00251.74           O
ATOM    728  N   PRO A 102     229.572 217.461 158.275  1.00250.88           N
ATOM    729  CA  PRO A 102     230.500 217.094 159.351  1.00250.88           C
ATOM    730  C   PRO A 102     230.191 215.708 159.884  1.00250.88           C
ATOM    731  O   PRO A 102     229.022 215.297 159.932  1.00250.88           O
ATOM    732  CB  PRO A 102     230.256 218.172 160.420  1.00250.88           C
ATOM    733  CG  PRO A 102     228.979 218.856 160.016  1.00250.88           C
ATOM    734  CD  PRO A 102     228.936 218.763 158.528  1.00250.88           C
ATOM    735  N   PRO A 103     231.216 214.952 160.276  1.00249.63           N
ATOM    736  CA  PRO A 103     230.998 213.552 160.665  1.00249.63           C
ATOM    737  C   PRO A 103     230.061 213.424 161.857  1.00249.63           C
ATOM    738  O   PRO A 103     230.367 213.873 162.964  1.00249.63           O
ATOM    739  CB  PRO A 103     232.411 213.060 161.004  1.00249.63           C
ATOM    740  CG  PRO A 103     233.313 213.944 160.211  1.00249.63           C
ATOM    741  CD  PRO A 103     232.648 215.292 160.220  1.00249.63           C
ATOM    742  N   VAL A 104     228.909 212.801 161.620  1.00238.65           N
ATOM    743  CA  VAL A 104     227.964 212.481 162.677  1.00238.65           C
ATOM    744  C   VAL A 104     228.402 211.174 163.325  1.00238.65           C
ATOM    745  O   VAL A 104     228.993 210.297 162.690  1.00238.65           O
ATOM    746  CB  VAL A 104     226.508 212.404 162.152  1.00238.65           C
ATOM    747  CG1 VAL A 104     226.285 211.141 161.339  1.00238.65           C
ATOM    748  CG2 VAL A 104     225.517 212.485 163.303  1.00238.65           C
ATOM    749  N   LYS A 105     228.127 211.043 164.621  1.00234.75           N
ATOM    750  CA  LYS A 105     228.668 209.927 165.389  1.00234.75           C
ATOM    751  C   LYS A 105     227.550 209.242 166.158  1.00234.75           C
ATOM    752  O   LYS A 105     226.973 209.836 167.074  1.00234.75           O
ATOM    753  CB  LYS A 105     229.758 210.407 166.349  1.00234.75           C
ATOM    754  CG  LYS A 105     231.074 210.738 165.668  1.00234.75           C
ATOM    755  CD  LYS A 105     231.999 211.507 166.595  1.00234.75           C
ATOM    756  CE  LYS A 105     233.265 211.939 165.873  1.00234.75           C
ATOM    757  NZ  LYS A 105     234.165 212.729 166.755  1.00234.75           N
ATOM    758  N   ALA A 106     227.252 208.001 165.788  1.00223.39           N
ATOM    759  CA  ALA A 106     226.379 207.155 166.583  1.00223.39           C
ATOM    760  C   ALA A 106     227.163 206.570 167.749  1.00223.39           C
ATOM    761  O   ALA A 106     228.283 206.078 167.586  1.00223.39           O
ATOM    762  CB  ALA A 106     225.779 206.034 165.733  1.00223.39           C
ATOM    763  N   LEU A 107     226.566 206.629 168.935  1.00209.41           N
ATOM    764  CA  LEU A 107     227.226 206.229 170.171  1.00209.41           C
ATOM    765  C   LEU A 107     226.586 204.952 170.693  1.00209.41           C
ATOM    766  O   LEU A 107     225.387 204.730 170.500  1.00209.41           O
ATOM    767  CB  LEU A 107     227.148 207.356 171.213  1.00209.41           C
ATOM    768  CG  LEU A 107     227.413 207.116 172.704  1.00209.41           C
ATOM    769  CD1 LEU A 107     227.872 208.411 173.348  1.00209.41           C
ATOM    770  CD2 LEU A 107     226.176 206.601 173.428  1.00209.41           C
ATOM    771  N   LEU A 108     227.388 204.117 171.350  1.00205.16           N
ATOM    772  CA  LEU A 108     226.906 202.906 171.995  1.00205.16           C
ATOM    773  C   LEU A 108     227.849 202.558 173.138  1.00205.16           C
ATOM    774  O   LEU A 108     229.010 202.197 172.910  1.00205.16           O
ATOM    775  CB  LEU A 108     226.809 201.755 170.984  1.00205.16           C
ATOM    776  CG  LEU A 108     226.916 200.303 171.451  1.00205.16           C
ATOM    777  CD1 LEU A 108     225.754 199.936 172.363  1.00205.16           C
ATOM    778  CD2 LEU A 108     226.977 199.368 170.252  1.00205.16           C
ATOM    779  N   TYR A 109     227.365 202.704 174.366  1.00203.12           N
ATOM    780  CA  TYR A 109     228.116 202.314 175.555  1.00203.12           C
ATOM    781  C   TYR A 109     227.939 200.804 175.697  1.00203.12           C
ATOM    782  O   TYR A 109     226.866 200.321 176.058  1.00203.12           O
ATOM    783  CB  TYR A 109     227.637 203.067 176.795  1.00203.12           C
ATOM    784  CG  TYR A 109     227.872 204.561 176.739  1.00203.12           C
ATOM    785  CD1 TYR A 109     229.157 205.077 176.651  1.00203.12           C
ATOM    786  CD2 TYR A 109     226.812 205.456 176.794  1.00203.12           C
ATOM    787  CE1 TYR A 109     229.381 206.440 176.603  1.00203.12           C
ATOM    788  CE2 TYR A 109     227.026 206.823 176.752  1.00203.12           C
ATOM    789  CZ  TYR A 109     228.312 207.309 176.654  1.00203.12           C
ATOM    790  OH  TYR A 109     228.530 208.668 176.609  1.00203.12           O
ATOM    791  N   LEU A 110     229.001 200.059 175.395  1.00194.05           N
ATOM    792  CA  LEU A 110     228.923 198.608 175.392  1.00194.05           C
ATOM    793  C   LEU A 110     228.715 198.083 176.811  1.00194.05           C
ATOM    794  O   LEU A 110     229.141 198.684 177.800  1.00194.05           O
ATOM    795  CB  LEU A 110     230.180 198.002 174.775  1.00194.05           C
ATOM    796  CG  LEU A 110     230.319 198.046 173.254  1.00194.05           C
ATOM    797  CD1 LEU A 110     231.573 197.302 172.825  1.00194.05           C
ATOM    798  CD2 LEU A 110     229.087 197.462 172.584  1.00194.05           C
ATOM    799  N   THR A 111     228.042 196.939 176.906  1.00184.39           N
ATOM    800  CA  THR A 111     227.794 196.290 178.183  1.00184.39           C
ATOM    801  C   THR A 111     227.568 194.808 177.933  1.00184.39           C
ATOM    802  O   THR A 111     226.778 194.428 177.066  1.00184.39           O
ATOM    803  CB  THR A 111     226.584 196.895 178.906  1.00184.39           C
ATOM    804  CG2 THR A 111     226.406 196.256 180.275  1.00184.39           C
ATOM    805  OG1 THR A 111     226.768 198.308 179.063  1.00184.39           O
ATOM    806  N   ALA A 112     228.275 193.979 178.694  1.00174.67           N
ATOM    807  CA  ALA A 112     228.132 192.533 178.618  1.00174.67           C
ATOM    808  C   ALA A 112     227.973 191.959 180.014  1.00174.67           C
ATOM    809  O   ALA A 112     228.778 192.246 180.906  1.00174.67           O
ATOM    810  CB  ALA A 112     229.334 191.887 177.930  1.00174.67           C
ATOM    811  N   VAL A 113     226.940 191.146 180.196  1.00163.54           N
ATOM    812  CA  VAL A 113     226.754 190.362 181.406  1.00163.54           C
ATOM    813  C   VAL A 113     227.269 188.959 181.124  1.00163.54           C
ATOM    814  O   VAL A 113     227.213 188.486 179.982  1.00163.54           O
ATOM    815  CB  VAL A 113     225.275 190.342 181.851  1.00163.54           C
ATOM    816  CG1 VAL A 113     224.710 191.754 181.861  1.00163.54           C
ATOM    817  CG2 VAL A 113     224.444 189.443 180.949  1.00163.54           C
ATOM    818  N   GLU A 114     227.802 188.304 182.149  1.00154.88           N
ATOM    819  CA  GLU A 114     228.318 186.950 182.009  1.00154.88           C
ATOM    820  C   GLU A 114     227.192 185.965 182.280  1.00154.88           C
ATOM    821  O   GLU A 114     226.773 185.798 183.429  1.00154.88           O
ATOM    822  CB  GLU A 114     229.491 186.691 182.956  1.00154.88           C
ATOM    823  CG  GLU A 114     230.058 185.283 182.848  1.00154.88           C
ATOM    824  CD  GLU A 114     231.561 185.237 183.032  1.00154.88           C
ATOM    825  OE1 GLU A 114     232.185 186.315 183.121  1.00154.88           O
ATOM    826  OE2 GLU A 114     232.121 184.122 183.083  1.00154.88           O
ATOM    827  N   ILE A 115     226.700 185.329 181.221  1.00139.81           N
ATOM    828  CA  ILE A 115     225.623 184.352 181.312  1.00139.81           C
ATOM    829  C   ILE A 115     226.263 182.986 181.077  1.00139.81           C
ATOM    830  O   ILE A 115     227.055 182.811 180.144  1.00139.81           O
ATOM    831  CB  ILE A 115     224.477 184.639 180.325  1.00139.81           C
ATOM    832  CG1 ILE A 115     223.156 184.072 180.846  1.00139.81           C
ATOM    833  CG2 ILE A 115     224.778 184.153 178.906  1.00139.81           C
ATOM    834  CD1 ILE A 115     222.543 184.890 181.958  1.00139.81           C
ATOM    835  N   SER A 116     225.989 182.040 181.969  1.00125.90           N
ATOM    836  CA  SER A 116     226.568 180.707 181.895  1.00125.90           C
ATOM    837  C   SER A 116     225.498 179.669 182.188  1.00125.90           C
ATOM    838  O   SER A 116     224.905 179.673 183.271  1.00125.90           O
ATOM    839  CB  SER A 116     227.729 180.556 182.882  1.00125.90           C
ATOM    840  OG  SER A 116     228.687 181.584 182.708  1.00125.90           O
ATOM    841  N   LEU A 117     225.261 178.782 181.227  1.00111.37           N
ATOM    842  CA  LEU A 117     224.363 177.643 181.387  1.00111.37           C
ATOM    843  C   LEU A 117     225.234 176.397 181.255  1.00111.37           C
ATOM    844  O   LEU A 117     225.357 175.824 180.170  1.00111.37           O
ATOM    845  CB  LEU A 117     223.238 177.671 180.351  1.00111.37           C
ATOM    846  CG  LEU A 117     221.932 176.966 180.719  1.00111.37           C
ATOM    847  CD1 LEU A 117     221.023 177.895 181.506  1.00111.37           C
ATOM    848  CD2 LEU A 117     221.233 176.474 179.467  1.00111.37           C
ATOM    849  N   CYS A 118     225.838 175.984 182.363  1.00109.50           N
ATOM    850  CA  CYS A 118     226.802 174.895 182.354  1.00109.50           C
ATOM    851  C   CYS A 118     226.175 173.615 182.891  1.00109.50           C
ATOM    852  O   CYS A 118     225.530 173.601 183.941  1.00109.50           O
ATOM    853  CB  CYS A 118     228.041 175.262 183.177  1.00109.50           C
ATOM    854  SG  CYS A 118     228.782 176.851 182.738  1.00109.50           S
ATOM    855  N   ALA A 119     226.377 172.530 182.151  1.00108.47           N
ATOM    856  CA  ALA A 119     225.815 171.238 182.511  1.00108.47           C
ATOM    857  C   ALA A 119     226.734 170.146 181.977  1.00108.47           C
ATOM    858  O   ALA A 119     227.863 170.411 181.553  1.00108.47           O
ATOM    859  CB  ALA A 119     224.383 171.103 181.977  1.00108.47           C
ATOM    860  N   ASP A 120     226.246 168.909 182.007  1.00103.88           N
ATOM    861  CA  ASP A 120     226.989 167.760 181.491  1.00103.88           C
ATOM    862  C   ASP A 120     226.643 167.546 180.016  1.00103.88           C
ATOM    863  O   ASP A 120     225.874 166.660 179.649  1.00103.88           O
ATOM    864  CB  ASP A 120     226.672 166.522 182.321  1.00103.88           C
ATOM    865  CG  ASP A 120     227.094 166.665 183.768  1.00103.88           C
ATOM    866  OD1 ASP A 120     227.658 167.720 184.125  1.00103.88           O
ATOM    867  OD2 ASP A 120     226.848 165.726 184.556  1.00103.88           O
ATOM    868  N   ILE A 121     227.244 168.377 179.160  1.00105.87           N
ATOM    869  CA  ILE A 121     226.678 168.573 177.827  1.00105.87           C
ATOM    870  C   ILE A 121     227.430 167.814 176.734  1.00105.87           C
ATOM    871  O   ILE A 121     227.140 168.002 175.547  1.00105.87           O
ATOM    872  CB  ILE A 121     226.606 170.075 177.502  1.00105.87           C
ATOM    873  CG1 ILE A 121     227.970 170.734 177.706  1.00105.87           C
ATOM    874  CG2 ILE A 121     225.539 170.752 178.350  1.00105.87           C
ATOM    875  CD1 ILE A 121     228.001 172.196 177.324  1.00105.87           C
ATOM    876  N   THR A 122     228.394 166.960 177.079  1.00103.18           N
ATOM    877  CA  THR A 122     228.967 166.120 176.028  1.00103.18           C
ATOM    878  C   THR A 122     228.321 164.741 175.954  1.00103.18           C
ATOM    879  O   THR A 122     229.053 163.743 175.953  1.00103.18           O
ATOM    880  CB  THR A 122     230.482 165.968 176.215  1.00103.18           C
ATOM    881  CG2 THR A 122     231.164 167.326 176.173  1.00103.18           C
ATOM    882  OG1 THR A 122     230.759 165.341 177.471  1.00103.18           O
ATOM    883  N   ARG A 123     226.989 164.667 175.856  1.00 96.14           N
ATOM    884  CA  ARG A 123     226.241 163.421 176.008  1.00 96.14           C
ATOM    885  C   ARG A 123     226.779 162.657 177.211  1.00 96.14           C
ATOM    886  O   ARG A 123     227.080 161.463 177.122  1.00 96.14           O
ATOM    887  CB  ARG A 123     226.287 162.580 174.726  1.00 96.14           C
ATOM    888  CG  ARG A 123     225.510 163.202 173.548  1.00 96.14           C
ATOM    889  CD  ARG A 123     223.920 163.314 173.763  1.00 96.14           C
ATOM    890  NE  ARG A 123     222.714 162.048 173.622  1.00 96.14           N
ATOM    891  CZ  ARG A 123     221.379 161.486 173.328  1.00 96.14           C
ATOM    892  NH1 ARG A 123     220.255 162.179 173.092  1.00 96.14           N
ATOM    893  NH2 ARG A 123     221.225 160.158 173.340  1.00 96.14           N
ATOM    894  N   THR A 124     226.904 163.353 178.344  1.00100.33           N
ATOM    895  CA  THR A 124     227.529 162.819 179.547  1.00100.33           C
ATOM    896  C   THR A 124     226.760 163.164 180.820  1.00100.33           C
ATOM    897  O   THR A 124     227.349 163.164 181.907  1.00100.33           O
ATOM    898  CB  THR A 124     228.971 163.322 179.656  1.00100.33           C
ATOM    899  CG2 THR A 124     228.999 164.821 179.945  1.00100.33           C
ATOM    900  OG1 THR A 124     229.648 162.621 180.707  1.00100.33           O
ATOM    901  N   GLY A 125     225.463 163.438 180.717  1.00 97.27           N
ATOM    902  CA  GLY A 125     224.642 163.737 181.877  1.00 97.27           C
ATOM    903  C   GLY A 125     224.645 162.661 182.946  1.00 97.27           C
ATOM    904  O   GLY A 125     223.875 162.720 183.905  1.00 97.27           O
ATOM    905  N   GLN A 136     224.611 175.791 168.958  1.00102.36           N
ATOM    906  CA  GLN A 136     223.494 174.991 168.472  1.00102.36           C
ATOM    907  C   GLN A 136     222.833 174.215 169.609  1.00102.36           C
ATOM    908  O   GLN A 136     221.623 173.988 169.590  1.00102.36           O
ATOM    909  CB  GLN A 136     223.964 174.042 167.365  1.00102.36           C
ATOM    910  CG  GLN A 136     225.141 173.161 167.747  1.00102.36           C
ATOM    911  CD  GLN A 136     225.403 172.068 166.730  1.00102.36           C
ATOM    912  NE2 GLN A 136     226.433 171.265 166.976  1.00102.36           N
ATOM    913  OE1 GLN A 136     224.692 171.949 165.733  1.00102.36           O
ATOM    914  N   ARG A 137     223.639 173.819 170.598  1.00 98.17           N
ATOM    915  CA  ARG A 137     223.155 173.152 171.809  1.00 98.17           C
ATOM    916  C   ARG A 137     222.300 171.930 171.482  1.00 98.17           C
ATOM    917  O   ARG A 137     221.253 171.711 172.098  1.00 98.17           O
ATOM    918  CB  ARG A 137     222.365 174.119 172.698  1.00 98.17           C
ATOM    919  CG  ARG A 137     223.153 175.312 173.219  1.00 98.17           C
ATOM    920  CD  ARG A 137     222.823 176.557 172.405  1.00 98.17           C
ATOM    921  NE  ARG A 137     223.604 177.724 172.800  1.00 98.17           N
ATOM    922  CZ  ARG A 137     224.785 178.046 172.295  1.00 98.17           C
ATOM    923  NH1 ARG A 137     225.375 177.294 171.379  1.00 98.17           N
ATOM    924  NH2 ARG A 137     225.392 179.153 172.713  1.00 98.17           N
ATOM    925  N   THR A 138     222.729 171.126 170.513  1.00100.49           N
ATOM    926  CA  THR A 138     221.918 170.033 169.998  1.00100.49           C
ATOM    927  C   THR A 138     222.410 168.702 170.547  1.00100.49           C
ATOM    928  O   THR A 138     223.429 168.631 171.239  1.00100.49           O
ATOM    929  CB  THR A 138     221.936 169.995 168.465  1.00100.49           C
ATOM    930  CG2 THR A 138     220.966 171.020 167.899  1.00100.49           C
ATOM    931  OG1 THR A 138     223.258 170.284 167.994  1.00100.49           O
ATOM    932  N   TRP A 139     221.668 167.645 170.225  1.00 94.63           N
ATOM    933  CA  TRP A 139     221.967 166.301 170.700  1.00 94.63           C
ATOM    934  C   TRP A 139     222.363 165.419 169.522  1.00 94.63           C
ATOM    935  O   TRP A 139     221.569 165.216 168.598  1.00 94.63           O
ATOM    936  CB  TRP A 139     220.760 165.710 171.421  1.00 94.63           C
ATOM    937  CG  TRP A 139     221.055 165.011 172.716  1.00 94.63           C
ATOM    938  CD1 TRP A 139     220.581 165.408 174.007  1.00 94.63           C
ATOM    939  CD2 TRP A 139     221.841 163.827 172.887  1.00 94.63           C
ATOM    940  CE2 TRP A 139     221.749 163.523 174.599  1.00 94.63           C
ATOM    941  CE3 TRP A 139     222.655 162.808 171.816  1.00 94.63           C
ATOM    942  NE1 TRP A 139     220.987 164.558 175.064  1.00 94.63           N
ATOM    943  CZ2 TRP A 139     222.564 162.078 175.570  1.00 94.63           C
ATOM    944  CZ3 TRP A 139     223.782 160.929 172.778  1.00 94.63           C
ATOM    945  CH2 TRP A 139     223.527 160.851 174.793  1.00 94.63           C
ATOM    946  N   THR A 140     223.580 164.889 169.561  1.00 97.26           N
ATOM    947  CA  THR A 140     224.065 163.962 168.550  1.00 97.26           C
ATOM    948  C   THR A 140     224.596 162.699 169.213  1.00 97.26           C
ATOM    949  O   THR A 140     225.273 162.760 170.243  1.00 97.26           O
ATOM    950  CB  THR A 140     225.145 164.615 167.665  1.00 97.26           C
ATOM    951  CG2 THR A 140     226.327 165.111 168.490  1.00 97.26           C
ATOM    952  OG1 THR A 140     225.585 163.685 166.666  1.00 97.26           O
ATOM    953  N   TRP A 141     224.256 161.552 168.632  1.00 96.10           N
ATOM    954  CA  TRP A 141     224.722 160.266 169.122  1.00 96.10           C
ATOM    955  C   TRP A 141     226.198 160.078 168.788  1.00 96.10           C
ATOM    956  O   TRP A 141     226.816 160.885 168.088  1.00 96.10           O
ATOM    957  CB  TRP A 141     223.892 159.128 168.523  1.00 96.10           C
ATOM    958  CG  TRP A 141     222.416 159.239 168.768  1.00 96.10           C
ATOM    959  CD1 TRP A 141     221.537 160.062 168.126  1.00 96.10           C
ATOM    960  CD2 TRP A 141     221.641 158.482 169.707  1.00 96.10           C
ATOM    961  CE2 TRP A 141     220.304 158.909 169.586  1.00 96.10           C
ATOM    962  CE3 TRP A 141     221.950 157.490 170.642  1.00 96.10           C
ATOM    963  NE1 TRP A 141     220.267 159.875 168.616  1.00 96.10           N
ATOM    964  CZ2 TRP A 141     219.278 158.377 170.363  1.00 96.10           C
ATOM    965  CZ3 TRP A 141     220.930 156.962 171.410  1.00 96.10           C
ATOM    966  CH2 TRP A 141     219.610 157.407 171.267  1.00 96.10           C
ATOM    967  N   GLY A 142     226.768 158.994 169.305  1.00101.61           N
ATOM    968  CA  GLY A 142     228.140 158.653 169.019  1.00101.61           C
ATOM    969  C   GLY A 142     229.057 158.857 170.206  1.00101.61           C
ATOM    970  O   GLY A 142     228.675 159.434 171.229  1.00101.61           O
ATOM    971  N   PRO A 143     230.296 158.376 170.087  1.00101.50           N
ATOM    972  CA  PRO A 143     231.250 158.512 171.201  1.00101.50           C
ATOM    973  C   PRO A 143     231.597 159.951 171.537  1.00101.50           C
ATOM    974  O   PRO A 143     232.035 160.219 172.663  1.00101.50           O
ATOM    975  CB  PRO A 143     232.483 157.746 170.701  1.00101.50           C
ATOM    976  CG  PRO A 143     231.964 156.844 169.617  1.00101.50           C
ATOM    977  CD  PRO A 143     230.870 157.623 168.961  1.00101.50           C
ATOM    978  N   CYS A 144     231.413 160.884 170.607  1.00107.39           N
ATOM    979  CA  CYS A 144     231.786 162.281 170.791  1.00107.39           C
ATOM    980  C   CYS A 144     230.589 163.198 170.562  1.00107.39           C
ATOM    981  O   CYS A 144     230.678 164.203 169.854  1.00107.39           O
ATOM    982  CB  CYS A 144     232.940 162.657 169.865  1.00107.39           C
ATOM    983  SG  CYS A 144     232.904 161.835 168.254  1.00107.39           S
ATOM    984  N   GLY A 145     229.450 162.856 171.164  1.00103.41           N
ATOM    985  CA  GLY A 145     228.233 163.614 171.014  1.00103.41           C
ATOM    986  C   GLY A 145     228.096 164.735 172.029  1.00103.41           C
ATOM    987  O   GLY A 145     228.880 164.864 172.972  1.00103.41           O
ATOM    988  N   GLN A 146     227.069 165.556 171.815  1.00103.30           N
ATOM    989  CA  GLN A 146     226.747 166.677 172.692  1.00103.30           C
ATOM    990  C   GLN A 146     225.347 166.483 173.256  1.00103.30           C
ATOM    991  O   GLN A 146     224.417 166.169 172.509  1.00103.30           O
ATOM    992  CB  GLN A 146     226.823 168.019 171.946  1.00103.30           C
ATOM    993  CG  GLN A 146     228.077 168.270 171.099  1.00103.30           C
ATOM    994  CD  GLN A 146     229.344 167.623 171.639  1.00103.30           C
ATOM    995  NE2 GLN A 146     230.116 167.013 170.746  1.00103.30           N
ATOM    996  OE1 GLN A 146     229.622 167.664 172.839  1.00103.30           O
ATOM    997  N   GLY A 147     225.199 166.662 174.562  1.00 98.18           N
ATOM    998  CA  GLY A 147     223.899 166.511 175.196  1.00 98.18           C
ATOM    999  C   GLY A 147     224.067 166.088 176.640  1.00 98.18           C
ATOM   1000  O   GLY A 147     225.182 165.987 177.155  1.00 98.18           O
ATOM   1001  N   ALA A 148     222.933 165.831 177.283  1.00 89.09           N
ATOM   1002  CA  ALA A 148     222.918 165.474 178.693  1.00 89.09           C
ATOM   1003  C   ALA A 148     221.832 164.444 178.979  1.00 89.09           C
ATOM   1004  O   ALA A 148     220.647 164.685 178.740  1.00 89.09           O
ATOM   1005  CB  ALA A 148     222.702 166.714 179.565  1.00 89.09           C
ATOM   1006  N   ILE A 149     222.244 163.291 179.499  1.00 84.88           N
ATOM   1007  CA  ILE A 149     221.324 162.217 179.854  1.00 84.88           C
ATOM   1008  C   ILE A 149     220.792 162.484 181.252  1.00 84.88           C
ATOM   1009  O   ILE A 149     221.558 162.827 182.160  1.00 84.88           O
ATOM   1010  CB  ILE A 149     221.981 160.823 179.795  1.00 84.88           C
ATOM   1011  CG1 ILE A 149     222.947 160.689 178.618  1.00 84.88           C
ATOM   1012  CG2 ILE A 149     220.917 159.739 179.723  1.00 84.88           C
ATOM   1013  CD1 ILE A 149     224.373 161.041 178.938  1.00 84.88           C
ATOM   1014  N   LEU A 150     219.484 162.329 181.425  1.00 76.11           N
ATOM   1015  CA  LEU A 150     218.870 162.330 182.744  1.00 76.11           C
ATOM   1016  C   LEU A 150     218.233 160.978 183.025  1.00 76.11           C
ATOM   1017  O   LEU A 150     217.649 160.354 182.133  1.00 76.11           O
ATOM   1018  CB  LEU A 150     217.829 163.442 182.886  1.00 76.11           C
ATOM   1019  CG  LEU A 150     216.828 163.700 181.769  1.00 76.11           C
ATOM   1020  CD1 LEU A 150     215.618 162.815 181.889  1.00 76.11           C
ATOM   1021  CD2 LEU A 150     216.410 165.138 181.899  1.00 76.11           C
ATOM   1022  N   LEU A 151     218.361 160.530 184.268  1.00 72.91           N
ATOM   1023  CA  LEU A 151     217.832 159.251 184.710  1.00 72.91           C
ATOM   1024  C   LEU A 151     216.400 159.432 185.196  1.00 72.91           C
ATOM   1025  O   LEU A 151     216.047 160.470 185.760  1.00 72.91           O
ATOM   1026  CB  LEU A 151     218.703 158.670 185.825  1.00 72.91           C
ATOM   1027  CG  LEU A 151     219.855 157.803 185.316  1.00 72.91           C
ATOM   1028  CD1 LEU A 151     220.628 157.177 186.459  1.00 72.91           C
ATOM   1029  CD2 LEU A 151     219.348 156.737 184.369  1.00 72.91           C
ATOM   1030  N   VAL A 152     215.579 158.418 184.968  1.00 72.05           N
ATOM   1031  CA  VAL A 152     214.168 158.467 185.333  1.00 72.05           C
ATOM   1032  C   VAL A 152     214.030 158.282 186.835  1.00 72.05           C
ATOM   1033  O   VAL A 152     214.653 157.392 187.427  1.00 72.05           O
ATOM   1034  CB  VAL A 152     213.363 157.401 184.567  1.00 72.05           C
ATOM   1035  CG1 VAL A 152     212.004 157.186 185.216  1.00 72.05           C
ATOM   1036  CG2 VAL A 152     213.194 157.812 183.126  1.00 72.05           C
ATOM   1037  N   ASN A 153     213.219 159.133 187.456  1.00 84.26           N
ATOM   1038  CA  ASN A 153     212.865 158.987 188.864  1.00 84.26           C
ATOM   1039  C   ASN A 153     211.676 158.041 188.955  1.00 84.26           C
ATOM   1040  O   ASN A 153     210.548 158.463 189.223  1.00 84.26           O
ATOM   1041  CB  ASN A 153     212.547 160.341 189.489  1.00 84.26           C
ATOM   1042  CG  ASN A 153     212.508 160.283 190.998  1.00 84.26           C
ATOM   1043  ND2 ASN A 153     211.908 161.293 191.617  1.00 84.26           N
ATOM   1044  OD1 ASN A 153     213.007 159.335 191.603  1.00 84.26           O
ATOM   1045  N   CYS A 154     211.926 156.749 188.725  1.00 97.21           N
ATOM   1046  CA  CYS A 154     210.885 155.731 188.815  1.00 97.21           C
ATOM   1047  C   CYS A 154     210.508 155.439 190.264  1.00 97.21           C
ATOM   1048  O   CYS A 154     209.535 154.721 190.514  1.00 97.21           O
ATOM   1049  CB  CYS A 154     211.320 154.442 188.114  1.00 97.21           C
ATOM   1050  SG  CYS A 154     212.853 153.725 188.747  1.00 97.21           S
ATOM   1051  N   ASP A 155     211.257 155.980 191.218  1.00101.92           N
ATOM   1052  CA  ASP A 155     210.990 155.807 192.635  1.00101.92           C
ATOM   1053  C   ASP A 155     210.064 156.912 193.131  1.00101.92           C
ATOM   1054  O   ASP A 155     209.816 157.904 192.442  1.00101.92           O
ATOM   1055  CB  ASP A 155     212.293 155.812 193.442  1.00101.92           C
ATOM   1056  CG  ASP A 155     212.756 154.418 193.811  1.00101.92           C
ATOM   1057  OD1 ASP A 155     211.949 153.472 193.694  1.00101.92           O
ATOM   1058  OD2 ASP A 155     213.928 154.266 194.216  1.00101.92           O
ATOM   1059  N   ARG A 156     209.556 156.723 194.346  1.00111.48           N
ATOM   1060  CA  ARG A 156     208.673 157.688 194.988  1.00111.48           C
ATOM   1061  C   ARG A 156     209.394 158.566 196.001  1.00111.48           C
ATOM   1062  O   ARG A 156     208.792 158.949 197.008  1.00111.48           O
ATOM   1063  CB  ARG A 156     207.511 156.962 195.672  1.00111.48           C
ATOM   1064  CG  ARG A 156     207.896 155.618 196.265  1.00111.48           C
ATOM   1065  CD  ARG A 156     206.703 154.937 196.906  1.00111.48           C
ATOM   1066  NE  ARG A 156     206.138 155.753 197.974  1.00111.48           N
ATOM   1067  CZ  ARG A 156     206.559 155.732 199.231  1.00111.48           C
ATOM   1068  NH1 ARG A 156     207.550 154.944 199.615  1.00111.48           N
ATOM   1069  NH2 ARG A 156     205.973 156.525 200.124  1.00111.48           N
ATOM   1070  N   ASP A 157     210.661 158.889 195.762  1.00108.50           N
ATOM   1071  CA  ASP A 157     211.450 159.685 196.696  1.00108.50           C
ATOM   1072  C   ASP A 157     210.947 161.124 196.767  1.00108.50           C
ATOM   1073  O   ASP A 157     211.697 162.036 197.116  1.00108.50           O
ATOM   1074  CB  ASP A 157     212.923 159.665 196.289  1.00108.50           C
ATOM   1075  CG  ASP A 157     213.108 159.667 194.787  1.00108.50           C
ATOM   1076  OD1 ASP A 157     212.167 160.084 194.081  1.00108.50           O
ATOM   1077  OD2 ASP A 157     214.184 159.248 194.313  1.00108.50           O
ATOM   1078  N   LEU A 172     217.535 166.984 203.067  1.00111.77           N
ATOM   1079  CA  LEU A 172     217.074 166.448 201.792  1.00111.77           C
ATOM   1080  C   LEU A 172     217.908 166.976 200.630  1.00111.77           C
ATOM   1081  O   LEU A 172     218.372 166.207 199.788  1.00111.77           O
ATOM   1082  CB  LEU A 172     215.599 166.789 201.567  1.00111.77           C
ATOM   1083  CG  LEU A 172     214.772 165.785 200.759  1.00111.77           C
ATOM   1084  CD1 LEU A 172     214.889 164.385 201.344  1.00111.77           C
ATOM   1085  CD2 LEU A 172     213.316 166.221 200.681  1.00111.77           C
ATOM   1086  N   ASP A 173     218.094 168.297 200.598  1.00116.24           N
ATOM   1087  CA  ASP A 173     218.771 168.934 199.472  1.00116.24           C
ATOM   1088  C   ASP A 173     220.217 168.464 199.352  1.00116.24           C
ATOM   1089  O   ASP A 173     220.776 168.408 198.251  1.00116.24           O
ATOM   1090  CB  ASP A 173     218.706 170.454 199.621  1.00116.24           C
ATOM   1091  CG  ASP A 173     217.295 170.955 199.865  1.00116.24           C
ATOM   1092  OD1 ASP A 173     216.781 170.764 200.986  1.00116.24           O
ATOM   1093  OD2 ASP A 173     216.700 171.538 198.934  1.00116.24           O
ATOM   1094  N   SER A 174     220.842 168.128 200.482  1.00114.50           N
ATOM   1095  CA  SER A 174     222.225 167.662 200.453  1.00114.50           C
ATOM   1096  C   SER A 174     222.325 166.263 199.855  1.00114.50           C
ATOM   1097  O   SER A 174     223.318 165.923 199.201  1.00114.50           O
ATOM   1098  CB  SER A 174     222.815 167.688 201.863  1.00114.50           C
ATOM   1099  OG  SER A 174     223.746 166.635 202.043  1.00114.50           O
ATOM   1100  N   GLU A 175     221.305 165.430 200.077  1.00115.89           N
ATOM   1101  CA  GLU A 175     221.386 164.035 199.657  1.00115.89           C
ATOM   1102  C   GLU A 175     221.212 163.870 198.152  1.00115.89           C
ATOM   1103  O   GLU A 175     221.894 163.036 197.541  1.00115.89           O
ATOM   1104  CB  GLU A 175     220.342 163.203 200.405  1.00115.89           C
ATOM   1105  CG  GLU A 175     220.292 163.409 201.927  1.00115.89           C
ATOM   1106  CD  GLU A 175     221.644 163.303 202.633  1.00115.89           C
ATOM   1107  OE1 GLU A 175     221.720 163.715 203.810  1.00115.89           O
ATOM   1108  OE2 GLU A 175     222.612 162.767 202.052  1.00115.89           O
ATOM   1109  N   ASP A 176     220.317 164.643 197.533  1.00111.33           N
ATOM   1110  CA  ASP A 176     219.968 164.390 196.137  1.00111.33           C
ATOM   1111  C   ASP A 176     220.965 165.023 195.174  1.00111.33           C
ATOM   1112  O   ASP A 176     220.861 164.832 193.957  1.00111.33           O
ATOM   1113  CB  ASP A 176     218.555 164.895 195.845  1.00111.33           C
ATOM   1114  CG  ASP A 176     217.485 164.063 196.525  1.00111.33           C
ATOM   1115  OD1 ASP A 176     217.841 163.138 197.285  1.00111.33           O
ATOM   1116  OD2 ASP A 176     216.288 164.331 196.292  1.00111.33           O
ATOM   1117  N   LEU A 177     221.935 165.780 195.686  1.00108.55           N
ATOM   1118  CA  LEU A 177     222.873 166.458 194.797  1.00108.55           C
ATOM   1119  C   LEU A 177     223.794 165.498 194.053  1.00108.55           C
ATOM   1120  O   LEU A 177     224.417 165.913 193.070  1.00108.55           O
ATOM   1121  CB  LEU A 177     223.692 167.490 195.587  1.00108.55           C
ATOM   1122  CG  LEU A 177     224.760 167.125 196.630  1.00108.55           C
ATOM   1123  CD1 LEU A 177     226.079 166.657 196.019  1.00108.55           C
ATOM   1124  CD2 LEU A 177     224.998 168.300 197.570  1.00108.55           C
ATOM   1125  N   GLN A 178     223.897 164.239 194.485  1.00107.57           N
ATOM   1126  CA  GLN A 178     224.841 163.319 193.862  1.00107.57           C
ATOM   1127  C   GLN A 178     224.206 162.531 192.720  1.00107.57           C
ATOM   1128  O   GLN A 178     224.835 162.341 191.674  1.00107.57           O
ATOM   1129  CB  GLN A 178     225.412 162.365 194.914  1.00107.57           C
ATOM   1130  CG  GLN A 178     226.245 163.055 195.982  1.00107.57           C
ATOM   1131  CD  GLN A 178     226.607 162.134 197.130  1.00107.57           C
ATOM   1132  NE2 GLN A 178     227.365 162.655 198.087  1.00107.57           N
ATOM   1133  OE1 GLN A 178     226.210 160.970 197.157  1.00107.57           O
ATOM   1134  N   ASP A 179     222.972 162.066 192.899  1.00102.88           N
ATOM   1135  CA  ASP A 179     222.305 161.226 191.912  1.00102.88           C
ATOM   1136  C   ASP A 179     221.600 162.022 190.820  1.00102.88           C
ATOM   1137  O   ASP A 179     221.371 161.483 189.733  1.00102.88           O
ATOM   1138  CB  ASP A 179     221.293 160.306 192.599  1.00102.88           C
ATOM   1139  CG  ASP A 179     220.493 161.018 193.671  1.00102.88           C
ATOM   1140  OD1 ASP A 179     220.971 162.055 194.174  1.00102.88           O
ATOM   1141  OD2 ASP A 179     219.386 160.546 194.006  1.00102.88           O
ATOM   1142  N   MET A 180     221.255 163.278 191.078  1.00 94.60           N
ATOM   1143  CA  MET A 180     220.437 164.040 190.150  1.00 94.60           C
ATOM   1144  C   MET A 180     221.315 164.819 189.172  1.00 94.60           C
ATOM   1145  O   MET A 180     222.521 164.986 189.367  1.00 94.60           O
ATOM   1146  CB  MET A 180     219.520 164.990 190.917  1.00 94.60           C
ATOM   1147  CG  MET A 180     218.298 165.446 190.147  1.00 94.60           C
ATOM   1148  SD  MET A 180     217.072 164.134 190.064  1.00 94.60           S
ATOM   1149  CE  MET A 180     216.378 164.246 191.707  1.00 94.60           C
ATOM   1150  N   SER A 181     220.689 165.296 188.099  1.00 88.03           N
ATOM   1151  CA  SER A 181     221.353 166.191 187.170  1.00 88.03           C
ATOM   1152  C   SER A 181     221.194 167.637 187.630  1.00 88.03           C
ATOM   1153  O   SER A 181     220.081 168.152 187.777  1.00 88.03           O
ATOM   1154  CB  SER A 181     220.785 166.027 185.760  1.00 88.03           C
ATOM   1155  OG  SER A 181     221.205 164.809 185.174  1.00 88.03           O
ATOM   1156  N   LEU A 182     222.329 168.293 187.859  1.00 83.82           N
ATOM   1157  CA  LEU A 182     222.357 169.664 188.369  1.00 83.82           C
ATOM   1158  C   LEU A 182     222.922 170.565 187.274  1.00 83.82           C
ATOM   1159  O   LEU A 182     224.012 170.323 186.748  1.00 83.82           O
ATOM   1160  CB  LEU A 182     223.158 169.760 189.677  1.00 83.82           C
ATOM   1161  CG  LEU A 182     224.691 169.745 189.702  1.00 83.82           C
ATOM   1162  CD1 LEU A 182     225.195 170.052 191.103  1.00 83.82           C
ATOM   1163  CD2 LEU A 182     225.249 168.414 189.217  1.00 83.82           C
ATOM   1164  N   MET A 183     222.161 171.593 186.912  1.00 85.38           N
ATOM   1165  CA  MET A 183     222.600 172.574 185.932  1.00 85.38           C
ATOM   1166  C   MET A 183     222.933 173.878 186.641  1.00 85.38           C
ATOM   1167  O   MET A 183     222.190 174.331 187.517  1.00 85.38           O
ATOM   1168  CB  MET A 183     221.535 172.831 184.864  1.00 85.38           C
ATOM   1169  CG  MET A 183     220.101 172.742 185.347  1.00 85.38           C
ATOM   1170  SD  MET A 183     218.952 173.030 183.990  1.00 85.38           S
ATOM   1171  CE  MET A 183     217.388 172.836 184.828  1.00 85.38           C
ATOM   1172  N   THR A 184     224.051 174.479 186.253  1.00 98.78           N
ATOM   1173  CA  THR A 184     224.554 175.693 186.873  1.00 98.78           C
ATOM   1174  C   THR A 184     224.205 176.893 186.005  1.00 98.78           C
ATOM   1175  O   THR A 184     224.630 176.976 184.846  1.00 98.78           O
ATOM   1176  CB  THR A 184     226.071 175.610 187.073  1.00 98.78           C
ATOM   1177  CG2 THR A 184     226.548 176.705 188.001  1.00 98.78           C
ATOM   1178  OG1 THR A 184     226.409 174.340 187.644  1.00 98.78           O
ATOM   1179  N   LEU A 185     223.424 177.819 186.566  1.00106.04           N
ATOM   1180  CA  LEU A 185     223.079 179.067 185.892  1.00106.04           C
ATOM   1181  C   LEU A 185     223.812 180.193 186.606  1.00106.04           C
ATOM   1182  O   LEU A 185     223.486 180.524 187.750  1.00106.04           O
ATOM   1183  CB  LEU A 185     221.567 179.305 185.892  1.00106.04           C
ATOM   1184  CG  LEU A 185     221.089 180.745 185.672  1.00106.04           C
ATOM   1185  CD1 LEU A 185     221.461 181.231 184.278  1.00106.04           C
ATOM   1186  CD2 LEU A 185     219.591 180.864 185.905  1.00106.04           C
ATOM   1187  N   SER A 186     224.808 180.768 185.944  1.00124.56           N
ATOM   1188  CA  SER A 186     225.620 181.834 186.511  1.00124.56           C
ATOM   1189  C   SER A 186     225.310 183.140 185.795  1.00124.56           C
ATOM   1190  O   SER A 186     225.438 183.227 184.569  1.00124.56           O
ATOM   1191  CB  SER A 186     227.111 181.506 186.400  1.00124.56           C
ATOM   1192  OG  SER A 186     227.381 180.201 186.882  1.00124.56           O
ATOM   1193  N   THR A 187     224.900 184.150 186.562  1.00129.69           N
ATOM   1194  CA  THR A 187     224.547 185.457 186.025  1.00129.69           C
ATOM   1195  C   THR A 187     225.433 186.507 186.676  1.00129.69           C
ATOM   1196  O   THR A 187     225.428 186.650 187.902  1.00129.69           O
ATOM   1197  CB  THR A 187     223.072 185.782 186.275  1.00129.69           C
ATOM   1198  CG2 THR A 187     222.178 184.788 185.554  1.00129.69           C
ATOM   1199  OG1 THR A 187     222.800 185.721 187.682  1.00129.69           O
ATOM   1200  N   LYS A 188     226.184 187.237 185.859  1.00143.52           N
ATOM   1201  CA  LYS A 188     227.014 188.349 186.317  1.00143.52           C
ATOM   1202  C   LYS A 188     226.514 189.586 185.577  1.00143.52           C
ATOM   1203  O   LYS A 188     226.961 189.879 184.462  1.00143.52           O
ATOM   1204  CB  LYS A 188     228.497 188.075 186.062  1.00143.52           C
ATOM   1205  CG  LYS A 188     229.423 189.279 186.200  1.00143.52           C
ATOM   1206  CD  LYS A 188     229.214 190.003 187.522  1.00143.52           C
ATOM   1207  CE  LYS A 188     230.387 190.913 187.840  1.00143.52           C
ATOM   1208  NZ  LYS A 188     229.989 192.031 188.736  1.00143.52           N
ATOM   1209  N   THR A 189     225.571 190.289 186.188  1.00142.33           N
ATOM   1210  CA  THR A 189     224.891 191.438 185.614  1.00142.33           C
ATOM   1211  C   THR A 189     224.948 192.604 186.585  1.00142.33           C
ATOM   1212  O   THR A 189     225.113 192.409 187.796  1.00142.33           O
ATOM   1213  CB  THR A 189     223.421 191.120 185.296  1.00142.33           C
ATOM   1214  CG2 THR A 189     223.266 189.699 184.779  1.00142.33           C
ATOM   1215  OG1 THR A 189     222.638 191.268 186.487  1.00142.33           O
ATOM   1216  N   PRO A 190     224.819 193.835 186.089  1.00142.53           N
ATOM   1217  CA  PRO A 190     224.735 194.990 186.990  1.00142.53           C
ATOM   1218  C   PRO A 190     223.521 194.900 187.904  1.00142.53           C
ATOM   1219  O   PRO A 190     222.493 194.317 187.555  1.00142.53           O
ATOM   1220  CB  PRO A 190     224.628 196.189 186.036  1.00142.53           C
ATOM   1221  CG  PRO A 190     224.431 195.611 184.659  1.00142.53           C
ATOM   1222  CD  PRO A 190     225.010 194.241 184.686  1.00142.53           C
ATOM   1223  N   LYS A 191     223.656 195.495 189.094  1.00140.18           N
ATOM   1224  CA  LYS A 191     222.624 195.372 190.121  1.00140.18           C
ATOM   1225  C   LYS A 191     221.295 195.970 189.680  1.00140.18           C
ATOM   1226  O   LYS A 191     220.234 195.411 189.983  1.00140.18           O
ATOM   1227  CB  LYS A 191     223.084 196.043 191.416  1.00140.18           C
ATOM   1228  CG  LYS A 191     222.567 195.373 192.679  1.00140.18           C
ATOM   1229  CD  LYS A 191     223.488 195.624 193.861  1.00140.18           C
ATOM   1230  CE  LYS A 191     223.607 197.112 194.149  1.00140.18           C
ATOM   1231  NZ  LYS A 191     224.565 197.399 195.251  1.00140.18           N
ATOM   1232  N   ASP A 192     221.325 197.098 188.975  1.00137.39           N
ATOM   1233  CA  ASP A 192     220.118 197.816 188.588  1.00137.39           C
ATOM   1234  C   ASP A 192     219.310 197.091 187.516  1.00137.39           C
ATOM   1235  O   ASP A 192     218.195 197.522 187.204  1.00137.39           O
ATOM   1236  CB  ASP A 192     220.478 199.221 188.100  1.00137.39           C
ATOM   1237  CG  ASP A 192     221.584 199.213 187.063  1.00137.39           C
ATOM   1238  OD1 ASP A 192     222.156 198.132 186.812  1.00137.39           O
ATOM   1239  OD2 ASP A 192     221.881 200.286 186.497  1.00137.39           O
ATOM   1240  N   PHE A 193     219.847 196.009 186.947  1.00127.94           N
ATOM   1241  CA  PHE A 193     219.180 195.335 185.838  1.00127.94           C
ATOM   1242  C   PHE A 193     217.801 194.812 186.225  1.00127.94           C
ATOM   1243  O   PHE A 193     216.808 195.118 185.556  1.00127.94           O
ATOM   1244  CB  PHE A 193     220.053 194.191 185.325  1.00127.94           C
ATOM   1245  CG  PHE A 193     219.963 193.978 183.843  1.00127.94           C
ATOM   1246  CD1 PHE A 193     220.420 194.939 182.960  1.00127.94           C
ATOM   1247  CD2 PHE A 193     219.425 192.807 183.333  1.00127.94           C
ATOM   1248  CE1 PHE A 193     220.335 194.739 181.596  1.00127.94           C
ATOM   1249  CE2 PHE A 193     219.340 192.602 181.970  1.00127.94           C
ATOM   1250  CZ  PHE A 193     219.798 193.568 181.101  1.00127.94           C
ATOM   1251  N   PHE A 194     217.711 194.040 187.310  1.00122.32           N
ATOM   1252  CA  PHE A 194     216.503 193.280 187.609  1.00122.32           C
ATOM   1253  C   PHE A 194     215.388 194.131 188.207  1.00122.32           C
ATOM   1254  O   PHE A 194     214.361 193.584 188.632  1.00122.32           O
ATOM   1255  CB  PHE A 194     216.835 192.101 188.525  1.00122.32           C
ATOM   1256  CG  PHE A 194     217.812 191.133 187.923  1.00122.32           C
ATOM   1257  CD1 PHE A 194     219.157 191.196 188.239  1.00122.32           C
ATOM   1258  CD2 PHE A 194     217.385 190.177 187.018  1.00122.32           C
ATOM   1259  CE1 PHE A 194     220.055 190.308 187.681  1.00122.32           C
ATOM   1260  CE2 PHE A 194     218.279 189.289 186.453  1.00122.32           C
ATOM   1261  CZ  PHE A 194     219.616 189.355 186.785  1.00122.32           C
ATOM   1262  N   THR A 195     215.558 195.449 188.257  1.00124.76           N
ATOM   1263  CA  THR A 195     214.453 196.346 188.571  1.00124.76           C
ATOM   1264  C   THR A 195     213.517 196.553 187.387  1.00124.76           C
ATOM   1265  O   THR A 195     212.299 196.631 187.574  1.00124.76           O
ATOM   1266  CB  THR A 195     214.980 197.702 189.050  1.00124.76           C
ATOM   1267  CG2 THR A 195     215.727 197.546 190.367  1.00124.76           C
ATOM   1268  OG1 THR A 195     215.863 198.252 188.063  1.00124.76           O
ATOM   1269  N   ASN A 196     214.062 196.638 186.171  1.00122.42           N
ATOM   1270  CA  ASN A 196     213.265 196.715 184.950  1.00122.42           C
ATOM   1271  C   ASN A 196     213.578 195.574 183.988  1.00122.42           C
ATOM   1272  O   ASN A 196     213.290 195.680 182.792  1.00122.42           O
ATOM   1273  CB  ASN A 196     213.462 198.061 184.250  1.00122.42           C
ATOM   1274  CG  ASN A 196     213.007 199.235 185.096  1.00122.42           C
ATOM   1275  ND2 ASN A 196     213.386 200.440 184.685  1.00122.42           N
ATOM   1276  OD1 ASN A 196     212.316 199.064 186.099  1.00122.42           O
ATOM   1277  N   HIS A 197     214.166 194.484 184.479  1.00119.12           N
ATOM   1278  CA  HIS A 197     214.400 193.293 183.677  1.00119.12           C
ATOM   1279  C   HIS A 197     214.006 192.060 184.476  1.00119.12           C
ATOM   1280  O   HIS A 197     214.155 192.019 185.699  1.00119.12           O
ATOM   1281  CB  HIS A 197     215.867 193.171 183.239  1.00119.12           C
ATOM   1282  CG  HIS A 197     216.322 194.267 182.326  1.00119.12           C
ATOM   1283  CD2 HIS A 197     216.547 195.583 182.553  1.00119.12           C
ATOM   1284  ND1 HIS A 197     216.616 194.053 180.997  1.00119.12           N
ATOM   1285  CE1 HIS A 197     216.996 195.191 180.443  1.00119.12           C
ATOM   1286  NE2 HIS A 197     216.962 196.135 181.366  1.00119.12           N
ATOM   1287  N   THR A 198     213.493 191.052 183.772  1.00100.84           N
ATOM   1288  CA  THR A 198     213.111 189.786 184.381  1.00100.84           C
ATOM   1289  C   THR A 198     213.706 188.633 183.585  1.00100.84           C
ATOM   1290  O   THR A 198     213.697 188.649 182.350  1.00100.84           O
ATOM   1291  CB  THR A 198     211.581 189.616 184.456  1.00100.84           C
ATOM   1292  CG2 THR A 198     210.883 190.957 184.650  1.00100.84           C
ATOM   1293  OG1 THR A 198     211.105 189.004 183.251  1.00100.84           O
ATOM   1294  N   LEU A 199     214.223 187.638 184.301  1.00 84.88           N
ATOM   1295  CA  LEU A 199     214.697 186.393 183.714  1.00 84.88           C
ATOM   1296  C   LEU A 199     213.628 185.328 183.910  1.00 84.88           C
ATOM   1297  O   LEU A 199     213.016 185.246 184.980  1.00 84.88           O
ATOM   1298  CB  LEU A 199     216.010 185.939 184.361  1.00 84.88           C
ATOM   1299  CG  LEU A 199     217.315 186.146 183.590  1.00 84.88           C
ATOM   1300  CD1 LEU A 199     218.477 185.498 184.325  1.00 84.88           C
ATOM   1301  CD2 LEU A 199     217.213 185.606 182.184  1.00 84.88           C
ATOM   1302  N   VAL A 200     213.389 184.518 182.880  1.00 85.63           N
ATOM   1303  CA  VAL A 200     212.312 183.532 182.923  1.00 85.63           C
ATOM   1304  C   VAL A 200     212.839 182.185 182.450  1.00 85.63           C
ATOM   1305  O   VAL A 200     213.432 182.089 181.371  1.00 85.63           O
ATOM   1306  CB  VAL A 200     211.111 183.975 182.064  1.00 85.63           C
ATOM   1307  CG1 VAL A 200     210.154 182.817 181.847  1.00 85.63           C
ATOM   1308  CG2 VAL A 200     210.402 185.152 182.713  1.00 85.63           C
ATOM   1309  N   LEU A 201     212.608 181.140 183.242  1.00 85.08           N
ATOM   1310  CA  LEU A 201     212.958 179.773 182.868  1.00 85.08           C
ATOM   1311  C   LEU A 201     211.710 179.047 182.395  1.00 85.08           C
ATOM   1312  O   LEU A 201     210.624 179.263 182.944  1.00 85.08           O
ATOM   1313  CB  LEU A 201     213.592 179.020 184.039  1.00 85.08           C
ATOM   1314  CG  LEU A 201     214.647 177.960 183.700  1.00 85.08           C
ATOM   1315  CD1 LEU A 201     215.378 178.289 182.419  1.00 85.08           C
ATOM   1316  CD2 LEU A 201     215.632 177.807 184.838  1.00 85.08           C
ATOM   1317  N   HIS A 202     211.854 178.191 181.380  1.00 81.52           N
ATOM   1318  CA  HIS A 202     210.686 177.492 180.865  1.00 81.52           C
ATOM   1319  C   HIS A 202     211.025 176.270 180.022  1.00 81.52           C
ATOM   1320  O   HIS A 202     212.157 176.079 179.556  1.00 81.52           O
ATOM   1321  CB  HIS A 202     209.793 178.423 180.038  1.00 81.52           C
ATOM   1322  CG  HIS A 202     210.448 178.947 178.801  1.00 81.52           C
ATOM   1323  CD2 HIS A 202     209.951 179.202 177.570  1.00 81.52           C
ATOM   1324  ND1 HIS A 202     211.800 179.196 178.723  1.00 81.52           N
ATOM   1325  CE1 HIS A 202     212.090 179.646 177.517  1.00 81.52           C
ATOM   1326  NE2 HIS A 202     210.988 179.647 176.793  1.00 81.52           N
ATOM   1327  N   VAL A 203     209.991 175.441 179.856  1.00 80.93           N
ATOM   1328  CA  VAL A 203     209.932 174.296 178.960  1.00 80.93           C
ATOM   1329  C   VAL A 203     208.707 174.480 178.068  1.00 80.93           C
ATOM   1330  O   VAL A 203     207.827 175.298 178.346  1.00 80.93           O
ATOM   1331  CB  VAL A 203     209.859 172.959 179.732  1.00 80.93           C
ATOM   1332  CG1 VAL A 203     208.438 172.697 180.212  1.00 80.93           C
ATOM   1333  CG2 VAL A 203     210.338 171.806 178.868  1.00 80.93           C
ATOM   1334  N   ALA A 204     208.659 173.708 176.985  1.00 78.92           N
ATOM   1335  CA  ALA A 204     207.566 173.825 176.032  1.00 78.92           C
ATOM   1336  C   ALA A 204     206.247 173.360 176.648  1.00 78.92           C
ATOM   1337  O   ALA A 204     206.214 172.675 177.674  1.00 78.92           O
ATOM   1338  CB  ALA A 204     207.868 173.014 174.772  1.00 78.92           C
ATOM   1339  N   ARG A 205     205.146 173.748 176.003  1.00 85.82           N
ATOM   1340  CA  ARG A 205     203.803 173.345 176.413  1.00 85.82           C
ATOM   1341  C   ARG A 205     203.466 171.905 176.025  1.00 85.82           C
ATOM   1342  O   ARG A 205     202.302 171.500 176.118  1.00 85.82           O
ATOM   1343  CB  ARG A 205     202.762 174.314 175.834  1.00 85.82           C
ATOM   1344  CG  ARG A 205     201.401 174.286 176.539  1.00 85.82           C
ATOM   1345  CD  ARG A 205     200.758 175.649 176.731  1.00 85.82           C
ATOM   1346  NE  ARG A 205     201.522 176.521 177.614  1.00 85.82           N
ATOM   1347  CZ  ARG A 205     201.144 177.746 177.955  1.00 85.82           C
ATOM   1348  NH1 ARG A 205     200.045 178.292 177.463  1.00 85.82           N
ATOM   1349  NH2 ARG A 205     201.878 178.432 178.826  1.00 85.82           N
ATOM   1350  N   SER A 206     204.448 171.120 175.596  1.00 82.97           N
ATOM   1351  CA  SER A 206     204.263 169.690 175.380  1.00 82.97           C
ATOM   1352  C   SER A 206     205.108 168.836 176.309  1.00 82.97           C
ATOM   1353  O   SER A 206     204.915 167.620 176.367  1.00 82.97           O
ATOM   1354  CB  SER A 206     204.588 169.327 173.926  1.00 82.97           C
ATOM   1355  OG  SER A 206     205.985 169.170 173.738  1.00 82.97           O
ATOM   1356  N   GLU A 207     206.026 169.450 177.054  1.00 82.04           N
ATOM   1357  CA  GLU A 207     207.104 168.724 177.711  1.00 82.04           C
ATOM   1358  C   GLU A 207     207.095 168.832 179.231  1.00 82.04           C
ATOM   1359  O   GLU A 207     208.019 168.310 179.865  1.00 82.04           O
ATOM   1360  CB  GLU A 207     208.448 169.236 177.186  1.00 82.04           C
ATOM   1361  CG  GLU A 207     208.532 169.359 175.672  1.00 82.04           C
ATOM   1362  CD  GLU A 207     209.930 169.106 175.158  1.00 82.04           C
ATOM   1363  OE1 GLU A 207     210.820 168.861 175.994  1.00 82.04           O
ATOM   1364  OE2 GLU A 207     210.141 169.158 173.928  1.00 82.04           O
ATOM   1365  N   MET A 208     206.099 169.489 179.837  1.00 85.53           N
ATOM   1366  CA  MET A 208     206.171 169.748 181.275  1.00 85.53           C
ATOM   1367  C   MET A 208     206.150 168.451 182.068  1.00 85.53           C
ATOM   1368  O   MET A 208     206.933 168.274 183.009  1.00 85.53           O
ATOM   1369  CB  MET A 208     205.008 170.622 181.733  1.00 85.53           C
ATOM   1370  CG  MET A 208     204.883 171.957 181.067  1.00 85.53           C
ATOM   1371  SD  MET A 208     203.942 171.688 179.567  1.00 85.53           S
ATOM   1372  CE  MET A 208     202.304 171.567 180.282  1.00 85.53           C
ATOM   1373  N   ASP A 209     205.270 167.527 181.689  1.00 80.62           N
ATOM   1374  CA  ASP A 209     205.087 166.281 182.419  1.00 80.62           C
ATOM   1375  C   ASP A 209     206.237 165.309 182.217  1.00 80.62           C
ATOM   1376  O   ASP A 209     206.103 164.133 182.574  1.00 80.62           O
ATOM   1377  CB  ASP A 209     203.770 165.622 182.000  1.00 80.62           C
ATOM   1378  CG  ASP A 209     203.655 165.458 180.498  1.00 80.62           C
ATOM   1379  OD1 ASP A 209     203.277 166.437 179.818  1.00 80.62           O
ATOM   1380  OD2 ASP A 209     203.943 164.352 179.997  1.00 80.62           O
ATOM   1381  N   LYS A 210     207.351 165.769 181.650  1.00 75.35           N
ATOM   1382  CA  LYS A 210     208.503 164.925 181.368  1.00 75.35           C
ATOM   1383  C   LYS A 210     209.779 165.513 181.960  1.00 75.35           C
ATOM   1384  O   LYS A 210     210.866 164.961 181.763  1.00 75.35           O
ATOM   1385  CB  LYS A 210     208.629 164.735 179.858  1.00 75.35           C
ATOM   1386  CG  LYS A 210     207.586 163.766 179.350  1.00 75.35           C
ATOM   1387  CD  LYS A 210     207.919 163.114 178.037  1.00 75.35           C
ATOM   1388  CE  LYS A 210     206.644 163.081 177.214  1.00 75.35           C
ATOM   1389  NZ  LYS A 210     206.528 161.905 176.330  1.00 75.35           N
ATOM   1390  N   VAL A 211     209.662 166.637 182.673  1.00 75.71           N
ATOM   1391  CA  VAL A 211     210.775 167.254 183.391  1.00 75.71           C
ATOM   1392  C   VAL A 211     210.252 167.791 184.717  1.00 75.71           C
ATOM   1393  O   VAL A 211     209.175 168.393 184.771  1.00 75.71           O
ATOM   1394  CB  VAL A 211     211.428 168.398 182.589  1.00 75.71           C
ATOM   1395  CG1 VAL A 211     212.663 168.923 183.320  1.00 75.71           C
ATOM   1396  CG2 VAL A 211     211.750 167.991 181.163  1.00 75.71           C
ATOM   1397  N   ARG A 212     211.010 167.592 185.791  1.00 80.43           N
ATOM   1398  CA  ARG A 212     210.765 168.252 187.063  1.00 80.43           C
ATOM   1399  C   ARG A 212     212.072 168.834 187.578  1.00 80.43           C
ATOM   1400  O   ARG A 212     213.080 168.127 187.680  1.00 80.43           O
ATOM   1401  CB  ARG A 212     210.176 167.288 188.096  1.00 80.43           C
ATOM   1402  CG  ARG A 212     208.673 167.409 188.255  1.00 80.43           C
ATOM   1403  CD  ARG A 212     208.257 167.218 189.704  1.00 80.43           C
ATOM   1404  NE  ARG A 212     206.872 166.782 189.824  1.00 80.43           N
ATOM   1405  CZ  ARG A 212     206.470 165.753 190.556  1.00 80.43           C
ATOM   1406  NH1 ARG A 212     207.326 165.029 191.259  1.00 80.43           N
ATOM   1407  NH2 ARG A 212     205.177 165.444 190.587  1.00 80.43           N
ATOM   1408  N   VAL A 213     212.046 170.123 187.904  1.00 81.65           N
ATOM   1409  CA  VAL A 213     213.234 170.854 188.323  1.00 81.65           C
ATOM   1410  C   VAL A 213     213.021 171.369 189.738  1.00 81.65           C
ATOM   1411  O   VAL A 213     211.934 171.844 190.085  1.00 81.65           O
ATOM   1412  CB  VAL A 213     213.556 172.021 187.369  1.00 81.65           C
ATOM   1413  CG1 VAL A 213     214.210 171.506 186.096  1.00 81.65           C
ATOM   1414  CG2 VAL A 213     212.306 172.800 187.062  1.00 81.65           C
ATOM   1415  N   PHE A 214     214.062 171.258 190.548  1.00 83.70           N
ATOM   1416  CA  PHE A 214     214.064 171.721 191.925  1.00 83.70           C
ATOM   1417  C   PHE A 214     215.094 172.829 192.061  1.00 83.70           C
ATOM   1418  O   PHE A 214     216.238 172.676 191.623  1.00 83.70           O
ATOM   1419  CB  PHE A 214     214.392 170.579 192.887  1.00 83.70           C
ATOM   1420  CG  PHE A 214     213.405 169.454 192.842  1.00 83.70           C
ATOM   1421  CD1 PHE A 214     212.059 169.686 193.060  1.00 83.70           C
ATOM   1422  CD2 PHE A 214     213.824 168.164 192.568  1.00 83.70           C
ATOM   1423  CE1 PHE A 214     211.148 168.651 193.014  1.00 83.70           C
ATOM   1424  CE2 PHE A 214     212.920 167.126 192.521  1.00 83.70           C
ATOM   1425  CZ  PHE A 214     211.580 167.369 192.744  1.00 83.70           C
ATOM   1426  N   GLN A 215     214.686 173.940 192.662  1.00 76.94           N
ATOM   1427  CA  GLN A 215     215.539 175.108 192.827  1.00 76.94           C
ATOM   1428  C   GLN A 215     216.264 175.013 194.162  1.00 76.94           C
ATOM   1429  O   GLN A 215     215.661 175.239 195.216  1.00 76.94           O
ATOM   1430  CB  GLN A 215     214.718 176.394 192.738  1.00 76.94           C
ATOM   1431  CG  GLN A 215     215.529 177.655 192.920  1.00 76.94           C
ATOM   1432  CD  GLN A 215     214.682 178.911 192.938  1.00 76.94           C
ATOM   1433  NE2 GLN A 215     213.885 179.101 191.893  1.00 76.94           N
ATOM   1434  OE1 GLN A 215     214.762 179.713 193.867  1.00 76.94           O
ATOM   1435  N   ALA A 216     217.551 174.679 194.114  1.00 78.09           N
ATOM   1436  CA  ALA A 216     218.333 174.510 195.332  1.00 78.09           C
ATOM   1437  C   ALA A 216     218.609 175.853 195.998  1.00 78.09           C
ATOM   1438  O   ALA A 216     218.139 176.116 197.105  1.00 78.09           O
ATOM   1439  CB  ALA A 216     219.637 173.790 195.027  1.00 78.09           C
ATOM   1440  N   LYS A 224     211.971 171.369 200.693  1.00102.27           N
ATOM   1441  CA  LYS A 224     211.312 170.179 200.165  1.00102.27           C
ATOM   1442  C   LYS A 224     210.504 170.511 198.917  1.00102.27           C
ATOM   1443  O   LYS A 224     210.978 170.342 197.793  1.00102.27           O
ATOM   1444  CB  LYS A 224     210.395 169.542 201.218  1.00102.27           C
ATOM   1445  CG  LYS A 224     210.893 169.583 202.663  1.00102.27           C
ATOM   1446  CD  LYS A 224     212.333 169.109 202.807  1.00102.27           C
ATOM   1447  CE  LYS A 224     212.935 169.578 204.122  1.00102.27           C
ATOM   1448  NZ  LYS A 224     214.394 169.852 204.005  1.00102.27           N
ATOM   1449  N   CYS A 225     209.278 170.986 199.127  1.00103.16           N
ATOM   1450  CA  CYS A 225     208.385 171.284 198.016  1.00103.16           C
ATOM   1451  C   CYS A 225     208.906 172.465 197.210  1.00103.16           C
ATOM   1452  O   CYS A 225     209.116 173.558 197.746  1.00103.16           O
ATOM   1453  CB  CYS A 225     206.978 171.579 198.537  1.00103.16           C
ATOM   1454  SG  CYS A 225     206.940 172.447 200.121  1.00103.16           S
ATOM   1455  N   SER A 226     209.111 172.242 195.914  1.00 90.35           N
ATOM   1456  CA  SER A 226     209.606 173.268 195.012  1.00 90.35           C
ATOM   1457  C   SER A 226     209.041 173.039 193.618  1.00 90.35           C
ATOM   1458  O   SER A 226     209.436 172.106 192.914  1.00 90.35           O
ATOM   1459  CB  SER A 226     211.141 173.279 194.956  1.00 90.35           C
ATOM   1460  OG  SER A 226     211.615 174.302 194.099  1.00 90.35           O
ATOM   1461  N   VAL A 227     208.109 173.903 193.229  1.00 90.35           N
ATOM   1462  CA  VAL A 227     207.544 173.867 191.884  1.00 90.35           C
ATOM   1463  C   VAL A 227     208.113 175.035 191.091  1.00 90.35           C
ATOM   1464  O   VAL A 227     207.708 176.187 191.287  1.00 90.35           O
ATOM   1465  CB  VAL A 227     206.010 173.918 191.924  1.00 90.35           C
ATOM   1466  CG1 VAL A 227     205.437 173.687 190.535  1.00 90.35           C
ATOM   1467  CG2 VAL A 227     205.471 172.891 192.908  1.00 90.35           C
ATOM   1468  N   VAL A 228     209.052 174.745 190.195  1.00 80.16           N
ATOM   1469  CA  VAL A 228     209.662 175.777 189.366  1.00 80.16           C
ATOM   1470  C   VAL A 228     209.046 175.689 187.978  1.00 80.16           C
ATOM   1471  O   VAL A 228     208.387 176.627 187.518  1.00 80.16           O
ATOM   1472  CB  VAL A 228     211.193 175.625 189.313  1.00 80.16           C
ATOM   1473  CG1 VAL A 228     211.766 176.380 188.122  1.00 80.16           C
ATOM   1474  CG2 VAL A 228     211.815 176.107 190.610  1.00 80.16           C
ATOM   1475  N   LEU A 229     209.242 174.555 187.312  1.00 76.85           N
ATOM   1476  CA  LEU A 229     208.560 174.245 186.065  1.00 76.85           C
ATOM   1477  C   LEU A 229     208.438 172.732 185.947  1.00 76.85           C
ATOM   1478  O   LEU A 229     209.445 172.025 185.842  1.00 76.85           O
ATOM   1479  CB  LEU A 229     209.283 174.861 184.855  1.00 76.85           C
ATOM   1480  CG  LEU A 229     210.785 174.685 184.607  1.00 76.85           C
ATOM   1481  CD1 LEU A 229     211.082 173.522 183.666  1.00 76.85           C
ATOM   1482  CD2 LEU A 229     211.415 175.971 184.098  1.00 76.85           C
ATOM   1483  N   GLY A 230     207.203 172.242 185.993  1.00 80.18           N
ATOM   1484  CA  GLY A 230     206.950 170.823 186.013  1.00 80.18           C
ATOM   1485  C   GLY A 230     205.529 170.489 185.610  1.00 80.18           C
ATOM   1486  O   GLY A 230     204.956 171.111 184.713  1.00 80.18           O
ATOM   1487  N   PRO A 231     204.921 169.523 186.302  1.00 85.45           N
ATOM   1488  CA  PRO A 231     203.645 168.962 185.822  1.00 85.45           C
ATOM   1489  C   PRO A 231     202.536 169.987 185.647  1.00 85.45           C
ATOM   1490  O   PRO A 231     201.637 169.772 184.826  1.00 85.45           O
ATOM   1491  CB  PRO A 231     203.293 167.935 186.908  1.00 85.45           C
ATOM   1492  CG  PRO A 231     204.610 167.576 187.520  1.00 85.45           C
ATOM   1493  CD  PRO A 231     205.380 168.862 187.535  1.00 85.45           C
ATOM   1494  N   LYS A 232     202.567 171.091 186.389  1.00 88.74           N
ATOM   1495  CA  LYS A 232     201.537 172.115 186.264  1.00 88.74           C
ATOM   1496  C   LYS A 232     202.069 173.464 185.803  1.00 88.74           C
ATOM   1497  O   LYS A 232     201.315 174.236 185.202  1.00 88.74           O
ATOM   1498  CB  LYS A 232     200.801 172.292 187.598  1.00 88.74           C
ATOM   1499  CG  LYS A 232     199.974 171.081 188.009  1.00 88.74           C
ATOM   1500  CD  LYS A 232     199.770 171.000 189.518  1.00 88.74           C
ATOM   1501  CE  LYS A 232     199.693 172.376 190.162  1.00 88.74           C
ATOM   1502  NZ  LYS A 232     199.770 172.294 191.646  1.00 88.74           N
ATOM   1503  N   TRP A 233     203.338 173.770 186.059  1.00 88.85           N
ATOM   1504  CA  TRP A 233     203.881 175.091 185.760  1.00 88.85           C
ATOM   1505  C   TRP A 233     204.781 175.040 184.534  1.00 88.85           C
ATOM   1506  O   TRP A 233     205.856 174.425 184.589  1.00 88.85           O
ATOM   1507  CB  TRP A 233     204.652 175.634 186.964  1.00 88.85           C
ATOM   1508  CG  TRP A 233     203.793 176.416 187.906  1.00 88.85           C
ATOM   1509  CD1 TRP A 233     202.674 175.978 188.550  1.00 88.85           C
ATOM   1510  CD2 TRP A 233     203.971 177.782 188.297  1.00 88.85           C
ATOM   1511  CE2 TRP A 233     202.927 178.102 189.186  1.00 88.85           C
ATOM   1512  CE3 TRP A 233     204.915 178.765 187.985  1.00 88.85           C
ATOM   1513  NE1 TRP A 233     202.150 176.982 189.325  1.00 88.85           N
ATOM   1514  CZ2 TRP A 233     202.801 179.362 189.765  1.00 88.85           C
ATOM   1515  CZ3 TRP A 233     204.786 180.015 188.559  1.00 88.85           C
ATOM   1516  CH2 TRP A 233     203.738 180.302 189.441  1.00 88.85           C
ATOM   1517  N   PRO A 234     204.389 175.645 183.408  1.00 78.38           N
ATOM   1518  CA  PRO A 234     205.286 175.678 182.242  1.00 78.38           C
ATOM   1519  C   PRO A 234     206.438 176.662 182.356  1.00 78.38           C
ATOM   1520  O   PRO A 234     207.422 176.514 181.619  1.00 78.38           O
ATOM   1521  CB  PRO A 234     204.342 176.078 181.096  1.00 78.38           C
ATOM   1522  CG  PRO A 234     203.238 176.817 181.803  1.00 78.38           C
ATOM   1523  CD  PRO A 234     203.010 175.964 183.009  1.00 78.38           C
ATOM   1524  N   SER A 235     206.361 177.656 183.240  1.00 83.50           N
ATOM   1525  CA  SER A 235     207.363 178.712 183.296  1.00 83.50           C
ATOM   1526  C   SER A 235     207.513 179.217 184.724  1.00 83.50           C
ATOM   1527  O   SER A 235     206.616 179.070 185.557  1.00 83.50           O
ATOM   1528  CB  SER A 235     207.001 179.872 182.364  1.00 83.50           C
ATOM   1529  OG  SER A 235     207.686 181.053 182.738  1.00 83.50           O
ATOM   1530  N   HIS A 236     208.664 179.830 184.999  1.00 88.13           N
ATOM   1531  CA  HIS A 236     208.933 180.420 186.304  1.00 88.13           C
ATOM   1532  C   HIS A 236     209.697 181.725 186.141  1.00 88.13           C
ATOM   1533  O   HIS A 236     210.703 181.779 185.421  1.00 88.13           O
ATOM   1534  CB  HIS A 236     209.719 179.464 187.206  1.00 88.13           C
ATOM   1535  CG  HIS A 236     209.525 179.720 188.669  1.00 88.13           C
ATOM   1536  CD2 HIS A 236     210.138 180.585 189.511  1.00 88.13           C
ATOM   1537  ND1 HIS A 236     208.601 179.035 189.430  1.00 88.13           N
ATOM   1538  CE1 HIS A 236     208.653 179.469 190.676  1.00 88.13           C
ATOM   1539  NE2 HIS A 236     209.577 180.409 190.753  1.00 88.13           N
ATOM   1540  N   TYR A 237     209.211 182.765 186.818  1.00 88.18           N
ATOM   1541  CA  TYR A 237     209.877 184.058 186.877  1.00 88.18           C
ATOM   1542  C   TYR A 237     210.928 184.018 187.978  1.00 88.18           C
ATOM   1543  O   TYR A 237     210.599 184.152 189.161  1.00 88.18           O
ATOM   1544  CB  TYR A 237     208.877 185.181 187.165  1.00 88.18           C
ATOM   1545  CG  TYR A 237     207.894 185.499 186.054  1.00 88.18           C
ATOM   1546  CD1 TYR A 237     207.777 184.685 184.936  1.00 88.18           C
ATOM   1547  CD2 TYR A 237     207.075 186.618 186.135  1.00 88.18           C
ATOM   1548  CE1 TYR A 237     206.876 184.978 183.930  1.00 88.18           C
ATOM   1549  CE2 TYR A 237     206.172 186.920 185.134  1.00 88.18           C
ATOM   1550  CZ  TYR A 237     206.077 186.096 184.034  1.00 88.18           C
ATOM   1551  OH  TYR A 237     205.179 186.393 183.035  1.00 88.18           O
ATOM   1552  N   LEU A 238     212.185 183.835 187.592  1.00 89.34           N
ATOM   1553  CA  LEU A 238     213.268 183.692 188.553  1.00 89.34           C
ATOM   1554  C   LEU A 238     213.577 185.028 189.220  1.00 89.34           C
ATOM   1555  O   LEU A 238     213.830 186.042 188.566  1.00 89.34           O
ATOM   1556  CB  LEU A 238     214.520 183.128 187.874  1.00 89.34           C
ATOM   1557  CG  LEU A 238     214.355 181.783 187.166  1.00 89.34           C
ATOM   1558  CD1 LEU A 238     215.620 181.418 186.403  1.00 89.34           C
ATOM   1559  CD2 LEU A 238     213.984 180.689 188.154  1.00 89.34           C
ATOM   1560  N   MET A 239     213.556 185.015 190.552  1.00 99.28           N
ATOM   1561  CA  MET A 239     213.899 186.175 191.367  1.00 99.28           C
ATOM   1562  C   MET A 239     215.401 186.126 191.610  1.00 99.28           C
ATOM   1563  O   MET A 239     215.860 185.530 192.591  1.00 99.28           O
ATOM   1564  CB  MET A 239     213.114 186.179 192.681  1.00 99.28           C
ATOM   1565  CG  MET A 239     213.529 187.246 193.700  1.00 99.28           C
ATOM   1566  SD  MET A 239     214.007 188.848 193.015  1.00 99.28           S
ATOM   1567  CE  MET A 239     212.520 189.324 192.136  1.00 99.28           C
ATOM   1568  N   VAL A 240     216.165 186.730 190.708  1.00110.13           N
ATOM   1569  CA  VAL A 240     217.620 186.709 190.752  1.00110.13           C
ATOM   1570  C   VAL A 240     218.106 188.080 191.207  1.00110.13           C
ATOM   1571  O   VAL A 240     217.940 189.064 190.481  1.00110.13           O
ATOM   1572  CB  VAL A 240     218.236 186.343 189.391  1.00110.13           C
ATOM   1573  CG1 VAL A 240     219.708 185.993 189.552  1.00110.13           C
ATOM   1574  CG2 VAL A 240     217.474 185.191 188.756  1.00110.13           C
ATOM   1575  N   PRO A 241     218.689 188.202 192.395  1.00116.00           N
ATOM   1576  CA  PRO A 241     219.368 189.449 192.757  1.00116.00           C
ATOM   1577  C   PRO A 241     220.499 189.754 191.787  1.00116.00           C
ATOM   1578  O   PRO A 241     221.117 188.859 191.205  1.00116.00           O
ATOM   1579  CB  PRO A 241     219.911 189.164 194.160  1.00116.00           C
ATOM   1580  CG  PRO A 241     218.999 188.130 194.723  1.00116.00           C
ATOM   1581  CD  PRO A 241     218.394 187.363 193.571  1.00116.00           C
ATOM   1582  N   GLY A 242     220.756 191.046 191.610  1.00124.48           N
ATOM   1583  CA  GLY A 242     221.780 191.486 190.685  1.00124.48           C
ATOM   1584  C   GLY A 242     223.181 191.087 191.114  1.00124.48           C
ATOM   1585  O   GLY A 242     223.397 190.270 192.011  1.00124.48           O
ATOM   1586  N   GLY A 243     224.163 191.692 190.450  1.00128.08           N
ATOM   1587  CA  GLY A 243     225.547 191.355 190.722  1.00128.08           C
ATOM   1588  C   GLY A 243     225.921 190.008 190.126  1.00128.08           C
ATOM   1589  O   GLY A 243     225.540 189.669 189.005  1.00128.08           O
ATOM   1590  N   LYS A 244     226.686 189.234 190.890  1.00121.88           N
ATOM   1591  CA  LYS A 244     227.081 187.893 190.479  1.00121.88           C
ATOM   1592  C   LYS A 244     226.331 186.877 191.332  1.00121.88           C
ATOM   1593  O   LYS A 244     226.305 186.989 192.561  1.00121.88           O
ATOM   1594  CB  LYS A 244     228.593 187.707 190.619  1.00121.88           C
ATOM   1595  CG  LYS A 244     229.205 186.725 189.624  1.00121.88           C
ATOM   1596  CD  LYS A 244     228.983 185.275 190.020  1.00121.88           C
ATOM   1597  CE  LYS A 244     229.639 184.332 189.021  1.00121.88           C
ATOM   1598  NZ  LYS A 244     229.588 182.914 189.472  1.00121.88           N
ATOM   1599  N   HIS A 245     225.718 185.892 190.678  1.00118.10           N
ATOM   1600  CA  HIS A 245     224.840 184.953 191.372  1.00118.10           C
ATOM   1601  C   HIS A 245     224.852 183.622 190.637  1.00118.10           C
ATOM   1602  O   HIS A 245     224.753 183.586 189.406  1.00118.10           O
ATOM   1603  CB  HIS A 245     223.423 185.513 191.470  1.00118.10           C
ATOM   1604  CG  HIS A 245     222.555 184.794 192.453  1.00118.10           C
ATOM   1605  CD2 HIS A 245     222.764 184.460 193.749  1.00118.10           C
ATOM   1606  ND1 HIS A 245     221.300 184.325 192.133  1.00118.10           N
ATOM   1607  CE1 HIS A 245     220.771 183.735 193.190  1.00118.10           C
ATOM   1608  NE2 HIS A 245     221.638 183.802 194.184  1.00118.10           N
ATOM   1609  N   ASN A 246     224.953 182.530 191.390  1.00106.37           N
ATOM   1610  CA  ASN A 246     224.937 181.186 190.829  1.00106.37           C
ATOM   1611  C   ASN A 246     223.723 180.432 191.354  1.00106.37           C
ATOM   1612  O   ASN A 246     223.407 180.505 192.546  1.00106.37           O
ATOM   1613  CB  ASN A 246     226.220 180.432 191.176  1.00106.37           C
ATOM   1614  CG  ASN A 246     226.818 179.735 189.975  1.00106.37           C
ATOM   1615  ND2 ASN A 246     228.041 179.241 190.121  1.00106.37           N
ATOM   1616  OD1 ASN A 246     226.185 179.643 188.925  1.00106.37           O
ATOM   1617  N   MET A 247     223.050 179.709 190.465  1.00 88.94           N
ATOM   1618  CA  MET A 247     221.774 179.079 190.766  1.00 88.94           C
ATOM   1619  C   MET A 247     221.816 177.621 190.327  1.00 88.94           C
ATOM   1620  O   MET A 247     222.336 177.308 189.248  1.00 88.94           O
ATOM   1621  CB  MET A 247     220.647 179.834 190.062  1.00 88.94           C
ATOM   1622  CG  MET A 247     219.768 180.636 190.996  1.00 88.94           C
ATOM   1623  SD  MET A 247     218.903 179.526 192.099  1.00 88.94           S
ATOM   1624  CE  MET A 247     217.982 178.635 190.867  1.00 88.94           C
ATOM   1625  N   ASP A 248     221.284 176.731 191.167  1.00 82.32           N
ATOM   1626  CA  ASP A 248     221.290 175.297 190.911  1.00 82.32           C
ATOM   1627  C   ASP A 248     219.875 174.741 190.773  1.00 82.32           C
ATOM   1628  O   ASP A 248     218.982 175.037 191.576  1.00 82.32           O
ATOM   1629  CB  ASP A 248     222.019 174.534 192.022  1.00 82.32           C
ATOM   1630  CG  ASP A 248     223.405 175.082 192.309  1.00 82.32           C
ATOM   1631  OD1 ASP A 248     223.879 175.955 191.554  1.00 82.32           O
ATOM   1632  OD2 ASP A 248     224.025 174.630 193.293  1.00 82.32           O
ATOM   1633  N   PHE A 249     219.689 173.908 189.748  1.00 81.16           N
ATOM   1634  CA  PHE A 249     218.459 173.160 189.537  1.00 81.16           C
ATOM   1635  C   PHE A 249     218.773 171.671 189.470  1.00 81.16           C
ATOM   1636  O   PHE A 249     219.772 171.253 188.883  1.00 81.16           O
ATOM   1637  CB  PHE A 249     217.740 173.568 188.243  1.00 81.16           C
ATOM   1638  CG  PHE A 249     217.106 174.925 188.290  1.00 81.16           C
ATOM   1639  CD1 PHE A 249     215.789 175.072 188.686  1.00 81.16           C
ATOM   1640  CD2 PHE A 249     217.809 176.045 187.885  1.00 81.16           C
ATOM   1641  CE1 PHE A 249     215.197 176.317 188.716  1.00 81.16           C
ATOM   1642  CE2 PHE A 249     217.220 177.291 187.904  1.00 81.16           C
ATOM   1643  CZ  PHE A 249     215.911 177.427 188.324  1.00 81.16           C
ATOM   1644  N   TYR A 250     217.897 170.873 190.075  1.00 86.92           N
ATOM   1645  CA  TYR A 250     217.986 169.415 190.029  1.00 86.92           C
ATOM   1646  C   TYR A 250     216.868 168.890 189.140  1.00 86.92           C
ATOM   1647  O   TYR A 250     215.709 169.270 189.321  1.00 86.92           O
ATOM   1648  CB  TYR A 250     217.895 168.813 191.435  1.00 86.92           C
ATOM   1649  CG  TYR A 250     219.042 169.203 192.338  1.00 86.92           C
ATOM   1650  CD1 TYR A 250     220.355 168.915 191.987  1.00 86.92           C
ATOM   1651  CD2 TYR A 250     218.815 169.860 193.540  1.00 86.92           C
ATOM   1652  CE1 TYR A 250     221.409 169.269 192.808  1.00 86.92           C
ATOM   1653  CE2 TYR A 250     219.863 170.219 194.368  1.00 86.92           C
ATOM   1654  CZ  TYR A 250     221.157 169.920 193.997  1.00 86.92           C
ATOM   1655  OH  TYR A 250     222.203 170.276 194.816  1.00 86.92           O
ATOM   1656  N   VAL A 251     217.205 168.013 188.194  1.00 82.00           N
ATOM   1657  CA  VAL A 251     216.295 167.618 187.122  1.00 82.00           C
ATOM   1658  C   VAL A 251     216.016 166.123 187.208  1.00 82.00           C
ATOM   1659  O   VAL A 251     216.949 165.313 187.217  1.00 82.00           O
ATOM   1660  CB  VAL A 251     216.876 167.965 185.739  1.00 82.00           C
ATOM   1661  CG1 VAL A 251     215.916 167.541 184.638  1.00 82.00           C
ATOM   1662  CG2 VAL A 251     217.196 169.440 185.654  1.00 82.00           C
ATOM   1663  N   GLU A 252     214.732 165.760 187.226  1.00 80.78           N
ATOM   1664  CA  GLU A 252     214.308 164.366 187.167  1.00 80.78           C
ATOM   1665  C   GLU A 252     213.173 164.198 186.162  1.00 80.78           C
ATOM   1666  O   GLU A 252     212.304 165.061 186.031  1.00 80.78           O
ATOM   1667  CB  GLU A 252     213.864 163.848 188.546  1.00 80.78           C
ATOM   1668  CG  GLU A 252     212.541 164.411 189.045  1.00 80.78           C
ATOM   1669  CD  GLU A 252     212.350 164.231 190.539  1.00 80.78           C
ATOM   1670  OE1 GLU A 252     213.312 163.823 191.220  1.00 80.78           O
ATOM   1671  OE2 GLU A 252     211.236 164.499 191.034  1.00 80.78           O
ATOM   1672  N   ALA A 253     213.181 163.075 185.453  1.00 70.63           N
ATOM   1673  CA  ALA A 253     212.163 162.778 184.455  1.00 70.63           C
ATOM   1674  C   ALA A 253     210.917 162.194 185.108  1.00 70.63           C
ATOM   1675  O   ALA A 253     210.826 162.068 186.330  1.00 70.63           O
ATOM   1676  CB  ALA A 253     212.693 161.799 183.407  1.00 70.63           C
ATOM   1677  N   LEU A 254     209.940 161.850 184.264  1.00 75.34           N
ATOM   1678  CA  LEU A 254     208.753 161.125 184.702  1.00 75.34           C
ATOM   1679  C   LEU A 254     208.302 160.056 183.712  1.00 75.34           C
ATOM   1680  O   LEU A 254     207.283 159.400 183.956  1.00 75.34           O
ATOM   1681  CB  LEU A 254     207.592 162.090 184.973  1.00 75.34           C
ATOM   1682  CG  LEU A 254     207.794 163.231 185.973  1.00 75.34           C
ATOM   1683  CD1 LEU A 254     208.122 164.534 185.262  1.00 75.34           C
ATOM   1684  CD2 LEU A 254     206.566 163.388 186.856  1.00 75.34           C
ATOM   1685  N   ALA A 255     209.024 159.853 182.611  1.00 72.01           N
ATOM   1686  CA  ALA A 255     208.616 158.866 181.622  1.00 72.01           C
ATOM   1687  C   ALA A 255     209.806 158.461 180.764  1.00 72.01           C
ATOM   1688  O   ALA A 255     210.689 159.272 180.475  1.00 72.01           O
ATOM   1689  CB  ALA A 255     207.486 159.394 180.729  1.00 72.01           C
ATOM   1690  N   PHE A 256     209.811 157.163 180.344  1.00 67.39           N
ATOM   1691  CA  PHE A 256     210.775 156.533 179.455  1.00 67.39           C
ATOM   1692  C   PHE A 256     210.457 156.874 178.001  1.00 67.39           C
ATOM   1693  O   PHE A 256     209.313 157.205 177.674  1.00 67.39           O
ATOM   1694  CB  PHE A 256     210.757 155.017 179.633  1.00 67.39           C
ATOM   1695  CG  PHE A 256     211.701 154.517 180.685  1.00 67.39           C
ATOM   1696  CD1 PHE A 256     211.265 154.307 181.982  1.00 67.39           C
ATOM   1697  CD2 PHE A 256     213.029 154.265 180.382  1.00 67.39           C
ATOM   1698  CE1 PHE A 256     212.132 153.848 182.954  1.00 67.39           C
ATOM   1699  CE2 PHE A 256     213.900 153.807 181.349  1.00 67.39           C
ATOM   1700  CZ  PHE A 256     213.452 153.600 182.638  1.00 67.39           C
ATOM   1701  N   PRO A 257     211.447 156.817 177.109  1.00 65.48           N
ATOM   1702  CA  PRO A 257     211.151 156.988 175.682  1.00 65.48           C
ATOM   1703  C   PRO A 257     210.128 155.961 175.223  1.00 65.48           C
ATOM   1704  O   PRO A 257     210.233 154.772 175.529  1.00 65.48           O
ATOM   1705  CB  PRO A 257     212.511 156.776 175.008  1.00 65.48           C
ATOM   1706  CG  PRO A 257     213.508 157.111 176.061  1.00 65.48           C
ATOM   1707  CD  PRO A 257     212.892 156.675 177.359  1.00 65.48           C
ATOM   1708  N   ASP A 258     209.132 156.432 174.481  1.00 72.45           N
ATOM   1709  CA  ASP A 258     207.988 155.605 174.128  1.00 72.45           C
ATOM   1710  C   ASP A 258     207.556 155.957 172.709  1.00 72.45           C
ATOM   1711  O   ASP A 258     208.307 156.574 171.948  1.00 72.45           O
ATOM   1712  CB  ASP A 258     206.858 155.789 175.152  1.00 72.45           C
ATOM   1713  CG  ASP A 258     205.999 154.549 175.302  1.00 72.45           C
ATOM   1714  OD1 ASP A 258     205.590 153.978 174.270  1.00 72.45           O
ATOM   1715  OD2 ASP A 258     205.737 154.144 176.454  1.00 72.45           O
ATOM   1716  N   THR A 259     206.337 155.544 172.351  1.00 75.74           N
ATOM   1717  CA  THR A 259     205.838 155.761 170.997  1.00 75.74           C
ATOM   1718  C   THR A 259     205.780 157.243 170.650  1.00 75.74           C
ATOM   1719  O   THR A 259     206.196 157.649 169.560  1.00 75.74           O
ATOM   1720  CB  THR A 259     204.452 155.135 170.845  1.00 75.74           C
ATOM   1721  CG2 THR A 259     204.541 153.626 170.918  1.00 75.74           C
ATOM   1722  OG1 THR A 259     203.602 155.601 171.901  1.00 75.74           O
ATOM   1723  N   ASP A 260     205.270 158.066 171.567  1.00 71.50           N
ATOM   1724  CA  ASP A 260     205.059 159.478 171.278  1.00 71.50           C
ATOM   1725  C   ASP A 260     206.253 160.352 171.641  1.00 71.50           C
ATOM   1726  O   ASP A 260     206.246 161.545 171.318  1.00 71.50           O
ATOM   1727  CB  ASP A 260     203.812 159.978 172.016  1.00 71.50           C
ATOM   1728  CG  ASP A 260     203.802 159.582 173.482  1.00 71.50           C
ATOM   1729  OD1 ASP A 260     204.884 159.295 174.038  1.00 71.50           O
ATOM   1730  OD2 ASP A 260     202.706 159.551 174.081  1.00 71.50           O
ATOM   1731  N   PHE A 261     207.269 159.798 172.292  1.00 69.01           N
ATOM   1732  CA  PHE A 261     208.370 160.593 172.830  1.00 69.01           C
ATOM   1733  C   PHE A 261     209.687 160.094 172.254  1.00 69.01           C
ATOM   1734  O   PHE A 261     210.151 159.001 172.638  1.00 69.01           O
ATOM   1735  CB  PHE A 261     208.386 160.517 174.353  1.00 69.01           C
ATOM   1736  CG  PHE A 261     209.436 161.376 175.001  1.00 69.01           C
ATOM   1737  CD1 PHE A 261     209.728 162.632 174.497  1.00 69.01           C
ATOM   1738  CD2 PHE A 261     210.105 160.945 176.132  1.00 69.01           C
ATOM   1739  CE1 PHE A 261     210.683 163.430 175.093  1.00 69.01           C
ATOM   1740  CE2 PHE A 261     211.059 161.740 176.734  1.00 69.01           C
ATOM   1741  CZ  PHE A 261     211.347 162.983 176.214  1.00 69.01           C
ATOM   1742  N   PRO A 262     210.321 160.843 171.349  1.00 71.52           N
ATOM   1743  CA  PRO A 262     211.636 160.401 170.856  1.00 71.52           C
ATOM   1744  C   PRO A 262     212.696 160.360 171.943  1.00 71.52           C
ATOM   1745  O   PRO A 262     213.655 159.586 171.839  1.00 71.52           O
ATOM   1746  CB  PRO A 262     211.945 161.422 169.755  1.00 71.52           C
ATOM   1747  CG  PRO A 262     211.245 162.664 170.182  1.00 71.52           C
ATOM   1748  CD  PRO A 262     210.072 162.266 171.056  1.00 71.52           C
ATOM   1749  N   GLY A 263     212.547 161.165 172.993  1.00 70.60           N
ATOM   1750  CA  GLY A 263     213.457 161.108 174.119  1.00 70.60           C
ATOM   1751  C   GLY A 263     214.122 162.426 174.455  1.00 70.60           C
ATOM   1752  O   GLY A 263     214.658 162.589 175.555  1.00 70.60           O
ATOM   1753  N   LEU A 264     214.083 163.377 173.529  1.00 79.33           N
ATOM   1754  CA  LEU A 264     214.764 164.656 173.682  1.00 79.33           C
ATOM   1755  C   LEU A 264     213.827 165.686 174.297  1.00 79.33           C
ATOM   1756  O   LEU A 264     212.645 165.753 173.942  1.00 79.33           O
ATOM   1757  CB  LEU A 264     215.293 165.165 172.340  1.00 79.33           C
ATOM   1758  CG  LEU A 264     216.437 164.361 171.724  1.00 79.33           C
ATOM   1759  CD1 LEU A 264     216.952 165.039 170.468  1.00 79.33           C
ATOM   1760  CD2 LEU A 264     217.556 164.188 172.734  1.00 79.33           C
ATOM   1761  N   ILE A 265     214.367 166.478 175.218  1.00 78.50           N
ATOM   1762  CA  ILE A 265     213.657 167.563 175.882  1.00 78.50           C
ATOM   1763  C   ILE A 265     214.573 168.777 175.897  1.00 78.50           C
ATOM   1764  O   ILE A 265     215.798 168.628 175.866  1.00 78.50           O
ATOM   1765  CB  ILE A 265     213.250 167.171 177.313  1.00 78.50           C
ATOM   1766  CG1 ILE A 265     214.451 166.549 178.018  1.00 78.50           C
ATOM   1767  CG2 ILE A 265     212.061 166.226 177.302  1.00 78.50           C
ATOM   1768  CD1 ILE A 265     214.299 166.434 179.486  1.00 78.50           C
ATOM   1769  N   THR A 266     213.991 169.971 175.949  1.00 82.05           N
ATOM   1770  CA  THR A 266     214.769 171.202 175.942  1.00 82.05           C
ATOM   1771  C   THR A 266     214.292 172.146 177.039  1.00 82.05           C
ATOM   1772  O   THR A 266     213.106 172.170 177.385  1.00 82.05           O
ATOM   1773  CB  THR A 266     214.705 171.892 174.570  1.00 82.05           C
ATOM   1774  CG2 THR A 266     213.474 172.781 174.445  1.00 82.05           C
ATOM   1775  OG1 THR A 266     215.883 172.684 174.376  1.00 82.05           O
ATOM   1776  N   LEU A 267     215.233 172.905 177.595  1.00 79.00           N
ATOM   1777  CA  LEU A 267     214.971 173.890 178.636  1.00 79.00           C
ATOM   1778  C   LEU A 267     215.599 175.208 178.210  1.00 79.00           C
ATOM   1779  O   LEU A 267     216.771 175.233 177.818  1.00 79.00           O
ATOM   1780  CB  LEU A 267     215.551 173.436 179.980  1.00 79.00           C
ATOM   1781  CG  LEU A 267     214.915 172.238 180.686  1.00 79.00           C
ATOM   1782  CD1 LEU A 267     215.211 172.285 182.163  1.00 79.00           C
ATOM   1783  CD2 LEU A 267     213.422 172.250 180.481  1.00 79.00           C
ATOM   1784  N   THR A 268     214.839 176.301 178.284  1.00 82.90           N
ATOM   1785  CA  THR A 268     215.338 177.569 177.772  1.00 82.90           C
ATOM   1786  C   THR A 268     215.116 178.680 178.794  1.00 82.90           C
ATOM   1787  O   THR A 268     214.078 178.732 179.470  1.00 82.90           O
ATOM   1788  CB  THR A 268     214.677 177.907 176.421  1.00 82.90           C
ATOM   1789  CG2 THR A 268     214.878 179.374 176.065  1.00 82.90           C
ATOM   1790  OG1 THR A 268     215.308 177.145 175.388  1.00 82.90           O
ATOM   1791  N   ILE A 269     216.123 179.545 178.913  1.00 90.14           N
ATOM   1792  CA  ILE A 269     216.099 180.713 179.786  1.00 90.14           C
ATOM   1793  C   ILE A 269     216.074 181.957 178.907  1.00 90.14           C
ATOM   1794  O   ILE A 269     216.896 182.100 177.993  1.00 90.14           O
ATOM   1795  CB  ILE A 269     217.307 180.725 180.739  1.00 90.14           C
ATOM   1796  CG1 ILE A 269     217.392 182.051 181.494  1.00 90.14           C
ATOM   1797  CG2 ILE A 269     218.602 180.427 179.990  1.00 90.14           C
ATOM   1798  CD1 ILE A 269     216.407 182.151 182.637  1.00 90.14           C
ATOM   1799  N   SER A 270     215.127 182.854 179.180  1.00 95.54           N
ATOM   1800  CA  SER A 270     214.918 184.047 178.371  1.00 95.54           C
ATOM   1801  C   SER A 270     215.146 185.288 179.221  1.00 95.54           C
ATOM   1802  O   SER A 270     214.623 185.389 180.339  1.00 95.54           O
ATOM   1803  CB  SER A 270     213.509 184.068 177.770  1.00 95.54           C
ATOM   1804  OG  SER A 270     213.504 184.722 176.512  1.00 95.54           O
ATOM   1805  N   LEU A 271     215.924 186.226 178.679  1.00 99.79           N
ATOM   1806  CA  LEU A 271     216.235 187.498 179.320  1.00 99.79           C
ATOM   1807  C   LEU A 271     215.440 188.588 178.612  1.00 99.79           C
ATOM   1808  O   LEU A 271     215.699 188.896 177.440  1.00 99.79           O
ATOM   1809  CB  LEU A 271     217.735 187.779 179.264  1.00 99.79           C
ATOM   1810  CG  LEU A 271     218.200 189.177 179.673  1.00 99.79           C
ATOM   1811  CD1 LEU A 271     217.887 189.435 181.138  1.00 99.79           C
ATOM   1812  CD2 LEU A 271     219.686 189.345 179.401  1.00 99.79           C
ATOM   1813  N   LEU A 272     214.488 189.171 179.336  1.00103.47           N
ATOM   1814  CA  LEU A 272     213.500 190.097 178.805  1.00103.47           C
ATOM   1815  C   LEU A 272     213.952 191.539 179.035  1.00103.47           C
ATOM   1816  O   LEU A 272     215.095 191.805 179.413  1.00103.47           O
ATOM   1817  CB  LEU A 272     212.145 189.821 179.455  1.00103.47           C
ATOM   1818  CG  LEU A 272     211.428 188.541 179.028  1.00103.47           C
ATOM   1819  CD1 LEU A 272     210.654 187.960 180.194  1.00103.47           C
ATOM   1820  CD2 LEU A 272     210.498 188.814 177.860  1.00103.47           C
ATOM   1821  N   ASP A 273     213.051 192.492 178.795  1.00117.58           N
ATOM   1822  CA  ASP A 273     213.321 193.901 179.073  1.00117.58           C
ATOM   1823  C   ASP A 273     211.993 194.596 179.334  1.00117.58           C
ATOM   1824  O   ASP A 273     211.081 194.515 178.504  1.00117.58           O
ATOM   1825  CB  ASP A 273     214.064 194.557 177.908  1.00117.58           C
ATOM   1826  CG  ASP A 273     214.683 195.889 178.285  1.00117.58           C
ATOM   1827  OD1 ASP A 273     214.413 196.382 179.401  1.00117.58           O
ATOM   1828  OD2 ASP A 273     215.451 196.439 177.468  1.00117.58           O
ATOM   1829  N   THR A 274     211.884 195.276 180.474  1.00119.63           N
ATOM   1830  CA  THR A 274     210.645 195.910 180.925  1.00119.63           C
ATOM   1831  C   THR A 274     210.912 197.332 181.411  1.00119.63           C
ATOM   1832  O   THR A 274     210.518 197.721 182.512  1.00119.63           O
ATOM   1833  CB  THR A 274     209.971 195.100 182.031  1.00119.63           C
ATOM   1834  CG2 THR A 274     209.422 193.801 181.486  1.00119.63           C
ATOM   1835  OG1 THR A 274     210.920 194.810 183.063  1.00119.63           O
ATOM   1836  N   SER A 275     211.608 198.125 180.591  1.00119.24           N
ATOM   1837  CA  SER A 275     211.914 199.501 180.972  1.00119.24           C
ATOM   1838  C   SER A 275     210.652 200.323 181.215  1.00119.24           C
ATOM   1839  O   SER A 275     210.652 201.214 182.072  1.00119.24           O
ATOM   1840  CB  SER A 275     212.779 200.165 179.902  1.00119.24           C
ATOM   1841  OG  SER A 275     213.769 199.274 179.421  1.00119.24           O
ATOM   1842  N   ASN A 276     209.578 200.046 180.481  1.00119.83           N
ATOM   1843  CA  ASN A 276     208.298 200.719 180.664  1.00119.83           C
ATOM   1844  C   ASN A 276     207.313 199.760 181.318  1.00119.83           C
ATOM   1845  O   ASN A 276     207.284 198.571 180.986  1.00119.83           O
ATOM   1846  CB  ASN A 276     207.745 201.226 179.330  1.00119.83           C
ATOM   1847  CG  ASN A 276     208.704 202.161 178.620  1.00119.83           C
ATOM   1848  ND2 ASN A 276     208.964 203.314 179.226  1.00119.83           N
ATOM   1849  OD1 ASN A 276     209.204 201.852 177.538  1.00119.83           O
ATOM   1850  N   LEU A 277     206.509 200.282 182.244  1.00121.16           N
ATOM   1851  CA  LEU A 277     205.597 199.454 183.022  1.00121.16           C
ATOM   1852  C   LEU A 277     204.244 199.250 182.351  1.00121.16           C
ATOM   1853  O   LEU A 277     203.428 198.480 182.869  1.00121.16           O
ATOM   1854  CB  LEU A 277     205.395 200.070 184.409  1.00121.16           C
ATOM   1855  CG  LEU A 277     206.686 200.469 185.126  1.00121.16           C
ATOM   1856  CD1 LEU A 277     206.404 201.441 186.260  1.00121.16           C
ATOM   1857  CD2 LEU A 277     207.413 199.235 185.639  1.00121.16           C
ATOM   1858  N   GLU A 278     203.984 199.913 181.227  1.00118.97           N
ATOM   1859  CA  GLU A 278     202.714 199.783 180.522  1.00118.97           C
ATOM   1860  C   GLU A 278     202.822 198.942 179.258  1.00118.97           C
ATOM   1861  O   GLU A 278     201.900 198.182 178.945  1.00118.97           O
ATOM   1862  CB  GLU A 278     202.167 201.170 180.169  1.00118.97           C
ATOM   1863  CG  GLU A 278     202.574 202.260 181.149  1.00118.97           C
ATOM   1864  CD  GLU A 278     202.091 201.992 182.562  1.00118.97           C
ATOM   1865  OE1 GLU A 278     200.999 201.407 182.720  1.00118.97           O
ATOM   1866  OE2 GLU A 278     202.807 202.362 183.517  1.00118.97           O
ATOM   1867  N   LEU A 279     203.924 199.067 178.526  1.00115.50           N
ATOM   1868  CA  LEU A 279     204.126 198.280 177.321  1.00115.50           C
ATOM   1869  C   LEU A 279     204.550 196.854 177.679  1.00115.50           C
ATOM   1870  O   LEU A 279     205.026 196.600 178.790  1.00115.50           O
ATOM   1871  CB  LEU A 279     205.181 198.939 176.436  1.00115.50           C
ATOM   1872  CG  LEU A 279     204.966 200.427 176.160  1.00115.50           C
ATOM   1873  CD1 LEU A 279     206.033 200.962 175.220  1.00115.50           C
ATOM   1874  CD2 LEU A 279     203.574 200.675 175.595  1.00115.50           C
ATOM   1875  N   PRO A 280     204.376 195.903 176.764  1.00110.90           N
ATOM   1876  CA  PRO A 280     204.795 194.526 177.044  1.00110.90           C
ATOM   1877  C   PRO A 280     206.309 194.399 177.111  1.00110.90           C
ATOM   1878  O   PRO A 280     207.062 195.265 176.659  1.00110.90           O
ATOM   1879  CB  PRO A 280     204.229 193.726 175.865  1.00110.90           C
ATOM   1880  CG  PRO A 280     203.206 194.604 175.247  1.00110.90           C
ATOM   1881  CD  PRO A 280     203.675 196.003 175.474  1.00110.90           C
ATOM   1882  N   GLU A 281     206.745 193.288 177.693  1.00103.99           N
ATOM   1883  CA  GLU A 281     208.165 193.002 177.812  1.00103.99           C
ATOM   1884  C   GLU A 281     208.770 192.669 176.453  1.00103.99           C
ATOM   1885  O   GLU A 281     208.120 192.084 175.582  1.00103.99           O
ATOM   1886  CB  GLU A 281     208.386 191.846 178.786  1.00103.99           C
ATOM   1887  CG  GLU A 281     207.364 190.734 178.659  1.00103.99           C
ATOM   1888  CD  GLU A 281     207.428 189.756 179.811  1.00103.99           C
ATOM   1889  OE1 GLU A 281     208.273 189.952 180.710  1.00103.99           O
ATOM   1890  OE2 GLU A 281     206.634 188.795 179.821  1.00103.99           O
ATOM   1891  N   ALA A 282     210.034 193.051 176.279  1.00104.26           N
ATOM   1892  CA  ALA A 282     210.772 192.806 175.048  1.00104.26           C
ATOM   1893  C   ALA A 282     211.944 191.881 175.336  1.00104.26           C
ATOM   1894  O   ALA A 282     212.712 192.114 176.273  1.00104.26           O
ATOM   1895  CB  ALA A 282     211.274 194.115 174.427  1.00104.26           C
ATOM   1896  N   VAL A 283     212.079 190.839 174.525  1.00 94.22           N
ATOM   1897  CA  VAL A 283     213.109 189.823 174.715  1.00 94.22           C
ATOM   1898  C   VAL A 283     214.456 190.381 174.286  1.00 94.22           C
ATOM   1899  O   VAL A 283     214.575 191.035 173.243  1.00 94.22           O
ATOM   1900  CB  VAL A 283     212.763 188.541 173.938  1.00 94.22           C
ATOM   1901  CG1 VAL A 283     213.539 187.359 174.496  1.00 94.22           C
ATOM   1902  CG2 VAL A 283     211.267 188.274 173.997  1.00 94.22           C
ATOM   1903  N   VAL A 284     215.482 190.119 175.095  1.00105.50           N
ATOM   1904  CA  VAL A 284     216.826 190.612 174.827  1.00105.50           C
ATOM   1905  C   VAL A 284     217.744 189.443 174.494  1.00105.50           C
ATOM   1906  O   VAL A 284     218.555 189.527 173.564  1.00105.50           O
ATOM   1907  CB  VAL A 284     217.366 191.426 176.019  1.00105.50           C
ATOM   1908  CG1 VAL A 284     218.889 191.459 176.009  1.00105.50           C
ATOM   1909  CG2 VAL A 284     216.801 192.838 175.994  1.00105.50           C
ATOM   1910  N   PHE A 285     217.623 188.342 175.234  1.00110.36           N
ATOM   1911  CA  PHE A 285     218.512 187.212 174.998  1.00110.36           C
ATOM   1912  C   PHE A 285     217.772 185.910 175.275  1.00110.36           C
ATOM   1913  O   PHE A 285     216.756 185.895 175.971  1.00110.36           O
ATOM   1914  CB  PHE A 285     219.779 187.320 175.862  1.00110.36           C
ATOM   1915  CG  PHE A 285     220.730 186.169 175.701  1.00110.36           C
ATOM   1916  CD1 PHE A 285     221.606 186.124 174.629  1.00110.36           C
ATOM   1917  CD2 PHE A 285     220.758 185.136 176.624  1.00110.36           C
ATOM   1918  CE1 PHE A 285     222.484 185.070 174.477  1.00110.36           C
ATOM   1919  CE2 PHE A 285     221.634 184.078 176.476  1.00110.36           C
ATOM   1920  CZ  PHE A 285     222.499 184.046 175.401  1.00110.36           C
ATOM   1921  N   GLN A 286     218.286 184.816 174.714  1.00 98.55           N
ATOM   1922  CA  GLN A 286     217.709 183.495 174.935  1.00 98.55           C
ATOM   1923  C   GLN A 286     218.809 182.444 174.881  1.00 98.55           C
ATOM   1924  O   GLN A 286     219.651 182.472 173.978  1.00 98.55           O
ATOM   1925  CB  GLN A 286     216.627 183.188 173.894  1.00 98.55           C
ATOM   1926  CG  GLN A 286     215.332 182.661 174.484  1.00 98.55           C
ATOM   1927  CD  GLN A 286     214.297 182.341 173.424  1.00 98.55           C
ATOM   1928  NE2 GLN A 286     213.042 182.219 173.841  1.00 98.55           N
ATOM   1929  OE1 GLN A 286     214.621 182.208 172.244  1.00 98.55           O
ATOM   1930  N   ASP A 287     218.798 181.520 175.843  1.00 97.03           N
ATOM   1931  CA  ASP A 287     219.742 180.413 175.883  1.00 97.03           C
ATOM   1932  C   ASP A 287     218.986 179.114 176.115  1.00 97.03           C
ATOM   1933  O   ASP A 287     217.901 179.110 176.698  1.00 97.03           O
ATOM   1934  CB  ASP A 287     220.798 180.604 176.979  1.00 97.03           C
ATOM   1935  CG  ASP A 287     222.151 180.049 176.583  1.00 97.03           C
ATOM   1936  OD1 ASP A 287     222.328 179.704 175.395  1.00 97.03           O
ATOM   1937  OD2 ASP A 287     223.038 179.956 177.458  1.00 97.03           O
ATOM   1938  N   SER A 288     219.570 178.004 175.666  1.00 90.15           N
ATOM   1939  CA  SER A 288     218.869 176.728 175.676  1.00 90.15           C
ATOM   1940  C   SER A 288     219.832 175.588 175.979  1.00 90.15           C
ATOM   1941  O   SER A 288     221.038 175.681 175.740  1.00 90.15           O
ATOM   1942  CB  SER A 288     218.169 176.471 174.334  1.00 90.15           C
ATOM   1943  OG  SER A 288     219.085 176.559 173.257  1.00 90.15           O
ATOM   1944  N   VAL A 289     219.270 174.504 176.515  1.00 84.97           N
ATOM   1945  CA  VAL A 289     219.994 173.257 176.732  1.00 84.97           C
ATOM   1946  C   VAL A 289     219.054 172.100 176.421  1.00 84.97           C
ATOM   1947  O   VAL A 289     217.827 172.253 176.426  1.00 84.97           O
ATOM   1948  CB  VAL A 289     220.553 173.148 178.170  1.00 84.97           C
ATOM   1949  CG1 VAL A 289     219.509 172.576 179.116  1.00 84.97           C
ATOM   1950  CG2 VAL A 289     221.823 172.307 178.185  1.00 84.97           C
ATOM   1951  N   VAL A 290     219.637 170.934 176.150  1.00 85.38           N
ATOM   1952  CA  VAL A 290     218.891 169.758 175.710  1.00 85.38           C
ATOM   1953  C   VAL A 290     219.296 168.564 176.571  1.00 85.38           C
ATOM   1954  O   VAL A 290     220.473 168.408 176.923  1.00 85.38           O
ATOM   1955  CB  VAL A 290     219.108 169.475 174.212  1.00 85.38           C
ATOM   1956  CG1 VAL A 290     220.512 168.946 173.938  1.00 85.38           C
ATOM   1957  CG2 VAL A 290     218.059 168.503 173.690  1.00 85.38           C
ATOM   1958  N   PHE A 291     218.312 167.748 176.933  1.00 80.31           N
ATOM   1959  CA  PHE A 291     218.490 166.506 177.667  1.00 80.31           C
ATOM   1960  C   PHE A 291     217.849 165.359 176.896  1.00 80.31           C
ATOM   1961  O   PHE A 291     216.999 165.564 176.026  1.00 80.31           O
ATOM   1962  CB  PHE A 291     217.850 166.574 179.058  1.00 80.31           C
ATOM   1963  CG  PHE A 291     218.570 167.455 180.037  1.00 80.31           C
ATOM   1964  CD1 PHE A 291     218.263 168.801 180.136  1.00 80.31           C
ATOM   1965  CD2 PHE A 291     219.516 166.923 180.896  1.00 80.31           C
ATOM   1966  CE1 PHE A 291     218.913 169.606 181.051  1.00 80.31           C
ATOM   1967  CE2 PHE A 291     220.170 167.725 181.812  1.00 80.31           C
ATOM   1968  CZ  PHE A 291     219.868 169.067 181.890  1.00 80.31           C
ATOM   1969  N   ARG A 292     218.260 164.140 177.236  1.00 79.69           N
ATOM   1970  CA  ARG A 292     217.555 162.940 176.802  1.00 79.69           C
ATOM   1971  C   ARG A 292     217.281 162.037 177.994  1.00 79.69           C
ATOM   1972  O   ARG A 292     218.135 161.877 178.873  1.00 79.69           O
ATOM   1973  CB  ARG A 292     218.321 162.148 175.736  1.00 79.69           C
ATOM   1974  CG  ARG A 292     217.502 160.954 175.238  1.00 79.69           C
ATOM   1975  CD  ARG A 292     218.077 160.281 174.015  1.00 79.69           C
ATOM   1976  NE  ARG A 292     217.552 160.866 172.788  1.00 79.69           N
ATOM   1977  CZ  ARG A 292     216.498 160.406 172.130  1.00 79.69           C
ATOM   1978  NH1 ARG A 292     215.824 159.351 172.556  1.00 79.69           N
ATOM   1979  NH2 ARG A 292     216.106 161.025 171.020  1.00 79.69           N
ATOM   1980  N   VAL A 293     216.087 161.457 178.013  1.00 74.36           N
ATOM   1981  CA  VAL A 293     215.727 160.440 178.992  1.00 74.36           C
ATOM   1982  C   VAL A 293     216.543 159.183 178.728  1.00 74.36           C
ATOM   1983  O   VAL A 293     216.730 158.779 177.574  1.00 74.36           O
ATOM   1984  CB  VAL A 293     214.219 160.149 178.930  1.00 74.36           C
ATOM   1985  CG1 VAL A 293     213.845 159.069 179.915  1.00 74.36           C
ATOM   1986  CG2 VAL A 293     213.432 161.413 179.207  1.00 74.36           C
ATOM   1987  N   ALA A 294     217.039 158.565 179.794  1.00 70.68           N
ATOM   1988  CA  ALA A 294     217.768 157.316 179.651  1.00 70.68           C
ATOM   1989  C   ALA A 294     216.793 156.162 179.427  1.00 70.68           C
ATOM   1990  O   ALA A 294     215.814 156.021 180.165  1.00 70.68           O
ATOM   1991  CB  ALA A 294     218.624 157.044 180.884  1.00 70.68           C
ATOM   1992  N   PRO A 295     217.025 155.333 178.418  1.00 70.11           N
ATOM   1993  CA  PRO A 295     216.115 154.230 178.118  1.00 70.11           C
ATOM   1994  C   PRO A 295     216.527 152.952 178.841  1.00 70.11           C
ATOM   1995  O   PRO A 295     217.704 152.712 179.119  1.00 70.11           O
ATOM   1996  CB  PRO A 295     216.279 154.083 176.603  1.00 70.11           C
ATOM   1997  CG  PRO A 295     217.726 154.378 176.393  1.00 70.11           C
ATOM   1998  CD  PRO A 295     218.091 155.444 177.408  1.00 70.11           C
ATOM   1999  N   TRP A 296     215.527 152.127 179.142  1.00 67.24           N
ATOM   2000  CA  TRP A 296     215.771 150.885 179.864  1.00 67.24           C
ATOM   2001  C   TRP A 296     216.458 149.882 178.947  1.00 67.24           C
ATOM   2002  O   TRP A 296     216.060 149.712 177.790  1.00 67.24           O
ATOM   2003  CB  TRP A 296     214.473 150.297 180.409  1.00 67.24           C
ATOM   2004  CG  TRP A 296     214.639 148.869 180.810  1.00 67.24           C
ATOM   2005  CD1 TRP A 296     215.422 148.388 181.818  1.00 67.24           C
ATOM   2006  CD2 TRP A 296     214.033 147.730 180.195  1.00 67.24           C
ATOM   2007  CE2 TRP A 296     214.484 146.591 180.890  1.00 67.24           C
ATOM   2008  CE3 TRP A 296     213.147 147.562 179.127  1.00 67.24           C
ATOM   2009  NE1 TRP A 296     215.331 147.020 181.877  1.00 67.24           N
ATOM   2010  CZ2 TRP A 296     214.082 145.304 180.550  1.00 67.24           C
ATOM   2011  CZ3 TRP A 296     212.749 146.286 178.794  1.00 67.24           C
ATOM   2012  CH2 TRP A 296     213.213 145.173 179.505  1.00 67.24           C
ATOM   2013  N   ILE A 297     217.482 149.214 179.468  1.00 63.78           N
ATOM   2014  CA  ILE A 297     218.262 148.237 178.719  1.00 63.78           C
ATOM   2015  C   ILE A 297     218.062 146.876 179.369  1.00 63.78           C
ATOM   2016  O   ILE A 297     218.163 146.750 180.594  1.00 63.78           O
ATOM   2017  CB  ILE A 297     219.753 148.618 178.682  1.00 63.78           C
ATOM   2018  CG1 ILE A 297     219.928 150.005 178.061  1.00 63.78           C
ATOM   2019  CG2 ILE A 297     220.553 147.583 177.911  1.00 63.78           C
ATOM   2020  CD1 ILE A 297     221.341 150.535 178.133  1.00 63.78           C
ATOM   2021  N   MET A 298     217.768 145.869 178.554  1.00 67.35           N
ATOM   2022  CA  MET A 298     217.548 144.510 179.025  1.00 67.35           C
ATOM   2023  C   MET A 298     218.885 143.836 179.326  1.00 67.35           C
ATOM   2024  O   MET A 298     219.958 144.365 179.032  1.00 67.35           O
ATOM   2025  CB  MET A 298     216.759 143.713 177.983  1.00 67.35           C
ATOM   2026  CG  MET A 298     215.887 142.594 178.538  1.00 67.35           C
ATOM   2027  SD  MET A 298     214.250 142.537 177.777  1.00 67.35           S
ATOM   2028  CE  MET A 298     213.428 141.310 178.791  1.00 67.35           C
ATOM   2029  N   THR A 299     218.809 142.645 179.918  1.00 70.22           N
ATOM   2030  CA  THR A 299     220.000 141.905 180.308  1.00 70.22           C
ATOM   2031  C   THR A 299     219.987 140.516 179.684  1.00 70.22           C
ATOM   2032  O   THR A 299     218.997 139.785 179.805  1.00 70.22           O
ATOM   2033  CB  THR A 299     220.101 141.783 181.838  1.00 70.22           C
ATOM   2034  CG2 THR A 299     221.255 140.876 182.235  1.00 70.22           C
ATOM   2035  OG1 THR A 299     220.302 143.080 182.413  1.00 70.22           O
ATOM   2036  N   PRO A 300     221.075 140.123 179.013  1.00 74.14           N
ATOM   2037  CA  PRO A 300     221.115 138.803 178.370  1.00 74.14           C
ATOM   2038  C   PRO A 300     221.274 137.675 179.373  1.00 74.14           C
ATOM   2039  O   PRO A 300     221.259 137.901 180.586  1.00 74.14           O
ATOM   2040  CB  PRO A 300     222.337 138.901 177.449  1.00 74.14           C
ATOM   2041  CG  PRO A 300     223.223 139.891 178.120  1.00 74.14           C
ATOM   2042  CD  PRO A 300     222.313 140.888 178.786  1.00 74.14           C
ATOM   2043  N   ASN A 301     221.427 136.453 178.871  1.00 72.93           N
ATOM   2044  CA  ASN A 301     221.692 135.294 179.708  1.00 72.93           C
ATOM   2045  C   ASN A 301     223.168 134.914 179.722  1.00 72.93           C
ATOM   2046  O   ASN A 301     223.497 133.765 180.033  1.00 72.93           O
ATOM   2047  CB  ASN A 301     220.848 134.105 179.241  1.00 72.93           C
ATOM   2048  CG  ASN A 301     219.522 134.010 179.971  1.00 72.93           C
ATOM   2049  ND2 ASN A 301     218.680 133.074 179.551  1.00 72.93           N
ATOM   2050  OD1 ASN A 301     219.257 134.771 180.902  1.00 72.93           O
ATOM   2051  N   THR A 302     224.059 135.847 179.388  1.00 73.75           N
ATOM   2052  CA  THR A 302     225.490 135.584 179.313  1.00 73.75           C
ATOM   2053  C   THR A 302     226.322 136.577 180.118  1.00 73.75           C
ATOM   2054  O   THR A 302     227.515 136.735 179.841  1.00 73.75           O
ATOM   2055  CB  THR A 302     225.950 135.587 177.853  1.00 73.75           C
ATOM   2056  CG2 THR A 302     225.679 136.939 177.208  1.00 73.75           C
ATOM   2057  OG1 THR A 302     227.352 135.299 177.788  1.00 73.75           O
ATOM   2058  N   GLN A 303     225.729 137.245 181.108  1.00 83.55           N
ATOM   2059  CA  GLN A 303     226.494 138.246 181.831  1.00 83.55           C
ATOM   2060  C   GLN A 303     226.844 137.754 183.231  1.00 83.55           C
ATOM   2061  O   GLN A 303     226.071 136.999 183.832  1.00 83.55           O
ATOM   2062  CB  GLN A 303     225.717 139.564 181.931  1.00 83.55           C
ATOM   2063  CG  GLN A 303     225.863 140.461 180.706  1.00 83.55           C
ATOM   2064  CD  GLN A 303     227.225 141.130 180.614  1.00 83.55           C
ATOM   2065  NE2 GLN A 303     227.712 141.311 179.391  1.00 83.55           N
ATOM   2066  OE1 GLN A 303     227.833 141.476 181.626  1.00 83.55           O
ATOM   2067  N   PRO A 304     227.995 138.153 183.765  1.00 81.34           N
ATOM   2068  CA  PRO A 304     228.417 137.674 185.085  1.00 81.34           C
ATOM   2069  C   PRO A 304     227.422 138.069 186.157  1.00 81.34           C
ATOM   2070  O   PRO A 304     226.803 139.140 186.077  1.00 81.34           O
ATOM   2071  CB  PRO A 304     229.770 138.370 185.295  1.00 81.34           C
ATOM   2072  CG  PRO A 304     230.268 138.626 183.930  1.00 81.34           C
ATOM   2073  CD  PRO A 304     229.048 138.954 183.116  1.00 81.34           C
ATOM   2074  N   PRO A 305     227.253 137.242 187.182  1.00 83.84           N
ATOM   2075  CA  PRO A 305     226.215 137.496 188.173  1.00 83.84           C
ATOM   2076  C   PRO A 305     226.662 138.271 189.414  1.00 83.84           C
ATOM   2077  O   PRO A 305     227.742 138.081 189.980  1.00 83.84           O
ATOM   2078  CB  PRO A 305     225.777 136.066 188.496  1.00 83.84           C
ATOM   2079  CG  PRO A 305     227.189 135.264 188.430  1.00 83.84           C
ATOM   2080  CD  PRO A 305     228.187 136.323 187.851  1.00 83.84           C
ATOM   2081  N   GLN A 306     225.785 139.170 189.834  1.00 86.40           N
ATOM   2082  CA  GLN A 306     225.971 139.939 191.060  1.00 86.40           C
ATOM   2083  C   GLN A 306     225.009 139.526 192.160  1.00 86.40           C
ATOM   2084  O   GLN A 306     225.365 139.608 193.337  1.00 86.40           O
ATOM   2085  CB  GLN A 306     225.819 141.440 190.782  1.00 86.40           C
ATOM   2086  CG  GLN A 306     227.037 142.073 190.142  1.00 86.40           C
ATOM   2087  CD  GLN A 306     226.876 143.565 189.961  1.00 86.40           C
ATOM   2088  NE2 GLN A 306     227.947 144.230 189.548  1.00 86.40           N
ATOM   2089  OE1 GLN A 306     225.806 144.118 190.200  1.00 86.40           O
ATOM   2090  N   GLU A 307     223.805 139.083 191.808  1.00 79.15           N
ATOM   2091  CA  GLU A 307     222.829 138.650 192.799  1.00 79.15           C
ATOM   2092  C   GLU A 307     221.851 137.665 192.176  1.00 79.15           C
ATOM   2093  O   GLU A 307     221.091 138.025 191.270  1.00 79.15           O
ATOM   2094  CB  GLU A 307     222.080 139.853 193.379  1.00 79.15           C
ATOM   2095  CG  GLU A 307     220.692 139.531 193.919  1.00 79.15           C
ATOM   2096  CD  GLU A 307     219.830 140.765 194.086  1.00 79.15           C
ATOM   2097  OE1 GLU A 307     220.352 141.884 193.900  1.00 79.15           O
ATOM   2098  OE2 GLU A 307     218.630 140.614 194.396  1.00 79.15           O
ATOM   2099  N   VAL A 308     221.871 136.415 192.632  1.00 70.92           N
ATOM   2100  CA  VAL A 308     220.892 135.443 192.162  1.00 70.92           C
ATOM   2101  C   VAL A 308     219.705 135.433 193.117  1.00 70.92           C
ATOM   2102  O   VAL A 308     219.865 135.523 194.341  1.00 70.92           O
ATOM   2103  CB  VAL A 308     221.508 134.041 191.984  1.00 70.92           C
ATOM   2104  CG1 VAL A 308     222.774 134.135 191.155  1.00 70.92           C
ATOM   2105  CG2 VAL A 308     221.803 133.393 193.324  1.00 70.92           C
ATOM   2106  N   TYR A 309     218.507 135.362 192.551  1.00 71.64           N
ATOM   2107  CA  TYR A 309     217.259 135.445 193.290  1.00 71.64           C
ATOM   2108  C   TYR A 309     216.578 134.087 193.184  1.00 71.64           C
ATOM   2109  O   TYR A 309     216.878 133.293 192.288  1.00 71.64           O
ATOM   2110  CB  TYR A 309     216.418 136.609 192.740  1.00 71.64           C
ATOM   2111  CG  TYR A 309     215.027 136.784 193.304  1.00 71.64           C
ATOM   2112  CD1 TYR A 309     214.783 137.703 194.316  1.00 71.64           C
ATOM   2113  CD2 TYR A 309     213.948 136.086 192.781  1.00 71.64           C
ATOM   2114  CE1 TYR A 309     213.513 137.887 194.823  1.00 71.64           C
ATOM   2115  CE2 TYR A 309     212.672 136.267 193.279  1.00 71.64           C
ATOM   2116  CZ  TYR A 309     212.461 137.167 194.301  1.00 71.64           C
ATOM   2117  OH  TYR A 309     211.192 137.350 194.801  1.00 71.64           O
ATOM   2118  N   ALA A 310     215.674 133.800 194.116  1.00 76.07           N
ATOM   2119  CA  ALA A 310     215.041 132.488 194.145  1.00 76.07           C
ATOM   2120  C   ALA A 310     213.565 132.655 194.469  1.00 76.07           C
ATOM   2121  O   ALA A 310     213.110 133.731 194.859  1.00 76.07           O
ATOM   2122  CB  ALA A 310     215.723 131.562 195.155  1.00 76.07           C
ATOM   2123  N   CYS A 311     212.821 131.563 194.298  1.00 91.11           N
ATOM   2124  CA  CYS A 311     211.383 131.552 194.554  1.00 91.11           C
ATOM   2125  C   CYS A 311     211.038 130.203 195.169  1.00 91.11           C
ATOM   2126  O   CYS A 311     211.268 129.162 194.547  1.00 91.11           O
ATOM   2127  CB  CYS A 311     210.591 131.788 193.271  1.00 91.11           C
ATOM   2128  SG  CYS A 311     211.025 133.299 192.374  1.00 91.11           S
ATOM   2129  N   SER A 312     210.483 130.221 196.382  1.00103.07           N
ATOM   2130  CA  SER A 312     210.168 128.992 197.110  1.00103.07           C
ATOM   2131  C   SER A 312     208.822 128.421 196.657  1.00103.07           C
ATOM   2132  O   SER A 312     207.872 128.283 197.426  1.00103.07           O
ATOM   2133  CB  SER A 312     210.181 129.254 198.611  1.00103.07           C
ATOM   2134  OG  SER A 312     209.337 130.342 198.946  1.00103.07           O
ATOM   2135  N   ILE A 313     208.757 128.085 195.366  1.00104.72           N
ATOM   2136  CA  ILE A 313     207.528 127.532 194.807  1.00104.72           C
ATOM   2137  C   ILE A 313     207.262 126.141 195.372  1.00104.72           C
ATOM   2138  O   ILE A 313     206.139 125.827 195.783  1.00104.72           O
ATOM   2139  CB  ILE A 313     207.600 127.516 193.270  1.00104.72           C
ATOM   2140  CG1 ILE A 313     207.990 128.899 192.743  1.00104.72           C
ATOM   2141  CG2 ILE A 313     206.263 127.102 192.683  1.00104.72           C
ATOM   2142  CD1 ILE A 313     207.991 128.997 191.232  1.00104.72           C
ATOM   2143  N   PHE A 314     208.283 125.293 195.403  1.00101.11           N
ATOM   2144  CA  PHE A 314     208.185 123.976 196.021  1.00101.11           C
ATOM   2145  C   PHE A 314     209.182 123.946 197.177  1.00101.11           C
ATOM   2146  O   PHE A 314     209.975 124.875 197.378  1.00101.11           O
ATOM   2147  CB  PHE A 314     208.444 122.845 195.014  1.00101.11           C
ATOM   2148  CG  PHE A 314     207.395 122.715 193.941  1.00101.11           C
ATOM   2149  CD1 PHE A 314     207.172 123.735 193.031  1.00101.11           C
ATOM   2150  CD2 PHE A 314     206.635 121.561 193.841  1.00101.11           C
ATOM   2151  CE1 PHE A 314     206.210 123.608 192.047  1.00101.11           C
ATOM   2152  CE2 PHE A 314     205.672 121.429 192.859  1.00101.11           C
ATOM   2153  CZ  PHE A 314     205.459 122.454 191.960  1.00101.11           C
ATOM   2154  N   ALA A 315     209.146 122.869 197.961  1.00104.04           N
ATOM   2155  CA  ALA A 315     210.144 122.675 199.005  1.00104.04           C
ATOM   2156  C   ALA A 315     211.520 122.549 198.366  1.00104.04           C
ATOM   2157  O   ALA A 315     212.399 123.383 198.610  1.00104.04           O
ATOM   2158  CB  ALA A 315     209.821 121.439 199.846  1.00104.04           C
ATOM   2159  N   ASN A 316     211.698 121.520 197.534  1.00 99.18           N
ATOM   2160  CA  ASN A 316     212.913 121.326 196.750  1.00 99.18           C
ATOM   2161  C   ASN A 316     214.176 121.495 197.581  1.00 99.18           C
ATOM   2162  O   ASN A 316     215.040 122.306 197.232  1.00 99.18           O
ATOM   2163  CB  ASN A 316     212.950 122.300 195.571  1.00 99.18           C
ATOM   2164  CG  ASN A 316     212.131 121.828 194.389  1.00 99.18           C
ATOM   2165  ND2 ASN A 316     211.458 122.762 193.727  1.00 99.18           N
ATOM   2166  OD1 ASN A 316     212.124 120.644 194.055  1.00 99.18           O
ATOM   2167  N   GLU A 317     214.289 120.757 198.688  1.00100.17           N
ATOM   2168  CA  GLU A 317     215.479 120.887 199.522  1.00100.17           C
ATOM   2169  C   GLU A 317     216.731 120.522 198.737  1.00100.17           C
ATOM   2170  O   GLU A 317     217.742 121.228 198.801  1.00100.17           O
ATOM   2171  CB  GLU A 317     215.361 120.019 200.775  1.00100.17           C
ATOM   2172  CG  GLU A 317     214.757 118.650 200.553  1.00100.17           C
ATOM   2173  CD  GLU A 317     214.580 117.887 201.850  1.00100.17           C
ATOM   2174  OE1 GLU A 317     215.164 116.790 201.976  1.00100.17           O
ATOM   2175  OE2 GLU A 317     213.865 118.387 202.743  1.00100.17           O
ATOM   2176  N   ASP A 318     216.678 119.428 197.975  1.00 99.08           N
ATOM   2177  CA  ASP A 318     217.829 119.030 197.173  1.00 99.08           C
ATOM   2178  C   ASP A 318     218.168 120.091 196.134  1.00 99.08           C
ATOM   2179  O   ASP A 318     219.342 120.411 195.917  1.00 99.08           O
ATOM   2180  CB  ASP A 318     217.564 117.687 196.495  1.00 99.08           C
ATOM   2181  CG  ASP A 318     218.420 117.484 195.260  1.00 99.08           C
ATOM   2182  OD1 ASP A 318     219.610 117.135 195.411  1.00 99.08           O
ATOM   2183  OD2 ASP A 318     217.908 117.684 194.139  1.00 99.08           O
ATOM   2184  N   PHE A 319     217.146 120.643 195.475  1.00 92.09           N
ATOM   2185  CA  PHE A 319     217.382 121.690 194.486  1.00 92.09           C
ATOM   2186  C   PHE A 319     218.029 122.897 195.146  1.00 92.09           C
ATOM   2187  O   PHE A 319     218.947 123.510 194.594  1.00 92.09           O
ATOM   2188  CB  PHE A 319     216.066 122.092 193.818  1.00 92.09           C
ATOM   2189  CG  PHE A 319     215.961 123.565 193.500  1.00 92.09           C
ATOM   2190  CD1 PHE A 319     215.120 124.391 194.227  1.00 92.09           C
ATOM   2191  CD2 PHE A 319     216.649 124.106 192.426  1.00 92.09           C
ATOM   2192  CE1 PHE A 319     215.008 125.735 193.926  1.00 92.09           C
ATOM   2193  CE2 PHE A 319     216.529 125.448 192.116  1.00 92.09           C
ATOM   2194  CZ  PHE A 319     215.713 126.263 192.869  1.00 92.09           C
ATOM   2195  N   LEU A 320     217.563 123.243 196.348  1.00 90.16           N
ATOM   2196  CA  LEU A 320     218.094 124.406 197.047  1.00 90.16           C
ATOM   2197  C   LEU A 320     219.540 124.187 197.477  1.00 90.16           C
ATOM   2198  O   LEU A 320     220.371 125.095 197.363  1.00 90.16           O
ATOM   2199  CB  LEU A 320     217.211 124.731 198.250  1.00 90.16           C
ATOM   2200  CG  LEU A 320     216.304 125.947 198.059  1.00 90.16           C
ATOM   2201  CD1 LEU A 320     215.223 125.996 199.125  1.00 90.16           C
ATOM   2202  CD2 LEU A 320     217.127 127.224 198.062  1.00 90.16           C
ATOM   2203  N   LYS A 321     219.859 122.989 197.977  1.00 92.16           N
ATOM   2204  CA  LYS A 321     221.237 122.689 198.361  1.00 92.16           C
ATOM   2205  C   LYS A 321     222.151 122.694 197.142  1.00 92.16           C
ATOM   2206  O   LYS A 321     223.270 123.218 197.187  1.00 92.16           O
ATOM   2207  CB  LYS A 321     221.329 121.344 199.097  1.00 92.16           C
ATOM   2208  CG  LYS A 321     220.362 121.101 200.264  1.00 92.16           C
ATOM   2209  CD  LYS A 321     219.849 122.376 200.925  1.00 92.16           C
ATOM   2210  CE  LYS A 321     218.711 122.075 201.886  1.00 92.16           C
ATOM   2211  NZ  LYS A 321     218.112 123.318 202.445  1.00 92.16           N
ATOM   2212  N   SER A 322     221.683 122.119 196.032  1.00 88.50           N
ATOM   2213  CA  SER A 322     222.476 122.146 194.810  1.00 88.50           C
ATOM   2214  C   SER A 322     222.696 123.574 194.336  1.00 88.50           C
ATOM   2215  O   SER A 322     223.796 123.928 193.904  1.00 88.50           O
ATOM   2216  CB  SER A 322     221.794 121.319 193.721  1.00 88.50           C
ATOM   2217  OG  SER A 322     220.417 121.631 193.638  1.00 88.50           O
ATOM   2218  N   VAL A 323     221.664 124.414 194.429  1.00 85.96           N
ATOM   2219  CA  VAL A 323     221.776 125.791 193.959  1.00 85.96           C
ATOM   2220  C   VAL A 323     222.733 126.587 194.835  1.00 85.96           C
ATOM   2221  O   VAL A 323     223.542 127.373 194.334  1.00 85.96           O
ATOM   2222  CB  VAL A 323     220.387 126.448 193.885  1.00 85.96           C
ATOM   2223  CG1 VAL A 323     220.497 127.956 194.027  1.00 85.96           C
ATOM   2224  CG2 VAL A 323     219.748 126.109 192.565  1.00 85.96           C
ATOM   2225  N   THR A 324     222.654 126.412 196.158  1.00 84.36           N
ATOM   2226  CA  THR A 324     223.558 127.168 197.021  1.00 84.36           C
ATOM   2227  C   THR A 324     224.995 126.678 196.869  1.00 84.36           C
ATOM   2228  O   THR A 324     225.934 127.484 196.883  1.00 84.36           O
ATOM   2229  CB  THR A 324     223.102 127.113 198.484  1.00 84.36           C
ATOM   2230  CG2 THR A 324     223.048 125.693 199.000  1.00 84.36           C
ATOM   2231  OG1 THR A 324     224.018 127.858 199.295  1.00 84.36           O
ATOM   2232  N   THR A 325     225.189 125.368 196.687  1.00 85.96           N
ATOM   2233  CA  THR A 325     226.521 124.841 196.412  1.00 85.96           C
ATOM   2234  C   THR A 325     227.062 125.401 195.102  1.00 85.96           C
ATOM   2235  O   THR A 325     228.223 125.816 195.010  1.00 85.96           O
ATOM   2236  CB  THR A 325     226.473 123.312 196.364  1.00 85.96           C
ATOM   2237  CG2 THR A 325     227.875 122.735 196.246  1.00 85.96           C
ATOM   2238  OG1 THR A 325     225.851 122.811 197.555  1.00 85.96           O
ATOM   2239  N   LEU A 326     226.208 125.441 194.080  1.00 86.27           N
ATOM   2240  CA  LEU A 326     226.580 125.945 192.768  1.00 86.27           C
ATOM   2241  C   LEU A 326     226.883 127.437 192.798  1.00 86.27           C
ATOM   2242  O   LEU A 326     227.791 127.892 192.096  1.00 86.27           O
ATOM   2243  CB  LEU A 326     225.441 125.636 191.795  1.00 86.27           C
ATOM   2244  CG  LEU A 326     225.398 126.187 190.376  1.00 86.27           C
ATOM   2245  CD1 LEU A 326     226.069 125.183 189.471  1.00 86.27           C
ATOM   2246  CD2 LEU A 326     223.967 126.439 189.937  1.00 86.27           C
ATOM   2247  N   ALA A 327     226.146 128.201 193.606  1.00 88.38           N
ATOM   2248  CA  ALA A 327     226.382 129.635 193.723  1.00 88.38           C
ATOM   2249  C   ALA A 327     227.667 129.918 194.488  1.00 88.38           C
ATOM   2250  O   ALA A 327     228.435 130.815 194.120  1.00 88.38           O
ATOM   2251  CB  ALA A 327     225.188 130.304 194.402  1.00 88.38           C
ATOM   2252  N   MET A 328     227.916 129.170 195.567  1.00 91.01           N
ATOM   2253  CA  MET A 328     229.197 129.266 196.253  1.00 91.01           C
ATOM   2254  C   MET A 328     230.355 128.888 195.344  1.00 91.01           C
ATOM   2255  O   MET A 328     231.428 129.494 195.439  1.00 91.01           O
ATOM   2256  CB  MET A 328     229.197 128.378 197.499  1.00 91.01           C
ATOM   2257  CG  MET A 328     230.487 128.433 198.300  1.00 91.01           C
ATOM   2258  SD  MET A 328     230.522 129.805 199.469  1.00 91.01           S
ATOM   2259  CE  MET A 328     230.333 128.933 201.022  1.00 91.01           C
ATOM   2260  N   LYS A 329     230.155 127.906 194.463  1.00 85.52           N
ATOM   2261  CA  LYS A 329     231.144 127.617 193.433  1.00 85.52           C
ATOM   2262  C   LYS A 329     231.300 128.798 192.484  1.00 85.52           C
ATOM   2263  O   LYS A 329     232.408 129.094 192.022  1.00 85.52           O
ATOM   2264  CB  LYS A 329     230.738 126.358 192.669  1.00 85.52           C
ATOM   2265  CG  LYS A 329     231.098 125.060 193.374  1.00 85.52           C
ATOM   2266  CD  LYS A 329     230.102 123.953 193.054  1.00 85.52           C
ATOM   2267  CE  LYS A 329     229.752 123.926 191.576  1.00 85.52           C
ATOM   2268  NZ  LYS A 329     230.937 123.597 190.738  1.00 85.52           N
ATOM   2269  N   ALA A 330     230.199 129.480 192.177  1.00 87.03           N
ATOM   2270  CA  ALA A 330     230.208 130.677 191.347  1.00 87.03           C
ATOM   2271  C   ALA A 330     230.563 131.938 192.126  1.00 87.03           C
ATOM   2272  O   ALA A 330     230.816 132.975 191.505  1.00 87.03           O
ATOM   2273  CB  ALA A 330     228.846 130.855 190.668  1.00 87.03           C
ATOM   2274  N   LYS A 331     230.575 131.868 193.460  1.00 89.40           N
ATOM   2275  CA  LYS A 331     230.971 132.991 194.314  1.00 89.40           C
ATOM   2276  C   LYS A 331     230.055 134.197 194.118  1.00 89.40           C
ATOM   2277  O   LYS A 331     230.511 135.322 193.904  1.00 89.40           O
ATOM   2278  CB  LYS A 331     232.435 133.369 194.079  1.00 89.40           C
ATOM   2279  CG  LYS A 331     233.395 132.199 194.220  1.00 89.40           C
ATOM   2280  CD  LYS A 331     234.812 132.593 193.846  1.00 89.40           C
ATOM   2281  CE  LYS A 331     234.840 133.346 192.527  1.00 89.40           C
ATOM   2282  NZ  LYS A 331     236.187 133.901 192.229  1.00 89.40           N
ATOM   2283  N   CYS A 332     228.749 133.959 194.196  1.00 86.01           N
ATOM   2284  CA  CYS A 332     227.743 135.007 194.096  1.00 86.01           C
ATOM   2285  C   CYS A 332     226.937 135.044 195.384  1.00 86.01           C
ATOM   2286  O   CYS A 332     226.810 134.025 196.070  1.00 86.01           O
ATOM   2287  CB  CYS A 332     226.820 134.771 192.900  1.00 86.01           C
ATOM   2288  SG  CYS A 332     225.454 133.651 193.259  1.00 86.01           S
ATOM   2289  N   LYS A 333     226.402 136.215 195.714  1.00 77.61           N
ATOM   2290  CA  LYS A 333     225.583 136.341 196.910  1.00 77.61           C
ATOM   2291  C   LYS A 333     224.144 135.921 196.621  1.00 77.61           C
ATOM   2292  O   LYS A 333     223.358 136.675 196.041  1.00 77.61           O
ATOM   2293  CB  LYS A 333     225.642 137.773 197.447  1.00 77.61           C
ATOM   2294  CG  LYS A 333     225.399 138.862 196.412  1.00 77.61           C
ATOM   2295  CD  LYS A 333     225.811 140.230 196.931  1.00 77.61           C
ATOM   2296  CE  LYS A 333     227.260 140.235 197.395  1.00 77.61           C
ATOM   2297  NZ  LYS A 333     228.189 139.767 196.329  1.00 77.61           N
ATOM   2298  N   LEU A 334     223.803 134.702 197.027  1.00 70.05           N
ATOM   2299  CA  LEU A 334     222.471 134.144 196.816  1.00 70.05           C
ATOM   2300  C   LEU A 334     221.561 134.758 197.877  1.00 70.05           C
ATOM   2301  O   LEU A 334     221.685 134.471 199.069  1.00 70.05           O
ATOM   2302  CB  LEU A 334     222.484 132.613 196.890  1.00 70.05           C
ATOM   2303  CG  LEU A 334     221.205 131.896 197.342  1.00 70.05           C
ATOM   2304  CD1 LEU A 334     220.042 132.172 196.392  1.00 70.05           C
ATOM   2305  CD2 LEU A 334     221.436 130.400 197.493  1.00 70.05           C
ATOM   2306  N   THR A 335     220.657 135.625 197.435  1.00 68.06           N
ATOM   2307  CA  THR A 335     219.688 136.236 198.334  1.00 68.06           C
ATOM   2308  C   THR A 335     218.354 135.510 198.204  1.00 68.06           C
ATOM   2309  O   THR A 335     217.577 135.785 197.283  1.00 68.06           O
ATOM   2310  CB  THR A 335     219.531 137.722 198.026  1.00 68.06           C
ATOM   2311  CG2 THR A 335     220.886 138.349 197.728  1.00 68.06           C
ATOM   2312  OG1 THR A 335     218.672 137.892 196.893  1.00 68.06           O
ATOM   2313  N   ILE A 336     218.095 134.587 199.120  1.00 71.98           N
ATOM   2314  CA  ILE A 336     216.853 133.825 199.152  1.00 71.98           C
ATOM   2315  C   ILE A 336     215.716 134.763 199.527  1.00 71.98           C
ATOM   2316  O   ILE A 336     215.838 135.584 200.443  1.00 71.98           O
ATOM   2317  CB  ILE A 336     216.953 132.646 200.145  1.00 71.98           C
ATOM   2318  CG1 ILE A 336     217.792 131.513 199.555  1.00 71.98           C
ATOM   2319  CG2 ILE A 336     215.570 132.134 200.523  1.00 71.98           C
ATOM   2320  CD1 ILE A 336     217.168 130.856 198.354  1.00 71.98           C
ATOM   2321  N   CYS A 337     214.602 134.656 198.804  1.00 78.56           N
ATOM   2322  CA  CYS A 337     213.449 135.432 199.234  1.00 78.56           C
ATOM   2323  C   CYS A 337     212.852 134.816 200.499  1.00 78.56           C
ATOM   2324  O   CYS A 337     212.518 133.629 200.517  1.00 78.56           O
ATOM   2325  CB  CYS A 337     212.391 135.495 198.132  1.00 78.56           C
ATOM   2326  SG  CYS A 337     211.721 133.900 197.599  1.00 78.56           S
ATOM   2327  N   PRO A 338     212.733 135.587 201.573  1.00 83.55           N
ATOM   2328  CA  PRO A 338     212.152 135.071 202.811  1.00 83.55           C
ATOM   2329  C   PRO A 338     210.633 135.216 202.844  1.00 83.55           C
ATOM   2330  O   PRO A 338     210.079 136.317 202.806  1.00 83.55           O
ATOM   2331  CB  PRO A 338     212.823 135.949 203.885  1.00 83.55           C
ATOM   2332  CG  PRO A 338     213.526 137.105 203.083  1.00 83.55           C
ATOM   2333  CD  PRO A 338     212.955 137.031 201.703  1.00 83.55           C
ATOM   2334  N   GLN A 339     209.966 134.069 202.926  1.00 84.30           N
ATOM   2335  CA  GLN A 339     208.510 134.032 202.993  1.00 84.30           C
ATOM   2336  C   GLN A 339     208.036 133.605 204.379  1.00 84.30           C
ATOM   2337  O   GLN A 339     208.046 132.419 204.712  1.00 84.30           O
ATOM   2338  CB  GLN A 339     207.943 133.089 201.928  1.00 84.30           C
ATOM   2339  CG  GLN A 339     208.366 133.412 200.497  1.00 84.30           C
ATOM   2340  CD  GLN A 339     207.969 134.811 200.059  1.00 84.30           C
ATOM   2341  NE2 GLN A 339     206.876 134.905 199.310  1.00 84.30           N
ATOM   2342  OE1 GLN A 339     208.633 135.794 200.388  1.00 84.30           O
ATOM   2343  N   GLU A 351     211.115 135.883 184.481  1.00 85.20           N
ATOM   2344  CA  GLU A 351     210.034 136.801 184.141  1.00 85.20           C
ATOM   2345  C   GLU A 351     210.491 138.234 184.371  1.00 85.20           C
ATOM   2346  O   GLU A 351     210.810 138.952 183.423  1.00 85.20           O
ATOM   2347  CB  GLU A 351     208.778 136.483 184.962  1.00 85.20           C
ATOM   2348  CG  GLU A 351     207.484 137.140 184.470  1.00 85.20           C
ATOM   2349  CD  GLU A 351     207.464 138.650 184.632  1.00 85.20           C
ATOM   2350  OE1 GLU A 351     207.921 139.144 185.684  1.00 85.20           O
ATOM   2351  OE2 GLU A 351     207.000 139.344 183.703  1.00 85.20           O
ATOM   2352  N   MET A 352     210.514 138.651 185.635  1.00 80.76           N
ATOM   2353  CA  MET A 352     210.994 139.972 186.017  1.00 80.76           C
ATOM   2354  C   MET A 352     212.442 140.080 185.562  1.00 80.76           C
ATOM   2355  O   MET A 352     213.276 139.243 185.919  1.00 80.76           O
ATOM   2356  CB  MET A 352     210.775 140.212 187.525  1.00 80.76           C
ATOM   2357  CG  MET A 352     211.622 139.461 188.578  1.00 80.76           C
ATOM   2358  SD  MET A 352     213.395 139.739 188.747  1.00 80.76           S
ATOM   2359  CE  MET A 352     213.394 141.414 189.365  1.00 80.76           C
ATOM   2360  N   GLU A 353     212.705 141.035 184.676  1.00 73.44           N
ATOM   2361  CA  GLU A 353     214.006 141.175 184.039  1.00 73.44           C
ATOM   2362  C   GLU A 353     214.751 142.319 184.707  1.00 73.44           C
ATOM   2363  O   GLU A 353     214.182 143.394 184.923  1.00 73.44           O
ATOM   2364  CB  GLU A 353     213.864 141.434 182.538  1.00 73.44           C
ATOM   2365  CG  GLU A 353     215.150 141.883 181.872  1.00 73.44           C
ATOM   2366  CD  GLU A 353     216.319 140.974 182.198  1.00 73.44           C
ATOM   2367  OE1 GLU A 353     217.217 141.408 182.944  1.00 73.44           O
ATOM   2368  OE2 GLU A 353     216.343 139.830 181.700  1.00 73.44           O
ATOM   2369  N   ILE A 354     216.015 142.087 185.036  1.00 69.85           N
ATOM   2370  CA  ILE A 354     216.819 143.048 185.776  1.00 69.85           C
ATOM   2371  C   ILE A 354     217.833 143.652 184.814  1.00 69.85           C
ATOM   2372  O   ILE A 354     218.907 143.082 184.588  1.00 69.85           O
ATOM   2373  CB  ILE A 354     217.508 142.395 186.978  1.00 69.85           C
ATOM   2374  CG1 ILE A 354     216.532 141.447 187.680  1.00 69.85           C
ATOM   2375  CG2 ILE A 354     217.972 143.458 187.947  1.00 69.85           C
ATOM   2376  CD1 ILE A 354     217.168 140.188 188.218  1.00 69.85           C
ATOM   2377  N   GLY A 355     217.492 144.809 184.245  1.00 68.67           N
ATOM   2378  CA  GLY A 355     218.387 145.550 183.393  1.00 68.67           C
ATOM   2379  C   GLY A 355     219.037 146.707 184.127  1.00 68.67           C
ATOM   2380  O   GLY A 355     219.111 146.740 185.355  1.00 68.67           O
ATOM   2381  N   TYR A 356     219.488 147.690 183.350  1.00 70.50           N
ATOM   2382  CA  TYR A 356     220.128 148.868 183.924  1.00 70.50           C
ATOM   2383  C   TYR A 356     219.982 150.049 182.978  1.00 70.50           C
ATOM   2384  O   TYR A 356     220.154 149.901 181.764  1.00 70.50           O
ATOM   2385  CB  TYR A 356     221.606 148.599 184.218  1.00 70.50           C
ATOM   2386  CG  TYR A 356     222.442 148.366 182.986  1.00 70.50           C
ATOM   2387  CD1 TYR A 356     222.455 147.137 182.336  1.00 70.50           C
ATOM   2388  CD2 TYR A 356     223.213 149.390 182.462  1.00 70.50           C
ATOM   2389  CE1 TYR A 356     223.226 146.941 181.202  1.00 70.50           C
ATOM   2390  CE2 TYR A 356     223.977 149.207 181.340  1.00 70.50           C
ATOM   2391  CZ  TYR A 356     223.985 147.988 180.714  1.00 70.50           C
ATOM   2392  OH  TYR A 356     224.765 147.846 179.594  1.00 70.50           O
ATOM   2393  N   ILE A 357     219.664 151.217 183.534  1.00 67.80           N
ATOM   2394  CA  ILE A 357     219.642 152.474 182.795  1.00 67.80           C
ATOM   2395  C   ILE A 357     220.976 153.164 183.061  1.00 67.80           C
ATOM   2396  O   ILE A 357     221.106 153.962 183.993  1.00 67.80           O
ATOM   2397  CB  ILE A 357     218.450 153.352 183.191  1.00 67.80           C
ATOM   2398  CG1 ILE A 357     218.220 153.319 184.705  1.00 67.80           C
ATOM   2399  CG2 ILE A 357     217.196 152.913 182.463  1.00 67.80           C
ATOM   2400  CD1 ILE A 357     216.970 154.052 185.151  1.00 67.80           C
ATOM   2401  N   GLN A 358     221.973 152.863 182.237  1.00 78.62           N
ATOM   2402  CA  GLN A 358     223.321 153.370 182.439  1.00 78.62           C
ATOM   2403  C   GLN A 358     223.377 154.870 182.186  1.00 78.62           C
ATOM   2404  O   GLN A 358     222.919 155.366 181.154  1.00 78.62           O
ATOM   2405  CB  GLN A 358     224.320 152.656 181.529  1.00 78.62           C
ATOM   2406  CG  GLN A 358     225.731 153.212 181.615  1.00 78.62           C
ATOM   2407  CD  GLN A 358     226.672 152.576 180.614  1.00 78.62           C
ATOM   2408  NE2 GLN A 358     227.945 152.945 180.684  1.00 78.62           N
ATOM   2409  OE1 GLN A 358     226.262 151.759 179.789  1.00 78.62           O
ATOM   2410  N   ALA A 359     223.949 155.589 183.147  1.00 89.61           N
ATOM   2411  CA  ALA A 359     224.152 157.026 183.053  1.00 89.61           C
ATOM   2412  C   ALA A 359     225.523 157.371 183.617  1.00 89.61           C
ATOM   2413  O   ALA A 359     226.085 156.591 184.397  1.00 89.61           O
ATOM   2414  CB  ALA A 359     223.050 157.781 183.799  1.00 89.61           C
ATOM   2415  N   PRO A 360     226.098 158.521 183.256  1.00 94.23           N
ATOM   2416  CA  PRO A 360     227.437 158.866 183.758  1.00 94.23           C
ATOM   2417  C   PRO A 360     227.463 159.248 185.232  1.00 94.23           C
ATOM   2418  O   PRO A 360     228.490 159.711 185.735  1.00 94.23           O
ATOM   2419  CB  PRO A 360     227.851 160.048 182.868  1.00 94.23           C
ATOM   2420  CG  PRO A 360     226.922 159.992 181.694  1.00 94.23           C
ATOM   2421  CD  PRO A 360     225.642 159.472 182.232  1.00 94.23           C
ATOM   2422  N   HIS A 361     226.343 159.060 185.935  1.00 93.13           N
ATOM   2423  CA  HIS A 361     226.307 159.222 187.381  1.00 93.13           C
ATOM   2424  C   HIS A 361     226.170 157.910 188.134  1.00 93.13           C
ATOM   2425  O   HIS A 361     227.021 157.618 188.981  1.00 93.13           O
ATOM   2426  CB  HIS A 361     225.148 160.140 187.803  1.00 93.13           C
ATOM   2427  CG  HIS A 361     225.181 161.497 187.173  1.00 93.13           C
ATOM   2428  CD2 HIS A 361     224.254 162.483 187.139  1.00 93.13           C
ATOM   2429  ND1 HIS A 361     226.272 161.972 186.477  1.00 93.13           N
ATOM   2430  CE1 HIS A 361     226.015 163.192 186.041  1.00 93.13           C
ATOM   2431  NE2 HIS A 361     224.797 163.526 186.429  1.00 93.13           N
ATOM   2432  N   LYS A 362     225.146 157.110 187.852  1.00 83.57           N
ATOM   2433  CA  LYS A 362     224.954 155.836 188.526  1.00 83.57           C
ATOM   2434  C   LYS A 362     224.231 154.892 187.577  1.00 83.57           C
ATOM   2435  O   LYS A 362     223.630 155.325 186.591  1.00 83.57           O
ATOM   2436  CB  LYS A 362     224.176 156.005 189.839  1.00 83.57           C
ATOM   2437  CG  LYS A 362     222.840 156.724 189.718  1.00 83.57           C
ATOM   2438  CD  LYS A 362     221.895 156.286 190.829  1.00 83.57           C
ATOM   2439  CE  LYS A 362     220.471 156.770 190.603  1.00 83.57           C
ATOM   2440  NZ  LYS A 362     219.865 156.194 189.378  1.00 83.57           N
ATOM   2441  N   THR A 363     224.299 153.600 187.893  1.00 80.53           N
ATOM   2442  CA  THR A 363     223.847 152.555 186.984  1.00 80.53           C
ATOM   2443  C   THR A 363     222.731 151.780 187.683  1.00 80.53           C
ATOM   2444  O   THR A 363     222.803 150.558 187.844  1.00 80.53           O
ATOM   2445  CB  THR A 363     225.028 151.666 186.569  1.00 80.53           C
ATOM   2446  CG2 THR A 363     224.592 150.595 185.575  1.00 80.53           C
ATOM   2447  OG1 THR A 363     225.995 152.474 185.889  1.00 80.53           O
ATOM   2448  N   LEU A 364     221.740 152.517 188.182  1.00 75.75           N
ATOM   2449  CA  LEU A 364     220.646 151.927 188.944  1.00 75.75           C
ATOM   2450  C   LEU A 364     220.062 150.713 188.228  1.00 75.75           C
ATOM   2451  O   LEU A 364     219.634 150.826 187.070  1.00 75.75           O
ATOM   2452  CB  LEU A 364     219.546 152.959 189.175  1.00 75.75           C
ATOM   2453  CG  LEU A 364     218.199 152.394 189.631  1.00 75.75           C
ATOM   2454  CD1 LEU A 364     218.249 151.978 191.092  1.00 75.75           C
ATOM   2455  CD2 LEU A 364     217.076 153.391 189.390  1.00 75.75           C
ATOM   2456  N   PRO A 365     220.036 149.542 188.867  1.00 73.35           N
ATOM   2457  CA  PRO A 365     219.337 148.390 188.282  1.00 73.35           C
ATOM   2458  C   PRO A 365     217.848 148.649 188.119  1.00 73.35           C
ATOM   2459  O   PRO A 365     217.235 149.366 188.917  1.00 73.35           O
ATOM   2460  CB  PRO A 365     219.616 147.269 189.291  1.00 73.35           C
ATOM   2461  CG  PRO A 365     220.903 147.688 189.947  1.00 73.35           C
ATOM   2462  CD  PRO A 365     220.753 149.172 190.098  1.00 73.35           C
ATOM   2463  N   VAL A 366     217.259 148.063 187.078  1.00 74.25           N
ATOM   2464  CA  VAL A 366     215.897 148.370 186.663  1.00 74.25           C
ATOM   2465  C   VAL A 366     215.109 147.074 186.579  1.00 74.25           C
ATOM   2466  O   VAL A 366     215.490 146.140 185.869  1.00 74.25           O
ATOM   2467  CB  VAL A 366     215.875 149.110 185.305  1.00 74.25           C
ATOM   2468  CG1 VAL A 366     214.584 149.870 185.137  1.00 74.25           C
ATOM   2469  CG2 VAL A 366     217.049 150.051 185.197  1.00 74.25           C
ATOM   2470  N   VAL A 367     213.993 147.028 187.299  1.00 76.32           N
ATOM   2471  CA  VAL A 367     213.120 145.863 187.323  1.00 76.32           C
ATOM   2472  C   VAL A 367     212.021 146.090 186.297  1.00 76.32           C
ATOM   2473  O   VAL A 367     211.245 147.046 186.405  1.00 76.32           O
ATOM   2474  CB  VAL A 367     212.527 145.628 188.730  1.00 76.32           C
ATOM   2475  CG1 VAL A 367     211.181 144.911 188.652  1.00 76.32           C
ATOM   2476  CG2 VAL A 367     213.516 144.895 189.619  1.00 76.32           C
ATOM   2477  N   PHE A 368     211.969 145.226 185.286  1.00 75.22           N
ATOM   2478  CA  PHE A 368     210.945 145.297 184.258  1.00 75.22           C
ATOM   2479  C   PHE A 368     210.041 144.085 184.401  1.00 75.22           C
ATOM   2480  O   PHE A 368     210.515 142.944 184.420  1.00 75.22           O
ATOM   2481  CB  PHE A 368     211.554 145.341 182.855  1.00 75.22           C
ATOM   2482  CG  PHE A 368     210.772 146.175 181.880  1.00 75.22           C
ATOM   2483  CD1 PHE A 368     210.635 147.540 182.066  1.00 75.22           C
ATOM   2484  CD2 PHE A 368     210.159 145.593 180.788  1.00 75.22           C
ATOM   2485  CE1 PHE A 368     209.915 148.307 181.170  1.00 75.22           C
ATOM   2486  CE2 PHE A 368     209.436 146.352 179.890  1.00 75.22           C
ATOM   2487  CZ  PHE A 368     209.312 147.710 180.081  1.00 75.22           C
ATOM   2488  N   ASP A 369     208.740 144.337 184.505  1.00 82.82           N
ATOM   2489  CA  ASP A 369     207.775 143.292 184.799  1.00 82.82           C
ATOM   2490  C   ASP A 369     206.530 143.515 183.952  1.00 82.82           C
ATOM   2491  O   ASP A 369     206.223 144.638 183.545  1.00 82.82           O
ATOM   2492  CB  ASP A 369     207.435 143.275 186.291  1.00 82.82           C
ATOM   2493  CG  ASP A 369     207.275 144.670 186.861  1.00 82.82           C
ATOM   2494  OD1 ASP A 369     208.154 145.102 187.636  1.00 82.82           O
ATOM   2495  OD2 ASP A 369     206.273 145.337 186.530  1.00 82.82           O
ATOM   2496  N   SER A 370     205.811 142.429 183.691  1.00 87.13           N
ATOM   2497  CA  SER A 370     204.551 142.501 182.962  1.00 87.13           C
ATOM   2498  C   SER A 370     203.415 142.887 183.901  1.00 87.13           C
ATOM   2499  O   SER A 370     203.295 142.345 184.999  1.00 87.13           O
ATOM   2500  CB  SER A 370     204.244 141.166 182.282  1.00 87.13           C
ATOM   2501  OG  SER A 370     204.709 140.079 183.063  1.00 87.13           O
ATOM   2502  N   ASP A 388     213.419 145.021 194.953  1.00 87.13           N
ATOM   2503  CA  ASP A 388     213.465 146.478 195.017  1.00 87.13           C
ATOM   2504  C   ASP A 388     213.962 147.083 193.703  1.00 87.13           C
ATOM   2505  O   ASP A 388     213.306 146.952 192.669  1.00 87.13           O
ATOM   2506  CB  ASP A 388     214.345 146.929 196.189  1.00 87.13           C
ATOM   2507  CG  ASP A 388     215.604 146.094 196.334  1.00 87.13           C
ATOM   2508  OD1 ASP A 388     215.928 145.698 197.473  1.00 87.13           O
ATOM   2509  OD2 ASP A 388     216.272 145.836 195.312  1.00 87.13           O
ATOM   2510  N   PHE A 389     215.120 147.739 193.755  1.00 80.53           N
ATOM   2511  CA  PHE A 389     215.738 148.422 192.606  1.00 80.53           C
ATOM   2512  C   PHE A 389     214.731 149.444 192.079  1.00 80.53           C
ATOM   2513  O   PHE A 389     214.220 150.253 192.870  1.00 80.53           O
ATOM   2514  CB  PHE A 389     216.221 147.393 191.587  1.00 80.53           C
ATOM   2515  CG  PHE A 389     216.854 146.174 192.197  1.00 80.53           C
ATOM   2516  CD1 PHE A 389     216.144 144.988 192.308  1.00 80.53           C
ATOM   2517  CD2 PHE A 389     218.160 146.210 192.656  1.00 80.53           C
ATOM   2518  CE1 PHE A 389     216.723 143.865 192.864  1.00 80.53           C
ATOM   2519  CE2 PHE A 389     218.744 145.089 193.216  1.00 80.53           C
ATOM   2520  CZ  PHE A 389     218.025 143.915 193.319  1.00 80.53           C
ATOM   2521  N   GLY A 390     214.415 149.447 190.788  1.00 78.95           N
ATOM   2522  CA  GLY A 390     213.464 150.397 190.237  1.00 78.95           C
ATOM   2523  C   GLY A 390     212.386 149.667 189.469  1.00 78.95           C
ATOM   2524  O   GLY A 390     212.657 148.754 188.687  1.00 78.95           O
ATOM   2525  N   TYR A 391     211.149 150.106 189.690  1.00 84.96           N
ATOM   2526  CA  TYR A 391     209.978 149.367 189.240  1.00 84.96           C
ATOM   2527  C   TYR A 391     209.328 150.098 188.073  1.00 84.96           C
ATOM   2528  O   TYR A 391     208.584 151.062 188.270  1.00 84.96           O
ATOM   2529  CB  TYR A 391     208.974 149.200 190.386  1.00 84.96           C
ATOM   2530  CG  TYR A 391     208.034 148.025 190.247  1.00 84.96           C
ATOM   2531  CD1 TYR A 391     208.274 146.839 190.929  1.00 84.96           C
ATOM   2532  CD2 TYR A 391     206.906 148.102 189.442  1.00 84.96           C
ATOM   2533  CE1 TYR A 391     207.418 145.762 190.812  1.00 84.96           C
ATOM   2534  CE2 TYR A 391     206.044 147.029 189.318  1.00 84.96           C
ATOM   2535  CZ  TYR A 391     206.306 145.862 190.005  1.00 84.96           C
ATOM   2536  OH  TYR A 391     205.451 144.790 189.886  1.00 84.96           O
ATOM   2537  N   VAL A 392     209.603 149.623 186.861  1.00 78.25           N
ATOM   2538  CA  VAL A 392     208.971 150.186 185.670  1.00 78.25           C
ATOM   2539  C   VAL A 392     208.436 149.067 184.784  1.00 78.25           C
ATOM   2540  O   VAL A 392     207.279 149.095 184.361  1.00 78.25           O
ATOM   2541  CB  VAL A 392     209.942 151.078 184.878  1.00 78.25           C
ATOM   2542  CG1 VAL A 392     211.186 150.302 184.509  1.00 78.25           C
ATOM   2543  CG2 VAL A 392     209.263 151.637 183.635  1.00 78.25           C
ATOM   2544  N   GLY A 403     198.643 134.516 176.819  1.00125.60           N
ATOM   2545  CA  GLY A 403     199.747 134.170 177.697  1.00125.60           C
ATOM   2546  C   GLY A 403     201.111 134.186 177.039  1.00125.60           C
ATOM   2547  O   GLY A 403     202.126 134.248 177.741  1.00125.60           O
ATOM   2548  N   LEU A 404     201.167 134.140 175.708  1.00116.27           N
ATOM   2549  CA  LEU A 404     202.449 133.985 175.027  1.00116.27           C
ATOM   2550  C   LEU A 404     203.176 135.304 174.790  1.00116.27           C
ATOM   2551  O   LEU A 404     204.179 135.306 174.068  1.00116.27           O
ATOM   2552  CB  LEU A 404     202.276 133.248 173.692  1.00116.27           C
ATOM   2553  CG  LEU A 404     201.783 131.792 173.646  1.00116.27           C
ATOM   2554  CD1 LEU A 404     200.368 131.586 174.188  1.00116.27           C
ATOM   2555  CD2 LEU A 404     201.910 131.235 172.235  1.00116.27           C
ATOM   2556  N   ASP A 405     202.711 136.412 175.360  1.00114.35           N
ATOM   2557  CA  ASP A 405     203.477 137.651 175.342  1.00114.35           C
ATOM   2558  C   ASP A 405     204.265 137.858 176.627  1.00114.35           C
ATOM   2559  O   ASP A 405     204.771 138.961 176.857  1.00114.35           O
ATOM   2560  CB  ASP A 405     202.560 138.856 175.103  1.00114.35           C
ATOM   2561  CG  ASP A 405     201.283 138.789 175.911  1.00114.35           C
ATOM   2562  OD1 ASP A 405     200.215 139.143 175.369  1.00114.35           O
ATOM   2563  OD2 ASP A 405     201.347 138.403 177.097  1.00114.35           O
ATOM   2564  N   SER A 406     204.374 136.827 177.465  1.00 99.10           N
ATOM   2565  CA  SER A 406     205.064 136.939 178.739  1.00 99.10           C
ATOM   2566  C   SER A 406     206.549 137.223 178.523  1.00 99.10           C
ATOM   2567  O   SER A 406     207.056 137.237 177.398  1.00 99.10           O
ATOM   2568  CB  SER A 406     204.881 135.663 179.559  1.00 99.10           C
ATOM   2569  OG  SER A 406     205.839 134.684 179.196  1.00 99.10           O
ATOM   2570  N   PHE A 407     207.251 137.446 179.628  1.00 85.52           N
ATOM   2571  CA  PHE A 407     208.619 137.941 179.569  1.00 85.52           C
ATOM   2572  C   PHE A 407     209.651 136.838 179.374  1.00 85.52           C
ATOM   2573  O   PHE A 407     210.826 137.146 179.151  1.00 85.52           O
ATOM   2574  CB  PHE A 407     208.936 138.740 180.832  1.00 85.52           C
ATOM   2575  CG  PHE A 407     208.742 140.214 180.663  1.00 85.52           C
ATOM   2576  CD1 PHE A 407     207.507 140.789 180.905  1.00 85.52           C
ATOM   2577  CD2 PHE A 407     209.779 141.019 180.229  1.00 85.52           C
ATOM   2578  CE1 PHE A 407     207.312 142.141 180.738  1.00 85.52           C
ATOM   2579  CE2 PHE A 407     209.590 142.373 180.058  1.00 85.52           C
ATOM   2580  CZ  PHE A 407     208.352 142.932 180.314  1.00 85.52           C
ATOM   2581  N   GLY A 408     209.249 135.571 179.446  1.00 85.00           N
ATOM   2582  CA  GLY A 408     210.149 134.509 179.039  1.00 85.00           C
ATOM   2583  C   GLY A 408     210.339 134.411 177.542  1.00 85.00           C
ATOM   2584  O   GLY A 408     211.284 133.753 177.091  1.00 85.00           O
ATOM   2585  N   ASN A 409     209.461 135.044 176.770  1.00 79.37           N
ATOM   2586  CA  ASN A 409     209.541 135.101 175.319  1.00 79.37           C
ATOM   2587  C   ASN A 409     210.658 136.031 174.856  1.00 79.37           C
ATOM   2588  O   ASN A 409     211.354 135.713 173.887  1.00 79.37           O
ATOM   2589  CB  ASN A 409     208.166 135.546 174.775  1.00 79.37           C
ATOM   2590  CG  ASN A 409     208.144 135.821 173.269  1.00 79.37           C
ATOM   2591  ND2 ASN A 409     206.975 136.214 172.778  1.00 79.37           N
ATOM   2592  OD1 ASN A 409     209.137 135.683 172.562  1.00 79.37           O
ATOM   2593  N   LEU A 410     210.880 137.137 175.558  1.00 71.95           N
ATOM   2594  CA  LEU A 410     211.854 138.146 175.172  1.00 71.95           C
ATOM   2595  C   LEU A 410     213.233 137.740 175.672  1.00 71.95           C
ATOM   2596  O   LEU A 410     213.496 137.786 176.879  1.00 71.95           O
ATOM   2597  CB  LEU A 410     211.459 139.510 175.742  1.00 71.95           C
ATOM   2598  CG  LEU A 410     210.261 140.164 175.051  1.00 71.95           C
ATOM   2599  CD1 LEU A 410     209.307 140.767 176.074  1.00 71.95           C
ATOM   2600  CD2 LEU A 410     210.714 141.212 174.047  1.00 71.95           C
ATOM   2601  N   GLU A 411     214.112 137.349 174.749  1.00 70.00           N
ATOM   2602  CA  GLU A 411     215.468 136.944 175.098  1.00 70.00           C
ATOM   2603  C   GLU A 411     216.458 137.840 174.370  1.00 70.00           C
ATOM   2604  O   GLU A 411     216.290 138.164 173.196  1.00 70.00           O
ATOM   2605  CB  GLU A 411     215.716 135.464 174.772  1.00 70.00           C
ATOM   2606  CG  GLU A 411     217.098 135.153 174.208  1.00 70.00           C
ATOM   2607  CD  GLU A 411     217.247 133.704 173.771  1.00 70.00           C
ATOM   2608  OE1 GLU A 411     216.274 132.934 173.889  1.00 70.00           O
ATOM   2609  OE2 GLU A 411     218.336 133.339 173.288  1.00 70.00           O
ATOM   2610  N   VAL A 412     217.510 138.235 175.077  1.00 66.88           N
ATOM   2611  CA  VAL A 412     218.472 139.198 174.561  1.00 66.88           C
ATOM   2612  C   VAL A 412     219.665 138.450 173.987  1.00 66.88           C
ATOM   2613  O   VAL A 412     220.307 137.661 174.688  1.00 66.88           O
ATOM   2614  CB  VAL A 412     218.924 140.185 175.652  1.00 66.88           C
ATOM   2615  CG1 VAL A 412     220.227 140.858 175.262  1.00 66.88           C
ATOM   2616  CG2 VAL A 412     217.850 141.213 175.875  1.00 66.88           C
ATOM   2617  N   SER A 413     219.949 138.689 172.715  1.00 71.23           N
ATOM   2618  CA  SER A 413     221.156 138.173 172.103  1.00 71.23           C
ATOM   2619  C   SER A 413     222.364 138.973 172.573  1.00 71.23           C
ATOM   2620  O   SER A 413     222.245 140.146 172.931  1.00 71.23           O
ATOM   2621  CB  SER A 413     221.050 138.240 170.584  1.00 71.23           C
ATOM   2622  OG  SER A 413     221.414 139.526 170.113  1.00 71.23           O
ATOM   2623  N   PRO A 414     223.542 138.359 172.584  1.00 74.90           N
ATOM   2624  CA  PRO A 414     224.773 139.110 172.850  1.00 74.90           C
ATOM   2625  C   PRO A 414     225.000 140.161 171.777  1.00 74.90           C
ATOM   2626  O   PRO A 414     224.236 140.230 170.803  1.00 74.90           O
ATOM   2627  CB  PRO A 414     225.856 138.020 172.813  1.00 74.90           C
ATOM   2628  CG  PRO A 414     225.125 136.764 173.161  1.00 74.90           C
ATOM   2629  CD  PRO A 414     223.792 136.911 172.492  1.00 74.90           C
ATOM   2630  N   PRO A 415     226.016 141.014 171.921  1.00 81.34           N
ATOM   2631  CA  PRO A 415     226.346 141.941 170.832  1.00 81.34           C
ATOM   2632  C   PRO A 415     226.624 141.185 169.541  1.00 81.34           C
ATOM   2633  O   PRO A 415     227.290 140.148 169.538  1.00 81.34           O
ATOM   2634  CB  PRO A 415     227.596 142.664 171.350  1.00 81.34           C
ATOM   2635  CG  PRO A 415     228.132 141.780 172.436  1.00 81.34           C
ATOM   2636  CD  PRO A 415     226.908 141.210 173.076  1.00 81.34           C
ATOM   2637  N   VAL A 416     226.095 141.706 168.432  1.00 88.40           N
ATOM   2638  CA  VAL A 416     226.132 140.993 167.161  1.00 88.40           C
ATOM   2639  C   VAL A 416     226.478 141.950 166.030  1.00 88.40           C
ATOM   2640  O   VAL A 416     226.671 143.149 166.229  1.00 88.40           O
ATOM   2641  CB  VAL A 416     224.799 140.276 166.850  1.00 88.40           C
ATOM   2642  CG1 VAL A 416     224.547 139.146 167.835  1.00 88.40           C
ATOM   2643  CG2 VAL A 416     223.647 141.267 166.866  1.00 88.40           C
ATOM   2644  N   THR A 417     226.554 141.390 164.824  1.00100.29           N
ATOM   2645  CA  THR A 417     226.765 142.150 163.592  1.00100.29           C
ATOM   2646  C   THR A 417     225.819 141.578 162.542  1.00100.29           C
ATOM   2647  O   THR A 417     226.020 140.459 162.058  1.00100.29           O
ATOM   2648  CB  THR A 417     228.218 142.079 163.131  1.00100.29           C
ATOM   2649  CG2 THR A 417     228.480 143.103 162.037  1.00100.29           C
ATOM   2650  OG1 THR A 417     229.089 142.339 164.240  1.00100.29           O
ATOM   2651  N   VAL A 418     224.787 142.341 162.196  1.00 96.91           N
ATOM   2652  CA  VAL A 418     223.726 141.904 161.301  1.00 96.91           C
ATOM   2653  C   VAL A 418     223.779 142.776 160.055  1.00 96.91           C
ATOM   2654  O   VAL A 418     223.498 143.980 160.120  1.00 96.91           O
ATOM   2655  CB  VAL A 418     222.354 142.001 161.976  1.00 96.91           C
ATOM   2656  CG1 VAL A 418     221.268 141.466 161.062  1.00 96.91           C
ATOM   2657  CG2 VAL A 418     222.382 141.276 163.299  1.00 96.91           C
ATOM   2658  N   ARG A 419     224.136 142.166 158.924  1.00103.71           N
ATOM   2659  CA  ARG A 419     224.086 142.821 157.615  1.00103.71           C
ATOM   2660  C   ARG A 419     224.798 144.173 157.641  1.00103.71           C
ATOM   2661  O   ARG A 419     224.330 145.158 157.065  1.00103.71           O
ATOM   2662  CB  ARG A 419     222.640 142.975 157.141  1.00103.71           C
ATOM   2663  CG  ARG A 419     222.070 141.742 156.452  1.00103.71           C
ATOM   2664  CD  ARG A 419     222.721 141.489 155.102  1.00103.71           C
ATOM   2665  NE  ARG A 419     223.732 140.440 155.168  1.00103.71           N
ATOM   2666  CZ  ARG A 419     224.302 139.881 154.109  1.00103.71           C
ATOM   2667  NH1 ARG A 419     223.979 140.245 152.879  1.00103.71           N
ATOM   2668  NH2 ARG A 419     225.216 138.932 154.288  1.00103.71           N
ATOM   2669  N   GLY A 420     225.937 144.219 158.320  1.00101.42           N
ATOM   2670  CA  GLY A 420     226.700 145.444 158.499  1.00101.42           C
ATOM   2671  C   GLY A 420     226.405 146.206 159.779  1.00101.42           C
ATOM   2672  O   GLY A 420     227.331 146.623 160.477  1.00101.42           O
ATOM   2673  N   LYS A 421     225.128 146.399 160.097  1.00 95.26           N
ATOM   2674  CA  LYS A 421     224.758 147.092 161.323  1.00 95.26           C
ATOM   2675  C   LYS A 421     225.195 146.285 162.540  1.00 95.26           C
ATOM   2676  O   LYS A 421     224.790 145.138 162.728  1.00 95.26           O
ATOM   2677  CB  LYS A 421     223.248 147.327 161.363  1.00 95.26           C
ATOM   2678  CG  LYS A 421     222.767 148.177 162.525  1.00 95.26           C
ATOM   2679  CD  LYS A 421     221.478 148.903 162.170  1.00 95.26           C
ATOM   2680  CE  LYS A 421     220.821 149.510 163.398  1.00 95.26           C
ATOM   2681  NZ  LYS A 421     221.727 149.518 164.579  1.00 95.26           N
ATOM   2682  N   GLU A 422     226.026 146.893 163.378  1.00 92.09           N
ATOM   2683  CA  GLU A 422     226.643 146.193 164.498  1.00 92.09           C
ATOM   2684  C   GLU A 422     226.028 146.701 165.797  1.00 92.09           C
ATOM   2685  O   GLU A 422     225.968 147.914 166.029  1.00 92.09           O
ATOM   2686  CB  GLU A 422     228.162 146.380 164.476  1.00 92.09           C
ATOM   2687  CG  GLU A 422     228.936 145.515 165.463  1.00 92.09           C
ATOM   2688  CD  GLU A 422     228.999 146.113 166.850  1.00 92.09           C
ATOM   2689  OE1 GLU A 422     229.086 147.354 166.951  1.00 92.09           O
ATOM   2690  OE2 GLU A 422     228.958 145.346 167.836  1.00 92.09           O
ATOM   2691  N   TYR A 423     225.571 145.770 166.637  1.00 87.62           N
ATOM   2692  CA  TYR A 423     224.838 146.087 167.858  1.00 87.62           C
ATOM   2693  C   TYR A 423     225.672 145.670 169.062  1.00 87.62           C
ATOM   2694  O   TYR A 423     225.702 144.478 169.414  1.00 87.62           O
ATOM   2695  CB  TYR A 423     223.480 145.375 167.883  1.00 87.62           C
ATOM   2696  CG  TYR A 423     222.619 145.574 166.651  1.00 87.62           C
ATOM   2697  CD1 TYR A 423     222.910 144.920 165.460  1.00 87.62           C
ATOM   2698  CD2 TYR A 423     221.510 146.407 166.683  1.00 87.62           C
ATOM   2699  CE1 TYR A 423     222.127 145.094 164.338  1.00 87.62           C
ATOM   2700  CE2 TYR A 423     220.721 146.587 165.563  1.00 87.62           C
ATOM   2701  CZ  TYR A 423     221.034 145.928 164.394  1.00 87.62           C
ATOM   2702  OH  TYR A 423     220.254 146.101 163.274  1.00 87.62           O
ATOM   2703  N   PRO A 424     226.400 146.590 169.692  1.00 85.86           N
ATOM   2704  CA  PRO A 424     227.126 146.288 170.939  1.00 85.86           C
ATOM   2705  C   PRO A 424     226.253 145.931 172.134  1.00 85.86           C
ATOM   2706  O   PRO A 424     226.712 145.168 172.991  1.00 85.86           O
ATOM   2707  CB  PRO A 424     227.851 147.627 171.198  1.00 85.86           C
ATOM   2708  CG  PRO A 424     227.019 148.609 170.372  1.00 85.86           C
ATOM   2709  CD  PRO A 424     226.953 147.828 169.139  1.00 85.86           C
ATOM   2710  N   LEU A 425     225.037 146.466 172.223  1.00 82.98           N
ATOM   2711  CA  LEU A 425     224.195 146.286 173.396  1.00 82.98           C
ATOM   2712  C   LEU A 425     223.190 145.154 173.250  1.00 82.98           C
ATOM   2713  O   LEU A 425     222.353 144.971 174.139  1.00 82.98           O
ATOM   2714  CB  LEU A 425     223.464 147.593 173.727  1.00 82.98           C
ATOM   2715  CG  LEU A 425     224.373 148.805 173.944  1.00 82.98           C
ATOM   2716  CD1 LEU A 425     223.556 150.077 174.104  1.00 82.98           C
ATOM   2717  CD2 LEU A 425     225.277 148.587 175.146  1.00 82.98           C
ATOM   2718  N   GLY A 426     223.242 144.398 172.164  1.00 82.27           N
ATOM   2719  CA  GLY A 426     222.430 143.211 172.008  1.00 82.27           C
ATOM   2720  C   GLY A 426     221.300 143.418 171.021  1.00 82.27           C
ATOM   2721  O   GLY A 426     220.964 144.542 170.634  1.00 82.27           O
ATOM   2722  N   ARG A 427     220.705 142.301 170.614  1.00 78.18           N
ATOM   2723  CA  ARG A 427     219.588 142.311 169.673  1.00 78.18           C
ATOM   2724  C   ARG A 427     218.460 141.503 170.295  1.00 78.18           C
ATOM   2725  O   ARG A 427     218.569 140.280 170.415  1.00 78.18           O
ATOM   2726  CB  ARG A 427     220.011 141.730 168.326  1.00 78.18           C
ATOM   2727  CG  ARG A 427     219.327 142.350 167.127  1.00 78.18           C
ATOM   2728  CD  ARG A 427     220.255 142.335 165.920  1.00 78.18           C
ATOM   2729  NE  ARG A 427     219.577 142.420 164.628  1.00 78.18           N
ATOM   2730  CZ  ARG A 427     218.720 143.365 164.261  1.00 78.18           C
ATOM   2731  NH1 ARG A 427     218.415 144.377 165.056  1.00 78.18           N
ATOM   2732  NH2 ARG A 427     218.162 143.297 163.056  1.00 78.18           N
ATOM   2733  N   ILE A 428     217.383 142.178 170.697  1.00 69.31           N
ATOM   2734  CA  ILE A 428     216.299 141.478 171.369  1.00 69.31           C
ATOM   2735  C   ILE A 428     215.545 140.586 170.380  1.00 69.31           C
ATOM   2736  O   ILE A 428     215.193 140.993 169.267  1.00 69.31           O
ATOM   2737  CB  ILE A 428     215.358 142.484 172.049  1.00 69.31           C
ATOM   2738  CG1 ILE A 428     216.093 143.189 173.192  1.00 69.31           C
ATOM   2739  CG2 ILE A 428     214.097 141.797 172.550  1.00 69.31           C
ATOM   2740  CD1 ILE A 428     215.214 144.054 174.048  1.00 69.31           C
ATOM   2741  N   LEU A 429     215.303 139.346 170.800  1.00 69.54           N
ATOM   2742  CA  LEU A 429     214.640 138.342 169.981  1.00 69.54           C
ATOM   2743  C   LEU A 429     213.369 137.908 170.696  1.00 69.54           C
ATOM   2744  O   LEU A 429     213.347 137.810 171.928  1.00 69.54           O
ATOM   2745  CB  LEU A 429     215.566 137.150 169.723  1.00 69.54           C
ATOM   2746  CG  LEU A 429     217.032 137.524 169.522  1.00 69.54           C
ATOM   2747  CD1 LEU A 429     217.882 136.268 169.482  1.00 69.54           C
ATOM   2748  CD2 LEU A 429     217.180 138.344 168.256  1.00 69.54           C
ATOM   2749  N   PHE A 430     212.305 137.677 169.933  1.00 73.97           N
ATOM   2750  CA  PHE A 430     211.000 137.363 170.499  1.00 73.97           C
ATOM   2751  C   PHE A 430     210.224 136.361 169.658  1.00 73.97           C
ATOM   2752  O   PHE A 430     210.618 136.013 168.544  1.00 73.97           O
ATOM   2753  CB  PHE A 430     210.174 138.627 170.680  1.00 73.97           C
ATOM   2754  CG  PHE A 430     209.972 139.416 169.426  1.00 73.97           C
ATOM   2755  CD1 PHE A 430     208.856 139.205 168.620  1.00 73.97           C
ATOM   2756  CD2 PHE A 430     210.861 140.424 169.094  1.00 73.97           C
ATOM   2757  CE1 PHE A 430     208.645 139.967 167.473  1.00 73.97           C
ATOM   2758  CE2 PHE A 430     210.650 141.215 167.960  1.00 73.97           C
ATOM   2759  CZ  PHE A 430     209.538 140.980 167.151  1.00 73.97           C
ATOM   2760  N   GLY A 431     209.081 135.940 170.198  1.00 79.40           N
ATOM   2761  CA  GLY A 431     208.246 134.936 169.575  1.00 79.40           C
ATOM   2762  C   GLY A 431     207.114 135.554 168.778  1.00 79.40           C
ATOM   2763  O   GLY A 431     206.446 136.480 169.229  1.00 79.40           O
ATOM   2764  N   ASP A 432     206.924 135.025 167.577  1.00 81.18           N
ATOM   2765  CA  ASP A 432     205.904 135.467 166.640  1.00 81.18           C
ATOM   2766  C   ASP A 432     205.831 134.412 165.546  1.00 81.18           C
ATOM   2767  O   ASP A 432     206.562 133.416 165.576  1.00 81.18           O
ATOM   2768  CB  ASP A 432     206.242 136.850 166.081  1.00 81.18           C
ATOM   2769  CG  ASP A 432     207.652 136.915 165.541  1.00 81.18           C
ATOM   2770  OD1 ASP A 432     207.819 136.802 164.309  1.00 81.18           O
ATOM   2771  OD2 ASP A 432     208.594 137.045 166.348  1.00 81.18           O
ATOM   2772  N   SER A 433     204.953 134.629 164.576  1.00 85.31           N
ATOM   2773  CA  SER A 433     204.891 133.741 163.430  1.00 85.31           C
ATOM   2774  C   SER A 433     205.756 134.278 162.297  1.00 85.31           C
ATOM   2775  O   SER A 433     206.077 135.468 162.230  1.00 85.31           O
ATOM   2776  CB  SER A 433     203.448 133.574 162.958  1.00 85.31           C
ATOM   2777  OG  SER A 433     202.936 134.795 162.451  1.00 85.31           O
ATOM   2778  N   CYS A 434     206.138 133.372 161.395  1.00 91.44           N
ATOM   2779  CA  CYS A 434     206.955 133.768 160.253  1.00 91.44           C
ATOM   2780  C   CYS A 434     206.175 134.656 159.293  1.00 91.44           C
ATOM   2781  O   CYS A 434     206.730 135.600 158.721  1.00 91.44           O
ATOM   2782  CB  CYS A 434     207.482 132.531 159.531  1.00 91.44           C
ATOM   2783  SG  CYS A 434     209.132 132.752 158.852  1.00 91.44           S
ATOM   2784  N   TYR A 435     204.889 134.364 159.098  1.00 94.38           N
ATOM   2785  CA  TYR A 435     204.029 135.186 158.270  1.00 94.38           C
ATOM   2786  C   TYR A 435     202.758 135.454 159.061  1.00 94.38           C
ATOM   2787  O   TYR A 435     202.231 134.534 159.702  1.00 94.38           O
ATOM   2788  CB  TYR A 435     203.729 134.517 156.915  1.00 94.38           C
ATOM   2789  CG  TYR A 435     202.768 133.338 156.919  1.00 94.38           C
ATOM   2790  CD1 TYR A 435     203.234 132.050 156.688  1.00 94.38           C
ATOM   2791  CD2 TYR A 435     201.396 133.518 157.053  1.00 94.38           C
ATOM   2792  CE1 TYR A 435     202.373 130.970 156.668  1.00 94.38           C
ATOM   2793  CE2 TYR A 435     200.527 132.443 157.035  1.00 94.38           C
ATOM   2794  CZ  TYR A 435     201.021 131.172 156.837  1.00 94.38           C
ATOM   2795  OH  TYR A 435     200.159 130.100 156.810  1.00 94.38           O
ATOM   2796  N   PRO A 436     202.282 136.698 159.087  1.00 90.72           N
ATOM   2797  CA  PRO A 436     201.047 136.996 159.817  1.00 90.72           C
ATOM   2798  C   PRO A 436     199.867 136.224 159.246  1.00 90.72           C
ATOM   2799  O   PRO A 436     199.780 135.980 158.041  1.00 90.72           O
ATOM   2800  CB  PRO A 436     200.875 138.504 159.617  1.00 90.72           C
ATOM   2801  CG  PRO A 436     202.271 139.004 159.440  1.00 90.72           C
ATOM   2802  CD  PRO A 436     202.980 137.924 158.662  1.00 90.72           C
ATOM   2803  N   SER A 437     198.956 135.836 160.130  1.00101.29           N
ATOM   2804  CA  SER A 437     197.749 135.121 159.732  1.00101.29           C
ATOM   2805  C   SER A 437     196.707 135.293 160.833  1.00101.29           C
ATOM   2806  O   SER A 437     196.974 135.900 161.875  1.00101.29           O
ATOM   2807  CB  SER A 437     198.053 133.645 159.445  1.00101.29           C
ATOM   2808  OG  SER A 437     198.918 133.097 160.422  1.00101.29           O
ATOM   2809  N   ASN A 438     195.507 134.762 160.591  1.00107.65           N
ATOM   2810  CA  ASN A 438     194.419 134.891 161.554  1.00107.65           C
ATOM   2811  C   ASN A 438     194.678 134.101 162.836  1.00107.65           C
ATOM   2812  O   ASN A 438     194.364 134.582 163.930  1.00107.65           O
ATOM   2813  CB  ASN A 438     193.098 134.474 160.902  1.00107.65           C
ATOM   2814  CG  ASN A 438     193.044 132.995 160.580  1.00107.65           C
ATOM   2815  ND2 ASN A 438     191.838 132.466 160.416  1.00107.65           N
ATOM   2816  OD1 ASN A 438     194.077 132.337 160.481  1.00107.65           O
ATOM   2817  N   ASP A 439     195.246 132.900 162.733  1.00109.88           N
ATOM   2818  CA  ASP A 439     195.538 132.095 163.914  1.00109.88           C
ATOM   2819  C   ASP A 439     196.946 132.313 164.453  1.00109.88           C
ATOM   2820  O   ASP A 439     197.321 131.672 165.441  1.00109.88           O
ATOM   2821  CB  ASP A 439     195.338 130.602 163.622  1.00109.88           C
ATOM   2822  CG  ASP A 439     194.194 130.338 162.666  1.00109.88           C
ATOM   2823  OD1 ASP A 439     193.032 130.599 163.037  1.00109.88           O
ATOM   2824  OD2 ASP A 439     194.458 129.845 161.548  1.00109.88           O
ATOM   2825  N   SER A 440     197.728 133.194 163.836  1.00104.89           N
ATOM   2826  CA  SER A 440     199.091 133.430 164.285  1.00104.89           C
ATOM   2827  C   SER A 440     199.106 134.173 165.615  1.00104.89           C
ATOM   2828  O   SER A 440     198.154 134.867 165.981  1.00104.89           O
ATOM   2829  CB  SER A 440     199.868 134.228 163.239  1.00104.89           C
ATOM   2830  OG  SER A 440     200.832 135.064 163.853  1.00104.89           O
ATOM   2831  N   ARG A 441     200.207 134.013 166.338  1.00 98.32           N
ATOM   2832  CA  ARG A 441     200.417 134.684 167.608  1.00 98.32           C
ATOM   2833  C   ARG A 441     201.655 135.559 167.494  1.00 98.32           C
ATOM   2834  O   ARG A 441     202.571 135.264 166.723  1.00 98.32           O
ATOM   2835  CB  ARG A 441     200.577 133.673 168.751  1.00 98.32           C
ATOM   2836  CG  ARG A 441     199.288 132.945 169.106  1.00 98.32           C
ATOM   2837  CD  ARG A 441     199.577 131.518 169.541  1.00 98.32           C
ATOM   2838  NE  ARG A 441     198.377 130.692 169.574  1.00 98.32           N
ATOM   2839  CZ  ARG A 441     198.031 129.913 170.590  1.00 98.32           C
ATOM   2840  NH1 ARG A 441     198.776 129.830 171.680  1.00 98.32           N
ATOM   2841  NH2 ARG A 441     196.915 129.196 170.508  1.00 98.32           N
ATOM   2842  N   GLN A 442     201.674 136.630 168.272  1.00102.71           N
ATOM   2843  CA  GLN A 442     202.760 137.594 168.270  1.00102.71           C
ATOM   2844  C   GLN A 442     202.765 138.290 169.619  1.00102.71           C
ATOM   2845  O   GLN A 442     201.785 138.198 170.368  1.00102.71           O
ATOM   2846  CB  GLN A 442     202.581 138.610 167.142  1.00102.71           C
ATOM   2847  CG  GLN A 442     201.294 139.413 167.259  1.00102.71           C
ATOM   2848  CD  GLN A 442     201.442 140.815 166.726  1.00102.71           C
ATOM   2849  NE2 GLN A 442     200.318 141.478 166.495  1.00102.71           N
ATOM   2850  OE1 GLN A 442     202.554 141.304 166.529  1.00102.71           O
ATOM   2851  N   MET A 443     203.866 138.985 169.936  1.00 91.03           N
ATOM   2852  CA  MET A 443     203.907 139.715 171.200  1.00 91.03           C
ATOM   2853  C   MET A 443     202.937 140.880 171.155  1.00 91.03           C
ATOM   2854  O   MET A 443     202.560 141.365 170.085  1.00 91.03           O
ATOM   2855  CB  MET A 443     205.262 140.335 171.526  1.00 91.03           C
ATOM   2856  CG  MET A 443     206.502 139.536 171.406  1.00 91.03           C
ATOM   2857  SD  MET A 443     207.671 140.833 171.798  1.00 91.03           S
ATOM   2858  CE  MET A 443     207.533 141.797 170.313  1.00 91.03           C
ATOM   2859  N   HIS A 444     202.561 141.353 172.339  1.00 95.42           N
ATOM   2860  CA  HIS A 444     201.803 142.587 172.420  1.00 95.42           C
ATOM   2861  C   HIS A 444     202.617 143.714 171.793  1.00 95.42           C
ATOM   2862  O   HIS A 444     203.800 143.893 172.098  1.00 95.42           O
ATOM   2863  CB  HIS A 444     201.463 142.906 173.874  1.00 95.42           C
ATOM   2864  CG  HIS A 444     200.562 144.083 174.025  1.00 95.42           C
ATOM   2865  CD2 HIS A 444     200.292 144.877 175.087  1.00 95.42           C
ATOM   2866  ND1 HIS A 444     199.781 144.545 172.990  1.00 95.42           N
ATOM   2867  CE1 HIS A 444     199.078 145.584 173.402  1.00 95.42           C
ATOM   2868  NE2 HIS A 444     199.369 145.806 174.672  1.00 95.42           N
ATOM   2869  N   GLN A 445     201.972 144.469 170.901  1.00 92.94           N
ATOM   2870  CA  GLN A 445     202.682 145.465 170.106  1.00 92.94           C
ATOM   2871  C   GLN A 445     203.309 146.547 170.974  1.00 92.94           C
ATOM   2872  O   GLN A 445     204.280 147.189 170.553  1.00 92.94           O
ATOM   2873  CB  GLN A 445     201.733 146.099 169.086  1.00 92.94           C
ATOM   2874  CG  GLN A 445     200.529 146.814 169.695  1.00 92.94           C
ATOM   2875  CD  GLN A 445     199.390 145.872 170.051  1.00 92.94           C
ATOM   2876  NE2 GLN A 445     198.161 146.359 169.922  1.00 92.94           N
ATOM   2877  OE1 GLN A 445     199.611 144.727 170.446  1.00 92.94           O
ATOM   2878  N   ALA A 446     202.772 146.758 172.178  1.00 83.20           N
ATOM   2879  CA  ALA A 446     203.277 147.820 173.041  1.00 83.20           C
ATOM   2880  C   ALA A 446     204.750 147.618 173.365  1.00 83.20           C
ATOM   2881  O   ALA A 446     205.544 148.559 173.269  1.00 83.20           O
ATOM   2882  CB  ALA A 446     202.448 147.890 174.323  1.00 83.20           C
ATOM   2883  N   LEU A 447     205.140 146.394 173.730  1.00 79.37           N
ATOM   2884  CA  LEU A 447     206.545 146.125 174.022  1.00 79.37           C
ATOM   2885  C   LEU A 447     207.411 146.264 172.778  1.00 79.37           C
ATOM   2886  O   LEU A 447     208.565 146.697 172.866  1.00 79.37           O
ATOM   2887  CB  LEU A 447     206.709 144.732 174.630  1.00 79.37           C
ATOM   2888  CG  LEU A 447     206.920 144.654 176.143  1.00 79.37           C
ATOM   2889  CD1 LEU A 447     208.360 145.001 176.489  1.00 79.37           C
ATOM   2890  CD2 LEU A 447     205.957 145.568 176.878  1.00 79.37           C
ATOM   2891  N   GLN A 448     206.884 145.888 171.611  1.00 75.97           N
ATOM   2892  CA  GLN A 448     207.658 146.037 170.383  1.00 75.97           C
ATOM   2893  C   GLN A 448     207.956 147.501 170.092  1.00 75.97           C
ATOM   2894  O   GLN A 448     209.109 147.866 169.831  1.00 75.97           O
ATOM   2895  CB  GLN A 448     206.924 145.390 169.208  1.00 75.97           C
ATOM   2896  CG  GLN A 448     207.742 145.214 167.910  1.00 75.97           C
ATOM   2897  CD  GLN A 448     209.159 144.656 168.083  1.00 75.97           C
ATOM   2898  NE2 GLN A 448     209.938 144.724 167.010  1.00 75.97           N
ATOM   2899  OE1 GLN A 448     209.549 144.182 169.150  1.00 75.97           O
ATOM   2900  N   ASP A 449     206.936 148.361 170.153  1.00 80.46           N
ATOM   2901  CA  ASP A 449     207.171 149.783 169.917  1.00 80.46           C
ATOM   2902  C   ASP A 449     208.011 150.394 171.031  1.00 80.46           C
ATOM   2903  O   ASP A 449     208.779 151.334 170.797  1.00 80.46           O
ATOM   2904  CB  ASP A 449     205.843 150.527 169.771  1.00 80.46           C
ATOM   2905  CG  ASP A 449     204.782 149.702 169.072  1.00 80.46           C
ATOM   2906  OD1 ASP A 449     205.092 149.094 168.026  1.00 80.46           O
ATOM   2907  OD2 ASP A 449     203.633 149.672 169.561  1.00 80.46           O
ATOM   2908  N   PHE A 450     207.883 149.867 172.251  1.00 66.88           N
ATOM   2909  CA  PHE A 450     208.732 150.300 173.353  1.00 66.88           C
ATOM   2910  C   PHE A 450     210.196 150.044 173.028  1.00 66.88           C
ATOM   2911  O   PHE A 450     210.999 150.979 172.930  1.00 66.88           O
ATOM   2912  CB  PHE A 450     208.306 149.561 174.629  1.00 66.88           C
ATOM   2913  CG  PHE A 450     208.846 150.143 175.916  1.00 66.88           C
ATOM   2914  CD1 PHE A 450     210.190 150.438 176.075  1.00 66.88           C
ATOM   2915  CD2 PHE A 450     207.992 150.368 176.983  1.00 66.88           C
ATOM   2916  CE1 PHE A 450     210.665 150.959 177.261  1.00 66.88           C
ATOM   2917  CE2 PHE A 450     208.465 150.889 178.172  1.00 66.88           C
ATOM   2918  CZ  PHE A 450     209.803 151.186 178.310  1.00 66.88           C
ATOM   2919  N   LEU A 451     210.553 148.776 172.822  1.00 71.46           N
ATOM   2920  CA  LEU A 451     211.943 148.420 172.566  1.00 71.46           C
ATOM   2921  C   LEU A 451     212.439 149.004 171.251  1.00 71.46           C
ATOM   2922  O   LEU A 451     213.651 149.113 171.041  1.00 71.46           O
ATOM   2923  CB  LEU A 451     212.096 146.900 172.578  1.00 71.46           C
ATOM   2924  CG  LEU A 451     211.643 146.256 173.892  1.00 71.46           C
ATOM   2925  CD1 LEU A 451     211.195 144.819 173.676  1.00 71.46           C
ATOM   2926  CD2 LEU A 451     212.720 146.344 174.960  1.00 71.46           C
ATOM   2927  N   SER A 452     211.523 149.383 170.354  1.00 74.99           N
ATOM   2928  CA  SER A 452     211.923 150.136 169.173  1.00 74.99           C
ATOM   2929  C   SER A 452     212.256 151.580 169.524  1.00 74.99           C
ATOM   2930  O   SER A 452     213.165 152.167 168.926  1.00 74.99           O
ATOM   2931  CB  SER A 452     210.817 150.082 168.119  1.00 74.99           C
ATOM   2932  OG  SER A 452     210.400 148.747 167.886  1.00 74.99           O
ATOM   2933  N   ALA A 453     211.537 152.164 170.487  1.00 75.56           N
ATOM   2934  CA  ALA A 453     211.910 153.483 170.986  1.00 75.56           C
ATOM   2935  C   ALA A 453     213.261 153.427 171.683  1.00 75.56           C
ATOM   2936  O   ALA A 453     214.034 154.392 171.642  1.00 75.56           O
ATOM   2937  CB  ALA A 453     210.836 154.017 171.931  1.00 75.56           C
ATOM   2938  N   GLN A 454     213.563 152.300 172.325  1.00 66.45           N
ATOM   2939  CA  GLN A 454     214.924 152.005 172.745  1.00 66.45           C
ATOM   2940  C   GLN A 454     215.752 151.652 171.523  1.00 66.45           C
ATOM   2941  O   GLN A 454     216.109 150.488 171.315  1.00 66.45           O
ATOM   2942  CB  GLN A 454     214.942 150.865 173.766  1.00 66.45           C
ATOM   2943  CG  GLN A 454     214.905 151.323 175.209  1.00 66.45           C
ATOM   2944  CD  GLN A 454     213.551 151.837 175.646  1.00 66.45           C
ATOM   2945  NE2 GLN A 454     213.468 152.301 176.886  1.00 66.45           N
ATOM   2946  OE1 GLN A 454     212.595 151.832 174.877  1.00 66.45           O
ATOM   2947  N   GLN A 455     216.071 152.665 170.714  1.00 79.97           N
ATOM   2948  CA  GLN A 455     216.812 152.470 169.475  1.00 79.97           C
ATOM   2949  C   GLN A 455     218.186 151.858 169.705  1.00 79.97           C
ATOM   2950  O   GLN A 455     218.892 151.578 168.731  1.00 79.97           O
ATOM   2951  CB  GLN A 455     216.939 153.808 168.744  1.00 79.97           C
ATOM   2952  CG  GLN A 455     215.686 154.672 168.825  1.00 79.97           C
ATOM   2953  CD  GLN A 455     215.882 155.915 169.674  1.00 79.97           C
ATOM   2954  NE2 GLN A 455     215.145 156.973 169.356  1.00 79.97           N
ATOM   2955  OE1 GLN A 455     216.681 155.920 170.611  1.00 79.97           O
ATOM   2956  N   VAL A 456     218.579 151.658 170.963  1.00 79.21           N
ATOM   2957  CA  VAL A 456     219.822 150.958 171.265  1.00 79.21           C
ATOM   2958  C   VAL A 456     219.720 149.483 170.898  1.00 79.21           C
ATOM   2959  O   VAL A 456     220.679 148.890 170.391  1.00 79.21           O
ATOM   2960  CB  VAL A 456     220.187 151.153 172.747  1.00 79.21           C
ATOM   2961  CG1 VAL A 456     220.725 152.549 172.966  1.00 79.21           C
ATOM   2962  CG2 VAL A 456     218.966 150.919 173.628  1.00 79.21           C
ATOM   2963  N   GLN A 457     218.567 148.865 171.146  1.00 77.60           N
ATOM   2964  CA  GLN A 457     218.372 147.431 170.935  1.00 77.60           C
ATOM   2965  C   GLN A 457     217.268 147.235 169.900  1.00 77.60           C
ATOM   2966  O   GLN A 457     216.082 147.222 170.243  1.00 77.60           O
ATOM   2967  CB  GLN A 457     218.032 146.732 172.248  1.00 77.60           C
ATOM   2968  CG  GLN A 457     219.130 146.815 173.294  1.00 77.60           C
ATOM   2969  CD  GLN A 457     218.971 145.778 174.386  1.00 77.60           C
ATOM   2970  NE2 GLN A 457     220.040 145.044 174.665  1.00 77.60           N
ATOM   2971  OE1 GLN A 457     217.899 145.639 174.974  1.00 77.60           O
ATOM   2972  N   ALA A 458     217.657 147.078 168.640  1.00 78.17           N
ATOM   2973  CA  ALA A 458     216.683 146.870 167.576  1.00 78.17           C
ATOM   2974  C   ALA A 458     216.177 145.434 167.619  1.00 78.17           C
ATOM   2975  O   ALA A 458     216.983 144.502 167.511  1.00 78.17           O
ATOM   2976  CB  ALA A 458     217.298 147.176 166.218  1.00 78.17           C
ATOM   2977  N   PRO A 459     214.876 145.209 167.771  1.00 75.47           N
ATOM   2978  CA  PRO A 459     214.371 143.842 167.927  1.00 75.47           C
ATOM   2979  C   PRO A 459     214.519 143.024 166.653  1.00 75.47           C
ATOM   2980  O   PRO A 459     214.820 143.538 165.573  1.00 75.47           O
ATOM   2981  CB  PRO A 459     212.893 144.048 168.275  1.00 75.47           C
ATOM   2982  CG  PRO A 459     212.815 145.449 168.794  1.00 75.47           C
ATOM   2983  CD  PRO A 459     213.816 146.207 167.980  1.00 75.47           C
ATOM   2984  N   VAL A 460     214.313 141.719 166.805  1.00 75.14           N
ATOM   2985  CA  VAL A 460     214.215 140.785 165.689  1.00 75.14           C
ATOM   2986  C   VAL A 460     213.054 139.842 165.962  1.00 75.14           C
ATOM   2987  O   VAL A 460     212.968 139.257 167.046  1.00 75.14           O
ATOM   2988  CB  VAL A 460     215.516 139.987 165.482  1.00 75.14           C
ATOM   2989  CG1 VAL A 460     215.249 138.748 164.641  1.00 75.14           C
ATOM   2990  CG2 VAL A 460     216.567 140.852 164.824  1.00 75.14           C
ATOM   2991  N   LYS A 461     212.167 139.694 164.982  1.00 72.83           N
ATOM   2992  CA  LYS A 461     211.078 138.735 165.080  1.00 72.83           C
ATOM   2993  C   LYS A 461     211.530 137.383 164.550  1.00 72.83           C
ATOM   2994  O   LYS A 461     212.271 137.303 163.566  1.00 72.83           O
ATOM   2995  CB  LYS A 461     209.840 139.231 164.327  1.00 72.83           C
ATOM   2996  CG  LYS A 461     209.863 139.121 162.816  1.00 72.83           C
ATOM   2997  CD  LYS A 461     208.451 139.278 162.267  1.00 72.83           C
ATOM   2998  CE  LYS A 461     207.768 140.519 162.824  1.00 72.83           C
ATOM   2999  NZ  LYS A 461     208.552 141.760 162.580  1.00 72.83           N
ATOM   3000  N   LEU A 462     211.102 136.318 165.226  1.00 73.72           N
ATOM   3001  CA  LEU A 462     211.544 134.982 164.850  1.00 73.72           C
ATOM   3002  C   LEU A 462     210.379 134.025 164.654  1.00 73.72           C
ATOM   3003  O   LEU A 462     209.229 134.352 164.967  1.00 73.72           O
ATOM   3004  CB  LEU A 462     212.502 134.416 165.898  1.00 73.72           C
ATOM   3005  CG  LEU A 462     213.915 134.986 165.843  1.00 73.72           C
ATOM   3006  CD1 LEU A 462     214.766 134.404 166.957  1.00 73.72           C
ATOM   3007  CD2 LEU A 462     214.524 134.719 164.482  1.00 73.72           C
ATOM   3008  N   TYR A 463     210.677 132.835 164.141  1.00 75.50           N
ATOM   3009  CA  TYR A 463     209.681 131.800 163.898  1.00 75.50           C
ATOM   3010  C   TYR A 463     209.678 130.842 165.078  1.00 75.50           C
ATOM   3011  O   TYR A 463     210.284 129.767 165.010  1.00 75.50           O
ATOM   3012  CB  TYR A 463     209.968 131.050 162.597  1.00 75.50           C
ATOM   3013  CG  TYR A 463     208.848 130.129 162.176  1.00 75.50           C
ATOM   3014  CD1 TYR A 463     207.561 130.306 162.667  1.00 75.50           C
ATOM   3015  CD2 TYR A 463     209.076 129.082 161.296  1.00 75.50           C
ATOM   3016  CE1 TYR A 463     206.534 129.469 162.291  1.00 75.50           C
ATOM   3017  CE2 TYR A 463     208.054 128.238 160.915  1.00 75.50           C
ATOM   3018  CZ  TYR A 463     206.784 128.438 161.416  1.00 75.50           C
ATOM   3019  OH  TYR A 463     205.759 127.602 161.040  1.00 75.50           O
ATOM   3020  N   SER A 464     208.997 131.230 166.155  1.00 81.51           N
ATOM   3021  CA  SER A 464     208.844 130.346 167.301  1.00 81.51           C
ATOM   3022  C   SER A 464     207.391 130.202 167.734  1.00 81.51           C
ATOM   3023  O   SER A 464     207.136 129.955 168.919  1.00 81.51           O
ATOM   3024  CB  SER A 464     209.697 130.829 168.480  1.00 81.51           C
ATOM   3025  OG  SER A 464     209.458 132.196 168.754  1.00 81.51           O
ATOM   3026  N   ASP A 465     206.430 130.361 166.820  1.00 84.83           N
ATOM   3027  CA  ASP A 465     205.042 130.053 167.134  1.00 84.83           C
ATOM   3028  C   ASP A 465     204.725 128.579 166.920  1.00 84.83           C
ATOM   3029  O   ASP A 465     203.605 128.149 167.212  1.00 84.83           O
ATOM   3030  CB  ASP A 465     204.103 130.908 166.285  1.00 84.83           C
ATOM   3031  CG  ASP A 465     202.822 131.261 167.009  1.00 84.83           C
ATOM   3032  OD1 ASP A 465     202.087 132.135 166.508  1.00 84.83           O
ATOM   3033  OD2 ASP A 465     202.554 130.675 168.079  1.00 84.83           O
ATOM   3034  N   TRP A 466     205.684 127.803 166.411  1.00 76.73           N
ATOM   3035  CA  TRP A 466     205.476 126.381 166.175  1.00 76.73           C
ATOM   3036  C   TRP A 466     205.515 125.555 167.453  1.00 76.73           C
ATOM   3037  O   TRP A 466     205.238 124.352 167.400  1.00 76.73           O
ATOM   3038  CB  TRP A 466     206.502 125.872 165.157  1.00 76.73           C
ATOM   3039  CG  TRP A 466     207.933 126.010 165.574  1.00 76.73           C
ATOM   3040  CD1 TRP A 466     208.751 127.075 165.335  1.00 76.73           C
ATOM   3041  CD2 TRP A 466     208.731 125.039 166.259  1.00 76.73           C
ATOM   3042  CE2 TRP A 466     210.018 125.593 166.418  1.00 76.73           C
ATOM   3043  CE3 TRP A 466     208.483 123.760 166.761  1.00 76.73           C
ATOM   3044  NE1 TRP A 466     210.002 126.839 165.847  1.00 76.73           N
ATOM   3045  CZ2 TRP A 466     211.049 124.913 167.058  1.00 76.73           C
ATOM   3046  CZ3 TRP A 466     209.511 123.085 167.397  1.00 76.73           C
ATOM   3047  CH2 TRP A 466     210.778 123.663 167.540  1.00 76.73           C
ATOM   3048  N   LEU A 467     205.849 126.160 168.587  1.00 80.56           N
ATOM   3049  CA  LEU A 467     205.658 125.525 169.881  1.00 80.56           C
ATOM   3050  C   LEU A 467     204.293 125.906 170.445  1.00 80.56           C
ATOM   3051  O   LEU A 467     203.581 126.751 169.900  1.00 80.56           O
ATOM   3052  CB  LEU A 467     206.759 125.934 170.862  1.00 80.56           C
ATOM   3053  CG  LEU A 467     208.206 125.614 170.485  1.00 80.56           C
ATOM   3054  CD1 LEU A 467     208.836 126.786 169.757  1.00 80.56           C
ATOM   3055  CD2 LEU A 467     209.016 125.247 171.715  1.00 80.56           C
ATOM   3056  N   SER A 468     203.930 125.263 171.553  1.00 91.97           N
ATOM   3057  CA  SER A 468     202.753 125.648 172.319  1.00 91.97           C
ATOM   3058  C   SER A 468     203.098 126.598 173.453  1.00 91.97           C
ATOM   3059  O   SER A 468     202.211 126.991 174.216  1.00 91.97           O
ATOM   3060  CB  SER A 468     202.047 124.412 172.877  1.00 91.97           C
ATOM   3061  OG  SER A 468     200.885 124.778 173.601  1.00 91.97           O
ATOM   3062  N   VAL A 469     204.368 126.972 173.573  1.00 86.97           N
ATOM   3063  CA  VAL A 469     204.842 127.872 174.614  1.00 86.97           C
ATOM   3064  C   VAL A 469     205.280 129.181 173.967  1.00 86.97           C
ATOM   3065  O   VAL A 469     205.045 130.264 174.512  1.00 86.97           O
ATOM   3066  CB  VAL A 469     205.967 127.202 175.427  1.00 86.97           C
ATOM   3067  CG1 VAL A 469     207.069 126.729 174.507  1.00 86.97           C
ATOM   3068  CG2 VAL A 469     206.514 128.149 176.479  1.00 86.97           C
ATOM   3069  N   GLY A 470     205.888 129.095 172.786  1.00 87.94           N
ATOM   3070  CA  GLY A 470     206.191 130.277 172.002  1.00 87.94           C
ATOM   3071  C   GLY A 470     207.318 131.132 172.540  1.00 87.94           C
ATOM   3072  O   GLY A 470     207.387 132.330 172.246  1.00 87.94           O
ATOM   3073  N   HIS A 471     208.211 130.535 173.322  1.00 86.45           N
ATOM   3074  CA  HIS A 471     209.361 131.243 173.867  1.00 86.45           C
ATOM   3075  C   HIS A 471     210.608 130.813 173.114  1.00 86.45           C
ATOM   3076  O   HIS A 471     210.835 129.617 172.905  1.00 86.45           O
ATOM   3077  CB  HIS A 471     209.518 130.987 175.371  1.00 86.45           C
ATOM   3078  CG  HIS A 471     208.340 131.422 176.191  1.00 86.45           C
ATOM   3079  CD2 HIS A 471     208.276 132.012 177.408  1.00 86.45           C
ATOM   3080  ND1 HIS A 471     207.035 131.247 175.784  1.00 86.45           N
ATOM   3081  CE1 HIS A 471     206.219 131.719 176.709  1.00 86.45           C
ATOM   3082  NE2 HIS A 471     206.946 132.189 177.705  1.00 86.45           N
ATOM   3083  N   VAL A 472     211.412 131.797 172.707  1.00 75.11           N
ATOM   3084  CA  VAL A 472     212.615 131.531 171.931  1.00 75.11           C
ATOM   3085  C   VAL A 472     213.656 130.743 172.720  1.00 75.11           C
ATOM   3086  O   VAL A 472     214.512 130.084 172.120  1.00 75.11           O
ATOM   3087  CB  VAL A 472     213.166 132.874 171.409  1.00 75.11           C
ATOM   3088  CG1 VAL A 472     213.602 133.744 172.558  1.00 75.11           C
ATOM   3089  CG2 VAL A 472     214.322 132.657 170.454  1.00 75.11           C
ATOM   3090  N   ASP A 473     213.588 130.754 174.053  1.00 77.63           N
ATOM   3091  CA  ASP A 473     214.576 130.031 174.844  1.00 77.63           C
ATOM   3092  C   ASP A 473     214.260 128.547 174.983  1.00 77.63           C
ATOM   3093  O   ASP A 473     215.070 127.811 175.556  1.00 77.63           O
ATOM   3094  CB  ASP A 473     214.705 130.659 176.233  1.00 77.63           C
ATOM   3095  CG  ASP A 473     216.035 130.349 176.888  1.00 77.63           C
ATOM   3096  OD1 ASP A 473     216.150 130.501 178.122  1.00 77.63           O
ATOM   3097  OD2 ASP A 473     216.965 129.948 176.165  1.00 77.63           O
ATOM   3098  N   GLU A 474     213.117 128.091 174.472  1.00 84.68           N
ATOM   3099  CA  GLU A 474     212.741 126.688 174.575  1.00 84.68           C
ATOM   3100  C   GLU A 474     213.568 125.780 173.678  1.00 84.68           C
ATOM   3101  O   GLU A 474     213.618 124.571 173.930  1.00 84.68           O
ATOM   3102  CB  GLU A 474     211.257 126.526 174.249  1.00 84.68           C
ATOM   3103  CG  GLU A 474     210.334 127.407 175.079  1.00 84.68           C
ATOM   3104  CD  GLU A 474     210.720 127.500 176.546  1.00 84.68           C
ATOM   3105  OE1 GLU A 474     211.119 126.472 177.135  1.00 84.68           O
ATOM   3106  OE2 GLU A 474     210.627 128.608 177.114  1.00 84.68           O
ATOM   3107  N   PHE A 475     214.207 126.321 172.642  1.00 76.52           N
ATOM   3108  CA  PHE A 475     215.120 125.522 171.830  1.00 76.52           C
ATOM   3109  C   PHE A 475     216.487 126.152 171.611  1.00 76.52           C
ATOM   3110  O   PHE A 475     217.453 125.405 171.426  1.00 76.52           O
ATOM   3111  CB  PHE A 475     214.490 125.187 170.469  1.00 76.52           C
ATOM   3112  CG  PHE A 475     213.935 126.373 169.731  1.00 76.52           C
ATOM   3113  CD1 PHE A 475     212.602 126.723 169.865  1.00 76.52           C
ATOM   3114  CD2 PHE A 475     214.729 127.107 168.870  1.00 76.52           C
ATOM   3115  CE1 PHE A 475     212.083 127.801 169.180  1.00 76.52           C
ATOM   3116  CE2 PHE A 475     214.210 128.183 168.178  1.00 76.52           C
ATOM   3117  CZ  PHE A 475     212.888 128.532 168.335  1.00 76.52           C
ATOM   3118  N   LEU A 476     216.629 127.475 171.639  1.00 74.69           N
ATOM   3119  CA  LEU A 476     217.935 128.105 171.526  1.00 74.69           C
ATOM   3120  C   LEU A 476     218.266 128.873 172.798  1.00 74.69           C
ATOM   3121  O   LEU A 476     217.377 129.371 173.494  1.00 74.69           O
ATOM   3122  CB  LEU A 476     218.018 129.064 170.330  1.00 74.69           C
ATOM   3123  CG  LEU A 476     217.113 130.284 170.198  1.00 74.69           C
ATOM   3124  CD1 LEU A 476     217.889 131.527 170.585  1.00 74.69           C
ATOM   3125  CD2 LEU A 476     216.657 130.411 168.764  1.00 74.69           C
ATOM   3126  N   SER A 477     219.562 128.957 173.092  1.00 77.03           N
ATOM   3127  CA  SER A 477     220.055 129.793 174.185  1.00 77.03           C
ATOM   3128  C   SER A 477     221.540 130.054 173.989  1.00 77.03           C
ATOM   3129  O   SER A 477     222.248 129.269 173.360  1.00 77.03           O
ATOM   3130  CB  SER A 477     219.824 129.145 175.551  1.00 77.03           C
ATOM   3131  OG  SER A 477     220.759 129.635 176.497  1.00 77.03           O
ATOM   3132  N   PHE A 478     222.020 131.146 174.579  1.00 76.10           N
ATOM   3133  CA  PHE A 478     223.427 131.511 174.466  1.00 76.10           C
ATOM   3134  C   PHE A 478     224.150 131.211 175.769  1.00 76.10           C
ATOM   3135  O   PHE A 478     223.717 131.640 176.843  1.00 76.10           O
ATOM   3136  CB  PHE A 478     223.610 132.986 174.080  1.00 76.10           C
ATOM   3137  CG  PHE A 478     222.839 133.396 172.856  1.00 76.10           C
ATOM   3138  CD1 PHE A 478     221.488 133.694 172.924  1.00 76.10           C
ATOM   3139  CD2 PHE A 478     223.471 133.461 171.626  1.00 76.10           C
ATOM   3140  CE1 PHE A 478     220.792 134.063 171.789  1.00 76.10           C
ATOM   3141  CE2 PHE A 478     222.777 133.827 170.492  1.00 76.10           C
ATOM   3142  CZ  PHE A 478     221.436 134.127 170.573  1.00 76.10           C
ATOM   3143  N   VAL A 479     225.242 130.466 175.664  1.00 81.24           N
ATOM   3144  CA  VAL A 479     226.085 130.131 176.808  1.00 81.24           C
ATOM   3145  C   VAL A 479     227.426 130.810 176.602  1.00 81.24           C
ATOM   3146  O   VAL A 479     227.846 131.064 175.457  1.00 81.24           O
ATOM   3147  CB  VAL A 479     226.235 128.601 176.979  1.00 81.24           C
ATOM   3148  CG1 VAL A 479     224.888 127.933 176.851  1.00 81.24           C
ATOM   3149  CG2 VAL A 479     227.215 128.035 175.959  1.00 81.24           C
ATOM   3150  N   PRO A 480     228.126 131.146 177.683  1.00 93.44           N
ATOM   3151  CA  PRO A 480     229.453 131.748 177.536  1.00 93.44           C
ATOM   3152  C   PRO A 480     230.460 130.744 177.000  1.00 93.44           C
ATOM   3153  O   PRO A 480     230.345 129.531 177.193  1.00 93.44           O
ATOM   3154  CB  PRO A 480     229.818 132.201 178.956  1.00 93.44           C
ATOM   3155  CG  PRO A 480     228.646 131.870 179.826  1.00 93.44           C
ATOM   3156  CD  PRO A 480     227.759 130.929 179.091  1.00 93.44           C
ATOM   3157  N   ALA A 481     231.462 131.275 176.306  1.00112.09           N
ATOM   3158  CA  ALA A 481     232.544 130.468 175.763  1.00112.09           C
ATOM   3159  C   ALA A 481     233.790 131.329 175.597  1.00112.09           C
ATOM   3160  O   ALA A 481     233.765 132.319 174.856  1.00112.09           O
ATOM   3161  CB  ALA A 481     232.141 129.841 174.428  1.00112.09           C
ATOM   3162  N   PRO A 482     234.892 130.991 176.266  1.00121.26           N
ATOM   3163  CA  PRO A 482     236.113 131.802 176.137  1.00121.26           C
ATOM   3164  C   PRO A 482     236.798 131.668 174.784  1.00121.26           C
ATOM   3165  O   PRO A 482     237.911 132.173 174.605  1.00121.26           O
ATOM   3166  CB  PRO A 482     237.021 131.266 177.256  1.00121.26           C
ATOM   3167  CG  PRO A 482     236.345 130.047 177.802  1.00121.26           C
ATOM   3168  CD  PRO A 482     234.900 130.155 177.477  1.00121.26           C
ATOM   3169  N   ASP A 483     236.160 131.000 173.825  1.00123.75           N
ATOM   3170  CA  ASP A 483     236.783 130.767 172.530  1.00123.75           C
ATOM   3171  C   ASP A 483     236.065 131.578 171.461  1.00123.75           C
ATOM   3172  O   ASP A 483     234.845 131.760 171.511  1.00123.75           O
ATOM   3173  CB  ASP A 483     236.778 129.279 172.159  1.00123.75           C
ATOM   3174  CG  ASP A 483     237.878 128.921 171.177  1.00123.75           C
ATOM   3175  OD1 ASP A 483     238.131 127.714 170.977  1.00123.75           O
ATOM   3176  OD2 ASP A 483     238.492 129.847 170.606  1.00123.75           O
ATOM   3177  N   ARG A 484     236.846 132.057 170.493  1.00125.92           N
ATOM   3178  CA  ARG A 484     236.361 132.853 169.370  1.00125.92           C
ATOM   3179  C   ARG A 484     235.582 134.084 169.820  1.00125.92           C
ATOM   3180  O   ARG A 484     236.077 134.879 170.624  1.00125.92           O
ATOM   3181  CB  ARG A 484     235.503 131.995 168.436  1.00125.92           C
ATOM   3182  CG  ARG A 484     236.279 131.063 167.493  1.00125.92           C
ATOM   3183  CD  ARG A 484     237.344 131.781 166.654  1.00125.92           C
ATOM   3184  NE  ARG A 484     238.569 132.064 167.396  1.00125.92           N
ATOM   3185  CZ  ARG A 484     239.344 133.121 167.191  1.00125.92           C
ATOM   3186  NH1 ARG A 484     239.055 134.021 166.266  1.00125.92           N
ATOM   3187  NH2 ARG A 484     240.435 133.278 167.934  1.00125.92           N
ATOM   3188  N   LYS A 485     234.362 134.248 169.310  1.00118.02           N
ATOM   3189  CA  LYS A 485     233.601 135.474 169.515  1.00118.02           C
ATOM   3190  C   LYS A 485     232.844 135.500 170.837  1.00118.02           C
ATOM   3191  O   LYS A 485     231.983 136.369 171.025  1.00118.02           O
ATOM   3192  CB  LYS A 485     232.643 135.696 168.341  1.00118.02           C
ATOM   3193  CG  LYS A 485     233.217 135.250 167.002  1.00118.02           C
ATOM   3194  CD  LYS A 485     232.134 134.990 165.969  1.00118.02           C
ATOM   3195  CE  LYS A 485     231.142 136.140 165.906  1.00118.02           C
ATOM   3196  NZ  LYS A 485     230.224 136.017 164.741  1.00118.02           N
ATOM   3197  N   GLY A 486     233.138 134.578 171.749  1.00114.24           N
ATOM   3198  CA  GLY A 486     232.699 134.723 173.123  1.00114.24           C
ATOM   3199  C   GLY A 486     231.294 134.263 173.434  1.00114.24           C
ATOM   3200  O   GLY A 486     230.824 134.473 174.555  1.00114.24           O
ATOM   3201  N   PHE A 487     230.606 133.638 172.485  1.00 98.58           N
ATOM   3202  CA  PHE A 487     229.271 133.131 172.774  1.00 98.58           C
ATOM   3203  C   PHE A 487     228.996 131.956 171.851  1.00 98.58           C
ATOM   3204  O   PHE A 487     229.438 131.922 170.699  1.00 98.58           O
ATOM   3205  CB  PHE A 487     228.193 134.207 172.612  1.00 98.58           C
ATOM   3206  CG  PHE A 487     227.900 134.564 171.184  1.00 98.58           C
ATOM   3207  CD1 PHE A 487     228.898 135.029 170.344  1.00 98.58           C
ATOM   3208  CD2 PHE A 487     226.620 134.416 170.675  1.00 98.58           C
ATOM   3209  CE1 PHE A 487     228.624 135.347 169.031  1.00 98.58           C
ATOM   3210  CE2 PHE A 487     226.339 134.733 169.363  1.00 98.58           C
ATOM   3211  CZ  PHE A 487     227.342 135.199 168.540  1.00 98.58           C
ATOM   3212  N   ARG A 488     228.262 130.988 172.380  1.00 94.80           N
ATOM   3213  CA  ARG A 488     227.868 129.806 171.637  1.00 94.80           C
ATOM   3214  C   ARG A 488     226.370 129.594 171.811  1.00 94.80           C
ATOM   3215  O   ARG A 488     225.844 129.700 172.922  1.00 94.80           O
ATOM   3216  CB  ARG A 488     228.632 128.586 172.117  1.00 94.80           C
ATOM   3217  CG  ARG A 488     228.693 127.503 171.095  1.00 94.80           C
ATOM   3218  CD  ARG A 488     229.892 127.482 170.181  1.00 94.80           C
ATOM   3219  NE  ARG A 488     229.738 126.358 169.264  1.00 94.80           N
ATOM   3220  CZ  ARG A 488     230.450 125.240 169.304  1.00 94.80           C
ATOM   3221  NH1 ARG A 488     231.336 125.018 170.262  1.00 94.80           N
ATOM   3222  NH2 ARG A 488     230.237 124.304 168.385  1.00 94.80           N
ATOM   3223  N   LEU A 489     225.683 129.292 170.713  1.00 82.98           N
ATOM   3224  CA  LEU A 489     224.230 129.167 170.722  1.00 82.98           C
ATOM   3225  C   LEU A 489     223.864 127.688 170.658  1.00 82.98           C
ATOM   3226  O   LEU A 489     224.135 127.014 169.658  1.00 82.98           O
ATOM   3227  CB  LEU A 489     223.624 129.948 169.558  1.00 82.98           C
ATOM   3228  CG  LEU A 489     222.140 129.805 169.215  1.00 82.98           C
ATOM   3229  CD1 LEU A 489     221.314 129.626 170.458  1.00 82.98           C
ATOM   3230  CD2 LEU A 489     221.670 131.014 168.448  1.00 82.98           C
ATOM   3231  N   LEU A 490     223.256 127.187 171.727  1.00 78.11           N
ATOM   3232  CA  LEU A 490     222.662 125.860 171.743  1.00 78.11           C
ATOM   3233  C   LEU A 490     221.312 125.909 171.043  1.00 78.11           C
ATOM   3234  O   LEU A 490     220.448 126.715 171.407  1.00 78.11           O
ATOM   3235  CB  LEU A 490     222.481 125.358 173.175  1.00 78.11           C
ATOM   3236  CG  LEU A 490     223.583 125.614 174.198  1.00 78.11           C
ATOM   3237  CD1 LEU A 490     223.125 125.127 175.562  1.00 78.11           C
ATOM   3238  CD2 LEU A 490     224.872 124.930 173.781  1.00 78.11           C
ATOM   3239  N   LEU A 491     221.141 125.047 170.044  1.00 78.60           N
ATOM   3240  CA  LEU A 491     219.879 124.850 169.349  1.00 78.60           C
ATOM   3241  C   LEU A 491     219.426 123.414 169.549  1.00 78.60           C
ATOM   3242  O   LEU A 491     220.202 122.473 169.348  1.00 78.60           O
ATOM   3243  CB  LEU A 491     220.009 125.151 167.851  1.00 78.60           C
ATOM   3244  CG  LEU A 491     219.462 126.476 167.322  1.00 78.60           C
ATOM   3245  CD1 LEU A 491     219.561 126.521 165.810  1.00 78.60           C
ATOM   3246  CD2 LEU A 491     218.017 126.636 167.742  1.00 78.60           C
ATOM   3247  N   ALA A 492     218.172 123.246 169.949  1.00 77.68           N
ATOM   3248  CA  ALA A 492     217.653 121.906 170.150  1.00 77.68           C
ATOM   3249  C   ALA A 492     217.516 121.190 168.814  1.00 77.68           C
ATOM   3250  O   ALA A 492     216.525 121.358 168.100  1.00 77.68           O
ATOM   3251  CB  ALA A 492     216.298 121.961 170.858  1.00 77.68           C
ATOM   3252  N   SER A 493     218.537 120.389 168.467  1.00 86.33           N
ATOM   3253  CA  SER A 493     218.453 119.682 167.197  1.00 86.33           C
ATOM   3254  C   SER A 493     218.138 118.209 167.419  1.00 86.33           C
ATOM   3255  O   SER A 493     218.965 117.432 167.912  1.00 86.33           O
ATOM   3256  CB  SER A 493     219.738 119.794 166.384  1.00 86.33           C
ATOM   3257  OG  SER A 493     220.553 118.678 166.659  1.00 86.33           O
ATOM   3258  N   PRO A 494     216.913 117.829 167.072  1.00 90.77           N
ATOM   3259  CA  PRO A 494     216.548 116.418 166.877  1.00 90.77           C
ATOM   3260  C   PRO A 494     217.620 115.504 166.317  1.00 90.77           C
ATOM   3261  O   PRO A 494     217.847 114.431 166.890  1.00 90.77           O
ATOM   3262  CB  PRO A 494     215.415 116.540 165.853  1.00 90.77           C
ATOM   3263  CG  PRO A 494     214.914 118.025 165.964  1.00 90.77           C
ATOM   3264  CD  PRO A 494     215.725 118.686 167.027  1.00 90.77           C
ATOM   3265  N   ARG A 495     218.270 115.872 165.220  1.00 98.07           N
ATOM   3266  CA  ARG A 495     218.933 114.872 164.397  1.00 98.07           C
ATOM   3267  C   ARG A 495     220.213 114.323 165.010  1.00 98.07           C
ATOM   3268  O   ARG A 495     220.635 113.221 164.641  1.00 98.07           O
ATOM   3269  CB  ARG A 495     219.217 115.445 163.010  1.00 98.07           C
ATOM   3270  CG  ARG A 495     219.111 114.424 161.902  1.00 98.07           C
ATOM   3271  CD  ARG A 495     219.878 114.885 160.682  1.00 98.07           C
ATOM   3272  NE  ARG A 495     219.370 114.295 159.448  1.00 98.07           N
ATOM   3273  CZ  ARG A 495     218.212 114.598 158.878  1.00 98.07           C
ATOM   3274  NH1 ARG A 495     217.384 115.480 159.412  1.00 98.07           N
ATOM   3275  NH2 ARG A 495     217.869 113.993 157.745  1.00 98.07           N
ATOM   3276  N   SER A 496     220.836 115.053 165.930  1.00 97.80           N
ATOM   3277  CA  SER A 496     221.961 114.519 166.679  1.00 97.80           C
ATOM   3278  C   SER A 496     221.547 113.436 167.664  1.00 97.80           C
ATOM   3279  O   SER A 496     222.310 112.488 167.886  1.00 97.80           O
ATOM   3280  CB  SER A 496     222.678 115.648 167.424  1.00 97.80           C
ATOM   3281  OG  SER A 496     224.029 115.310 167.677  1.00 97.80           O
ATOM   3282  N   CYS A 497     220.350 113.552 168.247  1.00 98.35           N
ATOM   3283  CA  CYS A 497     219.826 112.493 169.103  1.00 98.35           C
ATOM   3284  C   CYS A 497     219.728 111.177 168.343  1.00 98.35           C
ATOM   3285  O   CYS A 497     220.196 110.132 168.815  1.00 98.35           O
ATOM   3286  CB  CYS A 497     218.457 112.900 169.652  1.00 98.35           C
ATOM   3287  SG  CYS A 497     217.989 112.119 171.212  1.00 98.35           S
ATOM   3288  N   TYR A 498     219.133 111.214 167.148  1.00 92.23           N
ATOM   3289  CA  TYR A 498     219.008 110.005 166.343  1.00 92.23           C
ATOM   3290  C   TYR A 498     220.369 109.489 165.904  1.00 92.23           C
ATOM   3291  O   TYR A 498     220.587 108.275 165.844  1.00 92.23           O
ATOM   3292  CB  TYR A 498     218.119 110.270 165.131  1.00 92.23           C
ATOM   3293  CG  TYR A 498     216.651 110.119 165.430  1.00 92.23           C
ATOM   3294  CD1 TYR A 498     216.201 109.125 166.286  1.00 92.23           C
ATOM   3295  CD2 TYR A 498     215.715 110.970 164.861  1.00 92.23           C
ATOM   3296  CE1 TYR A 498     214.864 108.981 166.567  1.00 92.23           C
ATOM   3297  CE2 TYR A 498     214.373 110.833 165.136  1.00 92.23           C
ATOM   3298  CZ  TYR A 498     213.954 109.837 165.989  1.00 92.23           C
ATOM   3299  OH  TYR A 498     212.620 109.695 166.268  1.00 92.23           O
ATOM   3300  N   LYS A 499     221.298 110.392 165.588  1.00 97.13           N
ATOM   3301  CA  LYS A 499     222.632 109.967 165.175  1.00 97.13           C
ATOM   3302  C   LYS A 499     223.345 109.220 166.297  1.00 97.13           C
ATOM   3303  O   LYS A 499     223.951 108.163 166.072  1.00 97.13           O
ATOM   3304  CB  LYS A 499     223.448 111.180 164.727  1.00 97.13           C
ATOM   3305  CG  LYS A 499     224.934 110.912 164.593  1.00 97.13           C
ATOM   3306  CD  LYS A 499     225.606 111.964 163.728  1.00 97.13           C
ATOM   3307  CE  LYS A 499     226.347 112.981 164.579  1.00 97.13           C
ATOM   3308  NZ  LYS A 499     227.619 113.412 163.941  1.00 97.13           N
ATOM   3309  N   LEU A 500     223.274 109.748 167.523  1.00 98.56           N
ATOM   3310  CA  LEU A 500     223.961 109.084 168.627  1.00 98.56           C
ATOM   3311  C   LEU A 500     223.254 107.786 169.001  1.00 98.56           C
ATOM   3312  O   LEU A 500     223.910 106.802 169.363  1.00 98.56           O
ATOM   3313  CB  LEU A 500     224.078 110.023 169.832  1.00 98.56           C
ATOM   3314  CG  LEU A 500     222.901 110.309 170.768  1.00 98.56           C
ATOM   3315  CD1 LEU A 500     222.876 109.302 171.911  1.00 98.56           C
ATOM   3316  CD2 LEU A 500     222.950 111.727 171.307  1.00 98.56           C
ATOM   3317  N   PHE A 501     221.919 107.759 168.910  1.00 94.04           N
ATOM   3318  CA  PHE A 501     221.194 106.511 169.123  1.00 94.04           C
ATOM   3319  C   PHE A 501     221.608 105.462 168.098  1.00 94.04           C
ATOM   3320  O   PHE A 501     221.791 104.286 168.435  1.00 94.04           O
ATOM   3321  CB  PHE A 501     219.684 106.753 169.054  1.00 94.04           C
ATOM   3322  CG  PHE A 501     219.090 107.305 170.323  1.00 94.04           C
ATOM   3323  CD1 PHE A 501     219.895 107.847 171.307  1.00 94.04           C
ATOM   3324  CD2 PHE A 501     217.721 107.278 170.528  1.00 94.04           C
ATOM   3325  CE1 PHE A 501     219.350 108.356 172.471  1.00 94.04           C
ATOM   3326  CE2 PHE A 501     217.168 107.784 171.690  1.00 94.04           C
ATOM   3327  CZ  PHE A 501     217.985 108.323 172.663  1.00 94.04           C
ATOM   3328  N   GLN A 502     221.763 105.878 166.838  1.00102.74           N
ATOM   3329  CA  GLN A 502     222.202 104.968 165.789  1.00102.74           C
ATOM   3330  C   GLN A 502     223.595 104.426 166.071  1.00102.74           C
ATOM   3331  O   GLN A 502     223.833 103.222 165.932  1.00102.74           O
ATOM   3332  CB  GLN A 502     222.170 105.678 164.436  1.00102.74           C
ATOM   3333  CG  GLN A 502     222.572 104.801 163.266  1.00102.74           C
ATOM   3334  CD  GLN A 502     223.836 105.295 162.588  1.00102.74           C
ATOM   3335  NE2 GLN A 502     223.941 105.058 161.286  1.00102.74           N
ATOM   3336  OE1 GLN A 502     224.708 105.882 163.229  1.00102.74           O
ATOM   3337  N   GLU A 503     224.531 105.292 166.469  1.00104.66           N
ATOM   3338  CA  GLU A 503     225.873 104.806 166.783  1.00104.66           C
ATOM   3339  C   GLU A 503     225.864 103.844 167.965  1.00104.66           C
ATOM   3340  O   GLU A 503     226.522 102.794 167.920  1.00104.66           O
ATOM   3341  CB  GLU A 503     226.825 105.970 167.062  1.00104.66           C
ATOM   3342  CG  GLU A 503     227.077 106.885 165.877  1.00104.66           C
ATOM   3343  CD  GLU A 503     227.473 108.286 166.298  1.00104.66           C
ATOM   3344  OE1 GLU A 503     227.226 108.650 167.467  1.00104.66           O
ATOM   3345  OE2 GLU A 503     228.042 109.020 165.464  1.00104.66           O
ATOM   3346  N   GLN A 504     225.120 104.174 169.023  1.00105.27           N
ATOM   3347  CA  GLN A 504     225.070 103.322 170.205  1.00105.27           C
ATOM   3348  C   GLN A 504     224.408 101.979 169.937  1.00105.27           C
ATOM   3349  O   GLN A 504     224.826 100.972 170.520  1.00105.27           O
ATOM   3350  CB  GLN A 504     224.344 104.046 171.340  1.00105.27           C
ATOM   3351  CG  GLN A 504     225.283 104.701 172.340  1.00105.27           C
ATOM   3352  CD  GLN A 504     226.344 105.551 171.669  1.00105.27           C
ATOM   3353  NE2 GLN A 504     225.921 106.647 171.050  1.00105.27           N
ATOM   3354  OE1 GLN A 504     227.530 105.226 171.704  1.00105.27           O
ATOM   3355  N   GLN A 505     223.390 101.934 169.078  1.00100.14           N
ATOM   3356  CA  GLN A 505     222.802 100.657 168.693  1.00100.14           C
ATOM   3357  C   GLN A 505     223.704  99.884 167.738  1.00100.14           C
ATOM   3358  O   GLN A 505     223.741  98.650 167.781  1.00100.14           O
ATOM   3359  CB  GLN A 505     221.427 100.881 168.058  1.00100.14           C
ATOM   3360  CG  GLN A 505     220.763  99.627 167.505  1.00100.14           C
ATOM   3361  CD  GLN A 505     220.542  98.554 168.561  1.00100.14           C
ATOM   3362  NE2 GLN A 505     221.550  97.717 168.780  1.00100.14           N
ATOM   3363  OE1 GLN A 505     219.468  98.468 169.155  1.00100.14           O
ATOM   3364  N   ASN A 506     224.438 100.596 166.879  1.00104.50           N
ATOM   3365  CA  ASN A 506     225.355  99.947 165.951  1.00104.50           C
ATOM   3366  C   ASN A 506     226.478  99.247 166.705  1.00104.50           C
ATOM   3367  O   ASN A 506     226.852  98.118 166.368  1.00104.50           O
ATOM   3368  CB  ASN A 506     225.902 100.995 164.973  1.00104.50           C
ATOM   3369  CG  ASN A 506     227.150 100.540 164.221  1.00104.50           C
ATOM   3370  ND2 ASN A 506     227.940 101.507 163.770  1.00104.50           N
ATOM   3371  OD1 ASN A 506     227.401  99.348 164.047  1.00104.50           O
ATOM   3372  N   GLU A 507     227.014  99.892 167.747  1.00107.60           N
ATOM   3373  CA  GLU A 507     228.101  99.267 168.494  1.00107.60           C
ATOM   3374  C   GLU A 507     227.627  98.037 169.264  1.00107.60           C
ATOM   3375  O   GLU A 507     228.450  97.205 169.662  1.00107.60           O
ATOM   3376  CB  GLU A 507     228.753 100.279 169.434  1.00107.60           C
ATOM   3377  CG  GLU A 507     230.210  99.962 169.741  1.00107.60           C
ATOM   3378  CD  GLU A 507     230.915 101.080 170.481  1.00107.60           C
ATOM   3379  OE1 GLU A 507     230.298 102.146 170.678  1.00107.60           O
ATOM   3380  OE2 GLU A 507     232.090 100.892 170.862  1.00107.60           O
ATOM   3381  N   GLY A 508     226.320  97.901 169.483  1.00108.49           N
ATOM   3382  CA  GLY A 508     225.779  96.660 170.008  1.00108.49           C
ATOM   3383  C   GLY A 508     224.857  96.788 171.204  1.00108.49           C
ATOM   3384  O   GLY A 508     223.850  96.079 171.290  1.00108.49           O
ATOM   3385  N   HIS A 509     225.182  97.687 172.133  1.00106.80           N
ATOM   3386  CA  HIS A 509     224.395  97.857 173.355  1.00106.80           C
ATOM   3387  C   HIS A 509     223.239  98.824 173.084  1.00106.80           C
ATOM   3388  O   HIS A 509     223.225  99.982 173.506  1.00106.80           O
ATOM   3389  CB  HIS A 509     225.271  98.331 174.510  1.00106.80           C
ATOM   3390  CG  HIS A 509     226.077  99.562 174.216  1.00106.80           C
ATOM   3391  CD2 HIS A 509     226.362 100.638 174.986  1.00106.80           C
ATOM   3392  ND1 HIS A 509     226.701  99.783 173.007  1.00106.80           N
ATOM   3393  CE1 HIS A 509     227.333 100.943 173.043  1.00106.80           C
ATOM   3394  NE2 HIS A 509     227.143 101.482 174.233  1.00106.80           N
ATOM   3395  N   GLY A 510     222.242  98.313 172.363  1.00101.79           N
ATOM   3396  CA  GLY A 510     221.095  99.102 171.961  1.00101.79           C
ATOM   3397  C   GLY A 510     219.770  98.713 172.567  1.00101.79           C
ATOM   3398  O   GLY A 510     218.738  98.835 171.885  1.00101.79           O
ATOM   3399  N   GLU A 511     219.736  98.243 173.813  1.00 99.75           N
ATOM   3400  CA  GLU A 511     218.494  97.876 174.478  1.00 99.75           C
ATOM   3401  C   GLU A 511     218.377  98.479 175.871  1.00 99.75           C
ATOM   3402  O   GLU A 511     217.569  98.005 176.675  1.00 99.75           O
ATOM   3403  CB  GLU A 511     218.363  96.353 174.555  1.00 99.75           C
ATOM   3404  CG  GLU A 511     218.309  95.664 173.203  1.00 99.75           C
ATOM   3405  CD  GLU A 511     219.685  95.340 172.661  1.00 99.75           C
ATOM   3406  OE1 GLU A 511     220.433  94.603 173.338  1.00 99.75           O
ATOM   3407  OE2 GLU A 511     220.023  95.824 171.559  1.00 99.75           O
ATOM   3408  N   ALA A 512     219.163  99.510 176.175  1.00104.23           N
ATOM   3409  CA  ALA A 512     219.089 100.146 177.483  1.00104.23           C
ATOM   3410  C   ALA A 512     217.768 100.889 177.641  1.00104.23           C
ATOM   3411  O   ALA A 512     217.164 101.333 176.661  1.00104.23           O
ATOM   3412  CB  ALA A 512     220.262 101.107 177.673  1.00104.23           C
ATOM   3413  N   LEU A 513     217.322 101.025 178.887  1.00 97.67           N
ATOM   3414  CA  LEU A 513     216.037 101.649 179.163  1.00 97.67           C
ATOM   3415  C   LEU A 513     216.211 103.113 179.548  1.00 97.67           C
ATOM   3416  O   LEU A 513     217.129 103.485 180.284  1.00 97.67           O
ATOM   3417  CB  LEU A 513     215.303 100.895 180.272  1.00 97.67           C
ATOM   3418  CG  LEU A 513     214.227  99.925 179.780  1.00 97.67           C
ATOM   3419  CD1 LEU A 513     214.860  98.688 179.163  1.00 97.67           C
ATOM   3420  CD2 LEU A 513     213.287  99.539 180.911  1.00 97.67           C
ATOM   3421  N   LEU A 514     215.308 103.944 179.035  1.00 91.53           N
ATOM   3422  CA  LEU A 514     215.357 105.388 179.221  1.00 91.53           C
ATOM   3423  C   LEU A 514     214.442 105.771 180.388  1.00 91.53           C
ATOM   3424  O   LEU A 514     213.515 105.033 180.728  1.00 91.53           O
ATOM   3425  CB  LEU A 514     214.982 106.074 177.901  1.00 91.53           C
ATOM   3426  CG  LEU A 514     215.184 107.577 177.686  1.00 91.53           C
ATOM   3427  CD1 LEU A 514     215.381 107.870 176.207  1.00 91.53           C
ATOM   3428  CD2 LEU A 514     214.012 108.381 178.217  1.00 91.53           C
ATOM   3429  N   PHE A 515     214.700 106.919 181.011  1.00 90.65           N
ATOM   3430  CA  PHE A 515     213.861 107.465 182.083  1.00 90.65           C
ATOM   3431  C   PHE A 515     213.658 106.474 183.226  1.00 90.65           C
ATOM   3432  O   PHE A 515     212.533 106.246 183.673  1.00 90.65           O
ATOM   3433  CB  PHE A 515     212.507 107.910 181.520  1.00 90.65           C
ATOM   3434  CG  PHE A 515     212.012 109.214 182.084  1.00 90.65           C
ATOM   3435  CD1 PHE A 515     211.784 109.362 183.441  1.00 90.65           C
ATOM   3436  CD2 PHE A 515     211.782 110.297 181.251  1.00 90.65           C
ATOM   3437  CE1 PHE A 515     211.330 110.562 183.957  1.00 90.65           C
ATOM   3438  CE2 PHE A 515     211.329 111.500 181.760  1.00 90.65           C
ATOM   3439  CZ  PHE A 515     211.104 111.633 183.115  1.00 90.65           C
ATOM   3440  N   LYS A 522     208.127 107.460 181.279  1.00102.80           N
ATOM   3441  CA  LYS A 522     207.855 106.049 181.043  1.00102.80           C
ATOM   3442  C   LYS A 522     208.997 105.443 180.230  1.00102.80           C
ATOM   3443  O   LYS A 522     209.419 106.009 179.221  1.00102.80           O
ATOM   3444  CB  LYS A 522     206.507 105.877 180.332  1.00102.80           C
ATOM   3445  CG  LYS A 522     206.045 104.438 180.130  1.00102.80           C
ATOM   3446  CD  LYS A 522     206.445 103.887 178.771  1.00102.80           C
ATOM   3447  CE  LYS A 522     206.240 102.382 178.708  1.00102.80           C
ATOM   3448  NZ  LYS A 522     206.750 101.809 177.432  1.00102.80           N
ATOM   3449  N   GLN A 523     209.497 104.294 180.684  1.00103.20           N
ATOM   3450  CA  GLN A 523     210.693 103.706 180.095  1.00103.20           C
ATOM   3451  C   GLN A 523     210.427 103.227 178.673  1.00103.20           C
ATOM   3452  O   GLN A 523     209.391 102.628 178.375  1.00103.20           O
ATOM   3453  CB  GLN A 523     211.199 102.539 180.950  1.00103.20           C
ATOM   3454  CG  GLN A 523     211.602 102.902 182.377  1.00103.20           C
ATOM   3455  CD  GLN A 523     210.415 103.164 183.284  1.00103.20           C
ATOM   3456  NE2 GLN A 523     210.386 104.344 183.895  1.00103.20           N
ATOM   3457  OE1 GLN A 523     209.535 102.317 183.436  1.00103.20           O
ATOM   3458  N   GLN A 524     211.391 103.492 177.793  1.00104.25           N
ATOM   3459  CA  GLN A 524     211.345 103.036 176.412  1.00104.25           C
ATOM   3460  C   GLN A 524     212.759 102.694 175.964  1.00104.25           C
ATOM   3461  O   GLN A 524     213.741 103.225 176.488  1.00104.25           O
ATOM   3462  CB  GLN A 524     210.714 104.091 175.493  1.00104.25           C
ATOM   3463  CG  GLN A 524     209.193 104.061 175.481  1.00104.25           C
ATOM   3464  CD  GLN A 524     208.581 105.428 175.244  1.00104.25           C
ATOM   3465  NE2 GLN A 524     208.381 105.776 173.978  1.00104.25           N
ATOM   3466  OE1 GLN A 524     208.291 106.162 176.189  1.00104.25           O
ATOM   3467  N   LYS A 525     212.854 101.802 174.985  1.00 94.19           N
ATOM   3468  CA  LYS A 525     214.133 101.221 174.609  1.00 94.19           C
ATOM   3469  C   LYS A 525     214.769 101.974 173.440  1.00 94.19           C
ATOM   3470  O   LYS A 525     214.102 102.656 172.660  1.00 94.19           O
ATOM   3471  CB  LYS A 525     213.958  99.742 174.265  1.00 94.19           C
ATOM   3472  CG  LYS A 525     214.233  98.807 175.434  1.00 94.19           C
ATOM   3473  CD  LYS A 525     213.584  97.449 175.227  1.00 94.19           C
ATOM   3474  CE  LYS A 525     212.098  97.591 174.942  1.00 94.19           C
ATOM   3475  NZ  LYS A 525     211.313  96.457 175.500  1.00 94.19           N
ATOM   3476  N   ILE A 526     216.094 101.836 173.334  1.00 90.66           N
ATOM   3477  CA  ILE A 526     216.847 102.516 172.282  1.00 90.66           C
ATOM   3478  C   ILE A 526     216.484 101.956 170.911  1.00 90.66           C
ATOM   3479  O   ILE A 526     216.326 102.706 169.940  1.00 90.66           O
ATOM   3480  CB  ILE A 526     218.359 102.410 172.559  1.00 90.66           C
ATOM   3481  CG1 ILE A 526     218.785 103.445 173.601  1.00 90.66           C
ATOM   3482  CG2 ILE A 526     219.161 102.586 171.277  1.00 90.66           C
ATOM   3483  CD1 ILE A 526     220.287 103.566 173.767  1.00 90.66           C
ATOM   3484  N   LYS A 527     216.364 100.633 170.801  1.00 91.91           N
ATOM   3485  CA  LYS A 527     215.987 100.042 169.521  1.00 91.91           C
ATOM   3486  C   LYS A 527     214.551 100.396 169.152  1.00 91.91           C
ATOM   3487  O   LYS A 527     214.230 100.565 167.970  1.00 91.91           O
ATOM   3488  CB  LYS A 527     216.192  98.524 169.562  1.00 91.91           C
ATOM   3489  CG  LYS A 527     215.694  97.711 168.343  1.00 91.91           C
ATOM   3490  CD  LYS A 527     216.001  98.275 166.938  1.00 91.91           C
ATOM   3491  CE  LYS A 527     217.413  98.820 166.761  1.00 91.91           C
ATOM   3492  NZ  LYS A 527     217.773  98.976 165.323  1.00 91.91           N
ATOM   3493  N   ASN A 528     213.674 100.524 170.149  1.00 92.44           N
ATOM   3494  CA  ASN A 528     212.282 100.849 169.856  1.00 92.44           C
ATOM   3495  C   ASN A 528     212.136 102.225 169.218  1.00 92.44           C
ATOM   3496  O   ASN A 528     211.404 102.372 168.234  1.00 92.44           O
ATOM   3497  CB  ASN A 528     211.441 100.756 171.129  1.00 92.44           C
ATOM   3498  CG  ASN A 528     211.306  99.333 171.630  1.00 92.44           C
ATOM   3499  ND2 ASN A 528     210.193  99.043 172.294  1.00 92.44           N
ATOM   3500  OD1 ASN A 528     212.188  98.502 171.414  1.00 92.44           O
ATOM   3501  N   ILE A 529     212.821 103.239 169.753  1.00 92.54           N
ATOM   3502  CA  ILE A 529     212.727 104.570 169.158  1.00 92.54           C
ATOM   3503  C   ILE A 529     213.338 104.592 167.763  1.00 92.54           C
ATOM   3504  O   ILE A 529     212.760 105.173 166.835  1.00 92.54           O
ATOM   3505  CB  ILE A 529     213.367 105.626 170.077  1.00 92.54           C
ATOM   3506  CG1 ILE A 529     213.314 106.998 169.418  1.00 92.54           C
ATOM   3507  CG2 ILE A 529     214.793 105.269 170.445  1.00 92.54           C
ATOM   3508  CD1 ILE A 529     213.798 108.076 170.312  1.00 92.54           C
ATOM   3509  N   LEU A 530     214.501 103.967 167.578  1.00 92.04           N
ATOM   3510  CA  LEU A 530     215.084 103.855 166.248  1.00 92.04           C
ATOM   3511  C   LEU A 530     214.225 103.028 165.304  1.00 92.04           C
ATOM   3512  O   LEU A 530     214.416 103.105 164.086  1.00 92.04           O
ATOM   3513  CB  LEU A 530     216.490 103.258 166.338  1.00 92.04           C
ATOM   3514  CG  LEU A 530     217.568 104.200 166.878  1.00 92.04           C
ATOM   3515  CD1 LEU A 530     218.926 103.521 166.884  1.00 92.04           C
ATOM   3516  CD2 LEU A 530     217.614 105.481 166.064  1.00 92.04           C
ATOM   3517  N   SER A 531     213.288 102.242 165.837  1.00 96.71           N
ATOM   3518  CA  SER A 531     212.294 101.533 165.044  1.00 96.71           C
ATOM   3519  C   SER A 531     210.959 102.273 165.058  1.00 96.71           C
ATOM   3520  O   SER A 531     209.914 101.691 164.759  1.00 96.71           O
ATOM   3521  CB  SER A 531     212.125 100.097 165.538  1.00 96.71           C
ATOM   3522  OG  SER A 531     211.458 100.061 166.787  1.00 96.71           O
ATOM   3523  N   ASN A 532     210.983 103.552 165.420  1.00 98.21           N
ATOM   3524  CA  ASN A 532     209.821 104.429 165.328  1.00 98.21           C
ATOM   3525  C   ASN A 532     210.053 105.410 164.187  1.00 98.21           C
ATOM   3526  O   ASN A 532     211.017 106.183 164.214  1.00 98.21           O
ATOM   3527  CB  ASN A 532     209.583 105.180 166.639  1.00 98.21           C
ATOM   3528  CG  ASN A 532     208.683 104.423 167.593  1.00 98.21           C
ATOM   3529  ND2 ASN A 532     207.445 104.185 167.175  1.00 98.21           N
ATOM   3530  OD1 ASN A 532     209.093 104.058 168.694  1.00 98.21           O
ATOM   3531  N   LYS A 533     209.173 105.377 163.187  1.00106.35           N
ATOM   3532  CA  LYS A 533     209.292 106.262 162.037  1.00106.35           C
ATOM   3533  C   LYS A 533     208.424 107.508 162.153  1.00106.35           C
ATOM   3534  O   LYS A 533     208.781 108.543 161.581  1.00106.35           O
ATOM   3535  CB  LYS A 533     208.948 105.506 160.747  1.00106.35           C
ATOM   3536  CG  LYS A 533     207.502 105.635 160.295  1.00106.35           C
ATOM   3537  CD  LYS A 533     207.280 104.950 158.959  1.00106.35           C
ATOM   3538  CE  LYS A 533     206.081 105.538 158.235  1.00106.35           C
ATOM   3539  NZ  LYS A 533     206.441 106.772 157.483  1.00106.35           N
ATOM   3540  N   THR A 534     207.304 107.438 162.879  1.00106.87           N
ATOM   3541  CA  THR A 534     206.494 108.628 163.113  1.00106.87           C
ATOM   3542  C   THR A 534     207.291 109.694 163.848  1.00106.87           C
ATOM   3543  O   THR A 534     207.209 110.881 163.512  1.00106.87           O
ATOM   3544  CB  THR A 534     205.236 108.265 163.906  1.00106.87           C
ATOM   3545  CG2 THR A 534     204.388 109.504 164.166  1.00106.87           C
ATOM   3546  OG1 THR A 534     204.465 107.305 163.175  1.00106.87           O
ATOM   3547  N   LEU A 535     208.073 109.284 164.847  1.00 99.77           N
ATOM   3548  CA  LEU A 535     208.934 110.226 165.550  1.00 99.77           C
ATOM   3549  C   LEU A 535     209.965 110.835 164.609  1.00 99.77           C
ATOM   3550  O   LEU A 535     210.276 112.027 164.708  1.00 99.77           O
ATOM   3551  CB  LEU A 535     209.610 109.530 166.729  1.00 99.77           C
ATOM   3552  CG  LEU A 535     209.820 110.381 167.980  1.00 99.77           C
ATOM   3553  CD1 LEU A 535     208.490 110.676 168.650  1.00 99.77           C
ATOM   3554  CD2 LEU A 535     210.768 109.692 168.946  1.00 99.77           C
ATOM   3555  N   ARG A 536     210.490 110.039 163.672  1.00 98.14           N
ATOM   3556  CA  ARG A 536     211.456 110.555 162.709  1.00 98.14           C
ATOM   3557  C   ARG A 536     210.850 111.590 161.766  1.00 98.14           C
ATOM   3558  O   ARG A 536     211.601 112.347 161.142  1.00 98.14           O
ATOM   3559  CB  ARG A 536     212.062 109.409 161.894  1.00 98.14           C
ATOM   3560  CG  ARG A 536     213.574 109.496 161.722  1.00 98.14           C
ATOM   3561  CD  ARG A 536     214.123 108.262 161.025  1.00 98.14           C
ATOM   3562  NE  ARG A 536     215.576 108.290 160.905  1.00 98.14           N
ATOM   3563  CZ  ARG A 536     216.403 107.579 161.659  1.00 98.14           C
ATOM   3564  NH1 ARG A 536     215.954 106.771 162.604  1.00 98.14           N
ATOM   3565  NH2 ARG A 536     217.714 107.679 161.458  1.00 98.14           N
ATOM   3566  N   GLU A 537     209.520 111.644 161.646  1.00101.96           N
ATOM   3567  CA  GLU A 537     208.876 112.604 160.752  1.00101.96           C
ATOM   3568  C   GLU A 537     208.475 113.895 161.457  1.00101.96           C
ATOM   3569  O   GLU A 537     208.822 114.985 160.982  1.00101.96           O
ATOM   3570  CB  GLU A 537     207.650 111.972 160.088  1.00101.96           C
ATOM   3571  CG  GLU A 537     207.946 110.718 159.273  1.00101.96           C
ATOM   3572  CD  GLU A 537     208.985 110.929 158.178  1.00101.96           C
ATOM   3573  OE1 GLU A 537     209.197 112.084 157.748  1.00101.96           O
ATOM   3574  OE2 GLU A 537     209.593 109.928 157.745  1.00101.96           O
ATOM   3575  N   HIS A 538     207.759 113.800 162.584  1.00 94.87           N
ATOM   3576  CA  HIS A 538     207.558 114.974 163.428  1.00 94.87           C
ATOM   3577  C   HIS A 538     208.886 115.620 163.748  1.00 94.87           C
ATOM   3578  O   HIS A 538     208.980 116.840 163.904  1.00 94.87           O
ATOM   3579  CB  HIS A 538     206.884 114.583 164.739  1.00 94.87           C
ATOM   3580  CG  HIS A 538     205.411 114.414 164.629  1.00 94.87           C
ATOM   3581  CD2 HIS A 538     204.592 114.479 163.556  1.00 94.87           C
ATOM   3582  ND1 HIS A 538     204.603 114.170 165.718  1.00 94.87           N
ATOM   3583  CE1 HIS A 538     203.350 114.073 165.314  1.00 94.87           C
ATOM   3584  NE2 HIS A 538     203.317 114.259 164.007  1.00 94.87           N
ATOM   3585  N   ASN A 539     209.926 114.801 163.848  1.00 89.17           N
ATOM   3586  CA  ASN A 539     211.202 115.213 164.391  1.00 89.17           C
ATOM   3587  C   ASN A 539     212.013 115.885 163.287  1.00 89.17           C
ATOM   3588  O   ASN A 539     212.654 116.916 163.516  1.00 89.17           O
ATOM   3589  CB  ASN A 539     211.843 113.944 164.967  1.00 89.17           C
ATOM   3590  CG  ASN A 539     212.401 114.130 166.376  1.00 89.17           C
ATOM   3591  ND2 ASN A 539     211.601 113.671 167.344  1.00 89.17           N
ATOM   3592  OD1 ASN A 539     213.447 114.722 166.618  1.00 89.17           O
ATOM   3593  N   SER A 540     211.883 115.381 162.053  1.00 88.79           N
ATOM   3594  CA  SER A 540     212.504 116.025 160.897  1.00 88.79           C
ATOM   3595  C   SER A 540     211.796 117.324 160.527  1.00 88.79           C
ATOM   3596  O   SER A 540     212.435 118.275 160.065  1.00 88.79           O
ATOM   3597  CB  SER A 540     212.512 115.072 159.702  1.00 88.79           C
ATOM   3598  OG  SER A 540     211.314 114.318 159.648  1.00 88.79           O
ATOM   3599  N   PHE A 541     210.471 117.383 160.701  1.00 88.39           N
ATOM   3600  CA  PHE A 541     209.764 118.648 160.499  1.00 88.39           C
ATOM   3601  C   PHE A 541     210.261 119.716 161.467  1.00 88.39           C
ATOM   3602  O   PHE A 541     210.462 120.880 161.086  1.00 88.39           O
ATOM   3603  CB  PHE A 541     208.260 118.447 160.677  1.00 88.39           C
ATOM   3604  CG  PHE A 541     207.538 119.691 161.105  1.00 88.39           C
ATOM   3605  CD1 PHE A 541     206.939 119.756 162.351  1.00 88.39           C
ATOM   3606  CD2 PHE A 541     207.444 120.787 160.262  1.00 88.39           C
ATOM   3607  CE1 PHE A 541     206.280 120.895 162.758  1.00 88.39           C
ATOM   3608  CE2 PHE A 541     206.777 121.926 160.661  1.00 88.39           C
ATOM   3609  CZ  PHE A 541     206.199 121.981 161.912  1.00 88.39           C
ATOM   3610  N   VAL A 542     210.439 119.339 162.731  1.00 84.20           N
ATOM   3611  CA  VAL A 542     210.970 120.272 163.716  1.00 84.20           C
ATOM   3612  C   VAL A 542     212.386 120.678 163.340  1.00 84.20           C
ATOM   3613  O   VAL A 542     212.793 121.825 163.545  1.00 84.20           O
ATOM   3614  CB  VAL A 542     210.898 119.655 165.126  1.00 84.20           C
ATOM   3615  CG1 VAL A 542     211.850 120.361 166.080  1.00 84.20           C
ATOM   3616  CG2 VAL A 542     209.473 119.711 165.650  1.00 84.20           C
ATOM   3617  N   GLU A 543     213.154 119.752 162.761  1.00 88.46           N
ATOM   3618  CA  GLU A 543     214.472 120.134 162.262  1.00 88.46           C
ATOM   3619  C   GLU A 543     214.370 121.124 161.105  1.00 88.46           C
ATOM   3620  O   GLU A 543     215.231 121.993 160.953  1.00 88.46           O
ATOM   3621  CB  GLU A 543     215.271 118.907 161.838  1.00 88.46           C
ATOM   3622  CG  GLU A 543     216.743 119.217 161.643  1.00 88.46           C
ATOM   3623  CD  GLU A 543     217.559 117.997 161.309  1.00 88.46           C
ATOM   3624  OE1 GLU A 543     216.962 116.971 160.925  1.00 88.46           O
ATOM   3625  OE2 GLU A 543     218.796 118.062 161.442  1.00 88.46           O
ATOM   3626  N   ARG A 544     213.338 121.002 160.269  1.00 89.49           N
ATOM   3627  CA  ARG A 544     213.134 121.982 159.203  1.00 89.49           C
ATOM   3628  C   ARG A 544     212.838 123.364 159.780  1.00 89.49           C
ATOM   3629  O   ARG A 544     213.358 124.382 159.301  1.00 89.49           O
ATOM   3630  CB  ARG A 544     212.001 121.536 158.277  1.00 89.49           C
ATOM   3631  CG  ARG A 544     212.300 120.286 157.470  1.00 89.49           C
ATOM   3632  CD  ARG A 544     212.718 120.637 156.048  1.00 89.49           C
ATOM   3633  NE  ARG A 544     211.587 120.660 155.127  1.00 89.49           N
ATOM   3634  CZ  ARG A 544     210.913 119.588 154.730  1.00 89.49           C
ATOM   3635  NH1 ARG A 544     211.233 118.374 155.149  1.00 89.49           N
ATOM   3636  NH2 ARG A 544     209.895 119.738 153.887  1.00 89.49           N
ATOM   3637  N   CYS A 545     211.993 123.416 160.810  1.00 79.47           N
ATOM   3638  CA  CYS A 545     211.725 124.687 161.482  1.00 79.47           C
ATOM   3639  C   CYS A 545     212.994 125.248 162.115  1.00 79.47           C
ATOM   3640  O   CYS A 545     213.248 126.459 162.072  1.00 79.47           O
ATOM   3641  CB  CYS A 545     210.631 124.511 162.536  1.00 79.47           C
ATOM   3642  SG  CYS A 545     209.001 124.142 161.868  1.00 79.47           S
ATOM   3643  N   ILE A 546     213.799 124.372 162.718  1.00 83.14           N
ATOM   3644  CA  ILE A 546     215.070 124.784 163.302  1.00 83.14           C
ATOM   3645  C   ILE A 546     216.002 125.322 162.226  1.00 83.14           C
ATOM   3646  O   ILE A 546     216.721 126.296 162.446  1.00 83.14           O
ATOM   3647  CB  ILE A 546     215.702 123.610 164.074  1.00 83.14           C
ATOM   3648  CG1 ILE A 546     214.944 123.349 165.379  1.00 83.14           C
ATOM   3649  CG2 ILE A 546     217.173 123.873 164.359  1.00 83.14           C
ATOM   3650  CD1 ILE A 546     214.439 124.602 166.063  1.00 83.14           C
ATOM   3651  N   ASP A 547     216.004 124.697 161.048  1.00 89.44           N
ATOM   3652  CA  ASP A 547     216.815 125.183 159.936  1.00 89.44           C
ATOM   3653  C   ASP A 547     216.364 126.567 159.492  1.00 89.44           C
ATOM   3654  O   ASP A 547     217.193 127.446 159.221  1.00 89.44           O
ATOM   3655  CB  ASP A 547     216.742 124.193 158.773  1.00 89.44           C
ATOM   3656  CG  ASP A 547     217.546 122.931 159.029  1.00 89.44           C
ATOM   3657  OD1 ASP A 547     217.773 122.596 160.210  1.00 89.44           O
ATOM   3658  OD2 ASP A 547     217.930 122.259 158.050  1.00 89.44           O
ATOM   3659  N   TRP A 548     215.050 126.777 159.405  1.00 85.56           N
ATOM   3660  CA  TRP A 548     214.540 128.090 159.024  1.00 85.56           C
ATOM   3661  C   TRP A 548     214.953 129.151 160.036  1.00 85.56           C
ATOM   3662  O   TRP A 548     215.442 130.227 159.668  1.00 85.56           O
ATOM   3663  CB  TRP A 548     213.019 128.047 158.893  1.00 85.56           C
ATOM   3664  CG  TRP A 548     212.433 129.389 158.617  1.00 85.56           C
ATOM   3665  CD1 TRP A 548     211.618 130.111 159.435  1.00 85.56           C
ATOM   3666  CD2 TRP A 548     212.611 130.174 157.432  1.00 85.56           C
ATOM   3667  CE2 TRP A 548     211.877 131.362 157.605  1.00 85.56           C
ATOM   3668  CE3 TRP A 548     213.320 129.987 156.241  1.00 85.56           C
ATOM   3669  NE1 TRP A 548     211.282 131.300 158.838  1.00 85.56           N
ATOM   3670  CZ2 TRP A 548     211.830 132.359 156.634  1.00 85.56           C
ATOM   3671  CZ3 TRP A 548     213.273 130.977 155.280  1.00 85.56           C
ATOM   3672  CH2 TRP A 548     212.534 132.148 155.481  1.00 85.56           C
ATOM   3673  N   ASN A 549     214.777 128.856 161.326  1.00 77.59           N
ATOM   3674  CA  ASN A 549     215.169 129.811 162.358  1.00 77.59           C
ATOM   3675  C   ASN A 549     216.683 129.985 162.397  1.00 77.59           C
ATOM   3676  O   ASN A 549     217.185 131.050 162.766  1.00 77.59           O
ATOM   3677  CB  ASN A 549     214.638 129.360 163.716  1.00 77.59           C
ATOM   3678  CG  ASN A 549     213.264 129.922 164.016  1.00 77.59           C
ATOM   3679  ND2 ASN A 549     212.347 129.054 164.423  1.00 77.59           N
ATOM   3680  OD1 ASN A 549     213.025 131.121 163.875  1.00 77.59           O
ATOM   3681  N   ARG A 550     217.423 128.953 161.997  1.00 87.40           N
ATOM   3682  CA  ARG A 550     218.877 129.031 161.944  1.00 87.40           C
ATOM   3683  C   ARG A 550     219.329 129.996 160.858  1.00 87.40           C
ATOM   3684  O   ARG A 550     220.230 130.812 161.071  1.00 87.40           O
ATOM   3685  CB  ARG A 550     219.449 127.634 161.705  1.00 87.40           C
ATOM   3686  CG  ARG A 550     220.948 127.577 161.506  1.00 87.40           C
ATOM   3687  CD  ARG A 550     221.380 126.208 160.992  1.00 87.40           C
ATOM   3688  NE  ARG A 550     221.450 125.199 162.043  1.00 87.40           N
ATOM   3689  CZ  ARG A 550     220.457 124.382 162.375  1.00 87.40           C
ATOM   3690  NH1 ARG A 550     219.297 124.413 161.745  1.00 87.40           N
ATOM   3691  NH2 ARG A 550     220.639 123.507 163.358  1.00 87.40           N
ATOM   3692  N   GLU A 551     218.704 129.921 159.682  1.00 93.99           N
ATOM   3693  CA  GLU A 551     219.003 130.899 158.639  1.00 93.99           C
ATOM   3694  C   GLU A 551     218.548 132.293 159.050  1.00 93.99           C
ATOM   3695  O   GLU A 551     219.209 133.291 158.733  1.00 93.99           O
ATOM   3696  CB  GLU A 551     218.360 130.484 157.317  1.00 93.99           C
ATOM   3697  CG  GLU A 551     218.565 129.024 156.982  1.00 93.99           C
ATOM   3698  CD  GLU A 551     220.009 128.593 157.145  1.00 93.99           C
ATOM   3699  OE1 GLU A 551     220.896 129.243 156.554  1.00 93.99           O
ATOM   3700  OE2 GLU A 551     220.257 127.618 157.882  1.00 93.99           O
ATOM   3701  N   LEU A 552     217.420 132.383 159.759  1.00 85.36           N
ATOM   3702  CA  LEU A 552     216.982 133.669 160.290  1.00 85.36           C
ATOM   3703  C   LEU A 552     218.042 134.275 161.203  1.00 85.36           C
ATOM   3704  O   LEU A 552     218.374 135.459 161.084  1.00 85.36           O
ATOM   3705  CB  LEU A 552     215.660 133.500 161.038  1.00 85.36           C
ATOM   3706  CG  LEU A 552     214.415 134.048 160.343  1.00 85.36           C
ATOM   3707  CD1 LEU A 552     213.178 133.839 161.200  1.00 85.36           C
ATOM   3708  CD2 LEU A 552     214.601 135.521 160.023  1.00 85.36           C
ATOM   3709  N   LEU A 553     218.595 133.468 162.111  1.00 92.09           N
ATOM   3710  CA  LEU A 553     219.651 133.945 162.999  1.00 92.09           C
ATOM   3711  C   LEU A 553     220.947 134.205 162.245  1.00 92.09           C
ATOM   3712  O   LEU A 553     221.758 135.032 162.673  1.00 92.09           O
ATOM   3713  CB  LEU A 553     219.878 132.936 164.125  1.00 92.09           C
ATOM   3714  CG  LEU A 553     218.683 132.668 165.041  1.00 92.09           C
ATOM   3715  CD1 LEU A 553     219.137 132.196 166.395  1.00 92.09           C
ATOM   3716  CD2 LEU A 553     217.865 133.927 165.204  1.00 92.09           C
ATOM   3717  N   LYS A 554     221.172 133.510 161.133  1.00 96.66           N
ATOM   3718  CA  LYS A 554     222.359 133.787 160.337  1.00 96.66           C
ATOM   3719  C   LYS A 554     222.199 135.065 159.527  1.00 96.66           C
ATOM   3720  O   LYS A 554     223.193 135.626 159.053  1.00 96.66           O
ATOM   3721  CB  LYS A 554     222.666 132.605 159.419  1.00 96.66           C
ATOM   3722  CG  LYS A 554     223.247 131.402 160.142  1.00 96.66           C
ATOM   3723  CD  LYS A 554     223.029 130.128 159.348  1.00 96.66           C
ATOM   3724  CE  LYS A 554     223.616 130.248 157.953  1.00 96.66           C
ATOM   3725  NZ  LYS A 554     225.055 130.626 157.997  1.00 96.66           N
ATOM   3726  N   ARG A 555     220.963 135.540 159.357  1.00 97.75           N
ATOM   3727  CA  ARG A 555     220.734 136.772 158.613  1.00 97.75           C
ATOM   3728  C   ARG A 555     220.213 137.910 159.483  1.00 97.75           C
ATOM   3729  O   ARG A 555     220.425 139.079 159.144  1.00 97.75           O
ATOM   3730  CB  ARG A 555     219.763 136.519 157.455  1.00 97.75           C
ATOM   3731  CG  ARG A 555     218.294 136.656 157.814  1.00 97.75           C
ATOM   3732  CD  ARG A 555     217.484 137.102 156.610  1.00 97.75           C
ATOM   3733  NE  ARG A 555     216.055 136.896 156.807  1.00 97.75           N
ATOM   3734  CZ  ARG A 555     215.185 137.868 157.043  1.00 97.75           C
ATOM   3735  NH1 ARG A 555     215.566 139.133 157.113  1.00 97.75           N
ATOM   3736  NH2 ARG A 555     213.902 137.563 157.214  1.00 97.75           N
ATOM   3737  N   GLU A 556     219.534 137.605 160.591  1.00 92.40           N
ATOM   3738  CA  GLU A 556     219.068 138.626 161.521  1.00 92.40           C
ATOM   3739  C   GLU A 556     219.925 138.721 162.775  1.00 92.40           C
ATOM   3740  O   GLU A 556     219.717 139.633 163.582  1.00 92.40           O
ATOM   3741  CB  GLU A 556     217.608 138.372 161.913  1.00 92.40           C
ATOM   3742  CG  GLU A 556     216.584 139.087 161.039  1.00 92.40           C
ATOM   3743  CD  GLU A 556     217.062 140.447 160.557  1.00 92.40           C
ATOM   3744  OE1 GLU A 556     217.377 141.307 161.407  1.00 92.40           O
ATOM   3745  OE2 GLU A 556     217.124 140.657 159.328  1.00 92.40           O
ATOM   3746  N   LEU A 557     220.870 137.801 162.965  1.00101.03           N
ATOM   3747  CA  LEU A 557     221.848 137.893 164.042  1.00101.03           C
ATOM   3748  C   LEU A 557     223.274 137.787 163.517  1.00101.03           C
ATOM   3749  O   LEU A 557     224.224 137.888 164.303  1.00101.03           O
ATOM   3750  CB  LEU A 557     221.603 136.815 165.104  1.00101.03           C
ATOM   3751  CG  LEU A 557     220.634 137.120 166.245  1.00101.03           C
ATOM   3752  CD1 LEU A 557     219.219 137.247 165.717  1.00101.03           C
ATOM   3753  CD2 LEU A 557     220.715 136.043 167.310  1.00101.03           C
ATOM   3754  N   GLY A 558     223.446 137.584 162.214  1.00102.08           N
ATOM   3755  CA  GLY A 558     224.776 137.480 161.633  1.00102.08           C
ATOM   3756  C   GLY A 558     225.564 136.292 162.138  1.00102.08           C
ATOM   3757  O   GLY A 558     226.782 136.394 162.335  1.00102.08           O
ATOM   3758  N   LEU A 559     224.898 135.164 162.347  1.00103.85           N
ATOM   3759  CA  LEU A 559     225.509 133.993 162.955  1.00103.85           C
ATOM   3760  C   LEU A 559     226.193 133.130 161.900  1.00103.85           C
ATOM   3761  O   LEU A 559     226.274 133.481 160.720  1.00103.85           O
ATOM   3762  CB  LEU A 559     224.458 133.181 163.715  1.00103.85           C
ATOM   3763  CG  LEU A 559     224.281 133.559 165.187  1.00103.85           C
ATOM   3764  CD1 LEU A 559     223.120 132.799 165.796  1.00103.85           C
ATOM   3765  CD2 LEU A 559     225.561 133.313 165.972  1.00103.85           C
ATOM   3766  N   ALA A 560     226.696 131.981 162.349  1.00109.00           N
ATOM   3767  CA  ALA A 560     227.364 131.024 161.481  1.00109.00           C
ATOM   3768  C   ALA A 560     226.893 129.623 161.837  1.00109.00           C
ATOM   3769  O   ALA A 560     226.304 129.391 162.897  1.00109.00           O
ATOM   3770  CB  ALA A 560     228.890 131.130 161.592  1.00109.00           C
ATOM   3771  N   GLU A 561     227.155 128.681 160.935  1.00105.51           N
ATOM   3772  CA  GLU A 561     226.746 127.295 161.130  1.00105.51           C
ATOM   3773  C   GLU A 561     227.587 126.565 162.168  1.00105.51           C
ATOM   3774  O   GLU A 561     227.079 125.640 162.812  1.00105.51           O
ATOM   3775  CB  GLU A 561     226.807 126.540 159.800  1.00105.51           C
ATOM   3776  CG  GLU A 561     225.758 126.969 158.785  1.00105.51           C
ATOM   3777  CD  GLU A 561     224.379 126.431 159.105  1.00105.51           C
ATOM   3778  OE1 GLU A 561     224.285 125.434 159.851  1.00105.51           O
ATOM   3779  OE2 GLU A 561     223.388 127.003 158.603  1.00105.51           O
ATOM   3780  N   SER A 562     228.847 126.954 162.349  1.00109.87           N
ATOM   3781  CA  SER A 562     229.756 126.283 163.268  1.00109.87           C
ATOM   3782  C   SER A 562     229.586 126.738 164.713  1.00109.87           C
ATOM   3783  O   SER A 562     230.172 126.128 165.613  1.00109.87           O
ATOM   3784  CB  SER A 562     231.205 126.502 162.826  1.00109.87           C
ATOM   3785  OG  SER A 562     231.533 127.880 162.825  1.00109.87           O
ATOM   3786  N   ASP A 563     228.799 127.788 164.956  1.00103.63           N
ATOM   3787  CA  ASP A 563     228.596 128.309 166.304  1.00103.63           C
ATOM   3788  C   ASP A 563     227.310 127.787 166.934  1.00103.63           C
ATOM   3789  O   ASP A 563     226.904 128.271 167.995  1.00103.63           O
ATOM   3790  CB  ASP A 563     228.598 129.840 166.298  1.00103.63           C
ATOM   3791  CG  ASP A 563     229.871 130.417 165.714  1.00103.63           C
ATOM   3792  OD1 ASP A 563     230.898 129.705 165.708  1.00103.63           O
ATOM   3793  OD2 ASP A 563     229.847 131.580 165.263  1.00103.63           O
ATOM   3794  N   ILE A 564     226.663 126.810 166.305  1.00 91.63           N
ATOM   3795  CA  ILE A 564     225.391 126.261 166.764  1.00 91.63           C
ATOM   3796  C   ILE A 564     225.669 124.826 167.204  1.00 91.63           C
ATOM   3797  O   ILE A 564     225.867 123.952 166.350  1.00 91.63           O
ATOM   3798  CB  ILE A 564     224.324 126.297 165.658  1.00 91.63           C
ATOM   3799  CG1 ILE A 564     223.986 127.725 165.207  1.00 91.63           C
ATOM   3800  CG2 ILE A 564     223.063 125.579 166.100  1.00 91.63           C
ATOM   3801  CD1 ILE A 564     224.097 128.786 166.262  1.00 91.63           C
ATOM   3802  N   ILE A 565     225.687 124.553 168.519  1.00 84.93           N
ATOM   3803  CA  ILE A 565     225.717 123.164 168.977  1.00 84.93           C
ATOM   3804  C   ILE A 565     224.327 122.581 168.835  1.00 84.93           C
ATOM   3805  O   ILE A 565     223.342 123.147 169.327  1.00 84.93           O
ATOM   3806  CB  ILE A 565     226.191 123.001 170.432  1.00 84.93           C
ATOM   3807  CG1 ILE A 565     227.661 123.319 170.616  1.00 84.93           C
ATOM   3808  CG2 ILE A 565     225.965 121.552 170.882  1.00 84.93           C
ATOM   3809  CD1 ILE A 565     227.877 124.478 171.463  1.00 84.93           C
ATOM   3810  N   ASP A 566     224.261 121.429 168.196  1.00 90.89           N
ATOM   3811  CA  ASP A 566     223.042 120.661 168.056  1.00 90.89           C
ATOM   3812  C   ASP A 566     222.799 119.852 169.326  1.00 90.89           C
ATOM   3813  O   ASP A 566     223.292 118.727 169.452  1.00 90.89           O
ATOM   3814  CB  ASP A 566     223.176 119.757 166.836  1.00 90.89           C
ATOM   3815  CG  ASP A 566     223.577 120.527 165.595  1.00 90.89           C
ATOM   3816  OD1 ASP A 566     223.018 120.247 164.514  1.00 90.89           O
ATOM   3817  OD2 ASP A 566     224.461 121.404 165.699  1.00 90.89           O
ATOM   3818  N   ILE A 567     222.062 120.431 170.265  1.00 85.87           N
ATOM   3819  CA  ILE A 567     221.716 119.781 171.528  1.00 85.87           C
ATOM   3820  C   ILE A 567     220.779 118.624 171.227  1.00 85.87           C
ATOM   3821  O   ILE A 567     219.737 118.834 170.594  1.00 85.87           O
ATOM   3822  CB  ILE A 567     221.058 120.760 172.520  1.00 85.87           C
ATOM   3823  CG1 ILE A 567     222.017 121.886 172.894  1.00 85.87           C
ATOM   3824  CG2 ILE A 567     220.592 120.024 173.766  1.00 85.87           C
ATOM   3825  CD1 ILE A 567     223.405 121.406 173.231  1.00 85.87           C
ATOM   3826  N   PRO A 568     221.107 117.401 171.638  1.00 85.54           N
ATOM   3827  CA  PRO A 568     220.159 116.294 171.488  1.00 85.54           C
ATOM   3828  C   PRO A 568     218.895 116.555 172.291  1.00 85.54           C
ATOM   3829  O   PRO A 568     218.925 116.658 173.519  1.00 85.54           O
ATOM   3830  CB  PRO A 568     220.926 115.085 172.034  1.00 85.54           C
ATOM   3831  CG  PRO A 568     222.358 115.464 171.972  1.00 85.54           C
ATOM   3832  CD  PRO A 568     222.439 116.953 172.077  1.00 85.54           C
ATOM   3833  N   GLN A 569     217.776 116.665 171.582  1.00 81.54           N
ATOM   3834  CA  GLN A 569     216.497 116.897 172.232  1.00 81.54           C
ATOM   3835  C   GLN A 569     215.390 116.525 171.262  1.00 81.54           C
ATOM   3836  O   GLN A 569     215.392 116.970 170.112  1.00 81.54           O
ATOM   3837  CB  GLN A 569     216.352 118.361 172.679  1.00 81.54           C
ATOM   3838  CG  GLN A 569     214.925 118.844 172.999  1.00 81.54           C
ATOM   3839  CD  GLN A 569     214.086 117.901 173.865  1.00 81.54           C
ATOM   3840  NE2 GLN A 569     212.793 118.182 173.936  1.00 81.54           N
ATOM   3841  OE1 GLN A 569     214.582 116.935 174.444  1.00 81.54           O
ATOM   3842  N   LEU A 570     214.453 115.713 171.735  1.00 81.59           N
ATOM   3843  CA  LEU A 570     213.362 115.200 170.923  1.00 81.59           C
ATOM   3844  C   LEU A 570     212.112 116.035 171.149  1.00 81.59           C
ATOM   3845  O   LEU A 570     211.862 116.507 172.262  1.00 81.59           O
ATOM   3846  CB  LEU A 570     213.077 113.743 171.269  1.00 81.59           C
ATOM   3847  CG  LEU A 570     214.192 112.756 170.942  1.00 81.59           C
ATOM   3848  CD1 LEU A 570     213.630 111.375 171.052  1.00 81.59           C
ATOM   3849  CD2 LEU A 570     214.759 112.999 169.553  1.00 81.59           C
ATOM   3850  N   PHE A 571     211.324 116.205 170.094  1.00 77.01           N
ATOM   3851  CA  PHE A 571     210.104 116.993 170.151  1.00 77.01           C
ATOM   3852  C   PHE A 571     208.914 116.122 169.770  1.00 77.01           C
ATOM   3853  O   PHE A 571     209.036 115.151 169.020  1.00 77.01           O
ATOM   3854  CB  PHE A 571     210.196 118.212 169.224  1.00 77.01           C
ATOM   3855  CG  PHE A 571     211.025 119.334 169.781  1.00 77.01           C
ATOM   3856  CD1 PHE A 571     212.398 119.352 169.598  1.00 77.01           C
ATOM   3857  CD2 PHE A 571     210.436 120.365 170.494  1.00 77.01           C
ATOM   3858  CE1 PHE A 571     213.167 120.380 170.108  1.00 77.01           C
ATOM   3859  CE2 PHE A 571     211.200 121.395 171.008  1.00 77.01           C
ATOM   3860  CZ  PHE A 571     212.567 121.401 170.815  1.00 77.01           C
ATOM   3861  N   LYS A 572     207.749 116.480 170.306  1.00 90.41           N
ATOM   3862  CA  LYS A 572     206.519 115.768 169.997  1.00 90.41           C
ATOM   3863  C   LYS A 572     205.451 116.778 169.617  1.00 90.41           C
ATOM   3864  O   LYS A 572     205.610 117.982 169.831  1.00 90.41           O
ATOM   3865  CB  LYS A 572     206.007 114.935 171.174  1.00 90.41           C
ATOM   3866  CG  LYS A 572     205.764 115.742 172.436  1.00 90.41           C
ATOM   3867  CD  LYS A 572     206.118 114.953 173.670  1.00 90.41           C
ATOM   3868  CE  LYS A 572     205.675 115.661 174.934  1.00 90.41           C
ATOM   3869  NZ  LYS A 572     206.157 114.953 176.152  1.00 90.41           N
ATOM   3870  N   LEU A 573     204.352 116.269 169.074  1.00 97.97           N
ATOM   3871  CA  LEU A 573     203.198 117.083 168.727  1.00 97.97           C
ATOM   3872  C   LEU A 573     202.001 116.683 169.580  1.00 97.97           C
ATOM   3873  O   LEU A 573     201.927 115.565 170.098  1.00 97.97           O
ATOM   3874  CB  LEU A 573     202.857 116.944 167.242  1.00 97.97           C
ATOM   3875  CG  LEU A 573     203.921 117.427 166.253  1.00 97.97           C
ATOM   3876  CD1 LEU A 573     203.329 117.582 164.859  1.00 97.97           C
ATOM   3877  CD2 LEU A 573     204.553 118.731 166.719  1.00 97.97           C
ATOM   3878  N   LYS A 574     201.061 117.614 169.723  1.00104.66           N
ATOM   3879  CA  LYS A 574     199.873 117.400 170.539  1.00104.66           C
ATOM   3880  C   LYS A 574     198.675 117.994 169.809  1.00104.66           C
ATOM   3881  O   LYS A 574     198.762 118.278 168.610  1.00104.66           O
ATOM   3882  CB  LYS A 574     200.062 118.022 171.931  1.00104.66           C
ATOM   3883  CG  LYS A 574     199.130 117.516 173.048  1.00104.66           C
ATOM   3884  CD  LYS A 574     198.833 116.014 173.003  1.00104.66           C
ATOM   3885  CE  LYS A 574     200.099 115.159 173.069  1.00104.66           C
ATOM   3886  NZ  LYS A 574     199.781 113.710 173.191  1.00104.66           N
ATOM   3887  N   GLU A 575     197.551 118.167 170.503  1.00107.40           N
ATOM   3888  CA  GLU A 575     196.369 118.771 169.905  1.00107.40           C
ATOM   3889  C   GLU A 575     196.696 120.151 169.351  1.00107.40           C
ATOM   3890  O   GLU A 575     197.428 120.926 169.972  1.00107.40           O
ATOM   3891  CB  GLU A 575     195.247 118.870 170.941  1.00107.40           C
ATOM   3892  CG  GLU A 575     193.851 118.752 170.353  1.00107.40           C
ATOM   3893  CD  GLU A 575     193.495 117.326 169.978  1.00107.40           C
ATOM   3894  OE1 GLU A 575     193.678 116.425 170.824  1.00107.40           O
ATOM   3895  OE2 GLU A 575     193.033 117.106 168.840  1.00107.40           O
ATOM   3896  N   PHE A 576     196.160 120.440 168.165  1.00107.12           N
ATOM   3897  CA  PHE A 576     196.409 121.625 167.347  1.00107.12           C
ATOM   3898  C   PHE A 576     197.815 121.601 166.758  1.00107.12           C
ATOM   3899  O   PHE A 576     198.287 122.643 166.283  1.00107.12           O
ATOM   3900  CB  PHE A 576     196.198 122.943 168.108  1.00107.12           C
ATOM   3901  CG  PHE A 576     194.963 122.953 168.959  1.00107.12           C
ATOM   3902  CD1 PHE A 576     193.709 122.841 168.381  1.00107.12           C
ATOM   3903  CD2 PHE A 576     195.054 123.067 170.335  1.00107.12           C
ATOM   3904  CE1 PHE A 576     192.569 122.845 169.162  1.00107.12           C
ATOM   3905  CE2 PHE A 576     193.918 123.073 171.121  1.00107.12           C
ATOM   3906  CZ  PHE A 576     192.674 122.961 170.534  1.00107.12           C
ATOM   3907  N   SER A 577     198.499 120.454 166.776  1.00 99.95           N
ATOM   3908  CA  SER A 577     199.775 120.264 166.087  1.00 99.95           C
ATOM   3909  C   SER A 577     200.854 121.221 166.597  1.00 99.95           C
ATOM   3910  O   SER A 577     201.648 121.753 165.821  1.00 99.95           O
ATOM   3911  CB  SER A 577     199.602 120.397 164.572  1.00 99.95           C
ATOM   3912  OG  SER A 577     200.756 120.958 163.983  1.00 99.95           O
ATOM   3913  N   LYS A 578     200.886 121.438 167.907  1.00 95.56           N
ATOM   3914  CA  LYS A 578     201.926 122.246 168.526  1.00 95.56           C
ATOM   3915  C   LYS A 578     203.009 121.354 169.125  1.00 95.56           C
ATOM   3916  O   LYS A 578     202.755 120.230 169.563  1.00 95.56           O
ATOM   3917  CB  LYS A 578     201.336 123.160 169.600  1.00 95.56           C
ATOM   3918  CG  LYS A 578     201.163 124.607 169.157  1.00 95.56           C
ATOM   3919  CD  LYS A 578     200.502 124.712 167.793  1.00 95.56           C
ATOM   3920  CE  LYS A 578     200.252 126.163 167.417  1.00 95.56           C
ATOM   3921  NZ  LYS A 578     199.240 126.800 168.303  1.00 95.56           N
ATOM   3922  N   ALA A 579     204.232 121.875 169.138  1.00 92.16           N
ATOM   3923  CA  ALA A 579     205.407 121.116 169.538  1.00 92.16           C
ATOM   3924  C   ALA A 579     205.692 121.275 171.028  1.00 92.16           C
ATOM   3925  O   ALA A 579     205.480 122.335 171.621  1.00 92.16           O
ATOM   3926  CB  ALA A 579     206.630 121.546 168.725  1.00 92.16           C
ATOM   3927  N   GLU A 580     206.182 120.190 171.623  1.00 95.74           N
ATOM   3928  CA  GLU A 580     206.535 120.155 173.037  1.00 95.74           C
ATOM   3929  C   GLU A 580     207.778 119.299 173.228  1.00 95.74           C
ATOM   3930  O   GLU A 580     208.104 118.468 172.377  1.00 95.74           O
ATOM   3931  CB  GLU A 580     205.400 119.592 173.903  1.00 95.74           C
ATOM   3932  CG  GLU A 580     204.071 120.311 173.784  1.00 95.74           C
ATOM   3933  CD  GLU A 580     203.182 120.065 174.984  1.00 95.74           C
ATOM   3934  OE1 GLU A 580     203.431 119.082 175.714  1.00 95.74           O
ATOM   3935  OE2 GLU A 580     202.237 120.852 175.200  1.00 95.74           O
ATOM   3936  N   ALA A 581     208.466 119.514 174.345  1.00 91.83           N
ATOM   3937  CA  ALA A 581     209.594 118.669 174.708  1.00 91.83           C
ATOM   3938  C   ALA A 581     209.108 117.312 175.207  1.00 91.83           C
ATOM   3939  O   ALA A 581     208.151 117.216 175.980  1.00 91.83           O
ATOM   3940  CB  ALA A 581     210.440 119.348 175.784  1.00 91.83           C
ATOM   3941  N   PHE A 582     209.790 116.253 174.769  1.00 94.49           N
ATOM   3942  CA  PHE A 582     209.413 114.881 175.144  1.00 94.49           C
ATOM   3943  C   PHE A 582     209.931 114.560 176.543  1.00 94.49           C
ATOM   3944  O   PHE A 582     209.147 114.322 177.467  1.00 94.49           O
ATOM   3945  CB  PHE A 582     209.942 113.890 174.104  1.00 94.49           C
ATOM   3946  CG  PHE A 582     209.362 112.507 174.223  1.00 94.49           C
ATOM   3947  CD1 PHE A 582     208.012 112.322 174.472  1.00 94.49           C
ATOM   3948  CD2 PHE A 582     210.165 111.390 174.068  1.00 94.49           C
ATOM   3949  CE1 PHE A 582     207.476 111.054 174.575  1.00 94.49           C
ATOM   3950  CE2 PHE A 582     209.634 110.117 174.170  1.00 94.49           C
ATOM   3951  CZ  PHE A 582     208.287 109.950 174.424  1.00 94.49           C
ATOM   3952  N   PHE A 583     211.243 114.560 176.709  1.00 90.94           N
ATOM   3953  CA  PHE A 583     211.878 114.483 178.013  1.00 90.94           C
ATOM   3954  C   PHE A 583     212.428 115.851 178.393  1.00 90.94           C
ATOM   3955  O   PHE A 583     212.626 116.705 177.522  1.00 90.94           O
ATOM   3956  CB  PHE A 583     212.976 113.416 178.002  1.00 90.94           C
ATOM   3957  CG  PHE A 583     213.933 113.522 176.848  1.00 90.94           C
ATOM   3958  CD1 PHE A 583     214.993 114.409 176.883  1.00 90.94           C
ATOM   3959  CD2 PHE A 583     213.780 112.713 175.736  1.00 90.94           C
ATOM   3960  CE1 PHE A 583     215.875 114.493 175.826  1.00 90.94           C
ATOM   3961  CE2 PHE A 583     214.659 112.795 174.676  1.00 90.94           C
ATOM   3962  CZ  PHE A 583     215.708 113.688 174.720  1.00 90.94           C
ATOM   3963  N   PRO A 584     212.662 116.106 179.686  1.00 87.20           N
ATOM   3964  CA  PRO A 584     212.967 117.474 180.128  1.00 87.20           C
ATOM   3965  C   PRO A 584     214.086 118.117 179.319  1.00 87.20           C
ATOM   3966  O   PRO A 584     215.122 117.506 179.051  1.00 87.20           O
ATOM   3967  CB  PRO A 584     213.367 117.284 181.593  1.00 87.20           C
ATOM   3968  CG  PRO A 584     212.584 116.099 182.023  1.00 87.20           C
ATOM   3969  CD  PRO A 584     212.549 115.181 180.830  1.00 87.20           C
ATOM   3970  N   ASN A 585     213.859 119.370 178.931  1.00 80.68           N
ATOM   3971  CA  ASN A 585     214.693 120.050 177.946  1.00 80.68           C
ATOM   3972  C   ASN A 585     216.005 120.498 178.575  1.00 80.68           C
ATOM   3973  O   ASN A 585     216.012 121.239 179.562  1.00 80.68           O
ATOM   3974  CB  ASN A 585     213.929 121.234 177.358  1.00 80.68           C
ATOM   3975  CG  ASN A 585     213.137 121.995 178.404  1.00 80.68           C
ATOM   3976  ND2 ASN A 585     212.322 122.942 177.954  1.00 80.68           N
ATOM   3977  OD1 ASN A 585     213.245 121.725 179.599  1.00 80.68           O
ATOM   3978  N   MET A 586     217.121 120.054 177.995  1.00 74.57           N
ATOM   3979  CA  MET A 586     218.444 120.437 178.470  1.00 74.57           C
ATOM   3980  C   MET A 586     218.812 121.873 178.124  1.00 74.57           C
ATOM   3981  O   MET A 586     219.855 122.351 178.582  1.00 74.57           O
ATOM   3982  CB  MET A 586     219.512 119.500 177.900  1.00 74.57           C
ATOM   3983  CG  MET A 586     219.620 118.162 178.604  1.00 74.57           C
ATOM   3984  SD  MET A 586     218.146 117.155 178.391  1.00 74.57           S
ATOM   3985  CE  MET A 586     218.560 116.324 176.864  1.00 74.57           C
ATOM   3986  N   VAL A 587     218.002 122.567 177.319  1.00 77.73           N
ATOM   3987  CA  VAL A 587     218.350 123.928 176.918  1.00 77.73           C
ATOM   3988  C   VAL A 587     217.600 124.990 177.707  1.00 77.73           C
ATOM   3989  O   VAL A 587     218.065 126.134 177.776  1.00 77.73           O
ATOM   3990  CB  VAL A 587     218.116 124.115 175.406  1.00 77.73           C
ATOM   3991  CG1 VAL A 587     216.674 124.510 175.122  1.00 77.73           C
ATOM   3992  CG2 VAL A 587     219.089 125.141 174.840  1.00 77.73           C
ATOM   3993  N   ASN A 588     216.464 124.649 178.314  1.00 83.38           N
ATOM   3994  CA  ASN A 588     215.736 125.566 179.191  1.00 83.38           C
ATOM   3995  C   ASN A 588     216.384 125.406 180.563  1.00 83.38           C
ATOM   3996  O   ASN A 588     215.798 124.853 181.495  1.00 83.38           O
ATOM   3997  CB  ASN A 588     214.241 125.256 179.199  1.00 83.38           C
ATOM   3998  CG  ASN A 588     213.473 126.034 180.262  1.00 83.38           C
ATOM   3999  ND2 ASN A 588     212.231 125.630 180.501  1.00 83.38           N
ATOM   4000  OD1 ASN A 588     213.989 126.978 180.861  1.00 83.38           O
ATOM   4001  N   MET A 589     217.619 125.880 180.673  1.00 81.29           N
ATOM   4002  CA  MET A 589     218.431 125.690 181.861  1.00 81.29           C
ATOM   4003  C   MET A 589     218.710 127.030 182.527  1.00 81.29           C
ATOM   4004  O   MET A 589     218.895 128.056 181.865  1.00 81.29           O
ATOM   4005  CB  MET A 589     219.747 124.983 181.516  1.00 81.29           C
ATOM   4006  CG  MET A 589     220.611 125.751 180.538  1.00 81.29           C
ATOM   4007  SD  MET A 589     222.356 125.338 180.664  1.00 81.29           S
ATOM   4008  CE  MET A 589     222.961 126.106 179.170  1.00 81.29           C
ATOM   4009  N   LEU A 590     218.730 127.004 183.853  1.00 79.68           N
ATOM   4010  CA  LEU A 590     218.993 128.185 184.661  1.00 79.68           C
ATOM   4011  C   LEU A 590     220.502 128.352 184.788  1.00 79.68           C
ATOM   4012  O   LEU A 590     221.159 127.583 185.498  1.00 79.68           O
ATOM   4013  CB  LEU A 590     218.327 128.051 186.029  1.00 79.68           C
ATOM   4014  CG  LEU A 590     216.799 128.129 185.947  1.00 79.68           C
ATOM   4015  CD1 LEU A 590     216.160 128.037 187.322  1.00 79.68           C
ATOM   4016  CD2 LEU A 590     216.363 129.403 185.233  1.00 79.68           C
ATOM   4017  N   VAL A 591     221.046 129.341 184.087  1.00 76.00           N
ATOM   4018  CA  VAL A 591     222.485 129.548 183.982  1.00 76.00           C
ATOM   4019  C   VAL A 591     222.864 130.609 185.009  1.00 76.00           C
ATOM   4020  O   VAL A 591     222.205 131.645 185.126  1.00 76.00           O
ATOM   4021  CB  VAL A 591     222.896 129.960 182.566  1.00 76.00           C
ATOM   4022  CG1 VAL A 591     224.373 130.323 182.519  1.00 76.00           C
ATOM   4023  CG2 VAL A 591     222.581 128.849 181.580  1.00 76.00           C
ATOM   4024  N   LEU A 592     223.927 130.344 185.768  1.00 76.36           N
ATOM   4025  CA  LEU A 592     224.415 131.298 186.755  1.00 76.36           C
ATOM   4026  C   LEU A 592     225.918 131.493 186.599  1.00 76.36           C
ATOM   4027  O   LEU A 592     226.668 131.431 187.579  1.00 76.36           O
ATOM   4028  CB  LEU A 592     224.070 130.847 188.181  1.00 76.36           C
ATOM   4029  CG  LEU A 592     222.608 130.562 188.566  1.00 76.36           C
ATOM   4030  CD1 LEU A 592     222.089 129.231 188.034  1.00 76.36           C
ATOM   4031  CD2 LEU A 592     222.420 130.641 190.074  1.00 76.36           C
ATOM   4032  N   GLY A 593     226.361 131.724 185.371  1.00 81.44           N
ATOM   4033  CA  GLY A 593     227.776 131.896 185.083  1.00 81.44           C
ATOM   4034  C   GLY A 593     228.258 130.864 184.073  1.00 81.44           C
ATOM   4035  O   GLY A 593     227.575 130.581 183.089  1.00 81.44           O
ATOM   4036  N   LYS A 594     229.443 130.305 184.319  1.00 91.56           N
ATOM   4037  CA  LYS A 594     229.946 129.178 183.547  1.00 91.56           C
ATOM   4038  C   LYS A 594     229.335 127.858 183.991  1.00 91.56           C
ATOM   4039  O   LYS A 594     229.566 126.827 183.349  1.00 91.56           O
ATOM   4040  CB  LYS A 594     231.470 129.102 183.645  1.00 91.56           C
ATOM   4041  CG  LYS A 594     232.188 130.389 183.294  1.00 91.56           C
ATOM   4042  CD  LYS A 594     233.631 130.111 182.910  1.00 91.56           C
ATOM   4043  CE  LYS A 594     233.718 128.971 181.905  1.00 91.56           C
ATOM   4044  NZ  LYS A 594     233.004 129.290 180.639  1.00 91.56           N
ATOM   4045  N   HIS A 595     228.558 127.872 185.068  1.00 86.69           N
ATOM   4046  CA  HIS A 595     228.019 126.668 185.679  1.00 86.69           C
ATOM   4047  C   HIS A 595     226.602 126.443 185.172  1.00 86.69           C
ATOM   4048  O   HIS A 595     225.694 127.217 185.490  1.00 86.69           O
ATOM   4049  CB  HIS A 595     228.034 126.781 187.205  1.00 86.69           C
ATOM   4050  CG  HIS A 595     229.393 127.017 187.791  1.00 86.69           C
ATOM   4051  CD2 HIS A 595     229.958 126.562 188.935  1.00 86.69           C
ATOM   4052  ND1 HIS A 595     230.345 127.811 187.186  1.00 86.69           N
ATOM   4053  CE1 HIS A 595     231.436 127.833 187.930  1.00 86.69           C
ATOM   4054  NE2 HIS A 595     231.228 127.084 188.997  1.00 86.69           N
ATOM   4055  N   LEU A 596     226.418 125.381 184.390  1.00 83.11           N
ATOM   4056  CA  LEU A 596     225.153 125.099 183.725  1.00 83.11           C
ATOM   4057  C   LEU A 596     224.282 124.245 184.634  1.00 83.11           C
ATOM   4058  O   LEU A 596     224.587 123.068 184.863  1.00 83.11           O
ATOM   4059  CB  LEU A 596     225.375 124.391 182.382  1.00 83.11           C
ATOM   4060  CG  LEU A 596     226.440 124.891 181.400  1.00 83.11           C
ATOM   4061  CD1 LEU A 596     227.815 124.345 181.733  1.00 83.11           C
ATOM   4062  CD2 LEU A 596     226.066 124.515 179.977  1.00 83.11           C
ATOM   4063  N   GLY A 597     223.198 124.831 185.138  1.00 78.35           N
ATOM   4064  CA  GLY A 597     222.213 124.092 185.906  1.00 78.35           C
ATOM   4065  C   GLY A 597     221.187 123.388 185.038  1.00 78.35           C
ATOM   4066  O   GLY A 597     220.021 123.789 185.000  1.00 78.35           O
ATOM   4067  N   ILE A 598     221.609 122.327 184.363  1.00 74.87           N
ATOM   4068  CA  ILE A 598     220.827 121.675 183.311  1.00 74.87           C
ATOM   4069  C   ILE A 598     219.849 120.685 183.939  1.00 74.87           C
ATOM   4070  O   ILE A 598     220.252 119.917 184.823  1.00 74.87           O
ATOM   4071  CB  ILE A 598     221.746 120.968 182.295  1.00 74.87           C
ATOM   4072  CG1 ILE A 598     222.944 121.855 181.934  1.00 74.87           C
ATOM   4073  CG2 ILE A 598     220.986 120.604 181.052  1.00 74.87           C
ATOM   4074  CD1 ILE A 598     224.126 121.100 181.356  1.00 74.87           C
ATOM   4075  N   PRO A 599     218.571 120.693 183.549  1.00 72.56           N
ATOM   4076  CA  PRO A 599     217.606 119.720 184.092  1.00 72.56           C
ATOM   4077  C   PRO A 599     217.877 118.295 183.612  1.00 72.56           C
ATOM   4078  O   PRO A 599     218.279 118.074 182.471  1.00 72.56           O
ATOM   4079  CB  PRO A 599     216.264 120.236 183.566  1.00 72.56           C
ATOM   4080  CG  PRO A 599     216.476 121.709 183.375  1.00 72.56           C
ATOM   4081  CD  PRO A 599     217.903 121.840 182.911  1.00 72.56           C
ATOM   4082  N   LYS A 600     217.616 117.315 184.478  1.00 80.44           N
ATOM   4083  CA  LYS A 600     218.154 115.977 184.234  1.00 80.44           C
ATOM   4084  C   LYS A 600     217.417 115.317 183.068  1.00 80.44           C
ATOM   4085  O   LYS A 600     216.178 115.361 183.020  1.00 80.44           O
ATOM   4086  CB  LYS A 600     218.094 115.114 185.506  1.00 80.44           C
ATOM   4087  CG  LYS A 600     219.077 113.922 185.471  1.00 80.44           C
ATOM   4088  CD  LYS A 600     219.258 113.187 186.796  1.00 80.44           C
ATOM   4089  CE  LYS A 600     219.919 111.821 186.586  1.00 80.44           C
ATOM   4090  NZ  LYS A 600     219.460 111.115 185.353  1.00 80.44           N
ATOM   4091  N   PRO A 601     218.130 114.713 182.105  1.00 85.06           N
ATOM   4092  CA  PRO A 601     217.461 114.203 180.900  1.00 85.06           C
ATOM   4093  C   PRO A 601     216.657 112.967 181.192  1.00 85.06           C
ATOM   4094  O   PRO A 601     215.653 112.712 180.512  1.00 85.06           O
ATOM   4095  CB  PRO A 601     218.632 113.857 179.967  1.00 85.06           C
ATOM   4096  CG  PRO A 601     219.698 113.408 180.921  1.00 85.06           C
ATOM   4097  CD  PRO A 601     219.540 114.282 182.163  1.00 85.06           C
ATOM   4098  N   PHE A 602     217.090 112.208 182.190  1.00 88.13           N
ATOM   4099  CA  PHE A 602     216.514 110.929 182.546  1.00 88.13           C
ATOM   4100  C   PHE A 602     216.466 110.044 181.303  1.00 88.13           C
ATOM   4101  O   PHE A 602     215.411 109.715 180.764  1.00 88.13           O
ATOM   4102  CB  PHE A 602     215.149 111.132 183.190  1.00 88.13           C
ATOM   4103  CG  PHE A 602     215.194 111.186 184.693  1.00 88.13           C
ATOM   4104  CD1 PHE A 602     216.043 112.069 185.353  1.00 88.13           C
ATOM   4105  CD2 PHE A 602     214.379 110.370 185.445  1.00 88.13           C
ATOM   4106  CE1 PHE A 602     216.071 112.118 186.739  1.00 88.13           C
ATOM   4107  CE2 PHE A 602     214.404 110.415 186.819  1.00 88.13           C
ATOM   4108  CZ  PHE A 602     215.251 111.288 187.469  1.00 88.13           C
ATOM   4109  N   GLY A 603     217.661 109.718 180.815  1.00 92.59           N
ATOM   4110  CA  GLY A 603     217.805 109.008 179.572  1.00 92.59           C
ATOM   4111  C   GLY A 603     218.273 107.581 179.759  1.00 92.59           C
ATOM   4112  O   GLY A 603     218.261 107.036 180.867  1.00 92.59           O
ATOM   4113  N   PRO A 604     218.688 106.944 178.665  1.00 94.78           N
ATOM   4114  CA  PRO A 604     219.159 105.559 178.755  1.00 94.78           C
ATOM   4115  C   PRO A 604     220.419 105.472 179.597  1.00 94.78           C
ATOM   4116  O   PRO A 604     221.253 106.380 179.602  1.00 94.78           O
ATOM   4117  CB  PRO A 604     219.435 105.180 177.295  1.00 94.78           C
ATOM   4118  CG  PRO A 604     218.727 106.219 176.475  1.00 94.78           C
ATOM   4119  CD  PRO A 604     218.782 107.465 177.293  1.00 94.78           C
ATOM   4120  N   VAL A 605     220.557 104.361 180.314  1.00100.18           N
ATOM   4121  CA  VAL A 605     221.709 104.116 181.172  1.00100.18           C
ATOM   4122  C   VAL A 605     222.612 103.090 180.496  1.00100.18           C
ATOM   4123  O   VAL A 605     222.210 101.943 180.271  1.00100.18           O
ATOM   4124  CB  VAL A 605     221.279 103.672 182.585  1.00100.18           C
ATOM   4125  CG1 VAL A 605     220.363 102.453 182.539  1.00100.18           C
ATOM   4126  CG2 VAL A 605     222.501 103.393 183.444  1.00100.18           C
ATOM   4127  N   ILE A 606     223.820 103.523 180.136  1.00106.01           N
ATOM   4128  CA  ILE A 606     224.834 102.654 179.548  1.00106.01           C
ATOM   4129  C   ILE A 606     226.168 102.985 180.201  1.00106.01           C
ATOM   4130  O   ILE A 606     226.454 104.157 180.475  1.00106.01           O
ATOM   4131  CB  ILE A 606     224.930 102.794 178.014  1.00106.01           C
ATOM   4132  CG1 ILE A 606     225.553 104.134 177.611  1.00106.01           C
ATOM   4133  CG2 ILE A 606     223.567 102.616 177.357  1.00106.01           C
ATOM   4134  CD1 ILE A 606     226.038 104.175 176.179  1.00106.01           C
ATOM   4135  N   ASN A 607     226.963 101.956 180.494  1.00110.10           N
ATOM   4136  CA  ASN A 607     228.311 102.094 181.040  1.00110.10           C
ATOM   4137  C   ASN A 607     228.352 102.902 182.333  1.00110.10           C
ATOM   4138  O   ASN A 607     229.425 103.354 182.747  1.00110.10           O
ATOM   4139  CB  ASN A 607     229.260 102.715 180.008  1.00110.10           C
ATOM   4140  CG  ASN A 607     230.659 102.134 180.077  1.00110.10           C
ATOM   4141  ND2 ASN A 607     230.932 101.151 179.228  1.00110.10           N
ATOM   4142  OD1 ASN A 607     231.483 102.563 180.884  1.00110.10           O
ATOM   4143  N   GLY A 608     227.204 103.100 182.989  1.00106.77           N
ATOM   4144  CA  GLY A 608     227.114 103.829 184.237  1.00106.77           C
ATOM   4145  C   GLY A 608     226.421 105.173 184.120  1.00106.77           C
ATOM   4146  O   GLY A 608     225.661 105.549 185.021  1.00106.77           O
ATOM   4147  N   ARG A 609     226.661 105.903 183.034  1.00105.86           N
ATOM   4148  CA  ARG A 609     226.131 107.246 182.855  1.00105.86           C
ATOM   4149  C   ARG A 609     224.978 107.243 181.861  1.00105.86           C
ATOM   4150  O   ARG A 609     224.705 106.251 181.181  1.00105.86           O
ATOM   4151  CB  ARG A 609     227.226 108.207 182.376  1.00105.86           C
ATOM   4152  CG  ARG A 609     228.047 107.675 181.213  1.00105.86           C
ATOM   4153  CD  ARG A 609     229.194 108.609 180.863  1.00105.86           C
ATOM   4154  NE  ARG A 609     230.440 108.226 181.514  1.00105.86           N
ATOM   4155  CZ  ARG A 609     231.450 109.055 181.739  1.00105.86           C
ATOM   4156  NH1 ARG A 609     231.397 110.325 181.371  1.00105.86           N
ATOM   4157  NH2 ARG A 609     232.542 108.598 182.347  1.00105.86           N
ATOM   4158  N   CYS A 610     224.297 108.383 181.788  1.00100.83           N
ATOM   4159  CA  CYS A 610     223.261 108.591 180.788  1.00100.83           C
ATOM   4160  C   CYS A 610     223.887 108.996 179.459  1.00100.83           C
ATOM   4161  O   CYS A 610     224.875 109.735 179.422  1.00100.83           O
ATOM   4162  CB  CYS A 610     222.276 109.660 181.256  1.00100.83           C
ATOM   4163  SG  CYS A 610     221.086 110.168 180.005  1.00100.83           S
ATOM   4164  N   CYS A 611     223.308 108.498 178.364  1.00105.53           N
ATOM   4165  CA  CYS A 611     223.884 108.738 177.042  1.00105.53           C
ATOM   4166  C   CYS A 611     223.857 110.220 176.680  1.00105.53           C
ATOM   4167  O   CYS A 611     224.849 110.764 176.180  1.00105.53           O
ATOM   4168  CB  CYS A 611     223.146 107.908 175.992  1.00105.53           C
ATOM   4169  SG  CYS A 611     224.206 107.281 174.670  1.00105.53           S
ATOM   4170  N   LEU A 612     222.724 110.889 176.913  1.00100.52           N
ATOM   4171  CA  LEU A 612     222.668 112.328 176.668  1.00100.52           C
ATOM   4172  C   LEU A 612     223.631 113.072 177.582  1.00100.52           C
ATOM   4173  O   LEU A 612     224.323 114.001 177.146  1.00100.52           O
ATOM   4174  CB  LEU A 612     221.241 112.850 176.845  1.00100.52           C
ATOM   4175  CG  LEU A 612     220.106 112.076 176.171  1.00100.52           C
ATOM   4176  CD1 LEU A 612     219.262 111.341 177.195  1.00100.52           C
ATOM   4177  CD2 LEU A 612     219.244 113.011 175.336  1.00100.52           C
ATOM   4178  N   GLU A 613     223.688 112.676 178.858  1.00100.25           N
ATOM   4179  CA  GLU A 613     224.703 113.223 179.748  1.00100.25           C
ATOM   4180  C   GLU A 613     226.099 112.927 179.225  1.00100.25           C
ATOM   4181  O   GLU A 613     226.991 113.776 179.306  1.00100.25           O
ATOM   4182  CB  GLU A 613     224.538 112.665 181.162  1.00100.25           C
ATOM   4183  CG  GLU A 613     223.234 113.027 181.845  1.00100.25           C
ATOM   4184  CD  GLU A 613     223.193 112.550 183.284  1.00100.25           C
ATOM   4185  OE1 GLU A 613     224.220 112.024 183.763  1.00100.25           O
ATOM   4186  OE2 GLU A 613     222.139 112.700 183.936  1.00100.25           O
ATOM   4187  N   GLU A 614     226.304 111.728 178.674  1.00103.28           N
ATOM   4188  CA  GLU A 614     227.608 111.392 178.114  1.00103.28           C
ATOM   4189  C   GLU A 614     228.000 112.368 177.013  1.00103.28           C
ATOM   4190  O   GLU A 614     229.127 112.877 176.999  1.00103.28           O
ATOM   4191  CB  GLU A 614     227.602 109.960 177.579  1.00103.28           C
ATOM   4192  CG  GLU A 614     228.958 109.479 177.075  1.00103.28           C
ATOM   4193  CD  GLU A 614     229.188 109.801 175.608  1.00103.28           C
ATOM   4194  OE1 GLU A 614     228.195 109.920 174.860  1.00103.28           O
ATOM   4195  OE2 GLU A 614     230.362 109.944 175.208  1.00103.28           O
ATOM   4196  N   LYS A 615     227.082 112.655 176.090  1.00106.58           N
ATOM   4197  CA  LYS A 615     227.418 113.538 174.977  1.00106.58           C
ATOM   4198  C   LYS A 615     227.627 114.973 175.451  1.00106.58           C
ATOM   4199  O   LYS A 615     228.574 115.648 175.023  1.00106.58           O
ATOM   4200  CB  LYS A 615     226.338 113.476 173.898  1.00106.58           C
ATOM   4201  CG  LYS A 615     226.758 114.131 172.589  1.00106.58           C
ATOM   4202  CD  LYS A 615     225.949 113.607 171.417  1.00106.58           C
ATOM   4203  CE  LYS A 615     225.555 114.725 170.467  1.00106.58           C
ATOM   4204  NZ  LYS A 615     226.591 114.964 169.425  1.00106.58           N
ATOM   4205  N   VAL A 616     226.753 115.460 176.339  1.00106.96           N
ATOM   4206  CA  VAL A 616     226.907 116.837 176.802  1.00106.96           C
ATOM   4207  C   VAL A 616     228.198 116.999 177.601  1.00106.96           C
ATOM   4208  O   VAL A 616     228.849 118.046 177.526  1.00106.96           O
ATOM   4209  CB  VAL A 616     225.670 117.309 177.596  1.00106.96           C
ATOM   4210  CG1 VAL A 616     224.397 117.092 176.789  1.00106.96           C
ATOM   4211  CG2 VAL A 616     225.575 116.618 178.945  1.00106.96           C
ATOM   4212  N   CYS A 617     228.605 115.976 178.357  1.00107.89           N
ATOM   4213  CA  CYS A 617     229.872 116.044 179.070  1.00107.89           C
ATOM   4214  C   CYS A 617     231.073 115.860 178.152  1.00107.89           C
ATOM   4215  O   CYS A 617     232.147 116.388 178.453  1.00107.89           O
ATOM   4216  CB  CYS A 617     229.911 114.998 180.187  1.00107.89           C
ATOM   4217  SG  CYS A 617     228.645 115.209 181.462  1.00107.89           S
ATOM   4218  N   SER A 618     230.925 115.126 177.051  1.00107.63           N
ATOM   4219  CA  SER A 618     232.032 114.937 176.126  1.00107.63           C
ATOM   4220  C   SER A 618     232.202 116.091 175.149  1.00107.63           C
ATOM   4221  O   SER A 618     233.253 116.186 174.505  1.00107.63           O
ATOM   4222  CB  SER A 618     231.853 113.635 175.339  1.00107.63           C
ATOM   4223  OG  SER A 618     230.660 113.659 174.576  1.00107.63           O
ATOM   4224  N   LEU A 619     231.205 116.969 175.018  1.00105.68           N
ATOM   4225  CA  LEU A 619     231.325 118.092 174.095  1.00105.68           C
ATOM   4226  C   LEU A 619     231.602 119.422 174.786  1.00105.68           C
ATOM   4227  O   LEU A 619     232.367 120.231 174.251  1.00105.68           O
ATOM   4228  CB  LEU A 619     230.062 118.202 173.226  1.00105.68           C
ATOM   4229  CG  LEU A 619     228.781 118.929 173.656  1.00105.68           C
ATOM   4230  CD1 LEU A 619     228.845 120.437 173.405  1.00105.68           C
ATOM   4231  CD2 LEU A 619     227.574 118.320 172.958  1.00105.68           C
ATOM   4232  N   LEU A 620     231.008 119.677 175.953  1.00103.69           N
ATOM   4233  CA  LEU A 620     231.253 120.935 176.652  1.00103.69           C
ATOM   4234  C   LEU A 620     232.552 120.921 177.448  1.00103.69           C
ATOM   4235  O   LEU A 620     233.294 121.909 177.435  1.00103.69           O
ATOM   4236  CB  LEU A 620     230.087 121.272 177.590  1.00103.69           C
ATOM   4237  CG  LEU A 620     228.655 121.290 177.050  1.00103.69           C
ATOM   4238  CD1 LEU A 620     227.668 120.867 178.131  1.00103.69           C
ATOM   4239  CD2 LEU A 620     228.301 122.665 176.514  1.00103.69           C
ATOM   4240  N   GLU A 621     232.838 119.819 178.143  1.00105.97           N
ATOM   4241  CA  GLU A 621     234.015 119.765 179.007  1.00105.97           C
ATOM   4242  C   GLU A 621     235.333 120.030 178.284  1.00105.97           C
ATOM   4243  O   GLU A 621     236.191 120.712 178.871  1.00105.97           O
ATOM   4244  CB  GLU A 621     234.063 118.416 179.735  1.00105.97           C
ATOM   4245  CG  GLU A 621     233.714 118.504 181.211  1.00105.97           C
ATOM   4246  CD  GLU A 621     233.256 117.176 181.780  1.00105.97           C
ATOM   4247  OE1 GLU A 621     233.580 116.128 181.184  1.00105.97           O
ATOM   4248  OE2 GLU A 621     232.570 117.181 182.824  1.00105.97           O
ATOM   4249  N   PRO A 622     235.582 119.528 177.063  1.00104.78           N
ATOM   4250  CA  PRO A 622     236.853 119.864 176.392  1.00104.78           C
ATOM   4251  C   PRO A 622     237.098 121.359 176.240  1.00104.78           C
ATOM   4252  O   PRO A 622     238.225 121.766 175.931  1.00104.78           O
ATOM   4253  CB  PRO A 622     236.723 119.168 175.026  1.00104.78           C
ATOM   4254  CG  PRO A 622     235.276 118.783 174.904  1.00104.78           C
ATOM   4255  CD  PRO A 622     234.837 118.514 176.298  1.00104.78           C
ATOM   4256  N   LEU A 623     236.077 122.189 176.442  1.00105.48           N
ATOM   4257  CA  LEU A 623     236.241 123.635 176.462  1.00105.48           C
ATOM   4258  C   LEU A 623     236.427 124.171 177.879  1.00105.48           C
ATOM   4259  O   LEU A 623     237.188 125.125 178.073  1.00105.48           O
ATOM   4260  CB  LEU A 623     235.045 124.302 175.768  1.00105.48           C
ATOM   4261  CG  LEU A 623     235.069 125.766 175.306  1.00105.48           C
ATOM   4262  CD1 LEU A 623     233.873 126.034 174.410  1.00105.48           C
ATOM   4263  CD2 LEU A 623     235.058 126.755 176.457  1.00105.48           C
ATOM   4264  N   GLY A 624     235.770 123.572 178.873  1.00104.73           N
ATOM   4265  CA  GLY A 624     235.983 123.923 180.265  1.00104.73           C
ATOM   4266  C   GLY A 624     234.729 124.204 181.064  1.00104.73           C
ATOM   4267  O   GLY A 624     234.839 124.716 182.186  1.00104.73           O
ATOM   4268  N   LEU A 625     233.548 123.892 180.540  1.00 97.63           N
ATOM   4269  CA  LEU A 625     232.317 124.149 181.268  1.00 97.63           C
ATOM   4270  C   LEU A 625     232.085 123.075 182.332  1.00 97.63           C
ATOM   4271  O   LEU A 625     232.578 121.948 182.240  1.00 97.63           O
ATOM   4272  CB  LEU A 625     231.130 124.213 180.307  1.00 97.63           C
ATOM   4273  CG  LEU A 625     231.167 125.301 179.231  1.00 97.63           C
ATOM   4274  CD1 LEU A 625     231.604 124.725 177.893  1.00 97.63           C
ATOM   4275  CD2 LEU A 625     229.815 125.984 179.106  1.00 97.63           C
ATOM   4276  N   GLN A 626     231.319 123.444 183.361  1.00 89.30           N
ATOM   4277  CA  GLN A 626     230.950 122.528 184.431  1.00 89.30           C
ATOM   4278  C   GLN A 626     229.435 122.476 184.540  1.00 89.30           C
ATOM   4279  O   GLN A 626     228.773 123.515 184.596  1.00 89.30           O
ATOM   4280  CB  GLN A 626     231.560 122.950 185.776  1.00 89.30           C
ATOM   4281  CG  GLN A 626     232.806 123.810 185.657  1.00 89.30           C
ATOM   4282  CD  GLN A 626     233.229 124.400 186.987  1.00 89.30           C
ATOM   4283  NE2 GLN A 626     234.485 124.818 187.078  1.00 89.30           N
ATOM   4284  OE1 GLN A 626     232.434 124.477 187.925  1.00 89.30           O
ATOM   4285  N   CYS A 627     228.894 121.261 184.593  1.00 75.97           N
ATOM   4286  CA  CYS A 627     227.462 121.032 184.491  1.00 75.97           C
ATOM   4287  C   CYS A 627     226.945 120.319 185.734  1.00 75.97           C
ATOM   4288  O   CYS A 627     227.610 119.440 186.289  1.00 75.97           O
ATOM   4289  CB  CYS A 627     227.135 120.219 183.226  1.00 75.97           C
ATOM   4290  SG  CYS A 627     227.007 118.428 183.451  1.00 75.97           S
ATOM   4291  N   THR A 628     225.761 120.727 186.187  1.00 73.41           N
ATOM   4292  CA  THR A 628     225.093 120.085 187.309  1.00 73.41           C
ATOM   4293  C   THR A 628     223.663 119.807 186.906  1.00 73.41           C
ATOM   4294  O   THR A 628     223.015 120.620 186.242  1.00 73.41           O
ATOM   4295  CB  THR A 628     225.094 120.946 188.570  1.00 73.41           C
ATOM   4296  CG2 THR A 628     226.432 121.623 188.757  1.00 73.41           C
ATOM   4297  OG1 THR A 628     224.060 121.933 188.464  1.00 73.41           O
ATOM   4298  N   PHE A 629     223.147 118.663 187.326  1.00 76.12           N
ATOM   4299  CA  PHE A 629     221.933 118.188 186.684  1.00 76.12           C
ATOM   4300  C   PHE A 629     220.845 118.099 187.755  1.00 76.12           C
ATOM   4301  O   PHE A 629     220.774 117.112 188.491  1.00 76.12           O
ATOM   4302  CB  PHE A 629     222.174 116.857 185.993  1.00 76.12           C
ATOM   4303  CG  PHE A 629     222.198 116.971 184.482  1.00 76.12           C
ATOM   4304  CD1 PHE A 629     221.066 116.894 183.737  1.00 76.12           C
ATOM   4305  CD2 PHE A 629     223.412 117.006 183.807  1.00 76.12           C
ATOM   4306  CE1 PHE A 629     221.100 116.998 182.349  1.00 76.12           C
ATOM   4307  CE2 PHE A 629     223.461 117.064 182.423  1.00 76.12           C
ATOM   4308  CZ  PHE A 629     222.294 117.052 181.692  1.00 76.12           C
ATOM   4309  N   ILE A 630     220.026 119.151 187.856  1.00 75.55           N
ATOM   4310  CA  ILE A 630     218.972 119.271 188.864  1.00 75.55           C
ATOM   4311  C   ILE A 630     217.665 118.748 188.273  1.00 75.55           C
ATOM   4312  O   ILE A 630     217.529 118.638 187.050  1.00 75.55           O
ATOM   4313  CB  ILE A 630     218.819 120.733 189.345  1.00 75.55           C
ATOM   4314  CG1 ILE A 630     220.163 121.336 189.761  1.00 75.55           C
ATOM   4315  CG2 ILE A 630     217.858 120.851 190.522  1.00 75.55           C
ATOM   4316  CD1 ILE A 630     220.845 122.134 188.670  1.00 75.55           C
ATOM   4317  N   ASN A 631     216.692 118.422 189.125  1.00 75.07           N
ATOM   4318  CA  ASN A 631     215.379 117.974 188.663  1.00 75.07           C
ATOM   4319  C   ASN A 631     214.440 119.172 188.517  1.00 75.07           C
ATOM   4320  O   ASN A 631     213.500 119.374 189.288  1.00 75.07           O
ATOM   4321  CB  ASN A 631     214.811 116.926 189.615  1.00 75.07           C
ATOM   4322  CG  ASN A 631     215.756 115.761 189.828  1.00 75.07           C
ATOM   4323  ND2 ASN A 631     215.220 114.642 190.300  1.00 75.07           N
ATOM   4324  OD1 ASN A 631     216.953 115.861 189.559  1.00 75.07           O
ATOM   4325  N   ASP A 632     214.712 119.968 187.489  1.00 79.09           N
ATOM   4326  CA  ASP A 632     213.909 121.149 187.189  1.00 79.09           C
ATOM   4327  C   ASP A 632     213.082 120.945 185.923  1.00 79.09           C
ATOM   4328  O   ASP A 632     213.493 121.338 184.831  1.00 79.09           O
ATOM   4329  CB  ASP A 632     214.803 122.381 187.042  1.00 79.09           C
ATOM   4330  CG  ASP A 632     214.010 123.658 186.829  1.00 79.09           C
ATOM   4331  OD1 ASP A 632     212.948 123.814 187.468  1.00 79.09           O
ATOM   4332  OD2 ASP A 632     214.449 124.504 186.023  1.00 79.09           O
ATOM   4333  N   GLY A 646     212.390 129.347 188.144  1.00 73.02           N
ATOM   4334  CA  GLY A 646     212.123 130.514 188.964  1.00 73.02           C
ATOM   4335  C   GLY A 646     213.362 131.063 189.641  1.00 73.02           C
ATOM   4336  O   GLY A 646     213.419 131.162 190.867  1.00 73.02           O
ATOM   4337  N   THR A 647     214.361 131.422 188.838  1.00 69.28           N
ATOM   4338  CA  THR A 647     215.618 131.968 189.339  1.00 69.28           C
ATOM   4339  C   THR A 647     216.017 133.145 188.464  1.00 69.28           C
ATOM   4340  O   THR A 647     216.524 132.953 187.353  1.00 69.28           O
ATOM   4341  CB  THR A 647     216.720 130.905 189.346  1.00 69.28           C
ATOM   4342  CG2 THR A 647     218.049 131.510 189.770  1.00 69.28           C
ATOM   4343  OG1 THR A 647     216.369 129.858 190.259  1.00 69.28           O
ATOM   4344  N   ASN A 648     215.784 134.354 188.960  1.00 64.21           N
ATOM   4345  CA  ASN A 648     216.125 135.577 188.252  1.00 64.21           C
ATOM   4346  C   ASN A 648     217.497 136.060 188.698  1.00 64.21           C
ATOM   4347  O   ASN A 648     217.783 136.171 189.893  1.00 64.21           O
ATOM   4348  CB  ASN A 648     215.074 136.662 188.506  1.00 64.21           C
ATOM   4349  CG  ASN A 648     213.657 136.145 188.352  1.00 64.21           C
ATOM   4350  ND2 ASN A 648     212.991 136.552 187.279  1.00 64.21           N
ATOM   4351  OD1 ASN A 648     213.168 135.387 189.189  1.00 64.21           O
ATOM   4352  N   VAL A 649     218.356 136.346 187.722  1.00 65.47           N
ATOM   4353  CA  VAL A 649     219.740 136.688 188.028  1.00 65.47           C
ATOM   4354  C   VAL A 649     220.057 138.114 187.599  1.00 65.47           C
ATOM   4355  O   VAL A 649     220.121 138.419 186.403  1.00 65.47           O
ATOM   4356  CB  VAL A 649     220.710 135.690 187.372  1.00 65.47           C
ATOM   4357  CG1 VAL A 649     222.146 136.048 187.714  1.00 65.47           C
ATOM   4358  CG2 VAL A 649     220.391 134.276 187.823  1.00 65.47           C
ATOM   4359  N   ARG A 650     220.259 138.989 188.578  1.00 81.95           N
ATOM   4360  CA  ARG A 650     220.790 140.318 188.316  1.00 81.95           C
ATOM   4361  C   ARG A 650     222.263 140.221 187.943  1.00 81.95           C
ATOM   4362  O   ARG A 650     223.044 139.542 188.614  1.00 81.95           O
ATOM   4363  CB  ARG A 650     220.603 141.202 189.549  1.00 81.95           C
ATOM   4364  CG  ARG A 650     221.049 142.639 189.392  1.00 81.95           C
ATOM   4365  CD  ARG A 650     220.737 143.424 190.662  1.00 81.95           C
ATOM   4366  NE  ARG A 650     221.856 143.468 191.598  1.00 81.95           N
ATOM   4367  CZ  ARG A 650     223.042 144.004 191.348  1.00 81.95           C
ATOM   4368  NH1 ARG A 650     223.300 144.617 190.203  1.00 81.95           N
ATOM   4369  NH2 ARG A 650     223.993 143.936 192.275  1.00 81.95           N
ATOM   4370  N   ARG A 651     222.643 140.897 186.866  1.00 81.74           N
ATOM   4371  CA  ARG A 651     223.982 140.743 186.309  1.00 81.74           C
ATOM   4372  C   ARG A 651     224.597 142.125 186.111  1.00 81.74           C
ATOM   4373  O   ARG A 651     223.927 143.157 186.230  1.00 81.74           O
ATOM   4374  CB  ARG A 651     223.934 139.918 185.014  1.00 81.74           C
ATOM   4375  CG  ARG A 651     223.123 138.638 185.129  1.00 81.74           C
ATOM   4376  CD  ARG A 651     222.941 137.955 183.786  1.00 81.74           C
ATOM   4377  NE  ARG A 651     223.730 136.732 183.706  1.00 81.74           N
ATOM   4378  CZ  ARG A 651     223.215 135.512 183.636  1.00 81.74           C
ATOM   4379  NH1 ARG A 651     221.907 135.315 183.623  1.00 81.74           N
ATOM   4380  NH2 ARG A 651     224.032 134.464 183.585  1.00 81.74           N
ATOM   4381  N   LYS A 652     225.899 142.144 185.803  1.00 89.72           N
ATOM   4382  CA  LYS A 652     226.733 143.319 185.584  1.00 89.72           C
ATOM   4383  C   LYS A 652     226.318 144.021 184.303  1.00 89.72           C
ATOM   4384  O   LYS A 652     225.786 143.368 183.394  1.00 89.72           O
ATOM   4385  CB  LYS A 652     228.202 142.914 185.493  1.00 89.72           C
ATOM   4386  CG  LYS A 652     228.935 142.898 186.825  1.00 89.72           C
ATOM   4387  CD  LYS A 652     230.444 143.013 186.649  1.00 89.72           C
ATOM   4388  CE  LYS A 652     230.825 144.136 185.696  1.00 89.72           C
ATOM   4389  NZ  LYS A 652     230.205 145.435 186.081  1.00 89.72           N
ATOM   4390  N   PRO A 653     226.534 145.330 184.182  1.00 89.03           N
ATOM   4391  CA  PRO A 653     226.290 145.990 182.898  1.00 89.03           C
ATOM   4392  C   PRO A 653     227.417 145.698 181.917  1.00 89.03           C
ATOM   4393  O   PRO A 653     228.508 145.274 182.305  1.00 89.03           O
ATOM   4394  CB  PRO A 653     226.221 147.477 183.267  1.00 89.03           C
ATOM   4395  CG  PRO A 653     226.730 147.586 184.693  1.00 89.03           C
ATOM   4396  CD  PRO A 653     227.189 146.234 185.141  1.00 89.03           C
ATOM   4397  N   PHE A 654     227.140 145.926 180.631  1.00 90.86           N
ATOM   4398  CA  PHE A 654     228.139 145.670 179.599  1.00 90.86           C
ATOM   4399  C   PHE A 654     229.356 146.575 179.721  1.00 90.86           C
ATOM   4400  O   PHE A 654     230.366 146.310 179.058  1.00 90.86           O
ATOM   4401  CB  PHE A 654     227.542 145.832 178.194  1.00 90.86           C
ATOM   4402  CG  PHE A 654     226.341 144.959 177.918  1.00 90.86           C
ATOM   4403  CD1 PHE A 654     225.121 145.194 178.530  1.00 90.86           C
ATOM   4404  CD2 PHE A 654     226.436 143.909 177.021  1.00 90.86           C
ATOM   4405  CE1 PHE A 654     224.026 144.398 178.264  1.00 90.86           C
ATOM   4406  CE2 PHE A 654     225.345 143.108 176.751  1.00 90.86           C
ATOM   4407  CZ  PHE A 654     224.139 143.355 177.371  1.00 90.86           C
ATOM   4408  N   SER A 655     229.270 147.644 180.518  1.00 90.59           N
ATOM   4409  CA  SER A 655     230.343 148.617 180.702  1.00 90.59           C
ATOM   4410  C   SER A 655     230.595 149.391 179.413  1.00 90.59           C
ATOM   4411  O   SER A 655     231.496 150.234 179.351  1.00 90.59           O
ATOM   4412  CB  SER A 655     231.626 147.940 181.193  1.00 90.59           C
ATOM   4413  OG  SER A 655     231.392 147.224 182.395  1.00 90.59           O
ATOM   4414  N   PHE A 656     229.801 149.111 178.382  1.00 93.29           N
ATOM   4415  CA  PHE A 656     229.841 149.878 177.146  1.00 93.29           C
ATOM   4416  C   PHE A 656     228.751 150.939 177.197  1.00 93.29           C
ATOM   4417  O   PHE A 656     227.559 150.615 177.256  1.00 93.29           O
ATOM   4418  CB  PHE A 656     229.660 148.961 175.938  1.00 93.29           C
ATOM   4419  CG  PHE A 656     230.937 148.330 175.460  1.00 93.29           C
ATOM   4420  CD1 PHE A 656     231.034 147.820 174.176  1.00 93.29           C
ATOM   4421  CD2 PHE A 656     232.041 148.249 176.292  1.00 93.29           C
ATOM   4422  CE1 PHE A 656     232.206 147.238 173.733  1.00 93.29           C
ATOM   4423  CE2 PHE A 656     233.216 147.670 175.855  1.00 93.29           C
ATOM   4424  CZ  PHE A 656     233.299 147.164 174.573  1.00 93.29           C
ATOM   4425  N   LYS A 657     229.161 152.202 177.182  1.00 90.04           N
ATOM   4426  CA  LYS A 657     228.237 153.307 177.394  1.00 90.04           C
ATOM   4427  C   LYS A 657     227.257 153.401 176.231  1.00 90.04           C
ATOM   4428  O   LYS A 657     227.665 153.409 175.064  1.00 90.04           O
ATOM   4429  CB  LYS A 657     229.005 154.619 177.572  1.00 90.04           C
ATOM   4430  CG  LYS A 657     230.040 154.640 178.719  1.00 90.04           C
ATOM   4431  CD  LYS A 657     231.315 153.845 178.447  1.00 90.04           C
ATOM   4432  CE  LYS A 657     232.256 153.890 179.640  1.00 90.04           C
ATOM   4433  NZ  LYS A 657     233.285 152.815 179.578  1.00 90.04           N
ATOM   4434  N   TRP A 658     225.961 153.471 176.551  1.00 84.03           N
ATOM   4435  CA  TRP A 658     224.938 153.463 175.509  1.00 84.03           C
ATOM   4436  C   TRP A 658     224.985 154.729 174.665  1.00 84.03           C
ATOM   4437  O   TRP A 658     224.514 154.736 173.522  1.00 84.03           O
ATOM   4438  CB  TRP A 658     223.545 153.304 176.121  1.00 84.03           C
ATOM   4439  CG  TRP A 658     223.016 154.588 176.673  1.00 84.03           C
ATOM   4440  CD1 TRP A 658     223.482 155.261 177.761  1.00 84.03           C
ATOM   4441  CD2 TRP A 658     221.983 155.404 176.109  1.00 84.03           C
ATOM   4442  CE2 TRP A 658     221.847 156.536 176.936  1.00 84.03           C
ATOM   4443  CE3 TRP A 658     221.146 155.278 174.998  1.00 84.03           C
ATOM   4444  NE1 TRP A 658     222.771 156.423 177.940  1.00 84.03           N
ATOM   4445  CZ2 TRP A 658     220.910 157.534 176.686  1.00 84.03           C
ATOM   4446  CZ3 TRP A 658     220.217 156.269 174.751  1.00 84.03           C
ATOM   4447  CH2 TRP A 658     220.108 157.385 175.589  1.00 84.03           C
ATOM   4448  N   TRP A 659     225.544 155.811 175.205  1.00 91.77           N
ATOM   4449  CA  TRP A 659     225.482 157.087 174.505  1.00 91.77           C
ATOM   4450  C   TRP A 659     226.565 157.169 173.437  1.00 91.77           C
ATOM   4451  O   TRP A 659     226.670 158.177 172.730  1.00 91.77           O
ATOM   4452  CB  TRP A 659     225.603 158.263 175.481  1.00 91.77           C
ATOM   4453  CG  TRP A 659     226.798 158.239 176.393  1.00 91.77           C
ATOM   4454  CD1 TRP A 659     228.042 158.726 176.119  1.00 91.77           C
ATOM   4455  CD2 TRP A 659     226.851 157.746 177.739  1.00 91.77           C
ATOM   4456  CE2 TRP A 659     228.164 157.949 178.207  1.00 91.77           C
ATOM   4457  CE3 TRP A 659     225.919 157.145 178.590  1.00 91.77           C
ATOM   4458  NE1 TRP A 659     228.872 158.547 177.199  1.00 91.77           N
ATOM   4459  CZ2 TRP A 659     228.567 157.575 179.487  1.00 91.77           C
ATOM   4460  CZ3 TRP A 659     226.322 156.768 179.857  1.00 91.77           C
ATOM   4461  CH2 TRP A 659     227.635 156.981 180.292  1.00 91.77           C
ATOM   4462  N   ASN A 660     227.375 156.118 173.313  1.00 96.26           N
ATOM   4463  CA  ASN A 660     228.464 156.087 172.346  1.00 96.26           C
ATOM   4464  C   ASN A 660     228.102 155.418 171.027  1.00 96.26           C
ATOM   4465  O   ASN A 660     228.931 155.419 170.112  1.00 96.26           O
ATOM   4466  CB  ASN A 660     229.686 155.378 172.945  1.00 96.26           C
ATOM   4467  CG  ASN A 660     230.433 156.243 173.938  1.00 96.26           C
ATOM   4468  ND2 ASN A 660     231.632 155.814 174.313  1.00 96.26           N
ATOM   4469  OD1 ASN A 660     229.939 157.287 174.361  1.00 96.26           O
ATOM   4470  N   MET A 661     226.908 154.849 170.895  1.00101.86           N
ATOM   4471  CA  MET A 661     226.571 154.160 169.659  1.00101.86           C
ATOM   4472  C   MET A 661     225.503 154.917 168.880  1.00101.86           C
ATOM   4473  O   MET A 661     224.735 155.708 169.437  1.00101.86           O
ATOM   4474  CB  MET A 661     226.111 152.727 169.941  1.00101.86           C
ATOM   4475  CG  MET A 661     225.011 152.560 170.984  1.00101.86           C
ATOM   4476  SD  MET A 661     223.376 153.022 170.381  1.00101.86           S
ATOM   4477  CE  MET A 661     222.861 151.468 169.660  1.00101.86           C
ATOM   4478  N   VAL A 662     225.466 154.670 167.575  1.00102.58           N
ATOM   4479  CA  VAL A 662     224.487 155.289 166.685  1.00102.58           C
ATOM   4480  C   VAL A 662     223.387 154.274 166.398  1.00102.58           C
ATOM   4481  O   VAL A 662     223.671 153.183 165.881  1.00102.58           O
ATOM   4482  CB  VAL A 662     225.147 155.788 165.389  1.00102.58           C
ATOM   4483  CG1 VAL A 662     224.141 155.817 164.245  1.00102.58           C
ATOM   4484  CG2 VAL A 662     225.762 157.163 165.601  1.00102.58           C
ATOM   4485  N   PRO A 663     222.126 154.568 166.748  1.00 97.98           N
ATOM   4486  CA  PRO A 663     220.967 153.721 166.451  1.00 97.98           C
ATOM   4487  C   PRO A 663     220.868 153.324 164.981  1.00 97.98           C
ATOM   4488  O   PRO A 663     220.177 152.368 164.632  1.00 97.98           O
ATOM   4489  CB  PRO A 663     219.787 154.606 166.840  1.00 97.98           C
ATOM   4490  CG  PRO A 663     220.308 155.468 167.926  1.00 97.98           C
ATOM   4491  CD  PRO A 663     221.787 155.653 167.684  1.00 97.98           C
ATOM   4492  OXT PRO A 663     221.467 153.952 164.107  1.00 97.98           O
TER    4493      PRO A 663
ATOM   4494  N   THR B   5     217.925 128.739 152.849  1.00107.03           N
ATOM   4495  CA  THR B   5     217.485 127.693 153.764  1.00107.03           C
ATOM   4496  C   THR B   5     218.449 126.511 153.774  1.00107.03           C
ATOM   4497  O   THR B   5     219.367 126.436 152.960  1.00107.03           O
ATOM   4498  CB  THR B   5     216.081 127.180 153.399  1.00107.03           C
ATOM   4499  CG2 THR B   5     216.115 126.467 152.061  1.00107.03           C
ATOM   4500  OG1 THR B   5     215.627 126.268 154.406  1.00107.03           O
ATOM   4501  N   LEU B   6     218.227 125.597 154.713  1.00103.16           N
ATOM   4502  CA  LEU B   6     218.978 124.356 154.836  1.00103.16           C
ATOM   4503  C   LEU B   6     218.052 123.178 154.564  1.00103.16           C
ATOM   4504  O   LEU B   6     216.907 123.159 155.026  1.00103.16           O
ATOM   4505  CB  LEU B   6     219.583 124.215 156.237  1.00103.16           C
ATOM   4506  CG  LEU B   6     220.962 124.767 156.598  1.00103.16           C
ATOM   4507  CD1 LEU B   6     221.405 124.205 157.933  1.00103.16           C
ATOM   4508  CD2 LEU B   6     221.967 124.385 155.542  1.00103.16           C
ATOM   4509  N   ILE B   7     218.543 122.199 153.810  1.00104.13           N
ATOM   4510  CA  ILE B   7     217.875 120.910 153.682  1.00104.13           C
ATOM   4511  C   ILE B   7     218.902 119.867 154.098  1.00104.13           C
ATOM   4512  O   ILE B   7     220.108 120.067 153.915  1.00104.13           O
ATOM   4513  CB  ILE B   7     217.327 120.659 152.266  1.00104.13           C
ATOM   4514  CG1 ILE B   7     216.095 119.756 152.330  1.00104.13           C
ATOM   4515  CG2 ILE B   7     218.350 119.994 151.372  1.00104.13           C
ATOM   4516  CD1 ILE B   7     214.852 120.465 152.839  1.00104.13           C
ATOM   4517  N   ARG B   8     218.448 118.800 154.739  1.00108.96           N
ATOM   4518  CA  ARG B   8     219.348 117.761 155.214  1.00108.96           C
ATOM   4519  C   ARG B   8     218.885 116.414 154.686  1.00108.96           C
ATOM   4520  O   ARG B   8     217.689 116.104 154.719  1.00108.96           O
ATOM   4521  CB  ARG B   8     219.429 117.762 156.739  1.00108.96           C
ATOM   4522  CG  ARG B   8     220.005 119.053 157.310  1.00108.96           C
ATOM   4523  CD  ARG B   8     220.052 119.012 158.823  1.00108.96           C
ATOM   4524  NE  ARG B   8     220.350 120.308 159.420  1.00108.96           N
ATOM   4525  CZ  ARG B   8     221.561 120.703 159.791  1.00108.96           C
ATOM   4526  NH1 ARG B   8     222.619 119.924 159.639  1.00108.96           N
ATOM   4527  NH2 ARG B   8     221.713 121.906 160.338  1.00108.96           N
ATOM   4528  N   VAL B   9     219.833 115.621 154.198  1.00120.76           N
ATOM   4529  CA  VAL B   9     219.539 114.438 153.402  1.00120.76           C
ATOM   4530  C   VAL B   9     220.038 113.207 154.138  1.00120.76           C
ATOM   4531  O   VAL B   9     221.065 113.254 154.827  1.00120.76           O
ATOM   4532  CB  VAL B   9     220.172 114.540 152.004  1.00120.76           C
ATOM   4533  CG1 VAL B   9     219.321 115.428 151.131  1.00120.76           C
ATOM   4534  CG2 VAL B   9     221.594 115.077 152.099  1.00120.76           C
ATOM   4535  N   THR B  10     219.304 112.109 153.991  1.00129.08           N
ATOM   4536  CA  THR B  10     219.628 110.838 154.596  1.00129.08           C
ATOM   4537  C   THR B  10     220.101 109.874 153.516  1.00129.08           C
ATOM   4538  O   THR B  10     219.373 109.639 152.542  1.00129.08           O
ATOM   4539  CB  THR B  10     218.409 110.259 155.323  1.00129.08           C
ATOM   4540  CG2 THR B  10     217.536 111.371 155.871  1.00129.08           C
ATOM   4541  OG1 THR B  10     217.639 109.471 154.408  1.00129.08           O
ATOM   4542  N   PRO B  11     221.307 109.314 153.635  1.00128.56           N
ATOM   4543  CA  PRO B  11     221.843 108.480 152.547  1.00128.56           C
ATOM   4544  C   PRO B  11     221.026 107.235 152.243  1.00128.56           C
ATOM   4545  O   PRO B  11     221.112 106.722 151.120  1.00128.56           O
ATOM   4546  CB  PRO B  11     223.246 108.113 153.052  1.00128.56           C
ATOM   4547  CG  PRO B  11     223.591 109.198 154.020  1.00128.56           C
ATOM   4548  CD  PRO B  11     222.298 109.533 154.701  1.00128.56           C
ATOM   4549  N   GLU B  12     220.238 106.727 153.193  1.00124.96           N
ATOM   4550  CA  GLU B  12     219.590 105.433 152.990  1.00124.96           C
ATOM   4551  C   GLU B  12     218.385 105.544 152.057  1.00124.96           C
ATOM   4552  O   GLU B  12     218.037 104.579 151.366  1.00124.96           O
ATOM   4553  CB  GLU B  12     219.198 104.821 154.339  1.00124.96           C
ATOM   4554  CG  GLU B  12     217.735 104.961 154.747  1.00124.96           C
ATOM   4555  CD  GLU B  12     217.383 106.355 155.224  1.00124.96           C
ATOM   4556  OE1 GLU B  12     216.524 106.481 156.121  1.00124.96           O
ATOM   4557  OE2 GLU B  12     217.955 107.327 154.697  1.00124.96           O
ATOM   4558  N   GLN B  13     217.734 106.705 152.017  1.00124.34           N
ATOM   4559  CA  GLN B  13     216.596 106.884 151.124  1.00124.34           C
ATOM   4560  C   GLN B  13     216.630 108.264 150.491  1.00124.34           C
ATOM   4561  O   GLN B  13     217.095 109.228 151.112  1.00124.34           O
ATOM   4562  CB  GLN B  13     215.254 106.700 151.854  1.00124.34           C
ATOM   4563  CG  GLN B  13     215.124 107.492 153.142  1.00124.34           C
ATOM   4564  CD  GLN B  13     213.878 107.127 153.925  1.00124.34           C
ATOM   4565  NE2 GLN B  13     213.698 107.763 155.077  1.00124.34           N
ATOM   4566  OE1 GLN B  13     213.089 106.284 153.501  1.00124.34           O
ATOM   4567  N   PRO B  14     216.143 108.393 149.259  1.00118.85           N
ATOM   4568  CA  PRO B  14     216.036 109.717 148.639  1.00118.85           C
ATOM   4569  C   PRO B  14     215.010 110.591 149.344  1.00118.85           C
ATOM   4570  O   PRO B  14     214.067 110.102 149.973  1.00118.85           O
ATOM   4571  CB  PRO B  14     215.595 109.408 147.201  1.00118.85           C
ATOM   4572  CG  PRO B  14     215.215 107.950 147.195  1.00118.85           C
ATOM   4573  CD  PRO B  14     216.019 107.313 148.269  1.00118.85           C
ATOM   4574  N   THR B  15     215.204 111.902 149.229  1.00116.17           N
ATOM   4575  CA  THR B  15     214.284 112.894 149.769  1.00116.17           C
ATOM   4576  C   THR B  15     214.148 114.050 148.787  1.00116.17           C
ATOM   4577  O   THR B  15     214.926 114.162 147.836  1.00116.17           O
ATOM   4578  CB  THR B  15     214.753 113.413 151.131  1.00116.17           C
ATOM   4579  CG2 THR B  15     215.968 114.299 150.968  1.00116.17           C
ATOM   4580  OG1 THR B  15     213.701 114.168 151.746  1.00116.17           O
ATOM   4581  N   HIS B  16     213.164 114.914 149.029  1.00109.17           N
ATOM   4582  CA  HIS B  16     212.754 115.939 148.079  1.00109.17           C
ATOM   4583  C   HIS B  16     213.218 117.309 148.554  1.00109.17           C
ATOM   4584  O   HIS B  16     213.058 117.649 149.731  1.00109.17           O
ATOM   4585  CB  HIS B  16     211.233 115.925 147.901  1.00109.17           C
ATOM   4586  CG  HIS B  16     210.671 114.561 147.642  1.00109.17           C
ATOM   4587  CD2 HIS B  16     210.298 113.953 146.491  1.00109.17           C
ATOM   4588  ND1 HIS B  16     210.437 113.652 148.650  1.00109.17           N
ATOM   4589  CE1 HIS B  16     209.945 112.541 148.132  1.00109.17           C
ATOM   4590  NE2 HIS B  16     209.850 112.698 146.823  1.00109.17           N
ATOM   4591  N   ALA B  17     213.783 118.094 147.636  1.00 98.18           N
ATOM   4592  CA  ALA B  17     214.273 119.428 147.951  1.00 98.18           C
ATOM   4593  C   ALA B  17     213.877 120.386 146.837  1.00 98.18           C
ATOM   4594  O   ALA B  17     213.627 119.971 145.702  1.00 98.18           O
ATOM   4595  CB  ALA B  17     215.793 119.440 148.146  1.00 98.18           C
ATOM   4596  N   VAL B  18     213.819 121.673 147.172  1.00 80.82           N
ATOM   4597  CA  VAL B  18     213.415 122.721 146.238  1.00 80.82           C
ATOM   4598  C   VAL B  18     214.363 123.902 146.395  1.00 80.82           C
ATOM   4599  O   VAL B  18     214.627 124.352 147.517  1.00 80.82           O
ATOM   4600  CB  VAL B  18     211.956 123.143 146.462  1.00 80.82           C
ATOM   4601  CG1 VAL B  18     211.689 124.507 145.849  1.00 80.82           C
ATOM   4602  CG2 VAL B  18     211.022 122.105 145.872  1.00 80.82           C
ATOM   4603  N   CYS B  19     214.872 124.403 145.273  1.00 84.91           N
ATOM   4604  CA  CYS B  19     215.739 125.574 145.240  1.00 84.91           C
ATOM   4605  C   CYS B  19     215.134 126.603 144.292  1.00 84.91           C
ATOM   4606  O   CYS B  19     214.685 126.250 143.196  1.00 84.91           O
ATOM   4607  CB  CYS B  19     217.153 125.201 144.797  1.00 84.91           C
ATOM   4608  SG  CYS B  19     218.166 124.449 146.090  1.00 84.91           S
ATOM   4609  N   VAL B  20     215.127 127.863 144.713  1.00 95.94           N
ATOM   4610  CA  VAL B  20     214.559 128.939 143.909  1.00 95.94           C
ATOM   4611  C   VAL B  20     215.690 129.752 143.293  1.00 95.94           C
ATOM   4612  O   VAL B  20     216.681 130.064 143.961  1.00 95.94           O
ATOM   4613  CB  VAL B  20     213.636 129.826 144.759  1.00 95.94           C
ATOM   4614  CG1 VAL B  20     213.225 131.074 143.988  1.00 95.94           C
ATOM   4615  CG2 VAL B  20     212.413 129.045 145.198  1.00 95.94           C
ATOM   4616  N   LEU B  21     215.547 130.080 142.008  1.00104.03           N
ATOM   4617  CA  LEU B  21     216.528 130.909 141.322  1.00104.03           C
ATOM   4618  C   LEU B  21     216.700 132.239 142.046  1.00104.03           C
ATOM   4619  O   LEU B  21     215.721 132.869 142.455  1.00104.03           O
ATOM   4620  CB  LEU B  21     216.088 131.139 139.873  1.00104.03           C
ATOM   4621  CG  LEU B  21     217.069 131.645 138.808  1.00104.03           C
ATOM   4622  CD1 LEU B  21     216.497 131.385 137.425  1.00104.03           C
ATOM   4623  CD2 LEU B  21     217.378 133.127 138.960  1.00104.03           C
ATOM   4624  N   GLY B  22     217.953 132.660 142.208  1.00112.41           N
ATOM   4625  CA  GLY B  22     218.275 133.939 142.801  1.00112.41           C
ATOM   4626  C   GLY B  22     218.739 133.886 144.242  1.00112.41           C
ATOM   4627  O   GLY B  22     219.350 134.854 144.710  1.00112.41           O
ATOM   4628  N   THR B  23     218.478 132.794 144.953  1.00119.27           N
ATOM   4629  CA  THR B  23     218.871 132.652 146.349  1.00119.27           C
ATOM   4630  C   THR B  23     219.831 131.482 146.495  1.00119.27           C
ATOM   4631  O   THR B  23     219.687 130.463 145.812  1.00119.27           O
ATOM   4632  CB  THR B  23     217.650 132.452 147.252  1.00119.27           C
ATOM   4633  CG2 THR B  23     216.713 133.643 147.146  1.00119.27           C
ATOM   4634  OG1 THR B  23     216.957 131.257 146.869  1.00119.27           O
ATOM   4635  N   LEU B  24     220.806 131.636 147.387  1.00127.67           N
ATOM   4636  CA  LEU B  24     221.851 130.637 147.580  1.00127.67           C
ATOM   4637  C   LEU B  24     221.435 129.706 148.713  1.00127.67           C
ATOM   4638  O   LEU B  24     221.675 130.006 149.887  1.00127.67           O
ATOM   4639  CB  LEU B  24     223.176 131.327 147.889  1.00127.67           C
ATOM   4640  CG  LEU B  24     224.017 131.804 146.700  1.00127.67           C
ATOM   4641  CD1 LEU B  24     225.445 132.126 147.133  1.00127.67           C
ATOM   4642  CD2 LEU B  24     224.004 130.798 145.557  1.00127.67           C
ATOM   4643  N   THR B  25     220.815 128.579 148.372  1.00121.72           N
ATOM   4644  CA  THR B  25     220.319 127.633 149.366  1.00121.72           C
ATOM   4645  C   THR B  25     221.491 126.956 150.062  1.00121.72           C
ATOM   4646  O   THR B  25     222.290 126.274 149.416  1.00121.72           O
ATOM   4647  CB  THR B  25     219.415 126.581 148.723  1.00121.72           C
ATOM   4648  CG2 THR B  25     218.830 125.657 149.782  1.00121.72           C
ATOM   4649  OG1 THR B  25     218.352 127.228 148.011  1.00121.72           O
ATOM   4650  N   GLN B  26     221.594 127.148 151.374  1.00120.59           N
ATOM   4651  CA  GLN B  26     222.666 126.534 152.143  1.00120.59           C
ATOM   4652  C   GLN B  26     222.436 125.031 152.251  1.00120.59           C
ATOM   4653  O   GLN B  26     221.299 124.577 152.415  1.00120.59           O
ATOM   4654  CB  GLN B  26     222.774 127.154 153.541  1.00120.59           C
ATOM   4655  CG  GLN B  26     223.026 128.669 153.621  1.00120.59           C
ATOM   4656  CD  GLN B  26     221.963 129.518 152.949  1.00120.59           C
ATOM   4657  NE2 GLN B  26     222.368 130.672 152.432  1.00120.59           N
ATOM   4658  OE1 GLN B  26     220.793 129.139 152.893  1.00120.59           O
ATOM   4659  N   LEU B  27     223.520 124.262 152.153  1.00123.67           N
ATOM   4660  CA  LEU B  27     223.496 122.817 152.341  1.00123.67           C
ATOM   4661  C   LEU B  27     224.604 122.431 153.313  1.00123.67           C
ATOM   4662  O   LEU B  27     225.771 122.776 153.097  1.00123.67           O
ATOM   4663  CB  LEU B  27     223.675 122.084 151.009  1.00123.67           C
ATOM   4664  CG  LEU B  27     222.372 121.507 150.457  1.00123.67           C
ATOM   4665  CD1 LEU B  27     222.583 120.341 149.493  1.00123.67           C
ATOM   4666  CD2 LEU B  27     221.514 121.106 151.606  1.00123.67           C
ATOM   4667  N   ASP B  28     224.245 121.715 154.378  1.00134.95           N
ATOM   4668  CA  ASP B  28     225.248 121.194 155.302  1.00134.95           C
ATOM   4669  C   ASP B  28     225.378 119.694 155.078  1.00134.95           C
ATOM   4670  O   ASP B  28     224.378 118.967 155.079  1.00134.95           O
ATOM   4671  CB  ASP B  28     224.882 121.508 156.750  1.00134.95           C
ATOM   4672  CG  ASP B  28     226.063 121.344 157.695  1.00134.95           C
ATOM   4673  OD1 ASP B  28     227.176 121.047 157.212  1.00134.95           O
ATOM   4674  OD2 ASP B  28     225.882 121.512 158.919  1.00134.95           O
ATOM   4675  N   ILE B  29     226.610 119.228 154.883  1.00143.94           N
ATOM   4676  CA  ILE B  29     226.892 117.832 154.580  1.00143.94           C
ATOM   4677  C   ILE B  29     227.523 117.110 155.763  1.00143.94           C
ATOM   4678  O   ILE B  29     227.754 115.898 155.692  1.00143.94           O
ATOM   4679  CB  ILE B  29     227.773 117.707 153.323  1.00143.94           C
ATOM   4680  CG1 ILE B  29     227.433 116.433 152.545  1.00143.94           C
ATOM   4681  CG2 ILE B  29     229.256 117.757 153.686  1.00143.94           C
ATOM   4682  CD1 ILE B  29     226.148 116.524 151.753  1.00143.94           C
ATOM   4683  N   CYS B  30     227.786 117.814 156.860  1.00149.85           N
ATOM   4684  CA  CYS B  30     228.559 117.272 157.972  1.00149.85           C
ATOM   4685  C   CYS B  30     227.714 116.784 159.138  1.00149.85           C
ATOM   4686  O   CYS B  30     227.989 115.710 159.679  1.00149.85           O
ATOM   4687  CB  CYS B  30     229.553 118.328 158.480  1.00149.85           C
ATOM   4688  SG  CYS B  30     230.702 117.731 159.738  1.00149.85           S
ATOM   4689  N   SER B  31     226.700 117.546 159.553  1.00139.68           N
ATOM   4690  CA  SER B  31     225.928 117.164 160.733  1.00139.68           C
ATOM   4691  C   SER B  31     225.110 115.903 160.493  1.00139.68           C
ATOM   4692  O   SER B  31     224.966 115.075 161.401  1.00139.68           O
ATOM   4693  CB  SER B  31     225.018 118.314 161.162  1.00139.68           C
ATOM   4694  OG  SER B  31     225.770 119.481 161.452  1.00139.68           O
ATOM   4695  N   SER B  32     224.568 115.737 159.289  1.00137.76           N
ATOM   4696  CA  SER B  32     223.721 114.600 158.943  1.00137.76           C
ATOM   4697  C   SER B  32     224.489 113.569 158.121  1.00137.76           C
ATOM   4698  O   SER B  32     223.901 112.724 157.444  1.00137.76           O
ATOM   4699  CB  SER B  32     222.484 115.069 158.183  1.00137.76           C
ATOM   4700  OG  SER B  32     221.943 116.239 158.768  1.00137.76           O
ATOM   4701  N   ALA B  33     225.813 113.627 158.184  1.00149.76           N
ATOM   4702  CA  ALA B  33     226.716 112.836 157.364  1.00149.76           C
ATOM   4703  C   ALA B  33     226.680 111.366 157.756  1.00149.76           C
ATOM   4704  O   ALA B  33     226.275 111.016 158.869  1.00149.76           O
ATOM   4705  CB  ALA B  33     228.141 113.368 157.499  1.00149.76           C
ATOM   4706  N   PRO B  34     227.089 110.477 156.852  1.00158.80           N
ATOM   4707  CA  PRO B  34     227.303 109.078 157.239  1.00158.80           C
ATOM   4708  C   PRO B  34     228.387 108.962 158.302  1.00158.80           C
ATOM   4709  O   PRO B  34     229.149 109.896 158.558  1.00158.80           O
ATOM   4710  CB  PRO B  34     227.722 108.400 155.927  1.00158.80           C
ATOM   4711  CG  PRO B  34     228.122 109.516 155.012  1.00158.80           C
ATOM   4712  CD  PRO B  34     227.279 110.685 155.406  1.00158.80           C
ATOM   4713  N   GLU B  35     228.452 107.777 158.918  1.00155.59           N
ATOM   4714  CA  GLU B  35     229.233 107.589 160.139  1.00155.59           C
ATOM   4715  C   GLU B  35     230.703 107.950 159.949  1.00155.59           C
ATOM   4716  O   GLU B  35     231.289 108.666 160.769  1.00155.59           O
ATOM   4717  CB  GLU B  35     229.101 106.145 160.622  1.00155.59           C
ATOM   4718  CG  GLU B  35     227.720 105.780 161.119  1.00155.59           C
ATOM   4719  CD  GLU B  35     227.640 104.344 161.584  1.00155.59           C
ATOM   4720  OE1 GLU B  35     228.652 103.621 161.464  1.00155.59           O
ATOM   4721  OE2 GLU B  35     226.566 103.938 162.070  1.00155.59           O
ATOM   4722  N   ASP B  36     231.317 107.462 158.875  1.00177.75           N
ATOM   4723  CA  ASP B  36     232.725 107.725 158.597  1.00177.75           C
ATOM   4724  C   ASP B  36     232.829 108.558 157.329  1.00177.75           C
ATOM   4725  O   ASP B  36     232.280 108.179 156.289  1.00177.75           O
ATOM   4726  CB  ASP B  36     233.520 106.429 158.447  1.00177.75           C
ATOM   4727  CG  ASP B  36     234.974 106.685 158.101  1.00177.75           C
ATOM   4728  OD1 ASP B  36     235.647 105.755 157.612  1.00177.75           O
ATOM   4729  OD2 ASP B  36     235.448 107.824 158.318  1.00177.75           O
ATOM   4730  N   CYS B  37     233.550 109.677 157.412  1.00187.86           N
ATOM   4731  CA  CYS B  37     233.575 110.623 156.305  1.00187.86           C
ATOM   4732  C   CYS B  37     234.704 111.652 156.408  1.00187.86           C
ATOM   4733  O   CYS B  37     234.768 112.411 157.380  1.00187.86           O
ATOM   4734  CB  CYS B  37     232.197 111.298 156.218  1.00187.86           C
ATOM   4735  SG  CYS B  37     231.600 112.090 157.726  1.00187.86           S
ATOM   4736  N   THR B  38     235.603 111.694 155.394  1.00192.76           N
ATOM   4737  CA  THR B  38     236.711 112.644 155.427  1.00192.76           C
ATOM   4738  C   THR B  38     237.000 113.395 154.115  1.00192.76           C
ATOM   4739  O   THR B  38     237.697 114.415 154.160  1.00192.76           O
ATOM   4740  CB  THR B  38     238.005 111.940 155.876  1.00192.76           C
ATOM   4741  CG2 THR B  38     238.002 111.710 157.384  1.00192.76           C
ATOM   4742  OG1 THR B  38     238.128 110.676 155.214  1.00192.76           O
ATOM   4743  N   SER B  39     236.503 112.952 152.949  1.00194.66           N
ATOM   4744  CA  SER B  39     236.820 113.626 151.682  1.00194.66           C
ATOM   4745  C   SER B  39     235.660 113.544 150.688  1.00194.66           C
ATOM   4746  O   SER B  39     235.068 112.481 150.487  1.00194.66           O
ATOM   4747  CB  SER B  39     238.082 113.035 151.022  1.00194.66           C
ATOM   4748  OG  SER B  39     239.203 113.045 151.890  1.00194.66           O
ATOM   4749  N   PHE B  40     235.406 114.654 149.984  1.00195.28           N
ATOM   4750  CA  PHE B  40     234.216 114.780 149.137  1.00195.28           C
ATOM   4751  C   PHE B  40     234.575 115.183 147.714  1.00195.28           C
ATOM   4752  O   PHE B  40     235.458 116.014 147.489  1.00195.28           O
ATOM   4753  CB  PHE B  40     233.210 115.799 149.698  1.00195.28           C
ATOM   4754  CG  PHE B  40     233.840 116.945 150.425  1.00195.28           C
ATOM   4755  CD1 PHE B  40     234.112 116.845 151.776  1.00195.28           C
ATOM   4756  CD2 PHE B  40     234.103 118.140 149.783  1.00195.28           C
ATOM   4757  CE1 PHE B  40     234.681 117.886 152.467  1.00195.28           C
ATOM   4758  CE2 PHE B  40     234.667 119.197 150.473  1.00195.28           C
ATOM   4759  CZ  PHE B  40     234.956 119.066 151.819  1.00195.28           C
ATOM   4760  N   SER B  41     233.843 114.598 146.765  1.00176.42           N
ATOM   4761  CA  SER B  41     233.923 114.965 145.357  1.00176.42           C
ATOM   4762  C   SER B  41     232.519 115.261 144.850  1.00176.42           C
ATOM   4763  O   SER B  41     231.554 114.571 145.191  1.00176.42           O
ATOM   4764  CB  SER B  41     234.577 113.860 144.519  1.00176.42           C
ATOM   4765  OG  SER B  41     233.826 112.659 144.578  1.00176.42           O
ATOM   4766  N   ILE B  42     232.412 116.303 144.026  1.00161.87           N
ATOM   4767  CA  ILE B  42     231.129 116.787 143.520  1.00161.87           C
ATOM   4768  C   ILE B  42     231.040 116.446 142.037  1.00161.87           C
ATOM   4769  O   ILE B  42     231.702 117.084 141.211  1.00161.87           O
ATOM   4770  CB  ILE B  42     230.933 118.300 143.729  1.00161.87           C
ATOM   4771  CG1 ILE B  42     231.462 118.790 145.088  1.00161.87           C
ATOM   4772  CG2 ILE B  42     229.466 118.670 143.570  1.00161.87           C
ATOM   4773  CD1 ILE B  42     231.106 117.919 146.288  1.00161.87           C
ATOM   4774  N   ASN B  43     230.222 115.451 141.699  1.00148.93           N
ATOM   4775  CA  ASN B  43     229.865 115.156 140.314  1.00148.93           C
ATOM   4776  C   ASN B  43     228.371 115.426 140.182  1.00148.93           C
ATOM   4777  O   ASN B  43     227.545 114.565 140.502  1.00148.93           O
ATOM   4778  CB  ASN B  43     230.222 113.715 139.947  1.00148.93           C
ATOM   4779  CG  ASN B  43     229.776 113.329 138.538  1.00148.93           C
ATOM   4780  ND2 ASN B  43     230.737 112.934 137.710  1.00148.93           N
ATOM   4781  OD1 ASN B  43     228.593 113.384 138.199  1.00148.93           O
ATOM   4782  N   ALA B  44     228.026 116.624 139.724  1.00139.94           N
ATOM   4783  CA  ALA B  44     226.645 117.074 139.652  1.00139.94           C
ATOM   4784  C   ALA B  44     226.301 117.510 138.234  1.00139.94           C
ATOM   4785  O   ALA B  44     227.148 117.537 137.338  1.00139.94           O
ATOM   4786  CB  ALA B  44     226.397 118.220 140.640  1.00139.94           C
ATOM   4787  N   SER B  45     225.028 117.851 138.044  1.00133.59           N
ATOM   4788  CA  SER B  45     224.549 118.283 136.745  1.00133.59           C
ATOM   4789  C   SER B  45     225.198 119.607 136.348  1.00133.59           C
ATOM   4790  O   SER B  45     225.462 120.462 137.196  1.00133.59           O
ATOM   4791  CB  SER B  45     223.030 118.429 136.762  1.00133.59           C
ATOM   4792  OG  SER B  45     222.398 117.180 136.981  1.00133.59           O
ATOM   4793  N   PRO B  46     225.475 119.792 135.054  1.00134.87           N
ATOM   4794  CA  PRO B  46     226.049 121.068 134.597  1.00134.87           C
ATOM   4795  C   PRO B  46     225.142 122.267 134.822  1.00134.87           C
ATOM   4796  O   PRO B  46     225.647 123.394 134.900  1.00134.87           O
ATOM   4797  CB  PRO B  46     226.290 120.829 133.098  1.00134.87           C
ATOM   4798  CG  PRO B  46     225.366 119.703 132.740  1.00134.87           C
ATOM   4799  CD  PRO B  46     225.332 118.826 133.952  1.00134.87           C
ATOM   4800  N   GLY B  47     223.832 122.065 134.930  1.00135.88           N
ATOM   4801  CA  GLY B  47     222.886 123.144 135.103  1.00135.88           C
ATOM   4802  C   GLY B  47     222.638 123.580 136.528  1.00135.88           C
ATOM   4803  O   GLY B  47     221.762 124.420 136.758  1.00135.88           O
ATOM   4804  N   VAL B  48     223.376 123.040 137.494  1.00132.55           N
ATOM   4805  CA  VAL B  48     223.188 123.355 138.906  1.00132.55           C
ATOM   4806  C   VAL B  48     224.367 124.202 139.365  1.00132.55           C
ATOM   4807  O   VAL B  48     225.527 123.792 139.226  1.00132.55           O
ATOM   4808  CB  VAL B  48     223.062 122.082 139.757  1.00132.55           C
ATOM   4809  CG1 VAL B  48     222.573 122.424 141.155  1.00132.55           C
ATOM   4810  CG2 VAL B  48     222.131 121.086 139.085  1.00132.55           C
ATOM   4811  N   VAL B  49     224.072 125.381 139.906  1.00133.25           N
ATOM   4812  CA  VAL B  49     225.079 126.248 140.503  1.00133.25           C
ATOM   4813  C   VAL B  49     225.310 125.736 141.920  1.00133.25           C
ATOM   4814  O   VAL B  49     224.549 126.049 142.841  1.00133.25           O
ATOM   4815  CB  VAL B  49     224.645 127.714 140.493  1.00133.25           C
ATOM   4816  CG1 VAL B  49     225.808 128.618 140.872  1.00133.25           C
ATOM   4817  CG2 VAL B  49     224.089 128.093 139.129  1.00133.25           C
ATOM   4818  N   VAL B  50     226.347 124.919 142.088  1.00140.10           N
ATOM   4819  CA  VAL B  50     226.751 124.416 143.395  1.00140.10           C
ATOM   4820  C   VAL B  50     228.092 125.073 143.708  1.00140.10           C
ATOM   4821  O   VAL B  50     229.127 124.709 143.146  1.00140.10           O
ATOM   4822  CB  VAL B  50     226.833 122.887 143.418  1.00140.10           C
ATOM   4823  CG1 VAL B  50     227.724 122.401 144.559  1.00140.10           C
ATOM   4824  CG2 VAL B  50     225.442 122.279 143.516  1.00140.10           C
ATOM   4825  N   ASP B  51     228.065 126.074 144.580  1.00142.99           N
ATOM   4826  CA  ASP B  51     229.269 126.790 144.975  1.00142.99           C
ATOM   4827  C   ASP B  51     229.538 126.530 146.451  1.00142.99           C
ATOM   4828  O   ASP B  51     228.706 125.953 147.149  1.00142.99           O
ATOM   4829  CB  ASP B  51     229.111 128.290 144.711  1.00142.99           C
ATOM   4830  CG  ASP B  51     230.427 129.044 144.789  1.00142.99           C
ATOM   4831  OD1 ASP B  51     231.043 129.063 145.874  1.00142.99           O
ATOM   4832  OD2 ASP B  51     230.843 129.621 143.763  1.00142.99           O
ATOM   4833  N   ILE B  52     230.706 126.955 146.924  1.00149.76           N
ATOM   4834  CA  ILE B  52     231.069 126.801 148.326  1.00149.76           C
ATOM   4835  C   ILE B  52     231.401 128.172 148.898  1.00149.76           C
ATOM   4836  O   ILE B  52     232.292 128.870 148.406  1.00149.76           O
ATOM   4837  CB  ILE B  52     232.256 125.830 148.514  1.00149.76           C
ATOM   4838  CG1 ILE B  52     231.885 124.423 148.037  1.00149.76           C
ATOM   4839  CG2 ILE B  52     232.685 125.795 149.967  1.00149.76           C
ATOM   4840  CD1 ILE B  52     232.265 124.136 146.595  1.00149.76           C
ATOM   4841  N   ALA B  53     230.678 128.556 149.947  1.00157.02           N
ATOM   4842  CA  ALA B  53     230.867 129.840 150.606  1.00157.02           C
ATOM   4843  C   ALA B  53     231.196 129.611 152.074  1.00157.02           C
ATOM   4844  O   ALA B  53     230.566 128.778 152.734  1.00157.02           O
ATOM   4845  CB  ALA B  53     229.623 130.718 150.469  1.00157.02           C
ATOM   4846  N   HIS B  54     232.178 130.350 152.579  1.00164.32           N
ATOM   4847  CA  HIS B  54     232.587 130.242 153.973  1.00164.32           C
ATOM   4848  C   HIS B  54     232.308 131.540 154.722  1.00164.32           C
ATOM   4849  O   HIS B  54     232.616 132.627 154.235  1.00164.32           O
ATOM   4850  CB  HIS B  54     234.073 129.886 154.070  1.00164.32           C
ATOM   4851  CG  HIS B  54     234.376 128.454 153.753  1.00164.32           C
ATOM   4852  CD2 HIS B  54     234.562 127.383 154.560  1.00164.32           C
ATOM   4853  ND1 HIS B  54     234.544 127.996 152.464  1.00164.32           N
ATOM   4854  CE1 HIS B  54     234.809 126.702 152.490  1.00164.32           C
ATOM   4855  NE2 HIS B  54     234.829 126.306 153.749  1.00164.32           N
ATOM   4856  N   SER B  65     240.449 123.299 144.303  1.00249.29           N
ATOM   4857  CA  SER B  65     240.345 122.109 145.139  1.00249.29           C
ATOM   4858  C   SER B  65     241.583 121.945 146.017  1.00249.29           C
ATOM   4859  O   SER B  65     242.551 121.293 145.626  1.00249.29           O
ATOM   4860  CB  SER B  65     240.141 120.863 144.275  1.00249.29           C
ATOM   4861  OG  SER B  65     241.368 120.419 143.721  1.00249.29           O
ATOM   4862  N   SER B  66     241.540 122.541 147.205  1.00244.90           N
ATOM   4863  CA  SER B  66     242.632 122.455 148.165  1.00244.90           C
ATOM   4864  C   SER B  66     242.427 121.351 149.193  1.00244.90           C
ATOM   4865  O   SER B  66     243.057 121.398 150.256  1.00244.90           O
ATOM   4866  CB  SER B  66     242.813 123.799 148.879  1.00244.90           C
ATOM   4867  OG  SER B  66     243.503 123.638 150.106  1.00244.90           O
ATOM   4868  N   THR B  67     241.567 120.368 148.891  1.00239.17           N
ATOM   4869  CA  THR B  67     241.208 119.254 149.784  1.00239.17           C
ATOM   4870  C   THR B  67     241.117 119.689 151.247  1.00239.17           C
ATOM   4871  O   THR B  67     241.677 119.055 152.143  1.00239.17           O
ATOM   4872  CB  THR B  67     242.153 118.050 149.619  1.00239.17           C
ATOM   4873  CG2 THR B  67     243.624 118.413 149.827  1.00239.17           C
ATOM   4874  OG1 THR B  67     241.786 117.024 150.550  1.00239.17           O
ATOM   4875  N   TRP B  68     240.394 120.778 151.489  1.00230.17           N
ATOM   4876  CA  TRP B  68     240.156 121.259 152.838  1.00230.17           C
ATOM   4877  C   TRP B  68     239.334 120.233 153.620  1.00230.17           C
ATOM   4878  O   TRP B  68     238.394 119.649 153.061  1.00230.17           O
ATOM   4879  CB  TRP B  68     239.435 122.606 152.810  1.00230.17           C
ATOM   4880  CG  TRP B  68     238.117 122.589 152.083  1.00230.17           C
ATOM   4881  CD1 TRP B  68     236.874 122.628 152.644  1.00230.17           C
ATOM   4882  CD2 TRP B  68     237.915 122.566 150.662  1.00230.17           C
ATOM   4883  CE2 TRP B  68     236.523 122.573 150.439  1.00230.17           C
ATOM   4884  CE3 TRP B  68     238.773 122.534 149.559  1.00230.17           C
ATOM   4885  NE1 TRP B  68     235.910 122.608 151.665  1.00230.17           N
ATOM   4886  CZ2 TRP B  68     235.971 122.547 149.160  1.00230.17           C
ATOM   4887  CZ3 TRP B  68     238.223 122.507 148.289  1.00230.17           C
ATOM   4888  CH2 TRP B  68     236.835 122.515 148.101  1.00230.17           C
ATOM   4889  N   PRO B  69     239.652 119.987 154.890  1.00222.92           N
ATOM   4890  CA  PRO B  69     238.917 118.970 155.651  1.00222.92           C
ATOM   4891  C   PRO B  69     237.493 119.413 155.955  1.00222.92           C
ATOM   4892  O   PRO B  69     237.046 120.492 155.560  1.00222.92           O
ATOM   4893  CB  PRO B  69     239.740 118.824 156.936  1.00222.92           C
ATOM   4894  CG  PRO B  69     240.452 120.129 157.071  1.00222.92           C
ATOM   4895  CD  PRO B  69     240.760 120.566 155.668  1.00222.92           C
ATOM   4896  N   LEU B  70     236.776 118.554 156.682  1.00197.40           N
ATOM   4897  CA  LEU B  70     235.379 118.814 157.031  1.00197.40           C
ATOM   4898  C   LEU B  70     235.324 119.887 158.110  1.00197.40           C
ATOM   4899  O   LEU B  70     235.291 119.613 159.313  1.00197.40           O
ATOM   4900  CB  LEU B  70     234.682 117.544 157.497  1.00197.40           C
ATOM   4901  CG  LEU B  70     233.991 116.708 156.427  1.00197.40           C
ATOM   4902  CD1 LEU B  70     233.346 115.490 157.067  1.00197.40           C
ATOM   4903  CD2 LEU B  70     232.972 117.537 155.657  1.00197.40           C
ATOM   4904  N   ASP B  71     235.308 121.137 157.662  1.00183.07           N
ATOM   4905  CA  ASP B  71     235.116 122.244 158.580  1.00183.07           C
ATOM   4906  C   ASP B  71     233.740 122.126 159.235  1.00183.07           C
ATOM   4907  O   ASP B  71     232.775 121.704 158.588  1.00183.07           O
ATOM   4908  CB  ASP B  71     235.244 123.572 157.839  1.00183.07           C
ATOM   4909  CG  ASP B  71     235.206 124.763 158.769  1.00183.07           C
ATOM   4910  OD1 ASP B  71     234.095 125.240 159.079  1.00183.07           O
ATOM   4911  OD2 ASP B  71     236.288 125.222 159.189  1.00183.07           O
ATOM   4912  N   PRO B  72     233.632 122.450 160.537  1.00177.20           N
ATOM   4913  CA  PRO B  72     232.337 122.349 161.227  1.00177.20           C
ATOM   4914  C   PRO B  72     231.201 123.001 160.456  1.00177.20           C
ATOM   4915  O   PRO B  72     230.208 122.348 160.122  1.00177.20           O
ATOM   4916  CB  PRO B  72     232.595 123.078 162.550  1.00177.20           C
ATOM   4917  CG  PRO B  72     234.046 122.871 162.810  1.00177.20           C
ATOM   4918  CD  PRO B  72     234.736 122.736 161.471  1.00177.20           C
ATOM   4919  N   GLY B  73     231.348 124.289 160.163  1.00169.52           N
ATOM   4920  CA  GLY B  73     230.401 124.976 159.312  1.00169.52           C
ATOM   4921  C   GLY B  73     230.986 125.303 157.955  1.00169.52           C
ATOM   4922  O   GLY B  73     231.739 126.269 157.810  1.00169.52           O
ATOM   4923  N   VAL B  74     230.640 124.506 156.953  1.00161.72           N
ATOM   4924  CA  VAL B  74     231.050 124.737 155.574  1.00161.72           C
ATOM   4925  C   VAL B  74     229.781 124.801 154.729  1.00161.72           C
ATOM   4926  O   VAL B  74     229.106 123.793 154.485  1.00161.72           O
ATOM   4927  CB  VAL B  74     232.060 123.684 155.086  1.00161.72           C
ATOM   4928  CG1 VAL B  74     231.462 122.284 155.022  1.00161.72           C
ATOM   4929  CG2 VAL B  74     232.577 124.068 153.712  1.00161.72           C
ATOM   4930  N   GLU B  75     229.423 126.011 154.314  1.00146.15           N
ATOM   4931  CA  GLU B  75     228.171 126.224 153.597  1.00146.15           C
ATOM   4932  C   GLU B  75     228.400 125.953 152.118  1.00146.15           C
ATOM   4933  O   GLU B  75     229.302 126.517 151.495  1.00146.15           O
ATOM   4934  CB  GLU B  75     227.645 127.637 153.831  1.00146.15           C
ATOM   4935  CG  GLU B  75     226.650 128.108 152.777  1.00146.15           C
ATOM   4936  CD  GLU B  75     226.275 129.569 152.935  1.00146.15           C
ATOM   4937  OE1 GLU B  75     226.779 130.214 153.877  1.00146.15           O
ATOM   4938  OE2 GLU B  75     225.474 130.072 152.117  1.00146.15           O
ATOM   4939  N   VAL B  76     227.591 125.061 151.561  1.00135.55           N
ATOM   4940  CA  VAL B  76     227.567 124.805 150.128  1.00135.55           C
[truncated: 1,046,821 more chars]
