# Supplementary material for: Glycosaminoglycans activate peptidylarginine deiminase 4 by enhancing calcium affinity
Source: Proc Natl Acad Sci U S A. 2025 Oct 30;122(44):e2508369122. doi: 10.1073/pnas.2508369122 (PMC12595441; doi:10.1073/pnas.2508369122)
Supplement: Supplementary file 7 — Dataset S06 (TXT) [file pnas.2508369122.sd06.txt]

HELIX    1   1 LYS A  191  THR A  195  1                                   5
HELIX    2   2 MET A  208  LYS A  210  1                                   3
HELIX    3   3 GLU A  317  ALA A  330  1                                  14
HELIX    4   4 GLY A  403  ASP A  405  1                                   3
HELIX    5   5 GLN A  445  ALA A  453  1                                   9
HELIX    6   6 VAL A  472  GLU A  474  1                                   3
HELIX    7   7 PRO A  494  SER A  496  1                                   3
HELIX    8   8 CYS A  497  GLU A  507  1                                  11
HELIX    9   9 ILE A  526  LEU A  530  1                                   5
HELIX   10  10 THR A  534  GLU A  556  1                                  23
HELIX   11  11 GLU A  561  ASP A  563  1                                   3
HELIX   12  12 GLU A  575  SER A  577  1                                   3
HELIX   13  13 CYS A  611  LEU A  620  1                                  10
HELIX   14  14 TRP A  658  ASN A  660  1                                   3
HELIX   15  15 SER B  174  ASP B  179  1                                   6
HELIX   16  16 PHE B  193  THR B  195  1                                   3
HELIX   17  17 ASN B  316  ALA B  330  1                                  15
HELIX   18  18 PHE B  407  ASN B  409  1                                   3
HELIX   19  19 GLN B  445  ALA B  453  1                                   9
HELIX   20  20 PRO B  494  GLN B  505  1                                  12
HELIX   21  21 ILE B  526  LEU B  530  1                                   5
HELIX   22  22 LYS B  533  GLU B  556  1                                  24
HELIX   23  23 GLU B  561  ASP B  563  1                                   3
HELIX   24  24 CYS B  611  LEU B  620  1                                  10
HELIX   25  25 GLU B  621  LEU B  623  1                                   3
HELIX   26  26 TRP B  658  ASN B  660  1                                   3
SHEET    1   1 1 VAL A  49  ALA A  53  0
SHEET    2   2 1 GLU A  75  THR A  79  0
SHEET    3   3 1 GLN A  90  SER A  95  0
SHEET    4   4 1 LYS A 105  LEU A 110  0
SHEET    5   5 1 GLU A 114  CYS A 118  0
SHEET    6   6 1 SER A 181  THR A 189  0
SHEET    7   7 1 LEU A 199  HIS A 202  0
SHEET    8   8 1 ARG A 212  GLN A 215  0
SHEET    9   9 1 SER A 235  LEU A 238  0
SHEET   10  10 1 GLY A 243  GLU A 252  0
SHEET   11  11 1 LEU A 264  LEU A 271  0
SHEET   12  12 1 PHE A 285  ARG A 292  0
SHEET   13  13 1 PRO A 305  TYR A 309  0
SHEET   14  14 1 LYS A 333  THR A 335  0
SHEET   15  15 1 GLU A 353  TYR A 356  0
SHEET   16  16 1 PRO A 365  PHE A 368  0
SHEET   17  17 1 GLU A 411  SER A 413  0
SHEET   18  18 1 VAL A 416  VAL A 418  0
SHEET   19  19 1 LYS A 421  TYR A 423  0
SHEET   20  20 1 ARG A 427  ASP A 432  0
SHEET   21  21 1 VAL A 460  TYR A 463  0
SHEET   22  22 1 LEU A 476  PRO A 480  0
SHEET   23  23 1 PHE A 487  SER A 493  0
SHEET   24  24 1 ILE A 564  PRO A 568  0
SHEET   25  25 1 PHE A 571  LEU A 573  0
SHEET   26  26 1 ALA A 579  ALA A 581  0
SHEET   27  27 1 HIS A 595  PRO A 599  0
SHEET   28  28 1 GLN A 626  ILE A 630  0
SHEET   29  29 1 VAL A 649  ARG A 651  0
SHEET   30  30 1 THR B  25  LEU B  27  0
SHEET   31  31 1 VAL B  48  ALA B  53  0
SHEET   32  32 1 GLU B  75  MET B  80  0
SHEET   33  33 1 VAL B  92  SER B  95  0
SHEET   34  34 1 LYS B 105  LEU B 108  0
SHEET   35  35 1 GLU B 114  ALA B 119  0
SHEET   36  36 1 ALA B 148  LEU B 150  0
SHEET   37  37 1 SER B 181  THR B 189  0
SHEET   38  38 1 HIS B 197  HIS B 202  0
SHEET   39  39 1 VAL B 211  GLN B 215  0
SHEET   40  40 1 SER B 226  LEU B 229  0
SHEET   41  41 1 SER B 235  LEU B 238  0
SHEET   42  42 1 GLY B 243  ALA B 253  0
SHEET   43  43 1 ILE B 265  ASP B 273  0
SHEET   44  44 1 ALA B 282  VAL B 293  0
SHEET   45  45 1 PRO B 305  VAL B 308  0
SHEET   46  46 1 GLU B 353  TYR B 356  0
SHEET   47  47 1 PRO B 365  PHE B 368  0
SHEET   48  48 1 LEU B 410  VAL B 412  0
SHEET   49  49 1 VAL B 416  VAL B 418  0
SHEET   50  50 1 LYS B 421  TYR B 423  0
SHEET   51  51 1 ILE B 428  GLY B 431  0
SHEET   52  52 1 VAL B 460  LEU B 462  0
SHEET   53  53 1 LEU B 476  PRO B 480  0
SHEET   54  54 1 PHE B 487  SER B 493  0
SHEET   55  55 1 ILE B 564  PRO B 568  0
SHEET   56  56 1 PHE B 571  LYS B 574  0
SHEET   57  57 1 LYS B 578  ALA B 581  0
SHEET   58  58 1 HIS B 595  PRO B 599  0
SHEET   59  59 1 GLN B 626  ILE B 630  0
SHEET   60  60 1 VAL B 649  ARG B 651  0
ATOM      1  N   THR A   5     174.428 184.175 140.578  1.00125.97           N
ATOM      2  CA  THR A   5     174.167 184.482 139.177  1.00125.97           C
ATOM      3  C   THR A   5     175.365 184.138 138.302  1.00125.97           C
ATOM      4  O   THR A   5     176.509 184.259 138.731  1.00125.97           O
ATOM      5  CB  THR A   5     173.820 185.968 138.979  1.00125.97           C
ATOM      6  CG2 THR A   5     172.459 186.282 139.575  1.00125.97           C
ATOM      7  OG1 THR A   5     174.818 186.783 139.609  1.00125.97           O
ATOM      8  N   LEU A   6     175.098 183.712 137.071  1.00135.24           N
ATOM      9  CA  LEU A   6     176.141 183.412 136.101  1.00135.24           C
ATOM     10  C   LEU A   6     176.074 184.426 134.971  1.00135.24           C
ATOM     11  O   LEU A   6     174.985 184.809 134.531  1.00135.24           O
ATOM     12  CB  LEU A   6     175.995 181.995 135.538  1.00135.24           C
ATOM     13  CG  LEU A   6     177.038 181.481 134.547  1.00135.24           C
ATOM     14  CD1 LEU A   6     178.440 181.836 135.015  1.00135.24           C
ATOM     15  CD2 LEU A   6     176.894 179.979 134.359  1.00135.24           C
ATOM     16  N   ILE A   7     177.241 184.856 134.505  1.00149.80           N
ATOM     17  CA  ILE A   7     177.356 185.845 133.441  1.00149.80           C
ATOM     18  C   ILE A   7     177.973 185.158 132.231  1.00149.80           C
ATOM     19  O   ILE A   7     179.000 184.477 132.347  1.00149.80           O
ATOM     20  CB  ILE A   7     178.188 187.058 133.884  1.00149.80           C
ATOM     21  CG1 ILE A   7     179.474 186.599 134.572  1.00149.80           C
ATOM     22  CG2 ILE A   7     177.375 187.940 134.819  1.00149.80           C
ATOM     23  CD1 ILE A   7     180.303 187.726 135.137  1.00149.80           C
ATOM     24  N   ARG A   8     177.340 185.323 131.075  1.00148.54           N
ATOM     25  CA  ARG A   8     177.752 184.655 129.849  1.00148.54           C
ATOM     26  C   ARG A   8     178.054 185.692 128.779  1.00148.54           C
ATOM     27  O   ARG A   8     177.261 186.614 128.559  1.00148.54           O
ATOM     28  CB  ARG A   8     176.667 183.690 129.370  1.00148.54           C
ATOM     29  CG  ARG A   8     177.204 182.455 128.683  1.00148.54           C
ATOM     30  CD  ARG A   8     176.109 181.428 128.486  1.00148.54           C
ATOM     31  NE  ARG A   8     175.108 181.464 129.544  1.00148.54           N
ATOM     32  CZ  ARG A   8     175.153 180.721 130.640  1.00148.54           C
ATOM     33  NH1 ARG A   8     176.141 179.869 130.857  1.00148.54           N
ATOM     34  NH2 ARG A   8     174.180 180.831 131.539  1.00148.54           N
ATOM     35  N   VAL A   9     179.195 185.535 128.114  1.00175.33           N
ATOM     36  CA  VAL A   9     179.660 186.471 127.099  1.00175.33           C
ATOM     37  C   VAL A   9     179.599 185.794 125.737  1.00175.33           C
ATOM     38  O   VAL A   9     180.092 184.673 125.563  1.00175.33           O
ATOM     39  CB  VAL A   9     181.085 186.976 127.403  1.00175.33           C
ATOM     40  CG1 VAL A   9     181.051 188.003 128.523  1.00175.33           C
ATOM     41  CG2 VAL A   9     181.995 185.816 127.779  1.00175.33           C
ATOM     42  N   THR A  10     178.981 186.475 124.776  1.00188.47           N
ATOM     43  CA  THR A  10     178.870 185.988 123.410  1.00188.47           C
ATOM     44  C   THR A  10     179.792 186.815 122.542  1.00188.47           C
ATOM     45  O   THR A  10     179.777 188.058 122.623  1.00188.47           O
ATOM     46  CB  THR A  10     177.417 186.074 122.912  1.00188.47           C
ATOM     47  CG2 THR A  10     177.218 185.204 121.685  1.00188.47           C
ATOM     48  OG1 THR A  10     176.528 185.626 123.943  1.00188.47           O
ATOM     49  N   PRO A  11     180.626 186.195 121.697  1.00192.93           N
ATOM     50  CA  PRO A  11     181.598 186.977 120.917  1.00192.93           C
ATOM     51  C   PRO A  11     180.959 187.976 119.967  1.00192.93           C
ATOM     52  O   PRO A  11     181.635 188.915 119.529  1.00192.93           O
ATOM     53  CB  PRO A  11     182.382 185.898 120.157  1.00192.93           C
ATOM     54  CG  PRO A  11     182.213 184.661 120.978  1.00192.93           C
ATOM     55  CD  PRO A  11     180.820 184.744 121.525  1.00192.93           C
ATOM     56  N   GLU A  12     179.680 187.799 119.630  1.00191.55           N
ATOM     57  CA  GLU A  12     179.009 188.735 118.733  1.00191.55           C
ATOM     58  C   GLU A  12     178.931 190.131 119.341  1.00191.55           C
ATOM     59  O   GLU A  12     179.184 191.131 118.658  1.00191.55           O
ATOM     60  CB  GLU A  12     177.614 188.214 118.384  1.00191.55           C
ATOM     61  CG  GLU A  12     177.586 186.977 117.480  1.00191.55           C
ATOM     62  CD  GLU A  12     177.939 185.681 118.196  1.00191.55           C
ATOM     63  OE1 GLU A  12     178.871 185.675 119.026  1.00191.55           O
ATOM     64  OE2 GLU A  12     177.273 184.659 117.925  1.00191.55           O
ATOM     65  N   GLN A  13     178.581 190.224 120.620  1.00196.83           N
ATOM     66  CA  GLN A  13     178.472 191.522 121.266  1.00196.83           C
ATOM     67  C   GLN A  13     178.851 191.430 122.737  1.00196.83           C
ATOM     68  O   GLN A  13     178.667 190.385 123.370  1.00196.83           O
ATOM     69  CB  GLN A  13     177.048 192.087 121.134  1.00196.83           C
ATOM     70  CG  GLN A  13     176.107 191.724 122.271  1.00196.83           C
ATOM     71  CD  GLN A  13     174.989 192.731 122.444  1.00196.83           C
ATOM     72  NE2 GLN A  13     173.787 192.239 122.720  1.00196.83           N
ATOM     73  OE1 GLN A  13     175.202 193.938 122.330  1.00196.83           O
ATOM     74  N   PRO A  14     179.385 192.509 123.304  1.00197.22           N
ATOM     75  CA  PRO A  14     179.688 192.511 124.738  1.00197.22           C
ATOM     76  C   PRO A  14     178.420 192.567 125.573  1.00197.22           C
ATOM     77  O   PRO A  14     177.347 192.941 125.094  1.00197.22           O
ATOM     78  CB  PRO A  14     180.529 193.779 124.920  1.00197.22           C
ATOM     79  CG  PRO A  14     180.098 194.670 123.806  1.00197.22           C
ATOM     80  CD  PRO A  14     179.804 193.760 122.648  1.00197.22           C
ATOM     81  N   THR A  15     178.553 192.183 126.840  1.00193.45           N
ATOM     82  CA  THR A  15     177.436 192.174 127.772  1.00193.45           C
ATOM     83  C   THR A  15     177.755 193.035 128.987  1.00193.45           C
ATOM     84  O   THR A  15     178.859 192.985 129.536  1.00193.45           O
ATOM     85  CB  THR A  15     177.096 190.748 128.224  1.00193.45           C
ATOM     86  CG2 THR A  15     175.674 190.687 128.763  1.00193.45           C
ATOM     87  OG1 THR A  15     177.217 189.852 127.112  1.00193.45           O
ATOM     88  N   HIS A  16     176.768 193.826 129.400  1.00188.66           N
ATOM     89  CA  HIS A  16     176.869 194.689 130.568  1.00188.66           C
ATOM     90  C   HIS A  16     176.162 194.020 131.738  1.00188.66           C
ATOM     91  O   HIS A  16     175.142 193.349 131.553  1.00188.66           O
ATOM     92  CB  HIS A  16     176.248 196.062 130.294  1.00188.66           C
ATOM     93  CG  HIS A  16     176.935 196.832 129.210  1.00188.66           C
ATOM     94  CD2 HIS A  16     177.702 197.947 129.255  1.00188.66           C
ATOM     95  ND1 HIS A  16     176.864 196.469 127.882  1.00188.66           N
ATOM     96  CE1 HIS A  16     177.560 197.326 127.156  1.00188.66           C
ATOM     97  NE2 HIS A  16     178.078 198.232 127.965  1.00188.66           N
ATOM     98  N   ALA A  17     176.700 194.203 132.941  1.00180.87           N
ATOM     99  CA  ALA A  17     176.135 193.552 134.113  1.00180.87           C
ATOM    100  C   ALA A  17     176.460 194.360 135.359  1.00180.87           C
ATOM    101  O   ALA A  17     177.353 195.211 135.361  1.00180.87           O
ATOM    102  CB  ALA A  17     176.650 192.116 134.263  1.00180.87           C
ATOM    103  N   VAL A  18     175.714 194.078 136.424  1.00174.24           N
ATOM    104  CA  VAL A  18     175.917 194.692 137.730  1.00174.24           C
ATOM    105  C   VAL A  18     176.366 193.596 138.686  1.00174.24           C
ATOM    106  O   VAL A  18     175.633 192.627 138.921  1.00174.24           O
ATOM    107  CB  VAL A  18     174.643 195.387 138.232  1.00174.24           C
ATOM    108  CG1 VAL A  18     174.719 195.634 139.732  1.00174.24           C
ATOM    109  CG2 VAL A  18     174.429 196.688 137.478  1.00174.24           C
ATOM    110  N   CYS A  19     177.569 193.748 139.235  1.00173.43           N
ATOM    111  CA  CYS A  19     178.190 192.734 140.083  1.00173.43           C
ATOM    112  C   CYS A  19     178.168 193.222 141.525  1.00173.43           C
ATOM    113  O   CYS A  19     179.038 193.996 141.937  1.00173.43           O
ATOM    114  CB  CYS A  19     179.618 192.441 139.623  1.00173.43           C
ATOM    115  SG  CYS A  19     179.858 192.555 137.835  1.00173.43           S
ATOM    116  N   VAL A  20     177.178 192.761 142.291  1.00160.01           N
ATOM    117  CA  VAL A  20     177.064 193.161 143.686  1.00160.01           C
ATOM    118  C   VAL A  20     178.174 192.505 144.501  1.00160.01           C
ATOM    119  O   VAL A  20     178.451 191.305 144.370  1.00160.01           O
ATOM    120  CB  VAL A  20     175.673 192.792 144.236  1.00160.01           C
ATOM    121  CG1 VAL A  20     175.670 192.802 145.756  1.00160.01           C
ATOM    122  CG2 VAL A  20     174.618 193.737 143.689  1.00160.01           C
ATOM    123  N   LEU A  21     178.828 193.303 145.342  1.00171.02           N
ATOM    124  CA  LEU A  21     179.860 192.772 146.222  1.00171.02           C
ATOM    125  C   LEU A  21     179.248 191.820 147.242  1.00171.02           C
ATOM    126  O   LEU A  21     178.090 191.970 147.641  1.00171.02           O
ATOM    127  CB  LEU A  21     180.593 193.906 146.938  1.00171.02           C
ATOM    128  CG  LEU A  21     181.425 194.854 146.074  1.00171.02           C
ATOM    129  CD1 LEU A  21     182.083 195.917 146.938  1.00171.02           C
ATOM    130  CD2 LEU A  21     182.468 194.088 145.273  1.00171.02           C
ATOM    131  N   GLY A  22     180.041 190.843 147.673  1.00178.07           N
ATOM    132  CA  GLY A  22     179.559 189.781 148.527  1.00178.07           C
ATOM    133  C   GLY A  22     179.365 188.453 147.832  1.00178.07           C
ATOM    134  O   GLY A  22     179.223 187.430 148.514  1.00178.07           O
ATOM    135  N   THR A  23     179.348 188.436 146.503  1.00182.70           N
ATOM    136  CA  THR A  23     179.346 187.204 145.728  1.00182.70           C
ATOM    137  C   THR A  23     180.565 187.194 144.817  1.00182.70           C
ATOM    138  O   THR A  23     180.772 188.133 144.040  1.00182.70           O
ATOM    139  CB  THR A  23     178.069 187.071 144.895  1.00182.70           C
ATOM    140  CG2 THR A  23     176.848 186.979 145.797  1.00182.70           C
ATOM    141  OG1 THR A  23     177.937 188.205 144.029  1.00182.70           O
ATOM    142  N   LEU A  24     181.371 186.140 144.919  1.00197.78           N
ATOM    143  CA  LEU A  24     182.522 185.961 144.040  1.00197.78           C
ATOM    144  C   LEU A  24     182.009 185.837 142.611  1.00197.78           C
ATOM    145  O   LEU A  24     181.338 184.858 142.271  1.00197.78           O
ATOM    146  CB  LEU A  24     183.320 184.728 144.454  1.00197.78           C
ATOM    147  CG  LEU A  24     184.605 184.941 145.257  1.00197.78           C
ATOM    148  CD1 LEU A  24     185.434 183.667 145.283  1.00197.78           C
ATOM    149  CD2 LEU A  24     185.416 186.095 144.691  1.00197.78           C
ATOM    150  N   THR A  25     182.314 186.826 141.775  1.00198.52           N
ATOM    151  CA  THR A  25     181.743 186.923 140.437  1.00198.52           C
ATOM    152  C   THR A  25     182.292 185.812 139.551  1.00198.52           C
ATOM    153  O   THR A  25     183.432 185.895 139.088  1.00198.52           O
ATOM    154  CB  THR A  25     182.049 188.287 139.818  1.00198.52           C
ATOM    155  CG2 THR A  25     181.167 188.528 138.605  1.00198.52           C
ATOM    156  OG1 THR A  25     181.808 189.317 140.785  1.00198.52           O
ATOM    157  N   GLN A  26     181.481 184.781 139.318  1.00183.50           N
ATOM    158  CA  GLN A  26     181.902 183.643 138.511  1.00183.50           C
ATOM    159  C   GLN A  26     181.688 183.931 137.031  1.00183.50           C
ATOM    160  O   GLN A  26     180.696 184.551 136.641  1.00183.50           O
ATOM    161  CB  GLN A  26     181.138 182.372 138.902  1.00183.50           C
ATOM    162  CG  GLN A  26     180.689 182.266 140.361  1.00183.50           C
ATOM    163  CD  GLN A  26     179.518 183.170 140.697  1.00183.50           C
ATOM    164  NE2 GLN A  26     179.189 183.264 141.980  1.00183.50           N
ATOM    165  OE1 GLN A  26     178.921 183.781 139.814  1.00183.50           O
ATOM    166  N   LEU A  27     182.626 183.471 136.205  1.00185.79           N
ATOM    167  CA  LEU A  27     182.590 183.707 134.766  1.00185.79           C
ATOM    168  C   LEU A  27     182.498 182.382 134.019  1.00185.79           C
ATOM    169  O   LEU A  27     183.224 181.434 134.335  1.00185.79           O
ATOM    170  CB  LEU A  27     183.825 184.488 134.308  1.00185.79           C
ATOM    171  CG  LEU A  27     183.993 184.662 132.798  1.00185.79           C
ATOM    172  CD1 LEU A  27     183.133 185.810 132.293  1.00185.79           C
ATOM    173  CD2 LEU A  27     185.454 184.890 132.446  1.00185.79           C
ATOM    174  N   ASP A  28     181.606 182.324 133.028  1.00181.02           N
ATOM    175  CA  ASP A  28     181.431 181.139 132.187  1.00181.02           C
ATOM    176  C   ASP A  28     182.283 181.325 130.936  1.00181.02           C
ATOM    177  O   ASP A  28     182.283 182.394 130.322  1.00181.02           O
ATOM    178  CB  ASP A  28     179.960 180.934 131.841  1.00181.02           C
ATOM    179  CG  ASP A  28     179.689 179.583 131.200  1.00181.02           C
ATOM    180  OD1 ASP A  28     180.655 178.873 130.853  1.00181.02           O
ATOM    181  OD2 ASP A  28     178.501 179.230 131.044  1.00181.02           O
ATOM    182  N   ILE A  29     183.006 180.273 130.551  1.00191.23           N
ATOM    183  CA  ILE A  29     184.018 180.353 129.503  1.00191.23           C
ATOM    184  C   ILE A  29     183.865 179.274 128.445  1.00191.23           C
ATOM    185  O   ILE A  29     184.626 179.277 127.466  1.00191.23           O
ATOM    186  CB  ILE A  29     185.436 180.296 130.100  1.00191.23           C
ATOM    187  CG1 ILE A  29     185.606 178.994 130.883  1.00191.23           C
ATOM    188  CG2 ILE A  29     185.701 181.505 130.984  1.00191.23           C
ATOM    189  CD1 ILE A  29     186.857 178.234 130.545  1.00191.23           C
ATOM    190  N   CYS A  30     182.922 178.348 128.602  1.00182.86           N
ATOM    191  CA  CYS A  30     182.859 177.178 127.733  1.00182.86           C
ATOM    192  C   CYS A  30     181.593 177.116 126.895  1.00182.86           C
ATOM    193  O   CYS A  30     181.639 176.659 125.747  1.00182.86           O
ATOM    194  CB  CYS A  30     182.989 175.898 128.573  1.00182.86           C
ATOM    195  SG  CYS A  30     183.191 174.388 127.600  1.00182.86           S
ATOM    196  N   SER A  31     180.457 177.558 127.437  1.00168.76           N
ATOM    197  CA  SER A  31     179.188 177.391 126.735  1.00168.76           C
ATOM    198  C   SER A  31     179.105 178.269 125.492  1.00168.76           C
ATOM    199  O   SER A  31     178.496 177.882 124.488  1.00168.76           O
ATOM    200  CB  SER A  31     178.031 177.698 127.682  1.00168.76           C
ATOM    201  OG  SER A  31     177.916 179.092 127.874  1.00168.76           O
ATOM    202  N   SER A  32     179.708 179.456 125.539  1.00175.04           N
ATOM    203  CA  SER A  32     179.616 180.392 124.424  1.00175.04           C
ATOM    204  C   SER A  32     181.000 180.801 123.935  1.00175.04           C
ATOM    205  O   SER A  32     181.262 181.988 123.715  1.00175.04           O
ATOM    206  CB  SER A  32     178.808 181.626 124.830  1.00175.04           C
ATOM    207  OG  SER A  32     177.614 181.257 125.497  1.00175.04           O
ATOM    208  N   ALA A  33     181.887 179.829 123.765  1.00183.19           N
ATOM    209  CA  ALA A  33     183.254 180.053 123.326  1.00183.19           C
ATOM    210  C   ALA A  33     183.335 180.158 121.807  1.00183.19           C
ATOM    211  O   ALA A  33     182.519 179.574 121.087  1.00183.19           O
ATOM    212  CB  ALA A  33     184.167 178.919 123.811  1.00183.19           C
ATOM    213  N   PRO A  34     184.309 180.904 121.286  1.00197.38           N
ATOM    214  CA  PRO A  34     184.453 181.021 119.830  1.00197.38           C
ATOM    215  C   PRO A  34     184.802 179.686 119.185  1.00197.38           C
ATOM    216  O   PRO A  34     185.395 178.804 119.809  1.00197.38           O
ATOM    217  CB  PRO A  34     185.589 182.037 119.667  1.00197.38           C
ATOM    218  CG  PRO A  34     185.572 182.824 120.935  1.00197.38           C
ATOM    219  CD  PRO A  34     185.189 181.842 122.003  1.00197.38           C
ATOM    220  N   GLU A  35     184.419 179.548 117.916  1.00192.45           N
ATOM    221  CA  GLU A  35     184.617 178.324 117.150  1.00192.45           C
ATOM    222  C   GLU A  35     186.086 177.966 116.933  1.00192.45           C
ATOM    223  O   GLU A  35     186.393 176.780 116.767  1.00192.45           O
ATOM    224  CB  GLU A  35     183.886 178.438 115.805  1.00192.45           C
ATOM    225  CG  GLU A  35     184.711 179.025 114.674  1.00192.45           C
ATOM    226  CD  GLU A  35     183.974 179.040 113.347  1.00192.45           C
ATOM    227  OE1 GLU A  35     183.464 177.978 112.933  1.00192.45           O
ATOM    228  OE2 GLU A  35     183.904 180.117 112.718  1.00192.45           O
ATOM    229  N   ASP A  36     186.997 178.940 116.929  1.00209.81           N
ATOM    230  CA  ASP A  36     188.427 178.673 116.815  1.00209.81           C
ATOM    231  C   ASP A  36     189.197 178.906 118.107  1.00209.81           C
ATOM    232  O   ASP A  36     190.424 178.755 118.113  1.00209.81           O
ATOM    233  CB  ASP A  36     189.048 179.526 115.699  1.00209.81           C
ATOM    234  CG  ASP A  36     188.469 179.221 114.334  1.00209.81           C
ATOM    235  OD1 ASP A  36     187.628 178.305 114.235  1.00209.81           O
ATOM    236  OD2 ASP A  36     188.853 179.900 113.359  1.00209.81           O
ATOM    237  N   CYS A  37     188.525 179.263 119.197  1.00218.24           N
ATOM    238  CA  CYS A  37     189.239 179.569 120.426  1.00218.24           C
ATOM    239  C   CYS A  37     189.479 178.308 121.251  1.00218.24           C
ATOM    240  O   CYS A  37     188.591 177.471 121.441  1.00218.24           O
ATOM    241  CB  CYS A  37     188.469 180.594 121.257  1.00218.24           C
ATOM    242  SG  CYS A  37     188.810 180.522 123.031  1.00218.24           S
ATOM    243  N   THR A  38     190.710 178.181 121.743  1.00231.31           N
ATOM    244  CA  THR A  38     191.082 177.099 122.645  1.00231.31           C
ATOM    245  C   THR A  38     191.757 177.678 123.881  1.00231.31           C
ATOM    246  O   THR A  38     191.946 176.981 124.883  1.00231.31           O
ATOM    247  CB  THR A  38     192.006 176.099 121.947  1.00231.31           C
ATOM    248  CG2 THR A  38     191.242 175.311 120.893  1.00231.31           C
ATOM    249  OG1 THR A  38     193.088 176.802 121.322  1.00231.31           O
ATOM    250  N   SER A  39     192.120 178.956 123.811  1.00236.17           N
ATOM    251  CA  SER A  39     192.749 179.667 124.911  1.00236.17           C
ATOM    252  C   SER A  39     192.275 181.114 124.906  1.00236.17           C
ATOM    253  O   SER A  39     191.755 181.616 123.907  1.00236.17           O
ATOM    254  CB  SER A  39     194.280 179.611 124.821  1.00236.17           C
ATOM    255  OG  SER A  39     194.728 178.312 124.474  1.00236.17           O
ATOM    256  N   PHE A  40     192.456 181.781 126.043  1.00236.46           N
ATOM    257  CA  PHE A  40     192.026 183.163 126.194  1.00236.46           C
ATOM    258  C   PHE A  40     192.859 183.818 127.284  1.00236.46           C
ATOM    259  O   PHE A  40     193.549 183.136 128.044  1.00236.46           O
ATOM    260  CB  PHE A  40     190.533 183.253 126.525  1.00236.46           C
ATOM    261  CG  PHE A  40     190.078 182.257 127.548  1.00236.46           C
ATOM    262  CD1 PHE A  40     190.281 182.487 128.898  1.00236.46           C
ATOM    263  CD2 PHE A  40     189.442 181.091 127.158  1.00236.46           C
ATOM    264  CE1 PHE A  40     189.862 181.571 129.839  1.00236.46           C
ATOM    265  CE2 PHE A  40     189.021 180.172 128.095  1.00236.46           C
ATOM    266  CZ  PHE A  40     189.233 180.413 129.437  1.00236.46           C
ATOM    267  N   SER A  41     192.789 185.147 127.352  1.00238.56           N
ATOM    268  CA  SER A  41     193.580 185.884 128.325  1.00238.56           C
ATOM    269  C   SER A  41     192.721 186.946 128.997  1.00238.56           C
ATOM    270  O   SER A  41     191.588 187.210 128.587  1.00238.56           O
ATOM    271  CB  SER A  41     194.821 186.520 127.684  1.00238.56           C
ATOM    272  OG  SER A  41     194.503 187.738 127.038  1.00238.56           O
ATOM    273  N   ILE A  42     193.285 187.551 130.042  1.00234.59           N
ATOM    274  CA  ILE A  42     192.598 188.538 130.871  1.00234.59           C
ATOM    275  C   ILE A  42     193.521 189.749 130.964  1.00234.59           C
ATOM    276  O   ILE A  42     194.746 189.603 130.878  1.00234.59           O
ATOM    277  CB  ILE A  42     192.270 187.995 132.272  1.00234.59           C
ATOM    278  CG1 ILE A  42     191.423 186.726 132.169  1.00234.59           C
ATOM    279  CG2 ILE A  42     191.522 189.027 133.108  1.00234.59           C
ATOM    280  CD1 ILE A  42     190.977 186.179 133.508  1.00234.59           C
ATOM    281  N   ASN A  43     192.946 190.937 131.128  1.00229.35           N
ATOM    282  CA  ASN A  43     193.717 192.160 131.307  1.00229.35           C
ATOM    283  C   ASN A  43     193.107 192.996 132.425  1.00229.35           C
ATOM    284  O   ASN A  43     191.932 193.372 132.356  1.00229.35           O
ATOM    285  CB  ASN A  43     193.769 192.967 130.009  1.00229.35           C
ATOM    286  CG  ASN A  43     194.918 193.955 129.985  1.00229.35           C
ATOM    287  ND2 ASN A  43     196.126 193.463 130.236  1.00229.35           N
ATOM    288  OD1 ASN A  43     194.724 195.147 129.747  1.00229.35           O
ATOM    289  N   ALA A  44     193.910 193.286 133.447  1.00234.27           N
ATOM    290  CA  ALA A  44     193.477 194.087 134.583  1.00234.27           C
ATOM    291  C   ALA A  44     194.699 194.601 135.331  1.00234.27           C
ATOM    292  O   ALA A  44     195.838 194.234 135.032  1.00234.27           O
ATOM    293  CB  ALA A  44     192.572 193.289 135.531  1.00234.27           C
ATOM    294  N   SER A  45     194.445 195.464 136.316  1.00238.67           N
ATOM    295  CA  SER A  45     195.518 196.047 137.104  1.00238.67           C
ATOM    296  C   SER A  45     195.955 195.084 138.207  1.00238.67           C
ATOM    297  O   SER A  45     195.197 194.197 138.608  1.00238.67           O
ATOM    298  CB  SER A  45     195.066 197.376 137.708  1.00238.67           C
ATOM    299  OG  SER A  45     194.532 198.232 136.714  1.00238.67           O
ATOM    300  N   PRO A  46     197.188 195.232 138.705  1.00241.77           N
ATOM    301  CA  PRO A  46     197.637 194.388 139.825  1.00241.77           C
ATOM    302  C   PRO A  46     196.793 194.531 141.082  1.00241.77           C
ATOM    303  O   PRO A  46     196.703 193.568 141.854  1.00241.77           O
ATOM    304  CB  PRO A  46     199.079 194.859 140.068  1.00241.77           C
ATOM    305  CG  PRO A  46     199.149 196.219 139.438  1.00241.77           C
ATOM    306  CD  PRO A  46     198.260 196.127 138.239  1.00241.77           C
ATOM    307  N   GLY A  47     196.179 195.689 141.312  1.00240.25           N
ATOM    308  CA  GLY A  47     195.382 195.899 142.504  1.00240.25           C
ATOM    309  C   GLY A  47     194.067 195.148 142.493  1.00240.25           C
ATOM    310  O   GLY A  47     193.457 194.937 143.545  1.00240.25           O
ATOM    311  N   VAL A  48     193.621 194.737 141.310  1.00238.16           N
ATOM    312  CA  VAL A  48     192.373 193.991 141.176  1.00238.16           C
ATOM    313  C   VAL A  48     192.574 192.595 141.752  1.00238.16           C
ATOM    314  O   VAL A  48     193.548 191.910 141.421  1.00238.16           O
ATOM    315  CB  VAL A  48     191.921 193.926 139.710  1.00238.16           C
ATOM    316  CG1 VAL A  48     190.573 193.227 139.601  1.00238.16           C
ATOM    317  CG2 VAL A  48     191.852 195.323 139.113  1.00238.16           C
ATOM    318  N   VAL A  49     191.653 192.172 142.614  1.00231.97           N
ATOM    319  CA  VAL A  49     191.715 190.858 143.244  1.00231.97           C
ATOM    320  C   VAL A  49     191.094 189.863 142.268  1.00231.97           C
ATOM    321  O   VAL A  49     189.883 189.639 142.273  1.00231.97           O
ATOM    322  CB  VAL A  49     191.007 190.843 144.599  1.00231.97           C
ATOM    323  CG1 VAL A  49     191.170 189.486 145.269  1.00231.97           C
ATOM    324  CG2 VAL A  49     191.547 191.951 145.491  1.00231.97           C
ATOM    325  N   VAL A  50     191.930 189.266 141.424  1.00230.27           N
ATOM    326  CA  VAL A  50     191.479 188.291 140.438  1.00230.27           C
ATOM    327  C   VAL A  50     191.703 186.896 141.004  1.00230.27           C
ATOM    328  O   VAL A  50     192.830 186.532 141.356  1.00230.27           O
ATOM    329  CB  VAL A  50     192.213 188.470 139.101  1.00230.27           C
ATOM    330  CG1 VAL A  50     191.644 187.524 138.054  1.00230.27           C
ATOM    331  CG2 VAL A  50     192.120 189.915 138.634  1.00230.27           C
ATOM    332  N   ASP A  51     190.631 186.113 141.090  1.00224.26           N
ATOM    333  CA  ASP A  51     190.677 184.769 141.652  1.00224.26           C
ATOM    334  C   ASP A  51     190.590 183.752 140.521  1.00224.26           C
ATOM    335  O   ASP A  51     189.553 183.641 139.855  1.00224.26           O
ATOM    336  CB  ASP A  51     189.547 184.559 142.659  1.00224.26           C
ATOM    337  CG  ASP A  51     189.533 183.156 143.235  1.00224.26           C
ATOM    338  OD1 ASP A  51     190.593 182.694 143.706  1.00224.26           O
ATOM    339  OD2 ASP A  51     188.462 182.514 143.214  1.00224.26           O
ATOM    340  N   ILE A  52     191.677 183.014 140.313  1.00221.06           N
ATOM    341  CA  ILE A  52     191.768 181.996 139.274  1.00221.06           C
ATOM    342  C   ILE A  52     192.077 180.661 139.937  1.00221.06           C
ATOM    343  O   ILE A  52     192.844 180.604 140.906  1.00221.06           O
ATOM    344  CB  ILE A  52     192.824 182.362 138.210  1.00221.06           C
ATOM    345  CG1 ILE A  52     194.249 182.329 138.779  1.00221.06           C
ATOM    346  CG2 ILE A  52     192.527 183.730 137.610  1.00221.06           C
ATOM    347  CD1 ILE A  52     195.016 181.045 138.500  1.00221.06           C
ATOM    348  N   ALA A  53     191.454 179.597 139.436  1.00223.06           N
ATOM    349  CA  ALA A  53     191.694 178.241 139.916  1.00223.06           C
ATOM    350  C   ALA A  53     191.879 177.334 138.711  1.00223.06           C
ATOM    351  O   ALA A  53     191.010 177.281 137.834  1.00223.06           O
ATOM    352  CB  ALA A  53     190.541 177.748 140.794  1.00223.06           C
ATOM    353  N   HIS A  54     193.001 176.623 138.672  1.00227.50           N
ATOM    354  CA  HIS A  54     193.334 175.776 137.533  1.00227.50           C
ATOM    355  C   HIS A  54     192.458 174.527 137.497  1.00227.50           C
ATOM    356  O   HIS A  54     192.942 173.426 137.235  1.00227.50           O
ATOM    357  CB  HIS A  54     194.811 175.381 137.578  1.00227.50           C
ATOM    358  CG  HIS A  54     195.734 176.431 137.043  1.00227.50           C
ATOM    359  CD2 HIS A  54     196.005 177.684 137.478  1.00227.50           C
ATOM    360  ND1 HIS A  54     196.513 176.238 135.922  1.00227.50           N
ATOM    361  CE1 HIS A  54     197.222 177.328 135.689  1.00227.50           C
ATOM    362  NE2 HIS A  54     196.932 178.221 136.619  1.00227.50           N
ATOM    363  N   SER A  65     199.322 185.291 128.096  1.00258.41           N
ATOM    364  CA  SER A  65     200.126 185.042 129.287  1.00258.41           C
ATOM    365  C   SER A  65     199.739 183.729 129.959  1.00258.41           C
ATOM    366  O   SER A  65     198.558 183.442 130.152  1.00258.41           O
ATOM    367  CB  SER A  65     199.986 186.199 130.280  1.00258.41           C
ATOM    368  OG  SER A  65     200.835 186.015 131.400  1.00258.41           O
ATOM    369  N   SER A  66     200.754 182.918 130.261  1.00259.60           N
ATOM    370  CA  SER A  66     200.637 181.700 131.059  1.00259.60           C
ATOM    371  C   SER A  66     199.853 180.601 130.348  1.00259.60           C
ATOM    372  O   SER A  66     199.804 179.466 130.834  1.00259.60           O
ATOM    373  CB  SER A  66     199.986 182.006 132.412  1.00259.60           C
ATOM    374  OG  SER A  66     200.742 182.955 133.141  1.00259.60           O
ATOM    375  N   THR A  67     199.270 180.918 129.192  1.00255.70           N
ATOM    376  CA  THR A  67     198.587 179.950 128.333  1.00255.70           C
ATOM    377  C   THR A  67     197.563 179.124 129.121  1.00255.70           C
ATOM    378  O   THR A  67     197.731 177.927 129.350  1.00255.70           O
ATOM    379  CB  THR A  67     199.602 179.045 127.624  1.00255.70           C
ATOM    380  CG2 THR A  67     198.930 178.259 126.504  1.00255.70           C
ATOM    381  OG1 THR A  67     200.646 179.847 127.059  1.00255.70           O
ATOM    382  N   TRP A  68     196.513 179.803 129.575  1.00252.37           N
ATOM    383  CA  TRP A  68     195.392 179.084 130.176  1.00252.37           C
ATOM    384  C   TRP A  68     194.456 178.548 129.094  1.00252.37           C
ATOM    385  O   TRP A  68     193.852 179.342 128.357  1.00252.37           O
ATOM    386  CB  TRP A  68     194.606 179.958 131.158  1.00252.37           C
ATOM    387  CG  TRP A  68     195.403 180.981 131.927  1.00252.37           C
ATOM    388  CD1 TRP A  68     196.048 180.781 133.113  1.00252.37           C
ATOM    389  CD2 TRP A  68     195.596 182.364 131.598  1.00252.37           C
ATOM    390  CE2 TRP A  68     196.386 182.930 132.619  1.00252.37           C
ATOM    391  CE3 TRP A  68     195.191 183.174 130.537  1.00252.37           C
ATOM    392  NE1 TRP A  68     196.648 181.942 133.531  1.00252.37           N
ATOM    393  CZ2 TRP A  68     196.775 184.267 132.608  1.00252.37           C
ATOM    394  CZ3 TRP A  68     195.582 184.499 130.530  1.00252.37           C
ATOM    395  CH2 TRP A  68     196.361 185.034 131.557  1.00252.37           C
ATOM    396  N   PRO A  69     194.309 177.230 128.964  1.00240.30           N
ATOM    397  CA  PRO A  69     193.398 176.675 127.957  1.00240.30           C
ATOM    398  C   PRO A  69     191.982 176.511 128.492  1.00240.30           C
ATOM    399  O   PRO A  69     191.647 176.925 129.604  1.00240.30           O
ATOM    400  CB  PRO A  69     194.022 175.316 127.629  1.00240.30           C
ATOM    401  CG  PRO A  69     194.710 174.926 128.887  1.00240.30           C
ATOM    402  CD  PRO A  69     195.193 176.198 129.534  1.00240.30           C
ATOM    403  N   LEU A  70     191.142 175.892 127.661  1.00227.07           N
ATOM    404  CA  LEU A  70     189.732 175.649 127.975  1.00227.07           C
ATOM    405  C   LEU A  70     189.619 174.439 128.901  1.00227.07           C
ATOM    406  O   LEU A  70     189.287 173.324 128.489  1.00227.07           O
ATOM    407  CB  LEU A  70     188.934 175.434 126.695  1.00227.07           C
ATOM    408  CG  LEU A  70     188.252 176.630 126.033  1.00227.07           C
ATOM    409  CD1 LEU A  70     187.987 176.329 124.566  1.00227.07           C
ATOM    410  CD2 LEU A  70     186.959 176.975 126.751  1.00227.07           C
ATOM    411  N   ASP A  71     189.894 174.667 130.183  1.00222.34           N
ATOM    412  CA  ASP A  71     189.768 173.595 131.159  1.00222.34           C
ATOM    413  C   ASP A  71     188.302 173.393 131.542  1.00222.34           C
ATOM    414  O   ASP A  71     187.548 174.361 131.683  1.00222.34           O
ATOM    415  CB  ASP A  71     190.594 173.895 132.408  1.00222.34           C
ATOM    416  CG  ASP A  71     191.973 174.420 132.080  1.00222.34           C
ATOM    417  OD1 ASP A  71     192.377 174.323 130.904  1.00222.34           O
ATOM    418  OD2 ASP A  71     192.654 174.929 132.997  1.00222.34           O
ATOM    419  N   PRO A  72     187.871 172.142 131.710  1.00204.90           N
ATOM    420  CA  PRO A  72     186.492 171.889 132.157  1.00204.90           C
ATOM    421  C   PRO A  72     186.172 172.454 133.529  1.00204.90           C
ATOM    422  O   PRO A  72     185.004 172.754 133.811  1.00204.90           O
ATOM    423  CB  PRO A  72     186.443 170.353 132.138  1.00204.90           C
ATOM    424  CG  PRO A  72     187.892 170.024 132.460  1.00204.90           C
ATOM    425  CD  PRO A  72     188.509 170.856 131.394  1.00204.90           C
ATOM    426  N   GLY A  73     187.171 172.607 134.396  1.00204.28           N
ATOM    427  CA  GLY A  73     186.922 173.058 135.751  1.00204.28           C
ATOM    428  C   GLY A  73     187.767 174.235 136.191  1.00204.28           C
ATOM    429  O   GLY A  73     187.998 174.418 137.390  1.00204.28           O
ATOM    430  N   VAL A  74     188.237 175.043 135.242  1.00217.88           N
ATOM    431  CA  VAL A  74     188.966 176.258 135.588  1.00217.88           C
ATOM    432  C   VAL A  74     187.972 177.279 136.126  1.00217.88           C
ATOM    433  O   VAL A  74     187.020 177.666 135.438  1.00217.88           O
ATOM    434  CB  VAL A  74     189.767 176.805 134.389  1.00217.88           C
ATOM    435  CG1 VAL A  74     188.881 176.972 133.167  1.00217.88           C
ATOM    436  CG2 VAL A  74     190.428 178.127 134.750  1.00217.88           C
ATOM    437  N   GLU A  75     188.169 177.704 137.369  1.00217.37           N
ATOM    438  CA  GLU A  75     187.237 178.597 138.040  1.00217.37           C
ATOM    439  C   GLU A  75     187.746 180.028 137.950  1.00217.37           C
ATOM    440  O   GLU A  75     188.915 180.296 138.245  1.00217.37           O
ATOM    441  CB  GLU A  75     187.044 178.195 139.504  1.00217.37           C
ATOM    442  CG  GLU A  75     185.986 179.005 140.257  1.00217.37           C
ATOM    443  CD  GLU A  75     184.724 179.275 139.445  1.00217.37           C
ATOM    444  OE1 GLU A  75     184.120 180.350 139.633  1.00217.37           O
ATOM    445  OE2 GLU A  75     184.299 178.399 138.660  1.00217.37           O
ATOM    446  N   VAL A  76     186.868 180.940 137.542  1.00209.03           N
ATOM    447  CA  VAL A  76     187.201 182.350 137.389  1.00209.03           C
ATOM    448  C   VAL A  76     186.207 183.147 138.220  1.00209.03           C
ATOM    449  O   VAL A  76     185.024 183.236 137.862  1.00209.03           O
ATOM    450  CB  VAL A  76     187.168 182.797 135.921  1.00209.03           C
ATOM    451  CG1 VAL A  76     187.321 184.308 135.820  1.00209.03           C
ATOM    452  CG2 VAL A  76     188.253 182.087 135.125  1.00209.03           C
ATOM    453  N   THR A  77     186.675 183.719 139.328  1.00212.16           N
ATOM    454  CA  THR A  77     185.864 184.595 140.160  1.00212.16           C
ATOM    455  C   THR A  77     186.570 185.931 140.348  1.00212.16           C
ATOM    456  O   THR A  77     187.788 185.984 140.547  1.00212.16           O
ATOM    457  CB  THR A  77     185.559 183.963 141.522  1.00212.16           C
ATOM    458  CG2 THR A  77     184.448 182.933 141.403  1.00212.16           C
ATOM    459  OG1 THR A  77     186.739 183.343 142.045  1.00212.16           O
ATOM    460  N   LEU A  78     185.789 187.002 140.277  1.00209.67           N
ATOM    461  CA  LEU A  78     186.284 188.368 140.324  1.00209.67           C
ATOM    462  C   LEU A  78     185.472 189.176 141.327  1.00209.67           C
ATOM    463  O   LEU A  78     184.252 189.003 141.437  1.00209.67           O
ATOM    464  CB  LEU A  78     186.211 189.020 138.938  1.00209.67           C
ATOM    465  CG  LEU A  78     187.140 190.197 138.641  1.00209.67           C
ATOM    466  CD1 LEU A  78     188.484 190.009 139.317  1.00209.67           C
ATOM    467  CD2 LEU A  78     187.316 190.364 137.139  1.00209.67           C
ATOM    468  N   THR A  79     186.162 190.049 142.060  1.00206.12           N
ATOM    469  CA  THR A  79     185.542 190.968 143.005  1.00206.12           C
ATOM    470  C   THR A  79     186.379 192.238 143.067  1.00206.12           C
ATOM    471  O   THR A  79     187.548 192.255 142.671  1.00206.12           O
ATOM    472  CB  THR A  79     185.401 190.358 144.407  1.00206.12           C
ATOM    473  CG2 THR A  79     184.118 189.546 144.524  1.00206.12           C
ATOM    474  OG1 THR A  79     186.533 189.526 144.690  1.00206.12           O
ATOM    475  N   MET A  80     185.767 193.306 143.573  1.00192.38           N
ATOM    476  CA  MET A  80     186.384 194.623 143.596  1.00192.38           C
ATOM    477  C   MET A  80     186.595 195.085 145.032  1.00192.38           C
ATOM    478  O   MET A  80     186.127 194.452 145.983  1.00192.38           O
ATOM    479  CB  MET A  80     185.528 195.638 142.831  1.00192.38           C
ATOM    480  CG  MET A  80     184.622 194.993 141.797  1.00192.38           C
ATOM    481  SD  MET A  80     183.378 196.107 141.130  1.00192.38           S
ATOM    482  CE  MET A  80     182.330 194.950 140.253  1.00192.38           C
ATOM    483  N   LYS A  81     187.311 196.198 145.178  1.00191.72           N
ATOM    484  CA  LYS A  81     187.692 196.740 146.478  1.00191.72           C
ATOM    485  C   LYS A  81     187.109 198.134 146.698  1.00191.72           C
ATOM    486  O   LYS A  81     187.668 198.949 147.435  1.00191.72           O
ATOM    487  CB  LYS A  81     189.212 196.768 146.621  1.00191.72           C
ATOM    488  CG  LYS A  81     189.814 195.457 147.104  1.00191.72           C
ATOM    489  CD  LYS A  81     191.329 195.544 147.233  1.00191.72           C
ATOM    490  CE  LYS A  81     191.747 196.630 148.209  1.00191.72           C
ATOM    491  NZ  LYS A  81     193.226 196.805 148.240  1.00191.72           N
ATOM    492  N   VAL A  82     185.979 198.419 146.066  1.00187.54           N
ATOM    493  CA  VAL A  82     185.318 199.718 146.174  1.00187.54           C
ATOM    494  C   VAL A  82     183.864 199.539 145.749  1.00187.54           C
ATOM    495  O   VAL A  82     183.430 198.430 145.414  1.00187.54           O
ATOM    496  CB  VAL A  82     186.035 200.778 145.335  1.00187.54           C
ATOM    497  N   ALA A  83     183.109 200.636 145.760  1.00174.56           N
ATOM    498  CA  ALA A  83     181.714 200.639 145.347  1.00174.56           C
ATOM    499  C   ALA A  83     181.510 201.701 144.277  1.00174.56           C
ATOM    500  O   ALA A  83     182.210 202.717 144.247  1.00174.56           O
ATOM    501  CB  ALA A  83     180.773 200.897 146.530  1.00174.56           C
ATOM    502  N   SER A  84     180.542 201.459 143.399  1.00169.35           N
ATOM    503  CA  SER A  84     180.302 202.314 142.246  1.00169.35           C
ATOM    504  C   SER A  84     178.931 202.970 142.336  1.00169.35           C
ATOM    505  O   SER A  84     177.901 202.288 142.317  1.00169.35           O
ATOM    506  CB  SER A  84     180.406 201.516 140.944  1.00169.35           C
ATOM    507  OG  SER A  84     181.661 200.868 140.842  1.00169.35           O
ATOM    508  N   GLY A  85     178.927 204.296 142.431  1.00158.20           N
ATOM    509  CA  GLY A  85     177.711 205.067 142.277  1.00158.20           C
ATOM    510  C   GLY A  85     177.625 205.604 140.865  1.00158.20           C
ATOM    511  O   GLY A  85     176.609 206.175 140.456  1.00158.20           O
ATOM    512  N   SER A  86     178.706 205.415 140.111  1.00167.67           N
ATOM    513  CA  SER A  86     178.785 205.792 138.707  1.00167.67           C
ATOM    514  C   SER A  86     178.964 204.528 137.882  1.00167.67           C
ATOM    515  O   SER A  86     179.822 203.696 138.196  1.00167.67           O
ATOM    516  CB  SER A  86     179.940 206.766 138.456  1.00167.67           C
ATOM    517  OG  SER A  86     181.070 206.094 137.929  1.00167.67           O
ATOM    518  N   THR A  87     178.157 204.387 136.833  1.00171.08           N
ATOM    519  CA  THR A  87     178.138 203.156 136.055  1.00171.08           C
ATOM    520  C   THR A  87     179.471 202.938 135.347  1.00171.08           C
ATOM    521  O   THR A  87     179.989 203.840 134.681  1.00171.08           O
ATOM    522  CB  THR A  87     176.998 203.197 135.036  1.00171.08           C
ATOM    523  CG2 THR A  87     177.109 202.040 134.053  1.00171.08           C
ATOM    524  OG1 THR A  87     175.741 203.113 135.719  1.00171.08           O
ATOM    525  N   GLY A  88     180.021 201.734 135.491  1.00180.08           N
ATOM    526  CA  GLY A  88     181.230 201.349 134.790  1.00180.08           C
ATOM    527  C   GLY A  88     182.473 202.134 135.157  1.00180.08           C
ATOM    528  O   GLY A  88     183.218 202.563 134.271  1.00180.08           O
ATOM    529  N   ASP A  89     182.714 202.330 136.454  1.00184.26           N
ATOM    530  CA  ASP A  89     183.913 203.016 136.915  1.00184.26           C
ATOM    531  C   ASP A  89     185.188 202.223 136.669  1.00184.26           C
ATOM    532  O   ASP A  89     186.275 202.809 136.693  1.00184.26           O
ATOM    533  CB  ASP A  89     183.804 203.344 138.412  1.00184.26           C
ATOM    534  CG  ASP A  89     183.947 202.118 139.289  1.00184.26           C
ATOM    535  OD1 ASP A  89     183.276 201.103 139.011  1.00184.26           O
ATOM    536  OD2 ASP A  89     184.732 202.171 140.260  1.00184.26           O
ATOM    537  N   GLN A  90     185.087 200.914 136.441  1.00194.48           N
ATOM    538  CA  GLN A  90     186.221 200.072 136.074  1.00194.48           C
ATOM    539  C   GLN A  90     185.815 199.249 134.859  1.00194.48           C
ATOM    540  O   GLN A  90     184.639 198.904 134.701  1.00194.48           O
ATOM    541  CB  GLN A  90     186.648 199.171 137.234  1.00194.48           C
ATOM    542  CG  GLN A  90     186.741 199.870 138.586  1.00194.48           C
ATOM    543  CD  GLN A  90     188.044 200.630 138.770  1.00194.48           C
ATOM    544  NE2 GLN A  90     188.148 201.793 138.137  1.00194.48           N
ATOM    545  OE1 GLN A  90     188.943 200.178 139.480  1.00194.48           O
ATOM    546  N   LYS A  91     186.783 198.931 134.006  1.00204.64           N
ATOM    547  CA  LYS A  91     186.540 198.222 132.754  1.00204.64           C
ATOM    548  C   LYS A  91     187.400 196.966 132.747  1.00204.64           C
ATOM    549  O   LYS A  91     188.575 197.013 133.123  1.00204.64           O
ATOM    550  CB  LYS A  91     186.861 199.119 131.561  1.00204.64           C
ATOM    551  CG  LYS A  91     186.153 200.464 131.599  1.00204.64           C
ATOM    552  CD  LYS A  91     186.910 201.541 130.831  1.00204.64           C
ATOM    553  CE  LYS A  91     187.729 200.964 129.688  1.00204.64           C
ATOM    554  NZ  LYS A  91     188.589 202.001 129.055  1.00204.64           N
ATOM    555  N   VAL A  92     186.823 195.844 132.321  1.00211.14           N
ATOM    556  CA  VAL A  92     187.549 194.585 132.250  1.00211.14           C
ATOM    557  C   VAL A  92     187.270 193.933 130.904  1.00211.14           C
ATOM    558  O   VAL A  92     186.155 193.462 130.644  1.00211.14           O
ATOM    559  CB  VAL A  92     187.159 193.661 133.416  1.00211.14           C
ATOM    560  CG1 VAL A  92     187.666 192.261 133.178  1.00211.14           C
ATOM    561  CG2 VAL A  92     187.735 194.195 134.713  1.00211.14           C
ATOM    562  N   GLN A  93     188.275 193.929 130.037  1.00218.90           N
ATOM    563  CA  GLN A  93     188.203 193.251 128.746  1.00218.90           C
ATOM    564  C   GLN A  93     188.871 191.890 128.918  1.00218.90           C
ATOM    565  O   GLN A  93     189.964 191.794 129.484  1.00218.90           O
ATOM    566  CB  GLN A  93     188.869 194.070 127.639  1.00218.90           C
ATOM    567  CG  GLN A  93     188.514 195.561 127.607  1.00218.90           C
ATOM    568  CD  GLN A  93     189.287 196.391 128.621  1.00218.90           C
ATOM    569  NE2 GLN A  93     189.668 197.601 128.225  1.00218.90           N
ATOM    570  OE1 GLN A  93     189.540 195.951 129.742  1.00218.90           O
ATOM    571  N   ILE A  94     188.206 190.841 128.444  1.00228.19           N
ATOM    572  CA  ILE A  94     188.779 189.498 128.444  1.00228.19           C
ATOM    573  C   ILE A  94     189.251 189.181 127.032  1.00228.19           C
ATOM    574  O   ILE A  94     188.442 188.889 126.144  1.00228.19           O
ATOM    575  CB  ILE A  94     187.767 188.453 128.940  1.00228.19           C
ATOM    576  CG1 ILE A  94     187.309 188.730 130.377  1.00228.19           C
ATOM    577  CG2 ILE A  94     188.376 187.065 128.885  1.00228.19           C
ATOM    578  CD1 ILE A  94     188.308 189.474 131.232  1.00228.19           C
ATOM    579  N   SER A  95     190.561 189.232 126.826  1.00236.78           N
ATOM    580  CA  SER A  95     191.171 189.129 125.504  1.00236.78           C
ATOM    581  C   SER A  95     191.367 187.654 125.168  1.00236.78           C
ATOM    582  O   SER A  95     192.436 187.086 125.403  1.00236.78           O
ATOM    583  CB  SER A  95     192.496 189.890 125.463  1.00236.78           C
ATOM    584  OG  SER A  95     192.281 191.288 125.374  1.00236.78           O
ATOM    585  N   TYR A  96     190.324 187.032 124.622  1.00236.33           N
ATOM    586  CA  TYR A  96     190.480 185.703 124.048  1.00236.33           C
ATOM    587  C   TYR A  96     191.491 185.779 122.914  1.00236.33           C
ATOM    588  O   TYR A  96     191.453 186.709 122.106  1.00236.33           O
ATOM    589  CB  TYR A  96     189.148 185.169 123.517  1.00236.33           C
ATOM    590  CG  TYR A  96     188.084 184.859 124.552  1.00236.33           C
ATOM    591  CD1 TYR A  96     187.598 185.842 125.403  1.00236.33           C
ATOM    592  CD2 TYR A  96     187.530 183.588 124.639  1.00236.33           C
ATOM    593  CE1 TYR A  96     186.614 185.560 126.332  1.00236.33           C
ATOM    594  CE2 TYR A  96     186.549 183.297 125.567  1.00236.33           C
ATOM    595  CZ  TYR A  96     186.095 184.287 126.410  1.00236.33           C
ATOM    596  OH  TYR A  96     185.116 184.003 127.335  1.00236.33           O
ATOM    597  N   TYR A  97     192.403 184.818 122.854  1.00243.05           N
ATOM    598  CA  TYR A  97     193.421 184.794 121.810  1.00243.05           C
ATOM    599  C   TYR A  97     193.324 183.466 121.067  1.00243.05           C
ATOM    600  O   TYR A  97     193.248 182.401 121.688  1.00243.05           O
ATOM    601  CB  TYR A  97     194.813 185.054 122.399  1.00243.05           C
ATOM    602  CG  TYR A  97     195.485 183.917 123.148  1.00243.05           C
ATOM    603  CD1 TYR A  97     196.059 182.842 122.477  1.00243.05           C
ATOM    604  CD2 TYR A  97     195.635 183.976 124.528  1.00243.05           C
ATOM    605  CE1 TYR A  97     196.692 181.825 123.165  1.00243.05           C
ATOM    606  CE2 TYR A  97     196.266 182.964 125.224  1.00243.05           C
ATOM    607  CZ  TYR A  97     196.797 181.894 124.538  1.00243.05           C
ATOM    608  OH  TYR A  97     197.431 180.888 125.229  1.00243.05           O
ATOM    609  N   GLY A  98     193.281 183.542 119.741  1.00251.66           N
ATOM    610  CA  GLY A  98     193.231 182.369 118.906  1.00251.66           C
ATOM    611  C   GLY A  98     194.550 182.140 118.200  1.00251.66           C
ATOM    612  O   GLY A  98     195.337 183.068 117.990  1.00251.66           O
ATOM    613  N   PRO A  99     194.823 180.887 117.828  1.00252.91           N
ATOM    614  CA  PRO A  99     196.081 180.612 117.114  1.00252.91           C
ATOM    615  C   PRO A  99     196.131 181.240 115.733  1.00252.91           C
ATOM    616  O   PRO A  99     197.102 181.936 115.411  1.00252.91           O
ATOM    617  CB  PRO A  99     196.118 179.078 117.052  1.00252.91           C
ATOM    618  CG  PRO A  99     194.690 178.656 117.182  1.00252.91           C
ATOM    619  CD  PRO A  99     194.038 179.667 118.076  1.00252.91           C
ATOM    620  N   LYS A 100     195.106 181.020 114.907  1.00256.04           N
ATOM    621  CA  LYS A 100     195.055 181.565 113.555  1.00256.04           C
ATOM    622  C   LYS A 100     194.014 182.674 113.429  1.00256.04           C
ATOM    623  O   LYS A 100     193.766 183.171 112.326  1.00256.04           O
ATOM    624  CB  LYS A 100     194.776 180.445 112.548  1.00256.04           C
ATOM    625  CG  LYS A 100     195.211 180.741 111.119  1.00256.04           C
ATOM    626  CD  LYS A 100     196.670 181.160 111.058  1.00256.04           C
ATOM    627  CE  LYS A 100     197.098 181.454 109.629  1.00256.04           C
ATOM    628  NZ  LYS A 100     196.945 180.265 108.746  1.00256.04           N
ATOM    629  N   THR A 101     193.408 183.082 114.543  1.00251.74           N
ATOM    630  CA  THR A 101     192.366 184.094 114.552  1.00251.74           C
ATOM    631  C   THR A 101     192.809 185.273 115.407  1.00251.74           C
ATOM    632  O   THR A 101     193.373 185.075 116.490  1.00251.74           O
ATOM    633  CB  THR A 101     191.049 183.512 115.095  1.00251.74           C
ATOM    634  CG2 THR A 101     189.953 184.568 115.134  1.00251.74           C
ATOM    635  OG1 THR A 101     190.625 182.426 114.262  1.00251.74           O
ATOM    636  N   PRO A 102     192.585 186.503 114.947  1.00250.88           N
ATOM    637  CA  PRO A 102     192.952 187.678 115.747  1.00250.88           C
ATOM    638  C   PRO A 102     192.247 187.661 117.090  1.00250.88           C
ATOM    639  O   PRO A 102     191.102 187.195 117.195  1.00250.88           O
ATOM    640  CB  PRO A 102     192.484 188.861 114.883  1.00250.88           C
ATOM    641  CG  PRO A 102     191.589 188.262 113.833  1.00250.88           C
ATOM    642  CD  PRO A 102     192.114 186.885 113.607  1.00250.88           C
ATOM    643  N   PRO A 103     192.906 188.144 118.142  1.00249.63           N
ATOM    644  CA  PRO A 103     192.338 188.024 119.491  1.00249.63           C
ATOM    645  C   PRO A 103     191.003 188.744 119.620  1.00249.63           C
ATOM    646  O   PRO A 103     190.921 189.968 119.498  1.00249.63           O
ATOM    647  CB  PRO A 103     193.411 188.664 120.380  1.00249.63           C
ATOM    648  CG  PRO A 103     194.677 188.505 119.608  1.00249.63           C
ATOM    649  CD  PRO A 103     194.281 188.671 118.168  1.00249.63           C
ATOM    650  N   VAL A 104     189.952 187.968 119.873  1.00238.65           N
ATOM    651  CA  VAL A 104     188.633 188.510 120.154  1.00238.65           C
ATOM    652  C   VAL A 104     188.573 188.870 121.633  1.00238.65           C
ATOM    653  O   VAL A 104     189.219 188.250 122.482  1.00238.65           O
ATOM    654  CB  VAL A 104     187.503 187.527 119.755  1.00238.65           C
ATOM    655  CG1 VAL A 104     187.418 186.365 120.728  1.00238.65           C
ATOM    656  CG2 VAL A 104     186.168 188.251 119.664  1.00238.65           C
ATOM    657  N   LYS A 105     187.799 189.905 121.952  1.00234.75           N
ATOM    658  CA  LYS A 105     187.816 190.461 123.301  1.00234.75           C
ATOM    659  C   LYS A 105     186.395 190.582 123.825  1.00234.75           C
ATOM    660  O   LYS A 105     185.608 191.379 123.305  1.00234.75           O
ATOM    661  CB  LYS A 105     188.508 191.825 123.315  1.00234.75           C
ATOM    662  CG  LYS A 105     190.019 191.749 123.194  1.00234.75           C
ATOM    663  CD  LYS A 105     190.620 193.110 122.887  1.00234.75           C
ATOM    664  CE  LYS A 105     192.117 193.009 122.649  1.00234.75           C
ATOM    665  NZ  LYS A 105     192.715 194.327 122.307  1.00234.75           N
ATOM    666  N   ALA A 106     186.074 189.799 124.849  1.00223.39           N
ATOM    667  CA  ALA A 106     184.839 189.981 125.593  1.00223.39           C
ATOM    668  C   ALA A 106     185.006 191.127 126.581  1.00223.39           C
ATOM    669  O   ALA A 106     186.009 191.217 127.294  1.00223.39           O
ATOM    670  CB  ALA A 106     184.449 188.699 126.330  1.00223.39           C
ATOM    671  N   LEU A 107     184.012 192.008 126.617  1.00209.41           N
ATOM    672  CA  LEU A 107     184.068 193.227 127.413  1.00209.41           C
ATOM    673  C   LEU A 107     183.084 193.120 128.568  1.00209.41           C
ATOM    674  O   LEU A 107     182.035 192.481 128.438  1.00209.41           O
ATOM    675  CB  LEU A 107     183.769 194.456 126.540  1.00209.41           C
ATOM    676  CG  LEU A 107     183.392 195.817 127.138  1.00209.41           C
ATOM    677  CD1 LEU A 107     183.761 196.915 126.159  1.00209.41           C
ATOM    678  CD2 LEU A 107     181.907 195.906 127.462  1.00209.41           C
ATOM    679  N   LEU A 108     183.425 193.744 129.693  1.00205.16           N
ATOM    680  CA  LEU A 108     182.547 193.819 130.850  1.00205.16           C
ATOM    681  C   LEU A 108     182.904 195.065 131.649  1.00205.16           C
ATOM    682  O   LEU A 108     183.990 195.148 132.235  1.00205.16           O
ATOM    683  CB  LEU A 108     182.671 192.553 131.708  1.00205.16           C
ATOM    684  CG  LEU A 108     182.359 192.598 133.205  1.00205.16           C
ATOM    685  CD1 LEU A 108     180.892 192.923 133.446  1.00205.16           C
ATOM    686  CD2 LEU A 108     182.734 191.277 133.860  1.00205.16           C
ATOM    687  N   TYR A 109     182.010 196.046 131.640  1.00203.12           N
ATOM    688  CA  TYR A 109     182.168 197.257 132.440  1.00203.12           C
ATOM    689  C   TYR A 109     181.716 196.898 133.853  1.00203.12           C
ATOM    690  O   TYR A 109     180.525 196.725 134.114  1.00203.12           O
ATOM    691  CB  TYR A 109     181.369 198.423 131.860  1.00203.12           C
ATOM    692  CG  TYR A 109     181.839 198.874 130.494  1.00203.12           C
ATOM    693  CD1 TYR A 109     183.121 199.372 130.310  1.00203.12           C
ATOM    694  CD2 TYR A 109     180.995 198.820 129.392  1.00203.12           C
ATOM    695  CE1 TYR A 109     183.556 199.790 129.066  1.00203.12           C
ATOM    696  CE2 TYR A 109     181.420 199.241 128.143  1.00203.12           C
ATOM    697  CZ  TYR A 109     182.702 199.722 127.986  1.00203.12           C
ATOM    698  OH  TYR A 109     183.131 200.139 126.746  1.00203.12           O
ATOM    699  N   LEU A 110     182.680 196.773 134.763  1.00194.05           N
ATOM    700  CA  LEU A 110     182.383 196.334 136.116  1.00194.05           C
ATOM    701  C   LEU A 110     181.560 197.390 136.850  1.00194.05           C
ATOM    702  O   LEU A 110     181.656 198.592 136.590  1.00194.05           O
ATOM    703  CB  LEU A 110     183.669 196.030 136.879  1.00194.05           C
ATOM    704  CG  LEU A 110     184.393 194.723 136.562  1.00194.05           C
ATOM    705  CD1 LEU A 110     185.582 194.549 137.493  1.00194.05           C
ATOM    706  CD2 LEU A 110     183.444 193.542 136.669  1.00194.05           C
ATOM    707  N   THR A 111     180.733 196.926 137.783  1.00184.39           N
ATOM    708  CA  THR A 111     179.909 197.807 138.595  1.00184.39           C
ATOM    709  C   THR A 111     179.569 197.087 139.890  1.00184.39           C
ATOM    710  O   THR A 111     179.129 195.935 139.875  1.00184.39           O
ATOM    711  CB  THR A 111     178.624 198.221 137.867  1.00184.39           C
ATOM    712  CG2 THR A 111     177.830 199.210 138.706  1.00184.39           C
ATOM    713  OG1 THR A 111     178.952 198.823 136.608  1.00184.39           O
ATOM    714  N   GLY A 112     179.785 197.774 141.007  1.00174.67           N
ATOM    715  CA  GLY A 112     179.458 197.249 142.324  1.00174.67           C
ATOM    716  C   GLY A 112     178.680 198.288 143.112  1.00174.67           C
ATOM    717  O   GLY A 112     179.109 199.441 143.224  1.00174.67           O
ATOM    718  N   VAL A 113     177.544 197.874 143.659  1.00163.54           N
ATOM    719  CA  VAL A 113     176.782 198.677 144.601  1.00163.54           C
ATOM    720  C   VAL A 113     177.139 198.200 146.001  1.00163.54           C
ATOM    721  O   VAL A 113     177.458 197.022 146.201  1.00163.54           O
ATOM    722  CB  VAL A 113     175.263 198.575 144.340  1.00163.54           C
ATOM    723  CG1 VAL A 113     174.967 198.793 142.864  1.00163.54           C
ATOM    724  CG2 VAL A 113     174.718 197.231 144.798  1.00163.54           C
ATOM    725  N   GLU A 114     177.122 199.115 146.963  1.00154.88           N
ATOM    726  CA  GLU A 114     177.432 198.780 148.346  1.00154.88           C
ATOM    727  C   GLU A 114     176.150 198.367 149.051  1.00154.88           C
ATOM    728  O   GLU A 114     175.296 199.211 149.338  1.00154.88           O
ATOM    729  CB  GLU A 114     178.088 199.952 149.078  1.00154.88           C
ATOM    730  CG  GLU A 114     178.424 199.647 150.531  1.00154.88           C
ATOM    731  CD  GLU A 114     179.710 200.304 150.989  1.00154.88           C
ATOM    732  OE1 GLU A 114     180.411 200.899 150.143  1.00154.88           O
ATOM    733  OE2 GLU A 114     180.023 200.223 152.195  1.00154.88           O
ATOM    734  N   ILE A 115     176.015 197.070 149.313  1.00139.81           N
ATOM    735  CA  ILE A 115     174.849 196.514 149.986  1.00139.81           C
ATOM    736  C   ILE A 115     175.307 196.132 151.391  1.00139.81           C
ATOM    737  O   ILE A 115     176.361 195.510 151.565  1.00139.81           O
ATOM    738  CB  ILE A 115     174.238 195.323 149.225  1.00139.81           C
ATOM    739  CG1 ILE A 115     172.746 195.187 149.537  1.00139.81           C
ATOM    740  CG2 ILE A 115     174.986 194.012 149.471  1.00139.81           C
ATOM    741  CD1 ILE A 115     171.886 196.211 148.836  1.00139.81           C
ATOM    742  N   SER A 116     174.563 196.573 152.399  1.00125.90           N
ATOM    743  CA  SER A 116     174.908 196.325 153.791  1.00125.90           C
ATOM    744  C   SER A 116     173.660 195.935 154.565  1.00125.90           C
ATOM    745  O   SER A 116     172.701 196.710 154.633  1.00125.90           O
ATOM    746  CB  SER A 116     175.555 197.559 154.426  1.00125.90           C
ATOM    747  OG  SER A 116     176.654 198.015 153.658  1.00125.90           O
ATOM    748  N   LEU A 117     173.680 194.741 155.148  1.00111.37           N
ATOM    749  CA  LEU A 117     172.623 194.261 156.034  1.00111.37           C
ATOM    750  C   LEU A 117     173.270 194.083 157.404  1.00111.37           C
ATOM    751  O   LEU A 117     173.714 192.988 157.756  1.00111.37           O
ATOM    752  CB  LEU A 117     172.010 192.960 155.514  1.00111.37           C
ATOM    753  CG  LEU A 117     170.570 192.653 155.928  1.00111.37           C
ATOM    754  CD1 LEU A 117     169.585 193.317 154.982  1.00111.37           C
ATOM    755  CD2 LEU A 117     170.345 191.154 155.963  1.00111.37           C
ATOM    756  N   CYS A 118     173.323 195.165 158.173  1.00109.50           N
ATOM    757  CA  CYS A 118     174.031 195.173 159.443  1.00109.50           C
ATOM    758  C   CYS A 118     173.052 195.083 160.607  1.00109.50           C
ATOM    759  O   CYS A 118     172.056 195.805 160.672  1.00109.50           O
ATOM    760  CB  CYS A 118     174.893 196.432 159.575  1.00109.50           C
ATOM    761  SG  CYS A 118     175.986 196.736 158.167  1.00109.50           S
ATOM    762  N   ALA A 119     173.353 194.179 161.533  1.00108.47           N
ATOM    763  CA  ALA A 119     172.500 193.948 162.688  1.00108.47           C
ATOM    764  C   ALA A 119     173.371 193.469 163.843  1.00108.47           C
ATOM    765  O   ALA A 119     174.602 193.542 163.789  1.00108.47           O
ATOM    766  CB  ALA A 119     171.386 192.949 162.348  1.00108.47           C
ATOM    767  N   ASP A 120     172.722 192.982 164.898  1.00103.88           N
ATOM    768  CA  ASP A 120     173.417 192.443 166.066  1.00103.88           C
ATOM    769  C   ASP A 120     173.643 190.941 165.881  1.00103.88           C
ATOM    770  O   ASP A 120     172.948 190.103 166.451  1.00103.88           O
ATOM    771  CB  ASP A 120     172.612 192.732 167.327  1.00103.88           C
ATOM    772  CG  ASP A 120     172.455 194.215 167.593  1.00103.88           C
ATOM    773  OD1 ASP A 120     172.994 195.023 166.809  1.00103.88           O
ATOM    774  OD2 ASP A 120     171.778 194.574 168.580  1.00103.88           O
ATOM    775  N   ILE A 121     174.651 190.609 165.071  1.00105.87           N
ATOM    776  CA  ILE A 121     174.687 189.277 164.471  1.00105.87           C
ATOM    777  C   ILE A 121     175.676 188.333 165.155  1.00105.87           C
ATOM    778  O   ILE A 121     175.903 187.222 164.663  1.00105.87           O
ATOM    779  CB  ILE A 121     174.983 189.385 162.966  1.00105.87           C
ATOM    780  CG1 ILE A 121     176.246 190.213 162.726  1.00105.87           C
ATOM    781  CG2 ILE A 121     173.791 189.980 162.230  1.00105.87           C
ATOM    782  CD1 ILE A 121     176.652 190.293 161.272  1.00105.87           C
ATOM    783  N   THR A 122     176.283 188.725 166.276  1.00103.18           N
ATOM    784  CA  THR A 122     177.080 187.736 167.000  1.00103.18           C
ATOM    785  C   THR A 122     176.306 187.062 168.128  1.00103.18           C
ATOM    786  O   THR A 122     176.814 187.025 169.255  1.00103.18           O
ATOM    787  CB  THR A 122     178.358 188.370 167.562  1.00103.18           C
ATOM    788  CG2 THR A 122     179.207 188.945 166.439  1.00103.18           C
ATOM    789  OG1 THR A 122     178.023 189.414 168.481  1.00103.18           O
ATOM    790  N   ARG A 123     175.123 186.506 167.844  1.00 96.14           N
ATOM    791  CA  ARG A 123     174.189 186.039 168.866  1.00 96.14           C
ATOM    792  C   ARG A 123     174.090 187.085 169.969  1.00 96.14           C
ATOM    793  O   ARG A 123     174.211 186.768 171.157  1.00 96.14           O
ATOM    794  CB  ARG A 123     174.598 184.665 169.412  1.00 96.14           C
ATOM    795  CG  ARG A 123     174.448 183.521 168.388  1.00 96.14           C
ATOM    796  CD  ARG A 123     172.939 183.212 167.927  1.00 96.14           C
ATOM    797  NE  ARG A 123     171.700 182.322 168.794  1.00 96.14           N
ATOM    798  CZ  ARG A 123     170.514 181.451 168.931  1.00 96.14           C
ATOM    799  NH1 ARG A 123     169.694 181.057 167.945  1.00 96.14           N
ATOM    800  NH2 ARG A 123     170.161 181.034 170.151  1.00 96.14           N
ATOM    801  N   THR A 124     173.872 188.341 169.573  1.00100.33           N
ATOM    802  CA  THR A 124     173.888 189.481 170.481  1.00100.33           C
ATOM    803  C   THR A 124     172.749 190.464 170.221  1.00100.33           C
ATOM    804  O   THR A 124     172.861 191.639 170.590  1.00100.33           O
ATOM    805  CB  THR A 124     175.234 190.206 170.389  1.00100.33           C
ATOM    806  CG2 THR A 124     175.382 190.899 169.036  1.00100.33           C
ATOM    807  OG1 THR A 124     175.330 191.180 171.436  1.00100.33           O
ATOM    808  N   GLY A 125     171.655 190.013 169.615  1.00 97.27           N
ATOM    809  CA  GLY A 125     170.505 190.864 169.363  1.00 97.27           C
ATOM    810  C   GLY A 125     169.923 191.521 170.600  1.00 97.27           C
ATOM    811  O   GLY A 125     168.861 192.141 170.546  1.00 97.27           O
ATOM    812  N   GLN A 136     177.391 182.654 155.314  1.00102.36           N
ATOM    813  CA  GLN A 136     176.441 181.616 155.691  1.00102.36           C
ATOM    814  C   GLN A 136     175.277 182.196 156.492  1.00102.36           C
ATOM    815  O   GLN A 136     174.150 181.708 156.399  1.00102.36           O
ATOM    816  CB  GLN A 136     177.149 180.511 156.481  1.00102.36           C
ATOM    817  CG  GLN A 136     177.931 181.001 157.689  1.00102.36           C
ATOM    818  CD  GLN A 136     178.393 179.866 158.581  1.00102.36           C
ATOM    819  NE2 GLN A 136     179.106 180.206 159.649  1.00102.36           N
ATOM    820  OE1 GLN A 136     178.116 178.698 158.312  1.00102.36           O
ATOM    821  N   ARG A 137     175.562 183.244 157.270  1.00 98.17           N
ATOM    822  CA  ARG A 137     174.547 183.981 158.027  1.00 98.17           C
ATOM    823  C   ARG A 137     173.706 183.054 158.902  1.00 98.17           C
ATOM    824  O   ARG A 137     172.482 183.194 158.973  1.00 98.17           O
ATOM    825  CB  ARG A 137     173.636 184.787 157.095  1.00 98.17           C
ATOM    826  CG  ARG A 137     174.336 185.857 156.270  1.00 98.17           C
ATOM    827  CD  ARG A 137     174.548 185.367 154.843  1.00 98.17           C
ATOM    828  NE  ARG A 137     175.286 186.314 154.015  1.00 98.17           N
ATOM    829  CZ  ARG A 137     176.606 186.348 153.904  1.00 98.17           C
ATOM    830  NH1 ARG A 137     177.379 185.511 154.577  1.00 98.17           N
ATOM    831  NH2 ARG A 137     177.167 187.241 153.094  1.00 98.17           N
ATOM    832  N   THR A 138     174.346 182.100 159.573  1.00100.49           N
ATOM    833  CA  THR A 138     173.639 181.056 160.299  1.00100.49           C
ATOM    834  C   THR A 138     173.663 181.338 161.794  1.00100.49           C
ATOM    835  O   THR A 138     174.308 182.282 162.258  1.00100.49           O
ATOM    836  CB  THR A 138     174.245 179.674 160.027  1.00100.49           C
ATOM    837  CG2 THR A 138     173.746 179.129 158.698  1.00100.49           C
ATOM    838  OG1 THR A 138     175.674 179.777 159.989  1.00100.49           O
ATOM    839  N   TRP A 139     172.949 180.501 162.542  1.00 94.63           N
ATOM    840  CA  TRP A 139     172.825 180.648 163.986  1.00 94.63           C
ATOM    841  C   TRP A 139     173.504 179.473 164.680  1.00 94.63           C
ATOM    842  O   TRP A 139     173.111 178.319 164.484  1.00 94.63           O
ATOM    843  CB  TRP A 139     171.356 180.723 164.389  1.00 94.63           C
ATOM    844  CG  TRP A 139     171.011 181.789 165.389  1.00 94.63           C
ATOM    845  CD1 TRP A 139     170.141 182.901 165.158  1.00 94.63           C
ATOM    846  CD2 TRP A 139     171.472 181.871 166.741  1.00 94.63           C
ATOM    847  CE2 TRP A 139     170.675 183.293 167.355  1.00 94.63           C
ATOM    848  CE3 TRP A 139     172.468 180.895 167.692  1.00 94.63           C
ATOM    849  NE1 TRP A 139     169.965 183.747 166.280  1.00 94.63           N
ATOM    850  CZ2 TRP A 139     170.811 184.031 169.125  1.00 94.63           C
ATOM    851  CZ3 TRP A 139     172.822 181.606 169.949  1.00 94.63           C
ATOM    852  CH2 TRP A 139     171.795 183.309 170.369  1.00 94.63           C
ATOM    853  N   THR A 140     174.511 179.768 165.495  1.00 97.26           N
ATOM    854  CA  THR A 140     175.199 178.760 166.287  1.00 97.26           C
ATOM    855  C   THR A 140     175.225 179.177 167.751  1.00 97.26           C
ATOM    856  O   THR A 140     175.449 180.348 168.073  1.00 97.26           O
ATOM    857  CB  THR A 140     176.626 178.513 165.760  1.00 97.26           C
ATOM    858  CG2 THR A 140     177.456 179.791 165.755  1.00 97.26           C
ATOM    859  OG1 THR A 140     177.268 177.500 166.546  1.00 97.26           O
ATOM    860  N   TRP A 141     174.962 178.217 168.632  1.00 96.10           N
ATOM    861  CA  TRP A 141     174.993 178.450 170.066  1.00 96.10           C
ATOM    862  C   TRP A 141     176.434 178.593 170.546  1.00 96.10           C
ATOM    863  O   TRP A 141     177.393 178.400 169.795  1.00 96.10           O
ATOM    864  CB  TRP A 141     174.294 177.311 170.813  1.00 96.10           C
ATOM    865  CG  TRP A 141     172.876 177.067 170.387  1.00 96.10           C
ATOM    866  CD1 TRP A 141     172.457 176.428 169.257  1.00 96.10           C
ATOM    867  CD2 TRP A 141     171.689 177.436 171.101  1.00 96.10           C
ATOM    868  CE2 TRP A 141     170.589 176.999 170.337  1.00 96.10           C
ATOM    869  CE3 TRP A 141     171.450 178.099 172.308  1.00 96.10           C
ATOM    870  NE1 TRP A 141     171.084 176.388 169.216  1.00 96.10           N
ATOM    871  CZ2 TRP A 141     169.272 177.202 170.741  1.00 96.10           C
ATOM    872  CZ3 TRP A 141     170.143 178.298 172.708  1.00 96.10           C
ATOM    873  CH2 TRP A 141     169.070 177.852 171.927  1.00 96.10           C
ATOM    874  N   GLY A 142     176.580 178.942 171.820  1.00101.61           N
ATOM    875  CA  GLY A 142     177.883 179.050 172.429  1.00101.61           C
ATOM    876  C   GLY A 142     178.286 180.482 172.708  1.00101.61           C
ATOM    877  O   GLY A 142     177.632 181.436 172.275  1.00101.61           O
ATOM    878  N   PRO A 143     179.382 180.656 173.450  1.00101.50           N
ATOM    879  CA  PRO A 143     179.836 182.015 173.787  1.00101.50           C
ATOM    880  C   PRO A 143     180.246 182.841 172.581  1.00101.50           C
ATOM    881  O   PRO A 143     180.248 184.075 172.667  1.00101.50           O
ATOM    882  CB  PRO A 143     181.030 181.764 174.720  1.00101.50           C
ATOM    883  CG  PRO A 143     180.839 180.361 175.222  1.00101.50           C
ATOM    884  CD  PRO A 143     180.223 179.624 174.077  1.00101.50           C
ATOM    885  N   CYS A 144     180.587 182.207 171.463  1.00107.39           N
ATOM    886  CA  CYS A 144     181.073 182.892 170.272  1.00107.39           C
ATOM    887  C   CYS A 144     180.220 182.544 169.057  1.00107.39           C
ATOM    888  O   CYS A 144     180.733 182.222 167.984  1.00107.39           O
ATOM    889  CB  CYS A 144     182.540 182.555 170.017  1.00107.39           C
ATOM    890  SG  CYS A 144     183.005 180.863 170.457  1.00107.39           S
ATOM    891  N   GLY A 145     178.898 182.605 169.218  1.00103.41           N
ATOM    892  CA  GLY A 145     177.970 182.276 168.165  1.00103.41           C
ATOM    893  C   GLY A 145     177.627 183.459 167.277  1.00103.41           C
ATOM    894  O   GLY A 145     177.992 184.606 167.543  1.00103.41           O
ATOM    895  N   GLN A 146     176.906 183.154 166.198  1.00103.30           N
ATOM    896  CA  GLN A 146     176.449 184.150 165.235  1.00103.30           C
ATOM    897  C   GLN A 146     174.928 184.132 165.183  1.00103.30           C
ATOM    898  O   GLN A 146     174.325 183.059 165.094  1.00103.30           O
ATOM    899  CB  GLN A 146     177.018 183.885 163.833  1.00103.30           C
ATOM    900  CG  GLN A 146     178.526 183.616 163.737  1.00103.30           C
ATOM    901  CD  GLN A 146     179.364 184.344 164.777  1.00103.30           C
ATOM    902  NE2 GLN A 146     180.317 183.629 165.366  1.00103.30           N
ATOM    903  OE1 GLN A 146     179.157 185.527 165.053  1.00103.30           O
ATOM    904  N   GLY A 147     174.314 185.306 165.243  1.00 98.18           N
ATOM    905  CA  GLY A 147     172.864 185.396 165.189  1.00 98.18           C
ATOM    906  C   GLY A 147     172.388 186.630 165.926  1.00 98.18           C
ATOM    907  O   GLY A 147     173.185 187.439 166.406  1.00 98.18           O
ATOM    908  N   ALA A 148     171.069 186.754 166.016  1.00 89.09           N
ATOM    909  CA  ALA A 148     170.451 187.915 166.637  1.00 89.09           C
ATOM    910  C   ALA A 148     169.192 187.516 167.398  1.00 89.09           C
ATOM    911  O   ALA A 148     168.247 186.971 166.824  1.00 89.09           O
ATOM    912  CB  ALA A 148     170.110 188.977 165.588  1.00 89.09           C
ATOM    913  N   ILE A 149     169.183 187.796 168.698  1.00 84.88           N
ATOM    914  CA  ILE A 149     168.041 187.502 169.556  1.00 84.88           C
ATOM    915  C   ILE A 149     167.056 188.655 169.455  1.00 84.88           C
ATOM    916  O   ILE A 149     167.453 189.825 169.508  1.00 84.88           O
ATOM    917  CB  ILE A 149     168.442 187.276 171.028  1.00 84.88           C
ATOM    918  CG1 ILE A 149     169.756 186.505 171.157  1.00 84.88           C
ATOM    919  CG2 ILE A 149     167.334 186.547 171.772  1.00 84.88           C
ATOM    920  CD1 ILE A 149     170.981 187.371 171.247  1.00 84.88           C
ATOM    921  N   LEU A 150     165.777 188.327 169.309  1.00 76.11           N
ATOM    922  CA  LEU A 150     164.707 189.306 169.423  1.00 76.11           C
ATOM    923  C   LEU A 150     163.808 188.962 170.600  1.00 76.11           C
ATOM    924  O   LEU A 150     163.527 187.788 170.862  1.00 76.11           O
ATOM    925  CB  LEU A 150     163.881 189.398 168.139  1.00 76.11           C
ATOM    926  CG  LEU A 150     163.447 188.131 167.416  1.00 76.11           C
ATOM    927  CD1 LEU A 150     162.164 187.582 167.974  1.00 76.11           C
ATOM    928  CD2 LEU A 150     163.243 188.514 165.977  1.00 76.11           C
ATOM    929  N   LEU A 151     163.370 189.995 171.310  1.00 72.91           N
ATOM    930  CA  LEU A 151     162.518 189.853 172.477  1.00 72.91           C
ATOM    931  C   LEU A 151     161.057 189.860 172.046  1.00 72.91           C
ATOM    932  O   LEU A 151     160.680 190.542 171.090  1.00 72.91           O
ATOM    933  CB  LEU A 151     162.784 190.983 173.473  1.00 72.91           C
ATOM    934  CG  LEU A 151     163.891 190.668 174.479  1.00 72.91           C
ATOM    935  CD1 LEU A 151     164.050 191.778 175.498  1.00 72.91           C
ATOM    936  CD2 LEU A 151     163.632 189.346 175.167  1.00 72.91           C
ATOM    937  N   VAL A 152     160.241 189.092 172.753  1.00 72.05           N
ATOM    938  CA  VAL A 152     158.826 188.960 172.427  1.00 72.05           C
ATOM    939  C   VAL A 152     158.088 190.211 172.874  1.00 72.05           C
ATOM    940  O   VAL A 152     158.283 190.701 173.993  1.00 72.05           O
ATOM    941  CB  VAL A 152     158.226 187.700 173.078  1.00 72.05           C
ATOM    942  CG1 VAL A 152     156.706 187.766 173.073  1.00 72.05           C
ATOM    943  CG2 VAL A 152     158.697 186.465 172.353  1.00 72.05           C
ATOM    944  N   ASN A 153     157.243 190.737 171.992  1.00 84.26           N
ATOM    945  CA  ASN A 153     156.351 191.842 172.328  1.00 84.26           C
ATOM    946  C   ASN A 153     155.088 191.256 172.944  1.00 84.26           C
ATOM    947  O   ASN A 153     154.026 191.238 172.316  1.00 84.26           O
ATOM    948  CB  ASN A 153     156.032 192.679 171.095  1.00 84.26           C
ATOM    949  CG  ASN A 153     155.401 194.006 171.448  1.00 84.26           C
ATOM    950  ND2 ASN A 153     154.774 194.645 170.468  1.00 84.26           N
ATOM    951  OD1 ASN A 153     155.470 194.449 172.594  1.00 84.26           O
ATOM    952  N   CYS A 154     155.202 190.769 174.183  1.00 97.21           N
ATOM    953  CA  CYS A 154     154.062 190.212 174.903  1.00 97.21           C
ATOM    954  C   CYS A 154     153.111 191.305 175.380  1.00 97.21           C
ATOM    955  O   CYS A 154     152.018 190.999 175.867  1.00 97.21           O
ATOM    956  CB  CYS A 154     154.527 189.364 176.089  1.00 97.21           C
ATOM    957  SG  CYS A 154     155.561 190.245 177.281  1.00 97.21           S
ATOM    958  N   ASP A 155     153.505 192.566 175.251  1.00101.92           N
ATOM    959  CA  ASP A 155     152.684 193.701 175.636  1.00101.92           C
ATOM    960  C   ASP A 155     151.824 194.148 174.460  1.00101.92           C
ATOM    961  O   ASP A 155     152.022 193.726 173.318  1.00101.92           O
ATOM    962  CB  ASP A 155     153.554 194.865 176.123  1.00101.92           C
ATOM    963  CG  ASP A 155     153.612 194.958 177.634  1.00101.92           C
ATOM    964  OD1 ASP A 155     152.777 194.314 178.303  1.00101.92           O
ATOM    965  OD2 ASP A 155     154.495 195.673 178.154  1.00101.92           O
ATOM    966  N   ARG A 156     150.860 195.015 174.759  1.00111.48           N
ATOM    967  CA  ARG A 156     149.961 195.568 173.755  1.00111.48           C
ATOM    968  C   ARG A 156     150.359 196.969 173.312  1.00111.48           C
ATOM    969  O   ARG A 156     149.481 197.779 173.004  1.00111.48           O
ATOM    970  CB  ARG A 156     148.526 195.587 174.290  1.00111.48           C
ATOM    971  CG  ARG A 156     148.434 195.869 175.779  1.00111.48           C
ATOM    972  CD  ARG A 156     146.995 195.852 176.255  1.00111.48           C
ATOM    973  NE  ARG A 156     146.195 196.852 175.559  1.00111.48           N
ATOM    974  CZ  ARG A 156     146.085 198.117 175.941  1.00111.48           C
ATOM    975  NH1 ARG A 156     146.711 198.572 177.014  1.00111.48           N
ATOM    976  NH2 ARG A 156     145.330 198.947 175.226  1.00111.48           N
ATOM    977  N   ASP A 157     151.653 197.271 173.275  1.00108.50           N
ATOM    978  CA  ASP A 157     152.131 198.600 172.910  1.00108.50           C
ATOM    979  C   ASP A 157     151.872 198.902 171.437  1.00108.50           C
ATOM    980  O   ASP A 157     152.561 199.725 170.833  1.00108.50           O
ATOM    981  CB  ASP A 157     153.623 198.724 173.216  1.00108.50           C
ATOM    982  CG  ASP A 157     154.375 197.437 172.954  1.00108.50           C
ATOM    983  OD1 ASP A 157     153.861 196.605 172.179  1.00108.50           O
ATOM    984  OD2 ASP A 157     155.471 197.254 173.524  1.00108.50           O
ATOM    985  N   LEU A 172     156.323 208.432 168.829  1.00111.77           N
ATOM    986  CA  LEU A 172     156.316 206.980 168.961  1.00111.77           C
ATOM    987  C   LEU A 172     157.607 206.366 168.433  1.00111.77           C
ATOM    988  O   LEU A 172     158.235 205.548 169.105  1.00111.77           O
ATOM    989  CB  LEU A 172     155.117 206.379 168.222  1.00111.77           C
ATOM    990  CG  LEU A 172     154.524 205.091 168.800  1.00111.77           C
ATOM    991  CD1 LEU A 172     154.183 205.260 170.273  1.00111.77           C
ATOM    992  CD2 LEU A 172     153.301 204.655 168.006  1.00111.77           C
ATOM    993  N   ASP A 173     157.996 206.773 167.223  1.00116.24           N
ATOM    994  CA  ASP A 173     159.148 206.169 166.561  1.00116.24           C
ATOM    995  C   ASP A 173     160.434 206.414 167.344  1.00116.24           C
ATOM    996  O   ASP A 173     161.361 205.597 167.312  1.00116.24           O
ATOM    997  CB  ASP A 173     159.270 206.711 165.136  1.00116.24           C
ATOM    998  CG  ASP A 173     157.973 206.597 164.358  1.00116.24           C
ATOM    999  OD1 ASP A 173     157.040 207.378 164.638  1.00116.24           O
ATOM   1000  OD2 ASP A 173     157.886 205.726 163.467  1.00116.24           O
ATOM   1001  N   SER A 174     160.509 207.544 168.049  1.00114.50           N
ATOM   1002  CA  SER A 174     161.703 207.851 168.831  1.00114.50           C
ATOM   1003  C   SER A 174     161.807 206.952 170.058  1.00114.50           C
ATOM   1004  O   SER A 174     162.909 206.602 170.495  1.00114.50           O
ATOM   1005  CB  SER A 174     161.695 209.323 169.242  1.00114.50           C
ATOM   1006  OG  SER A 174     162.305 209.500 170.508  1.00114.50           O
ATOM   1007  N   GLU A 175     160.664 206.573 170.635  1.00115.89           N
ATOM   1008  CA  GLU A 175     160.682 205.829 171.890  1.00115.89           C
ATOM   1009  C   GLU A 175     161.084 204.371 171.696  1.00115.89           C
ATOM   1010  O   GLU A 175     161.809 203.816 172.531  1.00115.89           O
ATOM   1011  CB  GLU A 175     159.313 205.915 172.568  1.00115.89           C
ATOM   1012  CG  GLU A 175     158.708 207.324 172.671  1.00115.89           C
ATOM   1013  CD  GLU A 175     159.644 208.382 173.254  1.00115.89           C
ATOM   1014  OE1 GLU A 175     159.320 209.582 173.124  1.00115.89           O
ATOM   1015  OE2 GLU A 175     160.665 208.034 173.886  1.00115.89           O
ATOM   1016  N   ASP A 176     160.633 203.733 170.613  1.00111.33           N
ATOM   1017  CA  ASP A 176     160.819 202.290 170.481  1.00111.33           C
ATOM   1018  C   ASP A 176     162.198 201.939 169.935  1.00111.33           C
ATOM   1019  O   ASP A 176     162.547 200.756 169.842  1.00111.33           O
ATOM   1020  CB  ASP A 176     159.729 201.696 169.589  1.00111.33           C
ATOM   1021  CG  ASP A 176     158.363 201.712 170.246  1.00111.33           C
ATOM   1022  OD1 ASP A 176     158.245 202.253 171.366  1.00111.33           O
ATOM   1023  OD2 ASP A 176     157.409 201.176 169.645  1.00111.33           O
ATOM   1024  N   LEU A 177     162.998 202.939 169.567  1.00108.55           N
ATOM   1025  CA  LEU A 177     164.302 202.647 168.979  1.00108.55           C
ATOM   1026  C   LEU A 177     165.277 202.017 169.967  1.00108.55           C
ATOM   1027  O   LEU A 177     166.290 201.460 169.530  1.00108.55           O
ATOM   1028  CB  LEU A 177     164.900 203.923 168.369  1.00108.55           C
ATOM   1029  CG  LEU A 177     165.407 205.116 169.195  1.00108.55           C
ATOM   1030  CD1 LEU A 177     166.769 204.878 169.844  1.00108.55           C
ATOM   1031  CD2 LEU A 177     165.442 206.373 168.335  1.00108.55           C
ATOM   1032  N   GLN A 178     165.005 202.083 171.272  1.00107.57           N
ATOM   1033  CA  GLN A 178     165.960 201.581 172.253  1.00107.57           C
ATOM   1034  C   GLN A 178     165.704 200.119 172.606  1.00107.57           C
ATOM   1035  O   GLN A 178     166.652 199.336 172.730  1.00107.57           O
ATOM   1036  CB  GLN A 178     165.919 202.448 173.513  1.00107.57           C
ATOM   1037  CG  GLN A 178     166.369 203.882 173.287  1.00107.57           C
ATOM   1038  CD  GLN A 178     166.107 204.775 174.483  1.00107.57           C
ATOM   1039  NE2 GLN A 178     166.504 206.037 174.376  1.00107.57           N
ATOM   1040  OE1 GLN A 178     165.553 204.337 175.491  1.00107.57           O
ATOM   1041  N   ASP A 179     164.441 199.733 172.773  1.00102.88           N
ATOM   1042  CA  ASP A 179     164.088 198.385 173.199  1.00102.88           C
ATOM   1043  C   ASP A 179     163.997 197.392 172.047  1.00102.88           C
ATOM   1044  O   ASP A 179     164.127 196.186 172.277  1.00102.88           O
ATOM   1045  CB  ASP A 179     162.757 198.402 173.956  1.00102.88           C
ATOM   1046  CG  ASP A 179     161.726 199.298 173.301  1.00102.88           C
ATOM   1047  OD1 ASP A 179     162.127 200.203 172.542  1.00102.88           O
ATOM   1048  OD2 ASP A 179     160.517 199.093 173.538  1.00102.88           O
ATOM   1049  N   MET A 180     163.780 197.863 170.824  1.00 94.60           N
ATOM   1050  CA  MET A 180     163.518 196.970 169.709  1.00 94.60           C
ATOM   1051  C   MET A 180     164.818 196.606 168.992  1.00 94.60           C
ATOM   1052  O   MET A 180     165.863 197.234 169.177  1.00 94.60           O
ATOM   1053  CB  MET A 180     162.536 197.619 168.736  1.00 94.60           C
ATOM   1054  CG  MET A 180     161.798 196.646 167.841  1.00 94.60           C
ATOM   1055  SD  MET A 180     160.511 195.788 168.758  1.00 94.60           S
ATOM   1056  CE  MET A 180     159.260 197.063 168.813  1.00 94.60           C
ATOM   1057  N   SER A 181     164.741 195.567 168.165  1.00 88.03           N
ATOM   1058  CA  SER A 181     165.846 195.208 167.295  1.00 88.03           C
ATOM   1059  C   SER A 181     165.749 195.977 165.981  1.00 88.03           C
ATOM   1060  O   SER A 181     164.763 195.881 165.244  1.00 88.03           O
ATOM   1061  CB  SER A 181     165.853 193.704 167.020  1.00 88.03           C
ATOM   1062  OG  SER A 181     166.271 192.974 168.159  1.00 88.03           O
ATOM   1063  N   LEU A 182     166.794 196.750 165.691  1.00 83.82           N
ATOM   1064  CA  LEU A 182     166.836 197.605 164.505  1.00 83.82           C
ATOM   1065  C   LEU A 182     167.916 197.065 163.571  1.00 83.82           C
ATOM   1066  O   LEU A 182     169.072 196.890 163.966  1.00 83.82           O
ATOM   1067  CB  LEU A 182     167.069 199.076 164.882  1.00 83.82           C
ATOM   1068  CG  LEU A 182     168.449 199.609 165.286  1.00 83.82           C
ATOM   1069  CD1 LEU A 182     168.410 201.124 165.407  1.00 83.82           C
ATOM   1070  CD2 LEU A 182     168.936 198.985 166.586  1.00 83.82           C
ATOM   1071  N   MET A 183     167.527 196.775 162.333  1.00 85.38           N
ATOM   1072  CA  MET A 183     168.461 196.319 161.315  1.00 85.38           C
ATOM   1073  C   MET A 183     168.692 197.437 160.309  1.00 85.38           C
ATOM   1074  O   MET A 183     167.748 198.102 159.873  1.00 85.38           O
ATOM   1075  CB  MET A 183     167.949 195.074 160.587  1.00 85.38           C
ATOM   1076  CG  MET A 183     166.446 195.002 160.410  1.00 85.38           C
ATOM   1077  SD  MET A 183     165.975 193.478 159.573  1.00 85.38           S
ATOM   1078  CE  MET A 183     164.199 193.650 159.535  1.00 85.38           C
ATOM   1079  N   THR A 184     169.952 197.634 159.942  1.00 98.78           N
ATOM   1080  CA  THR A 184     170.358 198.703 159.046  1.00 98.78           C
ATOM   1081  C   THR A 184     170.567 198.145 157.646  1.00 98.78           C
ATOM   1082  O   THR A 184     171.416 197.270 157.437  1.00 98.78           O
ATOM   1083  CB  THR A 184     171.644 199.369 159.546  1.00 98.78           C
ATOM   1084  CG2 THR A 184     171.888 200.672 158.818  1.00 98.78           C
ATOM   1085  OG1 THR A 184     171.530 199.636 160.949  1.00 98.78           O
ATOM   1086  N   LEU A 185     169.785 198.648 156.688  1.00106.04           N
ATOM   1087  CA  LEU A 185     169.929 198.280 155.283  1.00106.04           C
ATOM   1088  C   LEU A 185     170.494 199.486 154.547  1.00106.04           C
ATOM   1089  O   LEU A 185     169.805 200.498 154.385  1.00106.04           O
ATOM   1090  CB  LEU A 185     168.594 197.839 154.678  1.00106.04           C
ATOM   1091  CG  LEU A 185     168.472 197.888 153.151  1.00106.04           C
ATOM   1092  CD1 LEU A 185     169.427 196.898 152.500  1.00106.04           C
ATOM   1093  CD2 LEU A 185     167.040 197.628 152.710  1.00106.04           C
ATOM   1094  N   SER A 186     171.746 199.388 154.118  1.00124.56           N
ATOM   1095  CA  SER A 186     172.430 200.472 153.428  1.00124.56           C
ATOM   1096  C   SER A 186     172.631 200.094 151.968  1.00124.56           C
ATOM   1097  O   SER A 186     173.238 199.060 151.668  1.00124.56           O
ATOM   1098  CB  SER A 186     173.775 200.780 154.090  1.00124.56           C
ATOM   1099  OG  SER A 186     173.628 200.935 155.491  1.00124.56           O
ATOM   1100  N   THR A 187     172.119 200.931 151.066  1.00129.69           N
ATOM   1101  CA  THR A 187     172.213 200.699 149.631  1.00129.69           C
ATOM   1102  C   THR A 187     172.929 201.878 148.993  1.00129.69           C
ATOM   1103  O   THR A 187     172.470 203.019 149.106  1.00129.69           O
ATOM   1104  CB  THR A 187     170.827 200.520 149.005  1.00129.69           C
ATOM   1105  CG2 THR A 187     170.140 199.291 149.574  1.00129.69           C
ATOM   1106  OG1 THR A 187     170.024 201.675 149.281  1.00129.69           O
ATOM   1107  N   LYS A 188     174.043 201.603 148.324  1.00143.52           N
ATOM   1108  CA  LYS A 188     174.792 202.608 147.573  1.00143.52           C
ATOM   1109  C   LYS A 188     174.820 202.124 146.126  1.00143.52           C
ATOM   1110  O   LYS A 188     175.706 201.356 145.734  1.00143.52           O
ATOM   1111  CB  LYS A 188     176.195 202.799 148.152  1.00143.52           C
ATOM   1112  CG  LYS A 188     177.171 203.575 147.273  1.00143.52           C
ATOM   1113  CD  LYS A 188     176.581 204.897 146.806  1.00143.52           C
ATOM   1114  CE  LYS A 188     177.665 205.834 146.303  1.00143.52           C
ATOM   1115  NZ  LYS A 188     177.130 206.822 145.328  1.00143.52           N
ATOM   1116  N   THR A 189     173.837 202.556 145.349  1.00142.33           N
ATOM   1117  CA  THR A 189     173.623 202.136 143.974  1.00142.33           C
ATOM   1118  C   THR A 189     173.480 203.357 143.083  1.00142.33           C
ATOM   1119  O   THR A 189     173.128 204.445 143.556  1.00142.33           O
ATOM   1120  CB  THR A 189     172.362 201.267 143.841  1.00142.33           C
ATOM   1121  CG2 THR A 189     172.200 200.348 145.042  1.00142.33           C
ATOM   1122  OG1 THR A 189     171.212 202.115 143.748  1.00142.33           O
ATOM   1123  N   PRO A 190     173.749 203.216 141.784  1.00142.53           N
ATOM   1124  CA  PRO A 190     173.504 204.324 140.854  1.00142.53           C
ATOM   1125  C   PRO A 190     172.032 204.712 140.821  1.00142.53           C
ATOM   1126  O   PRO A 190     171.143 203.888 141.044  1.00142.53           O
ATOM   1127  CB  PRO A 190     173.965 203.770 139.498  1.00142.53           C
ATOM   1128  CG  PRO A 190     174.231 202.303 139.715  1.00142.53           C
ATOM   1129  CD  PRO A 190     174.531 202.135 141.162  1.00142.53           C
ATOM   1130  N   LYS A 191     171.785 205.995 140.535  1.00140.18           N
ATOM   1131  CA  LYS A 191     170.429 206.536 140.602  1.00140.18           C
ATOM   1132  C   LYS A 191     169.488 205.862 139.613  1.00140.18           C
ATOM   1133  O   LYS A 191     168.319 205.620 139.937  1.00140.18           O
ATOM   1134  CB  LYS A 191     170.449 208.044 140.346  1.00140.18           C
ATOM   1135  CG  LYS A 191     169.383 208.815 141.108  1.00140.18           C
ATOM   1136  CD  LYS A 191     169.799 210.257 141.343  1.00140.18           C
ATOM   1137  CE  LYS A 191     170.028 210.977 140.023  1.00140.18           C
ATOM   1138  NZ  LYS A 191     170.514 212.370 140.217  1.00140.18           N
ATOM   1139  N   ASP A 192     169.966 205.558 138.409  1.00137.39           N
ATOM   1140  CA  ASP A 192     169.134 205.007 137.348  1.00137.39           C
ATOM   1141  C   ASP A 192     168.703 203.568 137.612  1.00137.39           C
ATOM   1142  O   ASP A 192     167.880 203.035 136.861  1.00137.39           O
ATOM   1143  CB  ASP A 192     169.871 205.087 136.009  1.00137.39           C
ATOM   1144  CG  ASP A 192     171.277 204.525 136.083  1.00137.39           C
ATOM   1145  OD1 ASP A 192     171.724 204.186 137.198  1.00137.39           O
ATOM   1146  OD2 ASP A 192     171.935 204.420 135.026  1.00137.39           O
ATOM   1147  N   PHE A 193     169.243 202.931 138.655  1.00127.94           N
ATOM   1148  CA  PHE A 193     168.962 201.520 138.899  1.00127.94           C
ATOM   1149  C   PHE A 193     167.478 201.257 139.127  1.00127.94           C
ATOM   1150  O   PHE A 193     166.885 200.409 138.452  1.00127.94           O
ATOM   1151  CB  PHE A 193     169.775 201.029 140.096  1.00127.94           C
ATOM   1152  CG  PHE A 193     170.236 199.607 139.973  1.00127.94           C
ATOM   1153  CD1 PHE A 193     171.145 199.239 138.998  1.00127.94           C
ATOM   1154  CD2 PHE A 193     169.762 198.637 140.842  1.00127.94           C
ATOM   1155  CE1 PHE A 193     171.567 197.929 138.888  1.00127.94           C
ATOM   1156  CE2 PHE A 193     170.183 197.326 140.737  1.00127.94           C
ATOM   1157  CZ  PHE A 193     171.088 196.972 139.760  1.00127.94           C
ATOM   1158  N   PHE A 194     166.853 201.983 140.056  1.00122.32           N
ATOM   1159  CA  PHE A 194     165.521 201.631 140.534  1.00122.32           C
ATOM   1160  C   PHE A 194     164.410 202.034 139.571  1.00122.32           C
ATOM   1161  O   PHE A 194     163.226 201.916 139.917  1.00122.32           O
ATOM   1162  CB  PHE A 194     165.282 202.232 141.919  1.00122.32           C
ATOM   1163  CG  PHE A 194     166.250 201.746 142.958  1.00122.32           C
ATOM   1164  CD1 PHE A 194     166.065 200.519 143.571  1.00122.32           C
ATOM   1165  CD2 PHE A 194     167.359 202.500 143.300  1.00122.32           C
ATOM   1166  CE1 PHE A 194     166.957 200.061 144.520  1.00122.32           C
ATOM   1167  CE2 PHE A 194     168.251 202.049 144.252  1.00122.32           C
ATOM   1168  CZ  PHE A 194     168.052 200.827 144.861  1.00122.32           C
ATOM   1169  N   THR A 195     164.751 202.509 138.376  1.00124.76           N
ATOM   1170  CA  THR A 195     163.767 202.673 137.314  1.00124.76           C
ATOM   1171  C   THR A 195     163.410 201.354 136.642  1.00124.76           C
ATOM   1172  O   THR A 195     162.244 201.134 136.301  1.00124.76           O
ATOM   1173  CB  THR A 195     164.272 203.664 136.261  1.00124.76           C
ATOM   1174  CG2 THR A 195     164.413 205.054 136.864  1.00124.76           C
ATOM   1175  OG1 THR A 195     165.543 203.229 135.761  1.00124.76           O
ATOM   1176  N   ASN A 196     164.391 200.468 136.450  1.00122.42           N
ATOM   1177  CA  ASN A 196     164.154 199.125 135.929  1.00122.42           C
ATOM   1178  C   ASN A 196     164.634 198.043 136.891  1.00122.42           C
ATOM   1179  O   ASN A 196     164.854 196.902 136.474  1.00122.42           O
ATOM   1180  CB  ASN A 196     164.816 198.943 134.561  1.00122.42           C
ATOM   1181  CG  ASN A 196     164.258 199.882 133.509  1.00122.42           C
ATOM   1182  ND2 ASN A 196     164.951 199.981 132.380  1.00122.42           N
ATOM   1183  OD1 ASN A 196     163.214 200.502 133.702  1.00122.42           O
ATOM   1184  N   HIS A 197     164.805 198.374 138.170  1.00119.12           N
ATOM   1185  CA  HIS A 197     165.143 197.395 139.192  1.00119.12           C
ATOM   1186  C   HIS A 197     164.281 197.632 140.423  1.00119.12           C
ATOM   1187  O   HIS A 197     163.934 198.770 140.748  1.00119.12           O
ATOM   1188  CB  HIS A 197     166.626 197.460 139.586  1.00119.12           C
ATOM   1189  CG  HIS A 197     167.566 197.103 138.477  1.00119.12           C
ATOM   1190  CD2 HIS A 197     167.888 197.754 137.334  1.00119.12           C
ATOM   1191  ND1 HIS A 197     168.316 195.947 138.482  1.00119.12           N
ATOM   1192  CE1 HIS A 197     169.055 195.899 137.388  1.00119.12           C
ATOM   1193  NE2 HIS A 197     168.813 196.983 136.674  1.00119.12           N
ATOM   1194  N   THR A 198     163.931 196.542 141.104  1.00100.84           N
ATOM   1195  CA  THR A 198     163.149 196.603 142.331  1.00100.84           C
ATOM   1196  C   THR A 198     163.818 195.762 143.409  1.00100.84           C
ATOM   1197  O   THR A 198     164.292 194.654 143.140  1.00100.84           O
ATOM   1198  CB  THR A 198     161.704 196.109 142.123  1.00100.84           C
ATOM   1199  CG2 THR A 198     161.205 196.427 140.719  1.00100.84           C
ATOM   1200  OG1 THR A 198     161.644 194.693 142.337  1.00100.84           O
ATOM   1201  N   LEU A 199     163.853 196.298 144.626  1.00 84.88           N
ATOM   1202  CA  LEU A 199     164.316 195.578 145.804  1.00 84.88           C
ATOM   1203  C   LEU A 199     163.102 195.094 146.583  1.00 84.88           C
ATOM   1204  O   LEU A 199     162.118 195.826 146.725  1.00 84.88           O
ATOM   1205  CB  LEU A 199     165.185 196.472 146.694  1.00 84.88           C
ATOM   1206  CG  LEU A 199     166.702 196.276 146.668  1.00 84.88           C
ATOM   1207  CD1 LEU A 199     167.370 197.144 147.723  1.00 84.88           C
ATOM   1208  CD2 LEU A 199     167.072 194.826 146.867  1.00 84.88           C
ATOM   1209  N   VAL A 200     163.159 193.859 147.080  1.00 85.63           N
ATOM   1210  CA  VAL A 200     162.010 193.257 147.751  1.00 85.63           C
ATOM   1211  C   VAL A 200     162.461 192.628 149.062  1.00 85.63           C
ATOM   1212  O   VAL A 200     163.404 191.831 149.081  1.00 85.63           O
ATOM   1213  CB  VAL A 200     161.323 192.207 146.856  1.00 85.63           C
ATOM   1214  CG1 VAL A 200     160.357 191.363 147.667  1.00 85.63           C
ATOM   1215  CG2 VAL A 200     160.611 192.884 145.696  1.00 85.63           C
ATOM   1216  N   LEU A 201     161.779 192.967 150.154  1.00 85.08           N
ATOM   1217  CA  LEU A 201     162.028 192.362 151.459  1.00 85.08           C
ATOM   1218  C   LEU A 201     160.965 191.312 151.737  1.00 85.08           C
ATOM   1219  O   LEU A 201     159.799 191.502 151.372  1.00 85.08           O
ATOM   1220  CB  LEU A 201     162.030 193.414 152.570  1.00 85.08           C
ATOM   1221  CG  LEU A 201     162.953 193.164 153.768  1.00 85.08           C
ATOM   1222  CD1 LEU A 201     164.167 192.352 153.379  1.00 85.08           C
ATOM   1223  CD2 LEU A 201     163.381 194.475 154.392  1.00 85.08           C
ATOM   1224  N   HIS A 202     161.356 190.207 152.376  1.00 81.52           N
ATOM   1225  CA  HIS A 202     160.386 189.154 152.639  1.00 81.52           C
ATOM   1226  C   HIS A 202     160.830 188.165 153.709  1.00 81.52           C
ATOM   1227  O   HIS A 202     162.009 188.073 154.078  1.00 81.52           O
ATOM   1228  CB  HIS A 202     160.043 188.374 151.365  1.00 81.52           C
ATOM   1229  CG  HIS A 202     161.201 187.631 150.782  1.00 81.52           C
ATOM   1230  CD2 HIS A 202     161.268 186.430 150.165  1.00 81.52           C
ATOM   1231  ND1 HIS A 202     162.498 188.086 150.870  1.00 81.52           N
ATOM   1232  CE1 HIS A 202     163.301 187.227 150.270  1.00 81.52           C
ATOM   1233  NE2 HIS A 202     162.582 186.207 149.845  1.00 81.52           N
ATOM   1234  N   VAL A 203     159.826 187.434 154.200  1.00 80.93           N
ATOM   1235  CA  VAL A 203     159.941 186.286 155.086  1.00 80.93           C
ATOM   1236  C   VAL A 203     159.205 185.125 154.423  1.00 80.93           C
ATOM   1237  O   VAL A 203     158.426 185.310 153.484  1.00 80.93           O
ATOM   1238  CB  VAL A 203     159.365 186.577 156.490  1.00 80.93           C
ATOM   1239  CG1 VAL A 203     157.847 186.457 156.480  1.00 80.93           C
ATOM   1240  CG2 VAL A 203     159.955 185.636 157.525  1.00 80.93           C
ATOM   1241  N   ALA A 204     159.461 183.918 154.920  1.00 78.92           N
ATOM   1242  CA  ALA A 204     158.858 182.727 154.341  1.00 78.92           C
ATOM   1243  C   ALA A 204     157.348 182.706 154.576  1.00 78.92           C
ATOM   1244  O   ALA A 204     156.812 183.423 155.425  1.00 78.92           O
ATOM   1245  CB  ALA A 204     159.495 181.468 154.927  1.00 78.92           C
ATOM   1246  N   ARG A 205     156.660 181.866 153.801  1.00 85.82           N
ATOM   1247  CA  ARG A 205     155.218 181.669 153.929  1.00 85.82           C
ATOM   1248  C   ARG A 205     154.837 180.800 155.128  1.00 85.82           C
ATOM   1249  O   ARG A 205     153.681 180.379 155.238  1.00 85.82           O
ATOM   1250  CB  ARG A 205     154.650 181.073 152.633  1.00 85.82           C
ATOM   1251  CG  ARG A 205     153.136 181.241 152.462  1.00 85.82           C
ATOM   1252  CD  ARG A 205     152.692 181.583 151.050  1.00 85.82           C
ATOM   1253  NE  ARG A 205     153.179 182.880 150.596  1.00 85.82           N
ATOM   1254  CZ  ARG A 205     152.895 183.406 149.412  1.00 85.82           C
ATOM   1255  NH1 ARG A 205     152.174 182.749 148.519  1.00 85.82           N
ATOM   1256  NH2 ARG A 205     153.330 184.629 149.124  1.00 85.82           N
ATOM   1257  N   SER A 206     155.772 180.523 156.030  1.00 82.97           N
ATOM   1258  CA  SER A 206     155.464 179.863 157.292  1.00 82.97           C
ATOM   1259  C   SER A 206     155.736 180.740 158.502  1.00 82.97           C
ATOM   1260  O   SER A 206     155.348 180.384 159.616  1.00 82.97           O
ATOM   1261  CB  SER A 206     156.268 178.563 157.421  1.00 82.97           C
ATOM   1262  OG  SER A 206     157.584 178.819 157.882  1.00 82.97           O
ATOM   1263  N   GLU A 207     156.376 181.891 158.303  1.00 82.04           N
ATOM   1264  CA  GLU A 207     156.986 182.638 159.395  1.00 82.04           C
ATOM   1265  C   GLU A 207     156.403 184.032 159.600  1.00 82.04           C
ATOM   1266  O   GLU A 207     156.914 184.764 160.455  1.00 82.04           O
ATOM   1267  CB  GLU A 207     158.490 182.763 159.140  1.00 82.04           C
ATOM   1268  CG  GLU A 207     159.174 181.466 158.736  1.00 82.04           C
ATOM   1269  CD  GLU A 207     160.604 181.402 159.221  1.00 82.04           C
ATOM   1270  OE1 GLU A 207     161.048 182.383 159.847  1.00 82.04           O
ATOM   1271  OE2 GLU A 207     161.282 180.383 158.974  1.00 82.04           O
ATOM   1272  N   MET A 208     155.367 184.427 158.852  1.00 85.53           N
ATOM   1273  CA  MET A 208     154.913 185.816 158.918  1.00 85.53           C
ATOM   1274  C   MET A 208     154.383 186.155 160.302  1.00 85.53           C
ATOM   1275  O   MET A 208     154.699 187.214 160.858  1.00 85.53           O
ATOM   1276  CB  MET A 208     153.816 186.084 157.893  1.00 85.53           C
ATOM   1277  CG  MET A 208     154.171 185.821 156.462  1.00 85.53           C
ATOM   1278  SD  MET A 208     153.858 184.081 156.175  1.00 85.53           S
ATOM   1279  CE  MET A 208     152.074 184.139 156.025  1.00 85.53           C
ATOM   1280  N   ASP A 209     153.586 185.258 160.879  1.00 80.62           N
ATOM   1281  CA  ASP A 209     152.940 185.500 162.161  1.00 80.62           C
ATOM   1282  C   ASP A 209     153.910 185.430 163.328  1.00 80.62           C
ATOM   1283  O   ASP A 209     153.466 185.373 164.480  1.00 80.62           O
ATOM   1284  CB  ASP A 209     151.804 184.495 162.368  1.00 80.62           C
ATOM   1285  CG  ASP A 209     152.258 183.060 162.188  1.00 80.62           C
ATOM   1286  OD1 ASP A 209     152.333 182.599 161.029  1.00 80.62           O
ATOM   1287  OD2 ASP A 209     152.541 182.394 163.205  1.00 80.62           O
ATOM   1288  N   LYS A 210     155.215 185.425 163.056  1.00 75.35           N
ATOM   1289  CA  LYS A 210     156.238 185.320 164.086  1.00 75.35           C
ATOM   1290  C   LYS A 210     157.258 186.447 163.971  1.00 75.35           C
ATOM   1291  O   LYS A 210     158.235 186.479 164.726  1.00 75.35           O
ATOM   1292  CB  LYS A 210     156.909 183.952 163.990  1.00 75.35           C
ATOM   1293  CG  LYS A 210     156.008 182.871 164.541  1.00 75.35           C
ATOM   1294  CD  LYS A 210     156.719 181.619 164.974  1.00 75.35           C
ATOM   1295  CE  LYS A 210     155.876 180.442 164.518  1.00 75.35           C
ATOM   1296  NZ  LYS A 210     155.930 179.277 165.421  1.00 75.35           N
ATOM   1297  N   VAL A 211     157.051 187.366 163.023  1.00 75.71           N
ATOM   1298  CA  VAL A 211     157.879 188.559 162.865  1.00 75.71           C
ATOM   1299  C   VAL A 211     156.973 189.727 162.496  1.00 75.71           C
ATOM   1300  O   VAL A 211     156.068 189.584 161.667  1.00 75.71           O
ATOM   1301  CB  VAL A 211     158.963 188.382 161.783  1.00 75.71           C
ATOM   1302  CG1 VAL A 211     159.882 189.602 161.745  1.00 75.71           C
ATOM   1303  CG2 VAL A 211     159.746 187.094 161.958  1.00 75.71           C
ATOM   1304  N   ARG A 212     157.212 190.890 163.093  1.00 80.43           N
ATOM   1305  CA  ARG A 212     156.599 192.137 162.667  1.00 80.43           C
ATOM   1306  C   ARG A 212     157.676 193.204 162.549  1.00 80.43           C
ATOM   1307  O   ARG A 212     158.441 193.434 163.492  1.00 80.43           O
ATOM   1308  CB  ARG A 212     155.511 192.595 163.642  1.00 80.43           C
ATOM   1309  CG  ARG A 212     154.103 192.267 163.183  1.00 80.43           C
ATOM   1310  CD  ARG A 212     153.133 193.375 163.555  1.00 80.43           C
ATOM   1311  NE  ARG A 212     151.760 192.894 163.644  1.00 80.43           N
ATOM   1312  CZ  ARG A 212     150.949 193.126 164.667  1.00 80.43           C
ATOM   1313  NH1 ARG A 212     151.339 193.840 165.710  1.00 80.43           N
ATOM   1314  NH2 ARG A 212     149.715 192.632 164.641  1.00 80.43           N
ATOM   1315  N   VAL A 213     157.728 193.852 161.389  1.00 81.65           N
ATOM   1316  CA  VAL A 213     158.758 194.834 161.081  1.00 81.65           C
ATOM   1317  C   VAL A 213     158.095 196.179 160.829  1.00 81.65           C
ATOM   1318  O   VAL A 213     157.048 196.261 160.177  1.00 81.65           O
ATOM   1319  CB  VAL A 213     159.605 194.415 159.863  1.00 81.65           C
ATOM   1320  CG1 VAL A 213     160.612 193.346 160.255  1.00 81.65           C
ATOM   1321  CG2 VAL A 213     158.711 193.940 158.750  1.00 81.65           C
ATOM   1322  N   PHE A 214     158.708 197.226 161.360  1.00 83.70           N
ATOM   1323  CA  PHE A 214     158.247 198.595 161.203  1.00 83.70           C
ATOM   1324  C   PHE A 214     159.303 199.376 160.441  1.00 83.70           C
ATOM   1325  O   PHE A 214     160.488 199.324 160.784  1.00 83.70           O
ATOM   1326  CB  PHE A 214     157.992 199.246 162.562  1.00 83.70           C
ATOM   1327  CG  PHE A 214     156.937 198.556 163.370  1.00 83.70           C
ATOM   1328  CD1 PHE A 214     155.666 198.365 162.857  1.00 83.70           C
ATOM   1329  CD2 PHE A 214     157.221 198.086 164.640  1.00 83.70           C
ATOM   1330  CE1 PHE A 214     154.695 197.726 163.599  1.00 83.70           C
ATOM   1331  CE2 PHE A 214     156.256 197.447 165.386  1.00 83.70           C
ATOM   1332  CZ  PHE A 214     154.991 197.266 164.866  1.00 83.70           C
ATOM   1333  N   GLN A 215     158.873 200.093 159.410  1.00 76.94           N
ATOM   1334  CA  GLN A 215     159.767 200.858 158.552  1.00 76.94           C
ATOM   1335  C   GLN A 215     159.891 202.274 159.096  1.00 76.94           C
ATOM   1336  O   GLN A 215     158.969 203.082 158.946  1.00 76.94           O
ATOM   1337  CB  GLN A 215     159.257 200.866 157.111  1.00 76.94           C
ATOM   1338  CG  GLN A 215     160.121 201.658 156.158  1.00 76.94           C
ATOM   1339  CD  GLN A 215     159.542 201.745 154.761  1.00 76.94           C
ATOM   1340  NE2 GLN A 215     159.254 200.592 154.168  1.00 76.94           N
ATOM   1341  OE1 GLN A 215     159.379 202.833 154.212  1.00 76.94           O
ATOM   1342  N   ALA A 216     161.026 202.569 159.725  1.00 78.09           N
ATOM   1343  CA  ALA A 216     161.235 203.878 160.330  1.00 78.09           C
ATOM   1344  C   ALA A 216     161.437 204.949 159.264  1.00 78.09           C
ATOM   1345  O   ALA A 216     160.621 205.860 159.123  1.00 78.09           O
ATOM   1346  CB  ALA A 216     162.425 203.839 161.276  1.00 78.09           C
ATOM   1347  N   LYS A 224     152.882 205.669 162.799  1.00102.27           N
ATOM   1348  CA  LYS A 224     152.303 204.637 163.653  1.00102.27           C
ATOM   1349  C   LYS A 224     152.106 203.338 162.881  1.00102.27           C
ATOM   1350  O   LYS A 224     152.947 202.440 162.931  1.00102.27           O
ATOM   1351  CB  LYS A 224     150.961 205.095 164.240  1.00102.27           C
ATOM   1352  CG  LYS A 224     150.857 206.572 164.621  1.00102.27           C
ATOM   1353  CD  LYS A 224     152.034 207.051 165.460  1.00102.27           C
ATOM   1354  CE  LYS A 224     152.143 208.568 165.436  1.00102.27           C
ATOM   1355  NZ  LYS A 224     153.556 209.030 165.518  1.00102.27           N
ATOM   1356  N   CYS A 225     150.986 203.249 162.167  1.00103.16           N
ATOM   1357  CA  CYS A 225     150.654 202.035 161.434  1.00103.16           C
ATOM   1358  C   CYS A 225     151.626 201.820 160.283  1.00103.16           C
ATOM   1359  O   CYS A 225     151.780 202.681 159.411  1.00103.16           O
ATOM   1360  CB  CYS A 225     149.220 202.114 160.909  1.00103.16           C
ATOM   1361  SG  CYS A 225     148.706 203.770 160.401  1.00103.16           S
ATOM   1362  N   SER A 226     152.281 200.662 160.281  1.00 90.35           N
ATOM   1363  CA  SER A 226     153.242 200.307 159.251  1.00 90.35           C
ATOM   1364  C   SER A 226     153.235 198.800 159.041  1.00 90.35           C
ATOM   1365  O   SER A 226     153.721 198.037 159.880  1.00 90.35           O
ATOM   1366  CB  SER A 226     154.659 200.776 159.614  1.00 90.35           C
ATOM   1367  OG  SER A 226     155.583 200.454 158.590  1.00 90.35           O
ATOM   1368  N   VAL A 227     152.676 198.382 157.911  1.00 90.35           N
ATOM   1369  CA  VAL A 227     152.680 196.974 157.529  1.00 90.35           C
ATOM   1370  C   VAL A 227     153.688 196.783 156.404  1.00 90.35           C
ATOM   1371  O   VAL A 227     153.425 197.148 155.253  1.00 90.35           O
ATOM   1372  CB  VAL A 227     151.280 196.509 157.104  1.00 90.35           C
ATOM   1373  CG1 VAL A 227     151.264 195.003 156.895  1.00 90.35           C
ATOM   1374  CG2 VAL A 227     150.247 196.921 158.141  1.00 90.35           C
ATOM   1375  N   VAL A 228     154.844 196.211 156.732  1.00 80.16           N
ATOM   1376  CA  VAL A 228     155.882 195.963 155.739  1.00 80.16           C
ATOM   1377  C   VAL A 228     155.848 194.484 155.385  1.00 80.16           C
ATOM   1378  O   VAL A 228     155.576 194.114 154.238  1.00 80.16           O
ATOM   1379  CB  VAL A 228     157.269 196.387 156.256  1.00 80.16           C
ATOM   1380  CG1 VAL A 228     158.370 195.723 155.443  1.00 80.16           C
ATOM   1381  CG2 VAL A 228     157.405 197.897 156.221  1.00 80.16           C
ATOM   1382  N   LEU A 229     156.108 193.631 156.371  1.00 76.85           N
ATOM   1383  CA  LEU A 229     155.925 192.194 156.239  1.00 76.85           C
ATOM   1384  C   LEU A 229     155.623 191.619 157.616  1.00 76.85           C
ATOM   1385  O   LEU A 229     156.467 191.663 158.516  1.00 76.85           O
ATOM   1386  CB  LEU A 229     157.148 191.524 155.591  1.00 76.85           C
ATOM   1387  CG  LEU A 229     158.581 191.756 156.084  1.00 76.85           C
ATOM   1388  CD1 LEU A 229     159.034 190.681 157.067  1.00 76.85           C
ATOM   1389  CD2 LEU A 229     159.552 191.874 154.921  1.00 76.85           C
ATOM   1390  N   GLY A 230     154.407 191.107 157.780  1.00 80.18           N
ATOM   1391  CA  GLY A 230     153.946 190.639 159.063  1.00 80.18           C
ATOM   1392  C   GLY A 230     152.761 189.705 158.940  1.00 80.18           C
ATOM   1393  O   GLY A 230     152.687 188.882 158.025  1.00 80.18           O
ATOM   1394  N   PRO A 231     151.788 189.849 159.843  1.00 85.45           N
ATOM   1395  CA  PRO A 231     150.728 188.831 159.956  1.00 85.45           C
ATOM   1396  C   PRO A 231     149.951 188.591 158.672  1.00 85.45           C
ATOM   1397  O   PRO A 231     149.420 187.490 158.483  1.00 85.45           O
ATOM   1398  CB  PRO A 231     149.825 189.398 161.061  1.00 85.45           C
ATOM   1399  CG  PRO A 231     150.727 190.289 161.856  1.00 85.45           C
ATOM   1400  CD  PRO A 231     151.622 190.924 160.835  1.00 85.45           C
ATOM   1401  N   LYS A 232     149.863 189.580 157.786  1.00 88.74           N
ATOM   1402  CA  LYS A 232     149.137 189.411 156.534  1.00 88.74           C
ATOM   1403  C   LYS A 232     150.011 189.557 155.296  1.00 88.74           C
ATOM   1404  O   LYS A 232     149.682 188.982 154.254  1.00 88.74           O
ATOM   1405  CB  LYS A 232     147.978 190.412 156.453  1.00 88.74           C
ATOM   1406  CG  LYS A 232     146.878 190.161 157.476  1.00 88.74           C
ATOM   1407  CD  LYS A 232     146.093 191.426 157.809  1.00 88.74           C
ATOM   1408  CE  LYS A 232     145.989 192.367 156.619  1.00 88.74           C
ATOM   1409  NZ  LYS A 232     145.469 193.703 157.019  1.00 88.74           N
ATOM   1410  N   TRP A 233     151.112 190.300 155.378  1.00 88.85           N
ATOM   1411  CA  TRP A 233     151.928 190.587 154.203  1.00 88.85           C
ATOM   1412  C   TRP A 233     153.214 189.773 154.226  1.00 88.85           C
ATOM   1413  O   TRP A 233     154.072 190.010 155.089  1.00 88.85           O
ATOM   1414  CB  TRP A 233     152.245 192.081 154.128  1.00 88.85           C
ATOM   1415  CG  TRP A 233     151.222 192.860 153.364  1.00 88.85           C
ATOM   1416  CD1 TRP A 233     149.887 192.939 153.630  1.00 88.85           C
ATOM   1417  CD2 TRP A 233     151.446 193.657 152.196  1.00 88.85           C
ATOM   1418  CE2 TRP A 233     150.202 194.196 151.813  1.00 88.85           C
ATOM   1419  CE3 TRP A 233     152.578 193.972 151.439  1.00 88.85           C
ATOM   1420  NE1 TRP A 233     149.267 193.743 152.706  1.00 88.85           N
ATOM   1421  CZ2 TRP A 233     150.060 195.030 150.707  1.00 88.85           C
ATOM   1422  CZ3 TRP A 233     152.434 194.798 150.341  1.00 88.85           C
ATOM   1423  CH2 TRP A 233     151.185 195.319 149.986  1.00 88.85           C
ATOM   1424  N   PRO A 234     153.391 188.801 153.326  1.00 78.38           N
ATOM   1425  CA  PRO A 234     154.664 188.064 153.282  1.00 78.38           C
ATOM   1426  C   PRO A 234     155.820 188.832 152.663  1.00 78.38           C
ATOM   1427  O   PRO A 234     156.976 188.458 152.900  1.00 78.38           O
ATOM   1428  CB  PRO A 234     154.315 186.830 152.433  1.00 78.38           C
ATOM   1429  CG  PRO A 234     153.154 187.304 151.601  1.00 78.38           C
ATOM   1430  CD  PRO A 234     152.344 188.069 152.597  1.00 78.38           C
ATOM   1431  N   SER A 235     155.562 189.881 151.883  1.00 83.50           N
ATOM   1432  CA  SER A 235     156.615 190.567 151.147  1.00 83.50           C
ATOM   1433  C   SER A 235     156.275 192.043 150.998  1.00 83.50           C
ATOM   1434  O   SER A 235     155.114 192.448 151.082  1.00 83.50           O
ATOM   1435  CB  SER A 235     156.831 189.936 149.768  1.00 83.50           C
ATOM   1436  OG  SER A 235     157.493 190.836 148.899  1.00 83.50           O
ATOM   1437  N   HIS A 236     157.310 192.850 150.763  1.00 88.13           N
ATOM   1438  CA  HIS A 236     157.139 194.280 150.538  1.00 88.13           C
ATOM   1439  C   HIS A 236     158.101 194.759 149.462  1.00 88.13           C
ATOM   1440  O   HIS A 236     159.303 194.465 149.516  1.00 88.13           O
ATOM   1441  CB  HIS A 236     157.352 195.084 151.824  1.00 88.13           C
ATOM   1442  CG  HIS A 236     156.647 196.405 151.831  1.00 88.13           C
ATOM   1443  CD2 HIS A 236     157.012 197.613 151.338  1.00 88.13           C
ATOM   1444  ND1 HIS A 236     155.405 196.585 152.403  1.00 88.13           N
ATOM   1445  CE1 HIS A 236     155.035 197.845 152.259  1.00 88.13           C
ATOM   1446  NE2 HIS A 236     155.992 198.490 151.617  1.00 88.13           N
ATOM   1447  N   TYR A 237     157.559 195.498 148.494  1.00 88.18           N
ATOM   1448  CA  TYR A 237     158.344 196.140 147.449  1.00 88.18           C
ATOM   1449  C   TYR A 237     158.864 197.471 147.975  1.00 88.18           C
ATOM   1450  O   TYR A 237     158.126 198.461 148.007  1.00 88.18           O
ATOM   1451  CB  TYR A 237     157.500 196.380 146.194  1.00 88.18           C
ATOM   1452  CG  TYR A 237     157.090 195.142 145.420  1.00 88.18           C
ATOM   1453  CD1 TYR A 237     157.290 193.868 145.933  1.00 88.18           C
ATOM   1454  CD2 TYR A 237     156.490 195.256 144.172  1.00 88.18           C
ATOM   1455  CE1 TYR A 237     156.910 192.744 145.225  1.00 88.18           C
ATOM   1456  CE2 TYR A 237     156.107 194.138 143.456  1.00 88.18           C
ATOM   1457  CZ  TYR A 237     156.319 192.885 143.987  1.00 88.18           C
ATOM   1458  OH  TYR A 237     155.939 191.770 143.277  1.00 88.18           O
ATOM   1459  N   LEU A 238     160.126 197.495 148.385  1.00 89.34           N
ATOM   1460  CA  LEU A 238     160.713 198.681 148.988  1.00 89.34           C
ATOM   1461  C   LEU A 238     160.944 199.763 147.937  1.00 89.34           C
ATOM   1462  O   LEU A 238     161.587 199.546 146.908  1.00 89.34           O
ATOM   1463  CB  LEU A 238     162.025 198.333 149.697  1.00 89.34           C
ATOM   1464  CG  LEU A 238     161.940 197.261 150.784  1.00 89.34           C
ATOM   1465  CD1 LEU A 238     163.328 196.898 151.291  1.00 89.34           C
ATOM   1466  CD2 LEU A 238     161.047 197.715 151.928  1.00 89.34           C
ATOM   1467  N   MET A 239     160.405 200.948 148.216  1.00 99.28           N
ATOM   1468  CA  MET A 239     160.581 202.124 147.370  1.00 99.28           C
ATOM   1469  C   MET A 239     161.843 202.833 147.843  1.00 99.28           C
ATOM   1470  O   MET A 239     161.784 203.700 148.722  1.00 99.28           O
ATOM   1471  CB  MET A 239     159.358 203.042 147.438  1.00 99.28           C
ATOM   1472  CG  MET A 239     159.506 204.398 146.740  1.00 99.28           C
ATOM   1473  SD  MET A 239     160.458 204.397 145.204  1.00 99.28           S
ATOM   1474  CE  MET A 239     159.524 203.242 144.201  1.00 99.28           C
ATOM   1475  N   VAL A 240     162.982 202.450 147.279  1.00110.13           N
ATOM   1476  CA  VAL A 240     164.282 202.972 147.673  1.00110.13           C
ATOM   1477  C   VAL A 240     164.762 203.932 146.590  1.00110.13           C
ATOM   1478  O   VAL A 240     165.048 203.502 145.469  1.00110.13           O
ATOM   1479  CB  VAL A 240     165.313 201.853 147.896  1.00110.13           C
ATOM   1480  CG1 VAL A 240     166.532 202.393 148.629  1.00110.13           C
ATOM   1481  CG2 VAL A 240     164.688 200.701 148.666  1.00110.13           C
ATOM   1482  N   PRO A 241     164.848 205.230 146.863  1.00116.00           N
ATOM   1483  CA  PRO A 241     165.519 206.136 145.928  1.00116.00           C
ATOM   1484  C   PRO A 241     166.971 205.730 145.725  1.00116.00           C
ATOM   1485  O   PRO A 241     167.618 205.162 146.608  1.00116.00           O
ATOM   1486  CB  PRO A 241     165.422 207.498 146.619  1.00116.00           C
ATOM   1487  CG  PRO A 241     164.213 207.405 147.484  1.00116.00           C
ATOM   1488  CD  PRO A 241     163.991 205.950 147.823  1.00116.00           C
ATOM   1489  N   GLY A 242     167.476 206.023 144.531  1.00124.48           N
ATOM   1490  CA  GLY A 242     168.834 205.660 144.182  1.00124.48           C
ATOM   1491  C   GLY A 242     169.877 206.404 144.999  1.00124.48           C
ATOM   1492  O   GLY A 242     169.596 207.051 146.009  1.00124.48           O
ATOM   1493  N   GLY A 243     171.122 206.308 144.537  1.00128.08           N
ATOM   1494  CA  GLY A 243     172.219 206.922 145.259  1.00128.08           C
ATOM   1495  C   GLY A 243     172.579 206.131 146.506  1.00128.08           C
ATOM   1496  O   GLY A 243     172.616 204.901 146.502  1.00128.08           O
ATOM   1497  N   LYS A 244     172.855 206.856 147.586  1.00121.88           N
ATOM   1498  CA  LYS A 244     173.163 206.241 148.870  1.00121.88           C
ATOM   1499  C   LYS A 244     171.991 206.468 149.817  1.00121.88           C
ATOM   1500  O   LYS A 244     171.507 207.595 149.956  1.00121.88           O
ATOM   1501  CB  LYS A 244     174.452 206.822 149.454  1.00121.88           C
ATOM   1502  CG  LYS A 244     175.241 205.856 150.334  1.00121.88           C
ATOM   1503  CD  LYS A 244     174.658 205.727 151.731  1.00121.88           C
ATOM   1504  CE  LYS A 244     175.494 204.784 152.584  1.00121.88           C
ATOM   1505  NZ  LYS A 244     175.050 204.771 154.005  1.00121.88           N
ATOM   1506  N   HIS A 245     171.535 205.396 150.462  1.00118.10           N
ATOM   1507  CA  HIS A 245     170.320 205.459 151.272  1.00118.10           C
ATOM   1508  C   HIS A 245     170.408 204.426 152.385  1.00118.10           C
ATOM   1509  O   HIS A 245     170.792 203.277 152.143  1.00118.10           O
ATOM   1510  CB  HIS A 245     169.084 205.229 150.407  1.00118.10           C
ATOM   1511  CG  HIS A 245     167.801 205.618 151.070  1.00118.10           C
ATOM   1512  CD2 HIS A 245     167.434 206.757 151.703  1.00118.10           C
ATOM   1513  ND1 HIS A 245     166.712 204.776 151.134  1.00118.10           N
ATOM   1514  CE1 HIS A 245     165.728 205.381 151.775  1.00118.10           C
ATOM   1515  NE2 HIS A 245     166.140 206.584 152.132  1.00118.10           N
ATOM   1516  N   ASN A 246     170.036 204.828 153.597  1.00106.37           N
ATOM   1517  CA  ASN A 246     170.029 203.939 154.751  1.00106.37           C
ATOM   1518  C   ASN A 246     168.604 203.789 155.266  1.00106.37           C
ATOM   1519  O   ASN A 246     167.865 204.775 155.361  1.00106.37           O
ATOM   1520  CB  ASN A 246     170.940 204.468 155.857  1.00106.37           C
ATOM   1521  CG  ASN A 246     171.841 203.393 156.421  1.00106.37           C
ATOM   1522  ND2 ASN A 246     172.817 203.796 157.225  1.00106.37           N
ATOM   1523  OD1 ASN A 246     171.660 202.211 156.135  1.00106.37           O
ATOM   1524  N   MET A 247     168.225 202.560 155.601  1.00 88.94           N
ATOM   1525  CA  MET A 247     166.851 202.224 155.938  1.00 88.94           C
ATOM   1526  C   MET A 247     166.831 201.431 157.239  1.00 88.94           C
ATOM   1527  O   MET A 247     167.674 200.548 157.445  1.00 88.94           O
ATOM   1528  CB  MET A 247     166.220 201.426 154.797  1.00 88.94           C
ATOM   1529  CG  MET A 247     165.185 202.197 154.009  1.00 88.94           C
ATOM   1530  SD  MET A 247     163.797 202.583 155.067  1.00 88.94           S
ATOM   1531  CE  MET A 247     163.300 200.915 155.428  1.00 88.94           C
ATOM   1532  N   ASP A 248     165.882 201.756 158.119  1.00 82.32           N
ATOM   1533  CA  ASP A 248     165.762 201.122 159.425  1.00 82.32           C
ATOM   1534  C   ASP A 248     164.444 200.366 159.568  1.00 82.32           C
ATOM   1535  O   ASP A 248     163.368 200.871 159.228  1.00 82.32           O
ATOM   1536  CB  ASP A 248     165.872 202.150 160.557  1.00 82.32           C
ATOM   1537  CG  ASP A 248     167.105 203.028 160.444  1.00 82.32           C
ATOM   1538  OD1 ASP A 248     167.966 202.756 159.583  1.00 82.32           O
ATOM   1539  OD2 ASP A 248     167.214 203.993 161.228  1.00 82.32           O
ATOM   1540  N   PHE A 249     164.543 199.147 160.101  1.00 81.16           N
ATOM   1541  CA  PHE A 249     163.391 198.332 160.457  1.00 81.16           C
ATOM   1542  C   PHE A 249     163.469 197.957 161.931  1.00 81.16           C
ATOM   1543  O   PHE A 249     164.538 197.647 162.458  1.00 81.16           O
ATOM   1544  CB  PHE A 249     163.306 197.044 159.627  1.00 81.16           C
ATOM   1545  CG  PHE A 249     162.925 197.257 158.193  1.00 81.16           C
ATOM   1546  CD1 PHE A 249     161.598 197.211 157.804  1.00 81.16           C
ATOM   1547  CD2 PHE A 249     163.896 197.446 157.227  1.00 81.16           C
ATOM   1548  CE1 PHE A 249     161.244 197.391 156.484  1.00 81.16           C
ATOM   1549  CE2 PHE A 249     163.549 197.617 155.904  1.00 81.16           C
ATOM   1550  CZ  PHE A 249     162.219 197.593 155.533  1.00 81.16           C
ATOM   1551  N   TYR A 250     162.313 197.980 162.590  1.00 86.92           N
ATOM   1552  CA  TYR A 250     162.183 197.557 163.983  1.00 86.92           C
ATOM   1553  C   TYR A 250     161.431 196.234 164.018  1.00 86.92           C
ATOM   1554  O   TYR A 250     160.368 196.115 163.404  1.00 86.92           O
ATOM   1555  CB  TYR A 250     161.459 198.619 164.816  1.00 86.92           C
ATOM   1556  CG  TYR A 250     162.211 199.926 164.919  1.00 86.92           C
ATOM   1557  CD1 TYR A 250     163.494 199.971 165.450  1.00 86.92           C
ATOM   1558  CD2 TYR A 250     161.640 201.116 164.486  1.00 86.92           C
ATOM   1559  CE1 TYR A 250     164.187 201.162 165.546  1.00 86.92           C
ATOM   1560  CE2 TYR A 250     162.326 202.313 164.578  1.00 86.92           C
ATOM   1561  CZ  TYR A 250     163.598 202.330 165.109  1.00 86.92           C
ATOM   1562  OH  TYR A 250     164.285 203.518 165.202  1.00 86.92           O
ATOM   1563  N   VAL A 251     161.968 195.250 164.739  1.00 82.00           N
ATOM   1564  CA  VAL A 251     161.497 193.869 164.666  1.00 82.00           C
ATOM   1565  C   VAL A 251     160.975 193.430 166.028  1.00 82.00           C
ATOM   1566  O   VAL A 251     161.692 193.522 167.031  1.00 82.00           O
ATOM   1567  CB  VAL A 251     162.616 192.920 164.201  1.00 82.00           C
ATOM   1568  CG1 VAL A 251     162.106 191.488 164.137  1.00 82.00           C
ATOM   1569  CG2 VAL A 251     163.171 193.368 162.869  1.00 82.00           C
ATOM   1570  N   GLU A 252     159.746 192.912 166.053  1.00 80.78           N
ATOM   1571  CA  GLU A 252     159.165 192.323 167.254  1.00 80.78           C
ATOM   1572  C   GLU A 252     158.499 190.991 166.924  1.00 80.78           C
ATOM   1573  O   GLU A 252     157.896 190.825 165.862  1.00 80.78           O
ATOM   1574  CB  GLU A 252     158.144 193.266 167.914  1.00 80.78           C
ATOM   1575  CG  GLU A 252     156.838 193.429 167.151  1.00 80.78           C
ATOM   1576  CD  GLU A 252     156.055 194.656 167.578  1.00 80.78           C
ATOM   1577  OE1 GLU A 252     156.599 195.476 168.345  1.00 80.78           O
ATOM   1578  OE2 GLU A 252     154.893 194.802 167.146  1.00 80.78           O
ATOM   1579  N   ALA A 253     158.606 190.039 167.844  1.00 70.63           N
ATOM   1580  CA  ALA A 253     158.023 188.716 167.666  1.00 70.63           C
ATOM   1581  C   ALA A 253     156.547 188.719 168.039  1.00 70.63           C
ATOM   1582  O   ALA A 253     155.969 189.751 168.385  1.00 70.63           O
ATOM   1583  CB  ALA A 253     158.759 187.676 168.511  1.00 70.63           C
ATOM   1584  N   LEU A 254     155.934 187.536 167.947  1.00 75.34           N
ATOM   1585  CA  LEU A 254     154.572 187.325 168.425  1.00 75.34           C
ATOM   1586  C   LEU A 254     154.380 185.982 169.121  1.00 75.34           C
ATOM   1587  O   LEU A 254     153.257 185.673 169.536  1.00 75.34           O
ATOM   1588  CB  LEU A 254     153.564 187.451 167.276  1.00 75.34           C
ATOM   1589  CG  LEU A 254     153.538 188.740 166.451  1.00 75.34           C
ATOM   1590  CD1 LEU A 254     154.316 188.580 165.155  1.00 75.34           C
ATOM   1591  CD2 LEU A 254     152.104 189.166 166.174  1.00 75.34           C
ATOM   1592  N   ALA A 255     155.432 185.178 169.270  1.00 72.01           N
ATOM   1593  CA  ALA A 255     155.291 183.873 169.900  1.00 72.01           C
ATOM   1594  C   ALA A 255     156.641 183.388 170.407  1.00 72.01           C
ATOM   1595  O   ALA A 255     157.683 183.654 169.802  1.00 72.01           O
ATOM   1596  CB  ALA A 255     154.695 182.841 168.935  1.00 72.01           C
ATOM   1597  N   PHE A 256     156.606 182.645 171.551  1.00 67.39           N
ATOM   1598  CA  PHE A 256     157.728 181.992 172.207  1.00 67.39           C
ATOM   1599  C   PHE A 256     158.058 180.676 171.509  1.00 67.39           C
ATOM   1600  O   PHE A 256     157.198 180.091 170.842  1.00 67.39           O
ATOM   1601  CB  PHE A 256     157.404 181.718 173.674  1.00 67.39           C
ATOM   1602  CG  PHE A 256     157.774 182.839 174.599  1.00 67.39           C
ATOM   1603  CD1 PHE A 256     159.058 182.941 175.108  1.00 67.39           C
ATOM   1604  CD2 PHE A 256     156.841 183.798 174.952  1.00 67.39           C
ATOM   1605  CE1 PHE A 256     159.401 183.974 175.957  1.00 67.39           C
ATOM   1606  CE2 PHE A 256     157.178 184.833 175.802  1.00 67.39           C
ATOM   1607  CZ  PHE A 256     158.460 184.922 176.304  1.00 67.39           C
ATOM   1608  N   PRO A 257     159.295 180.191 171.629  1.00 65.48           N
ATOM   1609  CA  PRO A 257     159.608 178.858 171.102  1.00 65.48           C
ATOM   1610  C   PRO A 257     158.697 177.811 171.723  1.00 65.48           C
ATOM   1611  O   PRO A 257     158.486 177.785 172.937  1.00 65.48           O
ATOM   1612  CB  PRO A 257     161.071 178.649 171.506  1.00 65.48           C
ATOM   1613  CG  PRO A 257     161.619 180.025 171.654  1.00 65.48           C
ATOM   1614  CD  PRO A 257     160.487 180.861 172.177  1.00 65.48           C
ATOM   1615  N   ASP A 258     158.155 176.943 170.877  1.00 72.45           N
ATOM   1616  CA  ASP A 258     157.123 176.008 171.300  1.00 72.45           C
ATOM   1617  C   ASP A 258     157.338 174.687 170.569  1.00 72.45           C
ATOM   1618  O   ASP A 258     158.413 174.430 170.019  1.00 72.45           O
ATOM   1619  CB  ASP A 258     155.729 176.600 171.051  1.00 72.45           C
ATOM   1620  CG  ASP A 258     154.696 176.096 172.040  1.00 72.45           C
ATOM   1621  OD1 ASP A 258     154.636 174.869 172.267  1.00 72.45           O
ATOM   1622  OD2 ASP A 258     153.946 176.928 172.592  1.00 72.45           O
ATOM   1623  N   THR A 259     156.306 173.839 170.581  1.00 75.74           N
ATOM   1624  CA  THR A 259     156.414 172.516 169.975  1.00 75.74           C
ATOM   1625  C   THR A 259     156.728 172.604 168.487  1.00 75.74           C
ATOM   1626  O   THR A 259     157.594 171.879 167.985  1.00 75.74           O
ATOM   1627  CB  THR A 259     155.117 171.737 170.188  1.00 75.74           C
ATOM   1628  CG2 THR A 259     154.932 171.406 171.654  1.00 75.74           C
ATOM   1629  OG1 THR A 259     154.007 172.532 169.750  1.00 75.74           O
ATOM   1630  N   ASP A 260     156.038 173.489 167.767  1.00 71.50           N
ATOM   1631  CA  ASP A 260     156.180 173.558 166.319  1.00 71.50           C
ATOM   1632  C   ASP A 260     157.260 174.532 165.866  1.00 71.50           C
ATOM   1633  O   ASP A 260     157.566 174.577 164.669  1.00 71.50           O
ATOM   1634  CB  ASP A 260     154.840 173.943 165.684  1.00 71.50           C
ATOM   1635  CG  ASP A 260     154.198 175.145 166.355  1.00 71.50           C
ATOM   1636  OD1 ASP A 260     154.919 175.927 167.011  1.00 71.50           O
ATOM   1637  OD2 ASP A 260     152.966 175.306 166.232  1.00 71.50           O
ATOM   1638  N   PHE A 261     157.842 175.302 166.777  1.00 69.01           N
ATOM   1639  CA  PHE A 261     158.758 176.380 166.411  1.00 69.01           C
ATOM   1640  C   PHE A 261     160.099 176.164 167.096  1.00 69.01           C
ATOM   1641  O   PHE A 261     160.199 176.356 168.325  1.00 69.01           O
ATOM   1642  CB  PHE A 261     158.168 177.732 166.798  1.00 69.01           C
ATOM   1643  CG  PHE A 261     159.004 178.910 166.380  1.00 69.01           C
ATOM   1644  CD1 PHE A 261     159.662 178.910 165.162  1.00 69.01           C
ATOM   1645  CD2 PHE A 261     159.104 180.029 167.187  1.00 69.01           C
ATOM   1646  CE1 PHE A 261     160.422 179.992 164.768  1.00 69.01           C
ATOM   1647  CE2 PHE A 261     159.861 181.115 166.796  1.00 69.01           C
ATOM   1648  CZ  PHE A 261     160.519 181.096 165.586  1.00 69.01           C
ATOM   1649  N   PRO A 262     161.144 175.776 166.362  1.00 71.52           N
ATOM   1650  CA  PRO A 262     162.460 175.649 167.009  1.00 71.52           C
ATOM   1651  C   PRO A 262     162.993 176.971 167.536  1.00 71.52           C
ATOM   1652  O   PRO A 262     163.783 176.980 168.488  1.00 71.52           O
ATOM   1653  CB  PRO A 262     163.329 175.053 165.896  1.00 71.52           C
ATOM   1654  CG  PRO A 262     162.722 175.552 164.632  1.00 71.52           C
ATOM   1655  CD  PRO A 262     161.255 175.831 164.893  1.00 71.52           C
ATOM   1656  N   GLY A 263     162.576 178.091 166.951  1.00 70.60           N
ATOM   1657  CA  GLY A 263     162.955 179.393 167.463  1.00 70.60           C
ATOM   1658  C   GLY A 263     163.635 180.291 166.451  1.00 70.60           C
ATOM   1659  O   GLY A 263     163.720 181.505 166.655  1.00 70.60           O
ATOM   1660  N   LEU A 264     164.109 179.714 165.352  1.00 79.33           N
ATOM   1661  CA  LEU A 264     164.868 180.442 164.344  1.00 79.33           C
ATOM   1662  C   LEU A 264     163.940 180.971 163.260  1.00 79.33           C
ATOM   1663  O   LEU A 264     163.016 180.274 162.827  1.00 79.33           O
ATOM   1664  CB  LEU A 264     165.950 179.558 163.721  1.00 79.33           C
ATOM   1665  CG  LEU A 264     167.102 179.162 164.644  1.00 79.33           C
ATOM   1666  CD1 LEU A 264     168.165 178.398 163.875  1.00 79.33           C
ATOM   1667  CD2 LEU A 264     167.698 180.396 165.294  1.00 79.33           C
ATOM   1668  N   ILE A 265     164.196 182.204 162.834  1.00 78.50           N
ATOM   1669  CA  ILE A 265     163.464 182.869 161.764  1.00 78.50           C
ATOM   1670  C   ILE A 265     164.480 183.533 160.848  1.00 78.50           C
ATOM   1671  O   ILE A 265     165.581 183.875 161.290  1.00 78.50           O
ATOM   1672  CB  ILE A 265     162.476 183.907 162.325  1.00 78.50           C
ATOM   1673  CG1 ILE A 265     163.195 184.768 163.359  1.00 78.50           C
ATOM   1674  CG2 ILE A 265     161.253 183.230 162.918  1.00 78.50           C
ATOM   1675  CD1 ILE A 265     162.468 186.003 163.728  1.00 78.50           C
ATOM   1676  N   THR A 266     164.119 183.722 159.583  1.00 82.05           N
ATOM   1677  CA  THR A 266     165.021 184.325 158.612  1.00 82.05           C
ATOM   1678  C   THR A 266     164.309 185.417 157.822  1.00 82.05           C
ATOM   1679  O   THR A 266     163.102 185.336 157.573  1.00 82.05           O
ATOM   1680  CB  THR A 266     165.604 183.266 157.663  1.00 82.05           C
ATOM   1681  CG2 THR A 266     164.675 182.991 156.487  1.00 82.05           C
ATOM   1682  OG1 THR A 266     166.874 183.711 157.169  1.00 82.05           O
ATOM   1683  N   LEU A 267     165.066 186.447 157.454  1.00 79.00           N
ATOM   1684  CA  LEU A 267     164.578 187.573 156.668  1.00 79.00           C
ATOM   1685  C   LEU A 267     165.521 187.774 155.492  1.00 79.00           C
ATOM   1686  O   LEU A 267     166.741 187.823 155.682  1.00 79.00           O
ATOM   1687  CB  LEU A 267     164.511 188.847 157.517  1.00 79.00           C
ATOM   1688  CG  LEU A 267     163.471 188.929 158.635  1.00 79.00           C
ATOM   1689  CD1 LEU A 267     163.173 190.369 158.967  1.00 79.00           C
ATOM   1690  CD2 LEU A 267     162.197 188.246 158.208  1.00 79.00           C
ATOM   1691  N   THR A 268     164.973 187.894 154.282  1.00 82.90           N
ATOM   1692  CA  THR A 268     165.824 187.960 153.103  1.00 82.90           C
ATOM   1693  C   THR A 268     165.400 189.118 152.204  1.00 82.90           C
ATOM   1694  O   THR A 268     164.203 189.391 152.032  1.00 82.90           O
ATOM   1695  CB  THR A 268     165.803 186.620 152.341  1.00 82.90           C
ATOM   1696  CG2 THR A 268     166.354 186.782 150.931  1.00 82.90           C
ATOM   1697  OG1 THR A 268     166.658 185.688 153.010  1.00 82.90           O
ATOM   1698  N   ILE A 269     166.403 189.808 151.662  1.00 90.14           N
ATOM   1699  CA  ILE A 269     166.225 190.914 150.729  1.00 90.14           C
ATOM   1700  C   ILE A 269     166.739 190.468 149.366  1.00 90.14           C
ATOM   1701  O   ILE A 269     167.864 189.963 149.251  1.00 90.14           O
ATOM   1702  CB  ILE A 269     166.953 192.180 151.215  1.00 90.14           C
ATOM   1703  CG1 ILE A 269     166.945 193.261 150.135  1.00 90.14           C
ATOM   1704  CG2 ILE A 269     168.373 191.857 151.669  1.00 90.14           C
ATOM   1705  CD1 ILE A 269     165.622 193.986 150.027  1.00 90.14           C
ATOM   1706  N   SER A 270     165.914 190.648 148.336  1.00 95.54           N
ATOM   1707  CA  SER A 270     166.226 190.189 146.989  1.00 95.54           C
ATOM   1708  C   SER A 270     166.297 191.380 146.045  1.00 95.54           C
ATOM   1709  O   SER A 270     165.404 192.237 146.047  1.00 95.54           O
ATOM   1710  CB  SER A 270     165.184 189.181 146.493  1.00 95.54           C
ATOM   1711  OG  SER A 270     165.771 188.234 145.617  1.00 95.54           O
ATOM   1712  N   LEU A 271     167.362 191.419 145.242  1.00 99.79           N
ATOM   1713  CA  LEU A 271     167.594 192.459 144.247  1.00 99.79           C
ATOM   1714  C   LEU A 271     167.319 191.864 142.872  1.00 99.79           C
ATOM   1715  O   LEU A 271     168.058 190.985 142.407  1.00 99.79           O
ATOM   1716  CB  LEU A 271     169.022 192.992 144.346  1.00 99.79           C
ATOM   1717  CG  LEU A 271     169.504 193.911 143.223  1.00 99.79           C
ATOM   1718  CD1 LEU A 271     168.691 195.195 143.200  1.00 99.79           C
ATOM   1719  CD2 LEU A 271     170.985 194.213 143.382  1.00 99.79           C
ATOM   1720  N   LEU A 272     166.264 192.360 142.229  1.00103.47           N
ATOM   1721  CA  LEU A 272     165.719 191.812 140.997  1.00103.47           C
ATOM   1722  C   LEU A 272     166.266 192.578 139.792  1.00103.47           C
ATOM   1723  O   LEU A 272     167.199 193.377 139.905  1.00103.47           O
ATOM   1724  CB  LEU A 272     164.193 191.863 141.051  1.00103.47           C
ATOM   1725  CG  LEU A 272     163.507 190.876 141.995  1.00103.47           C
ATOM   1726  CD1 LEU A 272     162.260 191.500 142.589  1.00103.47           C
ATOM   1727  CD2 LEU A 272     163.160 189.592 141.265  1.00103.47           C
ATOM   1728  N   ASP A 273     165.691 192.329 138.616  1.00117.58           N
ATOM   1729  CA  ASP A 273     166.049 193.068 137.407  1.00117.58           C
ATOM   1730  C   ASP A 273     164.851 193.053 136.469  1.00117.58           C
ATOM   1731  O   ASP A 273     164.333 191.978 136.148  1.00117.58           O
ATOM   1732  CB  ASP A 273     167.279 192.457 136.735  1.00117.58           C
ATOM   1733  CG  ASP A 273     167.904 193.380 135.707  1.00117.58           C
ATOM   1734  OD1 ASP A 273     167.302 194.431 135.400  1.00117.58           O
ATOM   1735  OD2 ASP A 273     169.005 193.059 135.212  1.00117.58           O
ATOM   1736  N   THR A 274     164.415 194.233 136.031  1.00119.63           N
ATOM   1737  CA  THR A 274     163.215 194.401 135.212  1.00119.63           C
ATOM   1738  C   THR A 274     163.491 195.329 134.033  1.00119.63           C
ATOM   1739  O   THR A 274     162.766 196.296 133.790  1.00119.63           O
ATOM   1740  CB  THR A 274     162.046 194.939 136.035  1.00119.63           C
ATOM   1741  CG2 THR A 274     161.555 193.898 137.016  1.00119.63           C
ATOM   1742  OG1 THR A 274     162.460 196.103 136.758  1.00119.63           O
ATOM   1743  N   SER A 275     164.566 195.050 133.290  1.00119.24           N
ATOM   1744  CA  SER A 275     164.911 195.885 132.142  1.00119.24           C
ATOM   1745  C   SER A 275     163.800 195.911 131.097  1.00119.24           C
ATOM   1746  O   SER A 275     163.607 196.933 130.429  1.00119.24           O
ATOM   1747  CB  SER A 275     166.217 195.402 131.512  1.00119.24           C
ATOM   1748  OG  SER A 275     167.163 195.050 132.506  1.00119.24           O
ATOM   1749  N   ASN A 276     163.067 194.813 130.940  1.00119.83           N
ATOM   1750  CA  ASN A 276     161.940 194.737 130.020  1.00119.83           C
ATOM   1751  C   ASN A 276     160.641 194.723 130.813  1.00119.83           C
ATOM   1752  O   ASN A 276     160.557 194.079 131.864  1.00119.83           O
ATOM   1753  CB  ASN A 276     162.036 193.497 129.129  1.00119.83           C
ATOM   1754  CG  ASN A 276     163.329 193.445 128.340  1.00119.83           C
ATOM   1755  ND2 ASN A 276     163.510 194.403 127.438  1.00119.83           N
ATOM   1756  OD1 ASN A 276     164.155 192.554 128.537  1.00119.83           O
ATOM   1757  N   LEU A 277     159.633 195.432 130.307  1.00121.16           N
ATOM   1758  CA  LEU A 277     158.372 195.591 131.020  1.00121.16           C
ATOM   1759  C   LEU A 277     157.373 194.476 130.737  1.00121.16           C
ATOM   1760  O   LEU A 277     156.310 194.449 131.366  1.00121.16           O
ATOM   1761  CB  LEU A 277     157.746 196.943 130.669  1.00121.16           C
ATOM   1762  CG  LEU A 277     158.702 198.134 130.762  1.00121.16           C
ATOM   1763  CD1 LEU A 277     158.157 199.333 130.002  1.00121.16           C
ATOM   1764  CD2 LEU A 277     158.969 198.490 132.216  1.00121.16           C
ATOM   1765  N   GLU A 278     157.678 193.566 129.815  1.00118.97           N
ATOM   1766  CA  GLU A 278     156.779 192.469 129.476  1.00118.97           C
ATOM   1767  C   GLU A 278     157.236 191.132 130.041  1.00118.97           C
ATOM   1768  O   GLU A 278     156.402 190.326 130.465  1.00118.97           O
ATOM   1769  CB  GLU A 278     156.637 192.360 127.954  1.00118.97           C
ATOM   1770  CG  GLU A 278     156.796 193.686 127.224  1.00118.97           C
ATOM   1771  CD  GLU A 278     155.766 194.717 127.645  1.00118.97           C
ATOM   1772  OE1 GLU A 278     154.621 194.327 127.957  1.00118.97           O
ATOM   1773  OE2 GLU A 278     156.103 195.920 127.669  1.00118.97           O
ATOM   1774  N   LEU A 279     158.541 190.880 130.050  1.00115.50           N
ATOM   1775  CA  LEU A 279     159.069 189.643 130.599  1.00115.50           C
ATOM   1776  C   LEU A 279     159.091 189.704 132.128  1.00115.50           C
ATOM   1777  O   LEU A 279     159.052 190.790 132.714  1.00115.50           O
ATOM   1778  CB  LEU A 279     160.475 189.388 130.060  1.00115.50           C
ATOM   1779  CG  LEU A 279     160.620 189.489 128.541  1.00115.50           C
ATOM   1780  CD1 LEU A 279     162.038 189.154 128.111  1.00115.50           C
ATOM   1781  CD2 LEU A 279     159.615 188.584 127.842  1.00115.50           C
ATOM   1782  N   PRO A 280     159.140 188.554 132.798  1.00110.90           N
ATOM   1783  CA  PRO A 280     159.196 188.558 134.263  1.00110.90           C
ATOM   1784  C   PRO A 280     160.524 189.090 134.776  1.00110.90           C
ATOM   1785  O   PRO A 280     161.519 189.182 134.054  1.00110.90           O
ATOM   1786  CB  PRO A 280     159.015 187.082 134.638  1.00110.90           C
ATOM   1787  CG  PRO A 280     158.464 186.431 133.424  1.00110.90           C
ATOM   1788  CD  PRO A 280     159.021 187.188 132.264  1.00110.90           C
ATOM   1789  N   GLU A 281     160.519 189.446 136.056  1.00103.99           N
ATOM   1790  CA  GLU A 281     161.718 189.949 136.707  1.00103.99           C
ATOM   1791  C   GLU A 281     162.743 188.837 136.897  1.00103.99           C
ATOM   1792  O   GLU A 281     162.400 187.671 137.110  1.00103.99           O
ATOM   1793  CB  GLU A 281     161.358 190.571 138.055  1.00103.99           C
ATOM   1794  CG  GLU A 281     160.305 189.800 138.825  1.00103.99           C
ATOM   1795  CD  GLU A 281     159.762 190.580 140.002  1.00103.99           C
ATOM   1796  OE1 GLU A 281     160.210 191.727 140.211  1.00103.99           O
ATOM   1797  OE2 GLU A 281     158.886 190.050 140.714  1.00103.99           O
ATOM   1798  N   ALA A 282     164.018 189.213 136.817  1.00104.26           N
ATOM   1799  CA  ALA A 282     165.128 188.286 136.983  1.00104.26           C
ATOM   1800  C   ALA A 282     165.935 188.677 138.211  1.00104.26           C
ATOM   1801  O   ALA A 282     166.305 189.843 138.374  1.00104.26           O
ATOM   1802  CB  ALA A 282     166.031 188.267 135.744  1.00104.26           C
ATOM   1803  N   VAL A 283     166.210 187.699 139.065  1.00 94.22           N
ATOM   1804  CA  VAL A 283     166.911 187.929 140.324  1.00 94.22           C
ATOM   1805  C   VAL A 283     168.389 188.154 140.047  1.00 94.22           C
ATOM   1806  O   VAL A 283     169.005 187.441 139.245  1.00 94.22           O
ATOM   1807  CB  VAL A 283     166.698 186.752 141.292  1.00 94.22           C
ATOM   1808  CG1 VAL A 283     167.000 187.180 142.719  1.00 94.22           C
ATOM   1809  CG2 VAL A 283     165.276 186.227 141.181  1.00 94.22           C
ATOM   1810  N   VAL A 284     168.964 189.151 140.717  1.00105.50           N
ATOM   1811  CA  VAL A 284     170.366 189.501 140.532  1.00105.50           C
ATOM   1812  C   VAL A 284     171.146 189.180 141.801  1.00105.50           C
ATOM   1813  O   VAL A 284     172.257 188.641 141.736  1.00105.50           O
ATOM   1814  CB  VAL A 284     170.521 190.984 140.141  1.00105.50           C
ATOM   1815  CG1 VAL A 284     171.912 191.496 140.490  1.00105.50           C
ATOM   1816  CG2 VAL A 284     170.239 191.171 138.658  1.00105.50           C
ATOM   1817  N   PHE A 285     170.575 189.493 142.964  1.00110.36           N
ATOM   1818  CA  PHE A 285     171.297 189.260 144.208  1.00110.36           C
ATOM   1819  C   PHE A 285     170.313 188.892 145.311  1.00110.36           C
ATOM   1820  O   PHE A 285     169.118 189.172 145.212  1.00110.36           O
ATOM   1821  CB  PHE A 285     172.128 190.493 144.600  1.00110.36           C
ATOM   1822  CG  PHE A 285     172.874 190.342 145.895  1.00110.36           C
ATOM   1823  CD1 PHE A 285     174.079 189.661 145.938  1.00110.36           C
ATOM   1824  CD2 PHE A 285     172.378 190.889 147.067  1.00110.36           C
ATOM   1825  CE1 PHE A 285     174.770 189.521 147.125  1.00110.36           C
ATOM   1826  CE2 PHE A 285     173.065 190.751 148.258  1.00110.36           C
ATOM   1827  CZ  PHE A 285     174.263 190.067 148.286  1.00110.36           C
ATOM   1828  N   GLN A 286     170.826 188.252 146.361  1.00 98.55           N
ATOM   1829  CA  GLN A 286     170.010 187.883 147.511  1.00 98.55           C
ATOM   1830  C   GLN A 286     170.864 187.907 148.770  1.00 98.55           C
ATOM   1831  O   GLN A 286     171.984 187.387 148.771  1.00 98.55           O
ATOM   1832  CB  GLN A 286     169.384 186.497 147.318  1.00 98.55           C
ATOM   1833  CG  GLN A 286     167.896 186.443 147.612  1.00 98.55           C
ATOM   1834  CD  GLN A 286     167.319 185.053 147.439  1.00 98.55           C
ATOM   1835  NE2 GLN A 286     165.998 184.971 147.325  1.00 98.55           N
ATOM   1836  OE1 GLN A 286     168.051 184.064 147.405  1.00 98.55           O
ATOM   1837  N   ASP A 287     170.335 188.506 149.838  1.00 97.03           N
ATOM   1838  CA  ASP A 287     171.003 188.547 151.131  1.00 97.03           C
ATOM   1839  C   ASP A 287     170.023 188.134 152.218  1.00 97.03           C
ATOM   1840  O   ASP A 287     168.811 188.292 152.068  1.00 97.03           O
ATOM   1841  CB  ASP A 287     171.566 189.940 151.439  1.00 97.03           C
ATOM   1842  CG  ASP A 287     172.861 189.882 152.222  1.00 97.03           C
ATOM   1843  OD1 ASP A 287     173.429 188.777 152.351  1.00 97.03           O
ATOM   1844  OD2 ASP A 287     173.311 190.940 152.711  1.00 97.03           O
ATOM   1845  N   SER A 288     170.553 187.613 153.323  1.00 90.15           N
ATOM   1846  CA  SER A 288     169.713 187.025 154.357  1.00 90.15           C
ATOM   1847  C   SER A 288     170.291 187.299 155.739  1.00 90.15           C
ATOM   1848  O   SER A 288     171.493 187.516 155.905  1.00 90.15           O
ATOM   1849  CB  SER A 288     169.559 185.512 154.151  1.00 90.15           C
ATOM   1850  OG  SER A 288     170.823 184.877 154.077  1.00 90.15           O
ATOM   1851  N   VAL A 289     169.402 187.285 156.733  1.00 84.97           N
ATOM   1852  CA  VAL A 289     169.779 187.371 158.139  1.00 84.97           C
ATOM   1853  C   VAL A 289     168.865 186.449 158.935  1.00 84.97           C
ATOM   1854  O   VAL A 289     167.774 186.084 158.483  1.00 84.97           O
ATOM   1855  CB  VAL A 289     169.711 188.820 158.676  1.00 84.97           C
ATOM   1856  CG1 VAL A 289     168.305 189.157 159.148  1.00 84.97           C
ATOM   1857  CG2 VAL A 289     170.726 189.023 159.793  1.00 84.97           C
ATOM   1858  N   VAL A 290     169.317 186.071 160.129  1.00 85.38           N
ATOM   1859  CA  VAL A 290     168.627 185.093 160.965  1.00 85.38           C
ATOM   1860  C   VAL A 290     168.472 185.665 162.372  1.00 85.38           C
ATOM   1861  O   VAL A 290     169.379 186.333 162.886  1.00 85.38           O
ATOM   1862  CB  VAL A 290     169.362 183.740 160.982  1.00 85.38           C
ATOM   1863  CG1 VAL A 290     170.660 183.816 161.778  1.00 85.38           C
ATOM   1864  CG2 VAL A 290     168.460 182.644 161.532  1.00 85.38           C
ATOM   1865  N   PHE A 291     167.310 185.429 162.971  1.00 80.31           N
ATOM   1866  CA  PHE A 291     166.991 185.797 164.341  1.00 80.31           C
ATOM   1867  C   PHE A 291     166.529 184.565 165.108  1.00 80.31           C
ATOM   1868  O   PHE A 291     166.128 183.556 164.523  1.00 80.31           O
ATOM   1869  CB  PHE A 291     165.880 186.851 164.399  1.00 80.31           C
ATOM   1870  CG  PHE A 291     166.291 188.222 163.946  1.00 80.31           C
ATOM   1871  CD1 PHE A 291     166.185 188.588 162.616  1.00 80.31           C
ATOM   1872  CD2 PHE A 291     166.733 189.161 164.862  1.00 80.31           C
ATOM   1873  CE1 PHE A 291     166.546 189.856 162.203  1.00 80.31           C
ATOM   1874  CE2 PHE A 291     167.096 190.430 164.454  1.00 80.31           C
ATOM   1875  CZ  PHE A 291     167.002 190.778 163.124  1.00 80.31           C
ATOM   1876  N   ARG A 292     166.579 184.664 166.434  1.00 79.69           N
ATOM   1877  CA  ARG A 292     165.920 183.698 167.304  1.00 79.69           C
ATOM   1878  C   ARG A 292     165.066 184.422 168.333  1.00 79.69           C
ATOM   1879  O   ARG A 292     165.474 185.453 168.878  1.00 79.69           O
ATOM   1880  CB  ARG A 292     166.905 182.774 168.028  1.00 79.69           C
ATOM   1881  CG  ARG A 292     166.168 181.714 168.851  1.00 79.69           C
ATOM   1882  CD  ARG A 292     167.060 180.618 169.383  1.00 79.69           C
ATOM   1883  NE  ARG A 292     167.153 179.504 168.448  1.00 79.69           N
ATOM   1884  CZ  ARG A 292     166.379 178.429 168.484  1.00 79.69           C
ATOM   1885  NH1 ARG A 292     165.436 178.287 169.400  1.00 79.69           N
ATOM   1886  NH2 ARG A 292     166.552 177.475 167.574  1.00 79.69           N
ATOM   1887  N   VAL A 293     163.883 183.874 168.586  1.00 74.36           N
ATOM   1888  CA  VAL A 293     163.016 184.345 169.658  1.00 74.36           C
ATOM   1889  C   VAL A 293     163.663 184.026 170.998  1.00 74.36           C
ATOM   1890  O   VAL A 293     164.218 182.938 171.192  1.00 74.36           O
ATOM   1891  CB  VAL A 293     161.626 183.700 169.543  1.00 74.36           C
ATOM   1892  CG1 VAL A 293     160.734 184.154 170.672  1.00 74.36           C
ATOM   1893  CG2 VAL A 293     161.002 184.042 168.206  1.00 74.36           C
ATOM   1894  N   ALA A 294     163.602 184.976 171.925  1.00 70.68           N
ATOM   1895  CA  ALA A 294     164.123 184.739 173.261  1.00 70.68           C
ATOM   1896  C   ALA A 294     163.144 183.884 174.062  1.00 70.68           C
ATOM   1897  O   ALA A 294     161.946 184.179 174.101  1.00 70.68           O
ATOM   1898  CB  ALA A 294     164.378 186.058 173.984  1.00 70.68           C
ATOM   1899  N   PRO A 295     163.617 182.821 174.699  1.00 70.11           N
ATOM   1900  CA  PRO A 295     162.734 181.934 175.454  1.00 70.11           C
ATOM   1901  C   PRO A 295     162.627 182.361 176.914  1.00 70.11           C
ATOM   1902  O   PRO A 295     163.550 182.938 177.493  1.00 70.11           O
ATOM   1903  CB  PRO A 295     163.449 180.587 175.325  1.00 70.11           C
ATOM   1904  CG  PRO A 295     164.891 180.968 175.366  1.00 70.11           C
ATOM   1905  CD  PRO A 295     164.995 182.304 174.656  1.00 70.11           C
ATOM   1906  N   TRP A 296     161.473 182.062 177.505  1.00 67.24           N
ATOM   1907  CA  TRP A 296     161.218 182.442 178.889  1.00 67.24           C
ATOM   1908  C   TRP A 296     162.042 181.565 179.823  1.00 67.24           C
ATOM   1909  O   TRP A 296     162.103 180.344 179.648  1.00 67.24           O
ATOM   1910  CB  TRP A 296     159.736 182.329 179.231  1.00 67.24           C
ATOM   1911  CG  TRP A 296     159.507 182.341 180.706  1.00 67.24           C
ATOM   1912  CD1 TRP A 296     159.750 183.374 181.563  1.00 67.24           C
ATOM   1913  CD2 TRP A 296     159.017 181.263 181.506  1.00 67.24           C
ATOM   1914  CE2 TRP A 296     158.978 181.717 182.839  1.00 67.24           C
ATOM   1915  CE3 TRP A 296     158.602 179.959 181.225  1.00 67.24           C
ATOM   1916  NE1 TRP A 296     159.430 183.010 182.847  1.00 67.24           N
ATOM   1917  CZ2 TRP A 296     158.543 180.913 183.886  1.00 67.24           C
ATOM   1918  CZ3 TRP A 296     158.170 179.165 182.265  1.00 67.24           C
ATOM   1919  CH2 TRP A 296     158.140 179.645 183.579  1.00 67.24           C
ATOM   1920  N   ILE A 297     162.664 182.188 180.819  1.00 63.78           N
ATOM   1921  CA  ILE A 297     163.510 181.502 181.786  1.00 63.78           C
ATOM   1922  C   ILE A 297     162.862 181.633 183.156  1.00 63.78           C
ATOM   1923  O   ILE A 297     162.458 182.732 183.551  1.00 63.78           O
ATOM   1924  CB  ILE A 297     164.938 182.077 181.792  1.00 63.78           C
ATOM   1925  CG1 ILE A 297     165.555 181.970 180.397  1.00 63.78           C
ATOM   1926  CG2 ILE A 297     165.801 181.360 182.815  1.00 63.78           C
ATOM   1927  CD1 ILE A 297     166.893 182.659 180.264  1.00 63.78           C
ATOM   1928  N   MET A 298     162.754 180.518 183.869  1.00 67.35           N
ATOM   1929  CA  MET A 298     162.158 180.483 185.196  1.00 67.35           C
ATOM   1930  C   MET A 298     163.149 181.012 186.231  1.00 67.35           C
ATOM   1931  O   MET A 298     164.321 181.258 185.939  1.00 67.35           O
ATOM   1932  CB  MET A 298     161.722 179.056 185.540  1.00 67.35           C
ATOM   1933  CG  MET A 298     160.539 178.946 186.493  1.00 67.35           C
ATOM   1934  SD  MET A 298     159.340 177.696 185.982  1.00 67.35           S
ATOM   1935  CE  MET A 298     158.007 177.984 187.143  1.00 67.35           C
ATOM   1936  N   THR A 299     162.663 181.182 187.460  1.00 70.22           N
ATOM   1937  CA  THR A 299     163.477 181.723 188.538  1.00 70.22           C
ATOM   1938  C   THR A 299     163.490 180.765 189.722  1.00 70.22           C
ATOM   1939  O   THR A 299     162.429 180.335 190.190  1.00 70.22           O
ATOM   1940  CB  THR A 299     162.954 183.097 188.991  1.00 70.22           C
ATOM   1941  CG2 THR A 299     163.705 183.585 190.220  1.00 70.22           C
ATOM   1942  OG1 THR A 299     163.117 184.048 187.931  1.00 70.22           O
ATOM   1943  N   PRO A 300     164.677 180.417 190.230  1.00 74.14           N
ATOM   1944  CA  PRO A 300     164.756 179.479 191.358  1.00 74.14           C
ATOM   1945  C   PRO A 300     164.333 180.115 192.670  1.00 74.14           C
ATOM   1946  O   PRO A 300     163.883 181.264 192.700  1.00 74.14           O
ATOM   1947  CB  PRO A 300     166.239 179.090 191.384  1.00 74.14           C
ATOM   1948  CG  PRO A 300     166.937 180.271 190.806  1.00 74.14           C
ATOM   1949  CD  PRO A 300     166.009 180.845 189.770  1.00 74.14           C
ATOM   1950  N   ASN A 301     164.476 179.370 193.762  1.00 72.93           N
ATOM   1951  CA  ASN A 301     164.209 179.883 195.096  1.00 72.93           C
ATOM   1952  C   ASN A 301     165.484 180.284 195.829  1.00 72.93           C
ATOM   1953  O   ASN A 301     165.482 180.350 197.062  1.00 72.93           O
ATOM   1954  CB  ASN A 301     163.438 178.844 195.914  1.00 72.93           C
ATOM   1955  CG  ASN A 301     161.935 179.028 195.820  1.00 72.93           C
ATOM   1956  ND2 ASN A 301     161.187 178.103 196.409  1.00 72.93           N
ATOM   1957  OD1 ASN A 301     161.452 179.990 195.224  1.00 72.93           O
ATOM   1958  N   THR A 302     166.569 180.548 195.101  1.00 73.75           N
ATOM   1959  CA  THR A 302     167.856 180.887 195.694  1.00 73.75           C
ATOM   1960  C   THR A 302     168.454 182.170 195.127  1.00 73.75           C
ATOM   1961  O   THR A 302     169.670 182.367 195.220  1.00 73.75           O
ATOM   1962  CB  THR A 302     168.842 179.730 195.509  1.00 73.75           C
ATOM   1963  CG2 THR A 302     169.059 179.442 194.030  1.00 73.75           C
ATOM   1964  OG1 THR A 302     170.095 180.062 196.120  1.00 73.75           O
ATOM   1965  N   GLN A 303     167.636 183.049 194.548  1.00 83.55           N
ATOM   1966  CA  GLN A 303     168.206 184.239 193.940  1.00 83.55           C
ATOM   1967  C   GLN A 303     167.902 185.475 194.779  1.00 83.55           C
ATOM   1968  O   GLN A 303     166.848 185.542 195.422  1.00 83.55           O
ATOM   1969  CB  GLN A 303     167.669 184.440 192.518  1.00 83.55           C
ATOM   1970  CG  GLN A 303     168.418 183.642 191.456  1.00 83.55           C
ATOM   1971  CD  GLN A 303     169.795 184.206 191.146  1.00 83.55           C
ATOM   1972  NE2 GLN A 303     170.741 183.322 190.848  1.00 83.55           N
ATOM   1973  OE1 GLN A 303     170.008 185.418 191.178  1.00 83.55           O
ATOM   1974  N   PRO A 304     168.802 186.455 194.799  1.00 81.34           N
ATOM   1975  CA  PRO A 304     168.597 187.647 195.628  1.00 81.34           C
ATOM   1976  C   PRO A 304     167.339 188.387 195.223  1.00 81.34           C
ATOM   1977  O   PRO A 304     166.976 188.410 194.038  1.00 81.34           O
ATOM   1978  CB  PRO A 304     169.852 188.487 195.351  1.00 81.34           C
ATOM   1979  CG  PRO A 304     170.876 187.500 194.955  1.00 81.34           C
ATOM   1980  CD  PRO A 304     170.136 186.452 194.173  1.00 81.34           C
ATOM   1981  N   PRO A 305     166.657 189.018 196.172  1.00 83.84           N
ATOM   1982  CA  PRO A 305     165.369 189.631 195.873  1.00 83.84           C
ATOM   1983  C   PRO A 305     165.414 191.115 195.505  1.00 83.84           C
ATOM   1984  O   PRO A 305     166.144 191.933 196.071  1.00 83.84           O
ATOM   1985  CB  PRO A 305     164.621 189.370 197.183  1.00 83.84           C
ATOM   1986  CG  PRO A 305     165.803 189.558 198.282  1.00 83.84           C
ATOM   1987  CD  PRO A 305     167.100 189.673 197.412  1.00 83.84           C
ATOM   1988  N   GLN A 306     164.595 191.452 194.520  1.00 86.40           N
ATOM   1989  CA  GLN A 306     164.408 192.833 194.089  1.00 86.40           C
ATOM   1990  C   GLN A 306     163.042 193.382 194.463  1.00 86.40           C
ATOM   1991  O   GLN A 306     162.920 194.582 194.715  1.00 86.40           O
ATOM   1992  CB  GLN A 306     164.614 192.957 192.574  1.00 86.40           C
ATOM   1993  CG  GLN A 306     166.067 192.970 192.150  1.00 86.40           C
ATOM   1994  CD  GLN A 306     166.226 193.175 190.661  1.00 86.40           C
ATOM   1995  NE2 GLN A 306     167.463 193.352 190.216  1.00 86.40           N
ATOM   1996  OE1 GLN A 306     165.248 193.187 189.918  1.00 86.40           O
ATOM   1997  N   GLU A 307     162.016 192.536 194.508  1.00 79.15           N
ATOM   1998  CA  GLU A 307     160.677 192.976 194.875  1.00 79.15           C
ATOM   1999  C   GLU A 307     159.877 191.809 195.435  1.00 79.15           C
ATOM   2000  O   GLU A 307     159.596 190.842 194.719  1.00 79.15           O
ATOM   2001  CB  GLU A 307     159.960 193.585 193.667  1.00 79.15           C
ATOM   2002  CG  GLU A 307     158.440 193.513 193.734  1.00 79.15           C
ATOM   2003  CD  GLU A 307     157.786 193.722 192.384  1.00 79.15           C
ATOM   2004  OE1 GLU A 307     158.507 194.047 191.418  1.00 79.15           O
ATOM   2005  OE2 GLU A 307     156.552 193.555 192.289  1.00 79.15           O
ATOM   2006  N   VAL A 308     159.522 191.872 196.716  1.00 70.92           N
ATOM   2007  CA  VAL A 308     158.663 190.846 197.294  1.00 70.92           C
ATOM   2008  C   VAL A 308     157.213 191.303 197.201  1.00 70.92           C
ATOM   2009  O   VAL A 308     156.896 192.481 197.405  1.00 70.92           O
ATOM   2010  CB  VAL A 308     159.072 190.497 198.739  1.00 70.92           C
ATOM   2011  CG1 VAL A 308     160.558 190.204 198.799  1.00 70.92           C
ATOM   2012  CG2 VAL A 308     158.717 191.617 199.700  1.00 70.92           C
ATOM   2013  N   TYR A 309     156.334 190.371 196.852  1.00 71.64           N
ATOM   2014  CA  TYR A 309     154.927 190.639 196.611  1.00 71.64           C
ATOM   2015  C   TYR A 309     154.137 189.932 197.704  1.00 71.64           C
ATOM   2016  O   TYR A 309     154.633 189.003 198.348  1.00 71.64           O
ATOM   2017  CB  TYR A 309     154.560 190.192 195.187  1.00 71.64           C
ATOM   2018  CG  TYR A 309     153.105 190.281 194.787  1.00 71.64           C
ATOM   2019  CD1 TYR A 309     152.219 189.251 195.070  1.00 71.64           C
ATOM   2020  CD2 TYR A 309     152.634 191.368 194.063  1.00 71.64           C
ATOM   2021  CE1 TYR A 309     150.896 189.321 194.680  1.00 71.64           C
ATOM   2022  CE2 TYR A 309     151.313 191.449 193.673  1.00 71.64           C
ATOM   2023  CZ  TYR A 309     150.448 190.423 193.984  1.00 71.64           C
ATOM   2024  OH  TYR A 309     149.130 190.497 193.595  1.00 71.64           O
ATOM   2025  N   ALA A 310     152.909 190.384 197.939  1.00 76.07           N
ATOM   2026  CA  ALA A 310     152.117 189.827 199.027  1.00 76.07           C
ATOM   2027  C   ALA A 310     150.677 189.669 198.565  1.00 76.07           C
ATOM   2028  O   ALA A 310     150.281 190.170 197.512  1.00 76.07           O
ATOM   2029  CB  ALA A 310     152.198 190.701 200.281  1.00 76.07           C
ATOM   2030  N   CYS A 311     149.897 188.957 199.377  1.00 91.11           N
ATOM   2031  CA  CYS A 311     148.490 188.700 199.079  1.00 91.11           C
ATOM   2032  C   CYS A 311     147.726 188.756 200.394  1.00 91.11           C
ATOM   2033  O   CYS A 311     148.014 187.980 201.310  1.00 91.11           O
ATOM   2034  CB  CYS A 311     148.307 187.348 198.395  1.00 91.11           C
ATOM   2035  SG  CYS A 311     149.287 187.115 196.891  1.00 91.11           S
ATOM   2036  N   SER A 312     146.754 189.664 200.485  1.00103.07           N
ATOM   2037  CA  SER A 312     145.992 189.865 201.718  1.00103.07           C
ATOM   2038  C   SER A 312     144.856 188.844 201.828  1.00103.07           C
ATOM   2039  O   SER A 312     143.673 189.177 201.877  1.00103.07           O
ATOM   2040  CB  SER A 312     145.461 191.292 201.779  1.00103.07           C
ATOM   2041  OG  SER A 312     144.735 191.617 200.606  1.00103.07           O
ATOM   2042  N   ILE A 313     145.247 187.567 201.867  1.00104.72           N
ATOM   2043  CA  ILE A 313     144.261 186.496 201.968  1.00104.72           C
ATOM   2044  C   ILE A 313     143.582 186.521 203.332  1.00104.72           C
ATOM   2045  O   ILE A 313     142.353 186.424 203.432  1.00104.72           O
ATOM   2046  CB  ILE A 313     144.922 185.135 201.687  1.00104.72           C
ATOM   2047  CG1 ILE A 313     145.698 185.183 200.369  1.00104.72           C
ATOM   2048  CG2 ILE A 313     143.872 184.041 201.624  1.00104.72           C
ATOM   2049  CD1 ILE A 313     146.302 183.854 199.968  1.00104.72           C
ATOM   2050  N   PHE A 314     144.364 186.652 204.397  1.00101.11           N
ATOM   2051  CA  PHE A 314     143.828 186.802 205.745  1.00101.11           C
ATOM   2052  C   PHE A 314     144.279 188.167 206.259  1.00101.11           C
ATOM   2053  O   PHE A 314     145.066 188.877 205.620  1.00101.11           O
ATOM   2054  CB  PHE A 314     144.277 185.665 206.675  1.00101.11           C
ATOM   2055  CG  PHE A 314     143.722 184.311 206.316  1.00101.11           C
ATOM   2056  CD1 PHE A 314     144.033 183.707 205.109  1.00101.11           C
ATOM   2057  CD2 PHE A 314     142.890 183.640 207.197  1.00101.11           C
ATOM   2058  CE1 PHE A 314     143.523 182.464 204.787  1.00101.11           C
ATOM   2059  CE2 PHE A 314     142.377 182.397 206.880  1.00101.11           C
ATOM   2060  CZ  PHE A 314     142.694 181.808 205.673  1.00101.11           C
ATOM   2061  N   GLU A 315     143.773 188.555 207.429  1.00104.04           N
ATOM   2062  CA  GLU A 315     144.242 189.773 208.076  1.00104.04           C
ATOM   2063  C   GLU A 315     145.720 189.626 208.410  1.00104.04           C
ATOM   2064  O   GLU A 315     146.554 190.376 207.891  1.00104.04           O
ATOM   2065  CB  GLU A 315     143.428 190.071 209.336  1.00104.04           C
ATOM   2066  N   ASN A 316     146.044 188.647 209.259  1.00 99.18           N
ATOM   2067  CA  ASN A 316     147.421 188.296 209.587  1.00 99.18           C
ATOM   2068  C   ASN A 316     148.271 189.515 209.914  1.00 99.18           C
ATOM   2069  O   ASN A 316     149.319 189.721 209.292  1.00 99.18           O
ATOM   2070  CB  ASN A 316     148.066 187.525 208.435  1.00 99.18           C
ATOM   2071  CG  ASN A 316     147.708 186.054 208.434  1.00 99.18           C
ATOM   2072  ND2 ASN A 316     147.501 185.498 207.247  1.00 99.18           N
ATOM   2073  OD1 ASN A 316     147.646 185.417 209.485  1.00 99.18           O
ATOM   2074  N   GLU A 317     147.828 190.339 210.866  1.00100.17           N
ATOM   2075  CA  GLU A 317     148.604 191.525 211.212  1.00100.17           C
ATOM   2076  C   GLU A 317     149.989 191.137 211.711  1.00100.17           C
ATOM   2077  O   GLU A 317     150.992 191.734 211.310  1.00100.17           O
ATOM   2078  CB  GLU A 317     147.874 192.366 212.259  1.00100.17           C
ATOM   2079  CG  GLU A 317     147.197 191.576 213.358  1.00100.17           C
ATOM   2080  CD  GLU A 317     146.412 192.466 214.300  1.00100.17           C
ATOM   2081  OE1 GLU A 317     146.721 192.466 215.510  1.00100.17           O
ATOM   2082  OE2 GLU A 317     145.494 193.170 213.830  1.00100.17           O
ATOM   2083  N   ASP A 318     150.065 190.125 212.578  1.00 99.08           N
ATOM   2084  CA  ASP A 318     151.360 189.679 213.080  1.00 99.08           C
ATOM   2085  C   ASP A 318     152.238 189.159 211.949  1.00 99.08           C
ATOM   2086  O   ASP A 318     153.438 189.449 211.896  1.00 99.08           O
ATOM   2087  CB  ASP A 318     151.172 188.601 214.146  1.00 99.08           C
ATOM   2088  CG  ASP A 318     152.397 187.722 214.301  1.00 99.08           C
ATOM   2089  OD1 ASP A 318     153.364 188.159 214.960  1.00 99.08           O
ATOM   2090  OD2 ASP A 318     152.400 186.599 213.754  1.00 99.08           O
ATOM   2091  N   PHE A 319     151.653 188.380 211.035  1.00 92.09           N
ATOM   2092  CA  PHE A 319     152.416 187.867 209.902  1.00 92.09           C
ATOM   2093  C   PHE A 319     152.936 189.019 209.057  1.00 92.09           C
ATOM   2094  O   PHE A 319     154.080 189.004 208.595  1.00 92.09           O
ATOM   2095  CB  PHE A 319     151.544 186.938 209.055  1.00 92.09           C
ATOM   2096  CG  PHE A 319     151.803 187.034 207.570  1.00 92.09           C
ATOM   2097  CD1 PHE A 319     152.930 186.453 207.012  1.00 92.09           C
ATOM   2098  CD2 PHE A 319     150.887 187.638 206.726  1.00 92.09           C
ATOM   2099  CE1 PHE A 319     153.153 186.513 205.649  1.00 92.09           C
ATOM   2100  CE2 PHE A 319     151.113 187.710 205.365  1.00 92.09           C
ATOM   2101  CZ  PHE A 319     152.247 187.146 204.826  1.00 92.09           C
ATOM   2102  N   LEU A 320     152.100 190.040 208.858  1.00 90.16           N
ATOM   2103  CA  LEU A 320     152.492 191.175 208.033  1.00 90.16           C
ATOM   2104  C   LEU A 320     153.603 191.985 208.691  1.00 90.16           C
ATOM   2105  O   LEU A 320     154.545 192.418 208.017  1.00 90.16           O
ATOM   2106  CB  LEU A 320     151.274 192.051 207.749  1.00 90.16           C
ATOM   2107  CG  LEU A 320     150.716 191.918 206.332  1.00 90.16           C
ATOM   2108  CD1 LEU A 320     149.327 192.527 206.232  1.00 90.16           C
ATOM   2109  CD2 LEU A 320     151.662 192.558 205.331  1.00 90.16           C
ATOM   2110  N   LYS A 321     153.511 192.203 210.006  1.00 92.16           N
ATOM   2111  CA  LYS A 321     154.566 192.926 210.714  1.00 92.16           C
ATOM   2112  C   LYS A 321     155.870 192.139 210.690  1.00 92.16           C
ATOM   2113  O   LYS A 321     156.951 192.704 210.484  1.00 92.16           O
ATOM   2114  CB  LYS A 321     154.152 193.238 212.160  1.00 92.16           C
ATOM   2115  CG  LYS A 321     152.782 193.893 212.386  1.00 92.16           C
ATOM   2116  CD  LYS A 321     152.259 194.675 211.185  1.00 92.16           C
ATOM   2117  CE  LYS A 321     150.805 195.071 211.380  1.00 92.16           C
ATOM   2118  NZ  LYS A 321     150.239 195.723 210.168  1.00 92.16           N
ATOM   2119  N   SER A 322     155.787 190.822 210.890  1.00 88.50           N
ATOM   2120  CA  SER A 322     156.986 189.998 210.815  1.00 88.50           C
ATOM   2121  C   SER A 322     157.594 190.050 209.422  1.00 88.50           C
ATOM   2122  O   SER A 322     158.816 190.132 209.275  1.00 88.50           O
ATOM   2123  CB  SER A 322     156.661 188.557 211.204  1.00 88.50           C
ATOM   2124  OG  SER A 322     155.492 188.108 210.547  1.00 88.50           O
ATOM   2125  N   VAL A 323     156.753 190.024 208.387  1.00 85.96           N
ATOM   2126  CA  VAL A 323     157.253 190.029 207.016  1.00 85.96           C
ATOM   2127  C   VAL A 323     157.906 191.363 206.682  1.00 85.96           C
ATOM   2128  O   VAL A 323     158.959 191.407 206.039  1.00 85.96           O
ATOM   2129  CB  VAL A 323     156.124 189.682 206.031  1.00 85.96           C
ATOM   2130  CG1 VAL A 323     156.405 190.272 204.660  1.00 85.96           C
ATOM   2131  CG2 VAL A 323     156.004 188.185 205.922  1.00 85.96           C
ATOM   2132  N   THR A 324     157.293 192.475 207.097  1.00 84.36           N
ATOM   2133  CA  THR A 324     157.896 193.768 206.785  1.00 84.36           C
ATOM   2134  C   THR A 324     159.183 193.976 207.578  1.00 84.36           C
ATOM   2135  O   THR A 324     160.156 194.532 207.053  1.00 84.36           O
ATOM   2136  CB  THR A 324     156.905 194.914 207.021  1.00 84.36           C
ATOM   2137  CG2 THR A 324     156.432 194.958 208.456  1.00 84.36           C
ATOM   2138  OG1 THR A 324     157.538 196.161 206.711  1.00 84.36           O
ATOM   2139  N   THR A 325     159.224 193.507 208.829  1.00 85.96           N
ATOM   2140  CA  THR A 325     160.458 193.559 209.606  1.00 85.96           C
ATOM   2141  C   THR A 325     161.546 192.722 208.944  1.00 85.96           C
ATOM   2142  O   THR A 325     162.701 193.146 208.824  1.00 85.96           O
ATOM   2143  CB  THR A 325     160.193 193.067 211.031  1.00 85.96           C
ATOM   2144  CG2 THR A 325     161.422 193.269 211.904  1.00 85.96           C
ATOM   2145  OG1 THR A 325     159.087 193.786 211.592  1.00 85.96           O
ATOM   2146  N   LEU A 326     161.175 191.528 208.484  1.00 86.27           N
ATOM   2147  CA  LEU A 326     162.102 190.617 207.833  1.00 86.27           C
ATOM   2148  C   LEU A 326     162.599 191.167 206.503  1.00 86.27           C
ATOM   2149  O   LEU A 326     163.768 190.970 206.157  1.00 86.27           O
ATOM   2150  CB  LEU A 326     161.398 189.272 207.641  1.00 86.27           C
ATOM   2151  CG  LEU A 326     161.997 188.139 206.819  1.00 86.27           C
ATOM   2152  CD1 LEU A 326     162.800 187.267 207.753  1.00 86.27           C
ATOM   2153  CD2 LEU A 326     160.908 187.335 206.132  1.00 86.27           C
ATOM   2154  N   ALA A 327     161.736 191.861 205.760  1.00 88.38           N
ATOM   2155  CA  ALA A 327     162.129 192.451 204.486  1.00 88.38           C
ATOM   2156  C   ALA A 327     163.043 193.650 204.696  1.00 88.38           C
ATOM   2157  O   ALA A 327     164.024 193.831 203.965  1.00 88.38           O
ATOM   2158  CB  ALA A 327     160.886 192.849 203.692  1.00 88.38           C
ATOM   2159  N   MET A 328     162.732 194.492 205.687  1.00 91.01           N
ATOM   2160  CA  MET A 328     163.643 195.566 206.057  1.00 91.01           C
ATOM   2161  C   MET A 328     164.989 195.031 206.520  1.00 91.01           C
ATOM   2162  O   MET A 328     166.021 195.649 206.235  1.00 91.01           O
ATOM   2163  CB  MET A 328     163.020 196.434 207.152  1.00 91.01           C
ATOM   2164  CG  MET A 328     163.888 197.603 207.587  1.00 91.01           C
ATOM   2165  SD  MET A 328     163.680 199.053 206.536  1.00 91.01           S
ATOM   2166  CE  MET A 328     162.768 200.138 207.630  1.00 91.01           C
ATOM   2167  N   LYS A 329     164.996 193.895 207.219  1.00 85.52           N
ATOM   2168  CA  LYS A 329     166.249 193.220 207.531  1.00 85.52           C
ATOM   2169  C   LYS A 329     166.945 192.754 206.259  1.00 85.52           C
ATOM   2170  O   LYS A 329     168.177 192.795 206.163  1.00 85.52           O
ATOM   2171  CB  LYS A 329     165.980 192.041 208.465  1.00 85.52           C
ATOM   2172  CG  LYS A 329     165.829 192.429 209.927  1.00 85.52           C
ATOM   2173  CD  LYS A 329     164.875 191.494 210.659  1.00 85.52           C
ATOM   2174  CE  LYS A 329     165.128 190.041 210.296  1.00 85.52           C
ATOM   2175  NZ  LYS A 329     166.478 189.593 210.734  1.00 85.52           N
ATOM   2176  N   ALA A 330     166.171 192.301 205.275  1.00 87.03           N
ATOM   2177  CA  ALA A 330     166.690 191.896 203.975  1.00 87.03           C
ATOM   2178  C   ALA A 330     166.907 193.072 203.030  1.00 87.03           C
ATOM   2179  O   ALA A 330     167.541 192.892 201.985  1.00 87.03           O
ATOM   2180  CB  ALA A 330     165.746 190.879 203.327  1.00 87.03           C
ATOM   2181  N   LYS A 331     166.389 194.255 203.371  1.00 89.40           N
ATOM   2182  CA  LYS A 331     166.592 195.473 202.582  1.00 89.40           C
ATOM   2183  C   LYS A 331     166.026 195.330 201.171  1.00 89.40           C
ATOM   2184  O   LYS A 331     166.700 195.609 200.177  1.00 89.40           O
ATOM   2185  CB  LYS A 331     168.072 195.860 202.543  1.00 89.40           C
ATOM   2186  CG  LYS A 331     168.705 195.979 203.920  1.00 89.40           C
ATOM   2187  CD  LYS A 331     170.199 196.230 203.827  1.00 89.40           C
ATOM   2188  CE  LYS A 331     170.855 195.267 202.852  1.00 89.40           C
ATOM   2189  NZ  LYS A 331     172.281 195.609 202.604  1.00 89.40           N
ATOM   2190  N   CYS A 332     164.773 194.894 201.084  1.00 86.01           N
ATOM   2191  CA  CYS A 332     164.063 194.762 199.820  1.00 86.01           C
ATOM   2192  C   CYS A 332     162.836 195.659 199.845  1.00 86.01           C
ATOM   2193  O   CYS A 332     162.294 195.945 200.918  1.00 86.01           O
ATOM   2194  CB  CYS A 332     163.652 193.311 199.568  1.00 86.01           C
ATOM   2195  SG  CYS A 332     162.097 192.858 200.358  1.00 86.01           S
ATOM   2196  N   LYS A 333     162.405 196.107 198.670  1.00 77.61           N
ATOM   2197  CA  LYS A 333     161.216 196.942 198.590  1.00 77.61           C
ATOM   2198  C   LYS A 333     159.957 196.080 198.567  1.00 77.61           C
ATOM   2199  O   LYS A 333     159.587 195.508 197.538  1.00 77.61           O
ATOM   2200  CB  LYS A 333     161.286 197.849 197.359  1.00 77.61           C
ATOM   2201  CG  LYS A 333     161.639 197.145 196.056  1.00 77.61           C
ATOM   2202  CD  LYS A 333     162.025 198.137 194.971  1.00 77.61           C
ATOM   2203  CE  LYS A 333     163.161 199.042 195.424  1.00 77.61           C
ATOM   2204  NZ  LYS A 333     164.346 198.264 195.883  1.00 77.61           N
ATOM   2205  N   LEU A 334     159.298 195.985 199.718  1.00 70.05           N
ATOM   2206  CA  LEU A 334     158.083 195.190 199.869  1.00 70.05           C
ATOM   2207  C   LEU A 334     156.941 196.012 199.276  1.00 70.05           C
ATOM   2208  O   LEU A 334     156.545 197.043 199.822  1.00 70.05           O
ATOM   2209  CB  LEU A 334     157.826 194.829 201.336  1.00 70.05           C
ATOM   2210  CG  LEU A 334     156.377 194.603 201.786  1.00 70.05           C
ATOM   2211  CD1 LEU A 334     155.734 193.436 201.039  1.00 70.05           C
ATOM   2212  CD2 LEU A 334     156.293 194.393 203.290  1.00 70.05           C
ATOM   2213  N   THR A 335     156.428 195.556 198.139  1.00 68.06           N
ATOM   2214  CA  THR A 335     155.294 196.211 197.501  1.00 68.06           C
ATOM   2215  C   THR A 335     154.020 195.441 197.826  1.00 68.06           C
ATOM   2216  O   THR A 335     153.716 194.430 197.184  1.00 68.06           O
ATOM   2217  CB  THR A 335     155.505 196.302 195.992  1.00 68.06           C
ATOM   2218  CG2 THR A 335     156.949 196.666 195.678  1.00 68.06           C
ATOM   2219  OG1 THR A 335     155.192 195.043 195.385  1.00 68.06           O
ATOM   2220  N   ILE A 336     153.284 195.916 198.822  1.00 71.98           N
ATOM   2221  CA  ILE A 336     152.025 195.312 199.238  1.00 71.98           C
ATOM   2222  C   ILE A 336     150.994 195.532 198.142  1.00 71.98           C
ATOM   2223  O   ILE A 336     150.877 196.628 197.582  1.00 71.98           O
ATOM   2224  CB  ILE A 336     151.544 195.904 200.581  1.00 71.98           C
ATOM   2225  CG1 ILE A 336     152.358 195.336 201.744  1.00 71.98           C
ATOM   2226  CG2 ILE A 336     150.062 195.634 200.796  1.00 71.98           C
ATOM   2227  CD1 ILE A 336     152.155 193.861 201.964  1.00 71.98           C
ATOM   2228  N   CYS A 337     150.247 194.478 197.816  1.00 78.56           N
ATOM   2229  CA  CYS A 337     149.155 194.696 196.880  1.00 78.56           C
ATOM   2230  C   CYS A 337     148.024 195.458 197.571  1.00 78.56           C
ATOM   2231  O   CYS A 337     147.528 195.026 198.614  1.00 78.56           O
ATOM   2232  CB  CYS A 337     148.633 193.368 196.330  1.00 78.56           C
ATOM   2233  SG  CYS A 337     147.981 192.213 197.563  1.00 78.56           S
ATOM   2234  N   PRO A 338     147.619 196.601 197.031  1.00 83.55           N
ATOM   2235  CA  PRO A 338     146.529 197.372 197.626  1.00 83.55           C
ATOM   2236  C   PRO A 338     145.160 196.932 197.114  1.00 83.55           C
ATOM   2237  O   PRO A 338     144.845 197.023 195.926  1.00 83.55           O
ATOM   2238  CB  PRO A 338     146.859 198.811 197.182  1.00 83.55           C
ATOM   2239  CG  PRO A 338     147.990 198.653 196.101  1.00 83.55           C
ATOM   2240  CD  PRO A 338     147.997 197.200 195.746  1.00 83.55           C
ATOM   2241  N   GLU A 339     144.343 196.457 198.049  1.00 84.30           N
ATOM   2242  CA  GLU A 339     142.989 196.018 197.732  1.00 84.30           C
ATOM   2243  C   GLU A 339     141.953 196.983 198.300  1.00 84.30           C
ATOM   2244  O   GLU A 339     141.647 196.951 199.493  1.00 84.30           O
ATOM   2245  CB  GLU A 339     142.741 194.604 198.265  1.00 84.30           C
ATOM   2246  CG  GLU A 339     143.732 193.552 197.774  1.00 84.30           C
ATOM   2247  CD  GLU A 339     143.761 193.420 196.261  1.00 84.30           C
ATOM   2248  OE1 GLU A 339     144.390 194.217 195.565  1.00 84.30           O
ATOM   2249  OE2 GLU A 339     143.075 192.407 195.745  1.00 84.30           O
ATOM   2250  N   GLU A 351     152.843 180.785 192.859  1.00 85.20           N
ATOM   2251  CA  GLU A 351     152.138 180.375 191.650  1.00 85.20           C
ATOM   2252  C   GLU A 351     152.688 181.141 190.455  1.00 85.20           C
ATOM   2253  O   GLU A 351     153.459 180.599 189.662  1.00 85.20           O
ATOM   2254  CB  GLU A 351     150.629 180.601 191.803  1.00 85.20           C
ATOM   2255  CG  GLU A 351     149.748 179.910 190.756  1.00 85.20           C
ATOM   2256  CD  GLU A 351     149.904 180.476 189.355  1.00 85.20           C
ATOM   2257  OE1 GLU A 351     149.987 181.714 189.217  1.00 85.20           O
ATOM   2258  OE2 GLU A 351     149.953 179.681 188.393  1.00 85.20           O
ATOM   2259  N   MET A 352     152.283 182.402 190.324  1.00 80.76           N
ATOM   2260  CA  MET A 352     152.777 183.280 189.272  1.00 80.76           C
ATOM   2261  C   MET A 352     154.286 183.388 189.441  1.00 80.76           C
ATOM   2262  O   MET A 352     154.773 183.752 190.515  1.00 80.76           O
ATOM   2263  CB  MET A 352     152.030 184.629 189.298  1.00 80.76           C
ATOM   2264  CG  MET A 352     152.272 185.647 190.436  1.00 80.76           C
ATOM   2265  SD  MET A 352     153.859 186.474 190.652  1.00 80.76           S
ATOM   2266  CE  MET A 352     153.880 187.502 189.193  1.00 80.76           C
ATOM   2267  N   GLU A 353     155.019 182.951 188.422  1.00 73.44           N
ATOM   2268  CA  GLU A 353     156.470 182.855 188.486  1.00 73.44           C
ATOM   2269  C   GLU A 353     157.066 184.029 187.727  1.00 73.44           C
ATOM   2270  O   GLU A 353     156.634 184.336 186.611  1.00 73.44           O
ATOM   2271  CB  GLU A 353     156.965 181.532 187.899  1.00 73.44           C
ATOM   2272  CG  GLU A 353     158.462 181.493 187.661  1.00 73.44           C
ATOM   2273  CD  GLU A 353     159.254 181.921 188.881  1.00 73.44           C
ATOM   2274  OE1 GLU A 353     159.847 183.016 188.848  1.00 73.44           O
ATOM   2275  OE2 GLU A 353     159.290 181.158 189.868  1.00 73.44           O
ATOM   2276  N   ILE A 354     158.049 184.683 188.330  1.00 69.85           N
ATOM   2277  CA  ILE A 354     158.642 185.890 187.774  1.00 69.85           C
ATOM   2278  C   ILE A 354     160.031 185.537 187.260  1.00 69.85           C
ATOM   2279  O   ILE A 354     161.005 185.534 188.023  1.00 69.85           O
ATOM   2280  CB  ILE A 354     158.697 187.017 188.810  1.00 69.85           C
ATOM   2281  CG1 ILE A 354     157.390 187.052 189.605  1.00 69.85           C
ATOM   2282  CG2 ILE A 354     158.909 188.344 188.118  1.00 69.85           C
ATOM   2283  CD1 ILE A 354     157.560 187.393 191.066  1.00 69.85           C
ATOM   2284  N   GLY A 355     160.124 185.238 185.964  1.00 68.67           N
ATOM   2285  CA  GLY A 355     161.385 184.983 185.313  1.00 68.67           C
ATOM   2286  C   GLY A 355     161.871 186.188 184.531  1.00 68.67           C
ATOM   2287  O   GLY A 355     161.465 187.325 184.769  1.00 68.67           O
ATOM   2288  N   TYR A 356     162.736 185.919 183.556  1.00 70.50           N
ATOM   2289  CA  TYR A 356     163.279 186.983 182.719  1.00 70.50           C
ATOM   2290  C   TYR A 356     163.700 186.418 181.371  1.00 70.50           C
ATOM   2291  O   TYR A 356     164.305 185.343 181.307  1.00 70.50           O
ATOM   2292  CB  TYR A 356     164.464 187.668 183.404  1.00 70.50           C
ATOM   2293  CG  TYR A 356     165.666 186.776 183.583  1.00 70.50           C
ATOM   2294  CD1 TYR A 356     165.737 185.849 184.616  1.00 70.50           C
ATOM   2295  CD2 TYR A 356     166.730 186.854 182.700  1.00 70.50           C
ATOM   2296  CE1 TYR A 356     166.848 185.034 184.764  1.00 70.50           C
ATOM   2297  CE2 TYR A 356     167.831 186.051 182.836  1.00 70.50           C
ATOM   2298  CZ  TYR A 356     167.891 185.146 183.864  1.00 70.50           C
ATOM   2299  OH  TYR A 356     169.012 184.362 183.966  1.00 70.50           O
ATOM   2300  N   ILE A 357     163.378 187.141 180.300  1.00 67.80           N
ATOM   2301  CA  ILE A 357     163.842 186.825 178.954  1.00 67.80           C
ATOM   2302  C   ILE A 357     165.058 187.707 178.690  1.00 67.80           C
ATOM   2303  O   ILE A 357     164.939 188.814 178.158  1.00 67.80           O
ATOM   2304  CB  ILE A 357     162.744 187.029 177.905  1.00 67.80           C
ATOM   2305  CG1 ILE A 357     161.941 188.302 178.187  1.00 67.80           C
ATOM   2306  CG2 ILE A 357     161.820 185.829 177.857  1.00 67.80           C
ATOM   2307  CD1 ILE A 357     160.748 188.490 177.271  1.00 67.80           C
ATOM   2308  N   GLN A 358     166.236 187.217 179.057  1.00 78.62           N
ATOM   2309  CA  GLN A 358     167.461 187.995 178.956  1.00 78.62           C
ATOM   2310  C   GLN A 358     167.846 188.210 177.499  1.00 78.62           C
ATOM   2311  O   GLN A 358     167.909 187.269 176.705  1.00 78.62           O
ATOM   2312  CB  GLN A 358     168.610 187.311 179.697  1.00 78.62           C
ATOM   2313  CG  GLN A 358     169.945 188.019 179.542  1.00 78.62           C
ATOM   2314  CD  GLN A 358     171.089 187.256 180.176  1.00 78.62           C
ATOM   2315  NE2 GLN A 358     172.275 187.851 180.161  1.00 78.62           N
ATOM   2316  OE1 GLN A 358     170.909 186.146 180.678  1.00 78.62           O
ATOM   2317  N   ALA A 359     168.104 189.469 177.159  1.00 89.61           N
ATOM   2318  CA  ALA A 359     168.550 189.859 175.830  1.00 89.61           C
ATOM   2319  C   ALA A 359     169.630 190.924 175.963  1.00 89.61           C
ATOM   2320  O   ALA A 359     169.714 191.593 177.001  1.00 89.61           O
ATOM   2321  CB  ALA A 359     167.378 190.372 174.992  1.00 89.61           C
ATOM   2322  N   PRO A 360     170.473 191.118 174.945  1.00 94.23           N
ATOM   2323  CA  PRO A 360     171.547 192.116 175.057  1.00 94.23           C
ATOM   2324  C   PRO A 360     171.057 193.557 175.003  1.00 94.23           C
ATOM   2325  O   PRO A 360     171.867 194.485 174.925  1.00 94.23           O
ATOM   2326  CB  PRO A 360     172.454 191.790 173.861  1.00 94.23           C
ATOM   2327  CG  PRO A 360     172.059 190.407 173.441  1.00 94.23           C
ATOM   2328  CD  PRO A 360     170.606 190.313 173.722  1.00 94.23           C
ATOM   2329  N   HIS A 361     169.738 193.759 175.043  1.00 93.13           N
ATOM   2330  CA  HIS A 361     169.168 195.092 175.176  1.00 93.13           C
ATOM   2331  C   HIS A 361     168.545 195.352 176.536  1.00 93.13           C
ATOM   2332  O   HIS A 361     168.943 196.316 177.199  1.00 93.13           O
ATOM   2333  CB  HIS A 361     168.096 195.342 174.102  1.00 93.13           C
ATOM   2334  CG  HIS A 361     168.584 195.170 172.698  1.00 93.13           C
ATOM   2335  CD2 HIS A 361     167.910 195.107 171.525  1.00 93.13           C
ATOM   2336  ND1 HIS A 361     169.919 195.046 172.380  1.00 93.13           N
ATOM   2337  CE1 HIS A 361     170.047 194.913 171.072  1.00 93.13           C
ATOM   2338  NE2 HIS A 361     168.843 194.946 170.530  1.00 93.13           N
ATOM   2339  N   LYS A 362     167.600 194.528 176.979  1.00 83.57           N
ATOM   2340  CA  LYS A 362     166.963 194.709 178.274  1.00 83.57           C
ATOM   2341  C   LYS A 362     166.528 193.347 178.792  1.00 83.57           C
ATOM   2342  O   LYS A 362     166.434 192.381 178.031  1.00 83.57           O
ATOM   2343  CB  LYS A 362     165.773 195.675 178.186  1.00 83.57           C
ATOM   2344  CG  LYS A 362     164.720 195.321 177.146  1.00 83.57           C
ATOM   2345  CD  LYS A 362     163.361 195.878 177.550  1.00 83.57           C
ATOM   2346  CE  LYS A 362     162.232 195.333 176.689  1.00 83.57           C
ATOM   2347  NZ  LYS A 362     162.068 193.866 176.832  1.00 83.57           N
ATOM   2348  N   THR A 363     166.265 193.288 180.096  1.00 80.53           N
ATOM   2349  CA  THR A 363     166.044 192.024 180.786  1.00 80.53           C
ATOM   2350  C   THR A 363     164.637 192.058 181.382  1.00 80.53           C
ATOM   2351  O   THR A 363     164.448 191.882 182.590  1.00 80.53           O
ATOM   2352  CB  THR A 363     167.138 191.797 181.839  1.00 80.53           C
ATOM   2353  CG2 THR A 363     166.960 190.454 182.541  1.00 80.53           C
ATOM   2354  OG1 THR A 363     168.407 191.739 181.179  1.00 80.53           O
ATOM   2355  N   LEU A 364     163.659 192.382 180.538  1.00 75.75           N
ATOM   2356  CA  LEU A 364     162.277 192.532 180.978  1.00 75.75           C
ATOM   2357  C   LEU A 364     161.835 191.349 181.834  1.00 75.75           C
ATOM   2358  O   LEU A 364     161.914 190.197 181.383  1.00 75.75           O
ATOM   2359  CB  LEU A 364     161.350 192.662 179.772  1.00 75.75           C
ATOM   2360  CG  LEU A 364     159.861 192.459 180.062  1.00 75.75           C
ATOM   2361  CD1 LEU A 364     159.274 193.671 180.766  1.00 75.75           C
ATOM   2362  CD2 LEU A 364     159.092 192.147 178.788  1.00 75.75           C
ATOM   2363  N   PRO A 365     161.379 191.584 183.066  1.00 73.35           N
ATOM   2364  CA  PRO A 365     160.791 190.498 183.861  1.00 73.35           C
ATOM   2365  C   PRO A 365     159.543 189.924 183.209  1.00 73.35           C
ATOM   2366  O   PRO A 365     158.789 190.638 182.540  1.00 73.35           O
ATOM   2367  CB  PRO A 365     160.476 191.181 185.198  1.00 73.35           C
ATOM   2368  CG  PRO A 365     161.455 192.321 185.258  1.00 73.35           C
ATOM   2369  CD  PRO A 365     161.493 192.826 183.847  1.00 73.35           C
ATOM   2370  N   VAL A 366     159.322 188.625 183.404  1.00 74.25           N
ATOM   2371  CA  VAL A 366     158.295 187.882 182.687  1.00 74.25           C
ATOM   2372  C   VAL A 366     157.409 187.175 183.699  1.00 74.25           C
ATOM   2373  O   VAL A 366     157.884 186.401 184.533  1.00 74.25           O
ATOM   2374  CB  VAL A 366     158.919 186.864 181.704  1.00 74.25           C
ATOM   2375  CG1 VAL A 366     157.931 186.493 180.627  1.00 74.25           C
ATOM   2376  CG2 VAL A 366     160.174 187.427 181.086  1.00 74.25           C
ATOM   2377  N   VAL A 367     156.108 187.434 183.609  1.00 76.32           N
ATOM   2378  CA  VAL A 367     155.124 186.833 184.497  1.00 76.32           C
ATOM   2379  C   VAL A 367     154.560 185.606 183.798  1.00 76.32           C
ATOM   2380  O   VAL A 367     153.964 185.713 182.720  1.00 76.32           O
ATOM   2381  CB  VAL A 367     154.001 187.831 184.858  1.00 76.32           C
ATOM   2382  CG1 VAL A 367     152.697 187.106 185.183  1.00 76.32           C
ATOM   2383  CG2 VAL A 367     154.438 188.755 185.981  1.00 76.32           C
ATOM   2384  N   PHE A 368     154.771 184.436 184.396  1.00 75.22           N
ATOM   2385  CA  PHE A 368     154.252 183.188 183.862  1.00 75.22           C
ATOM   2386  C   PHE A 368     153.186 182.670 184.812  1.00 75.22           C
ATOM   2387  O   PHE A 368     153.430 182.524 186.014  1.00 75.22           O
ATOM   2388  CB  PHE A 368     155.358 182.145 183.687  1.00 75.22           C
ATOM   2389  CG  PHE A 368     155.158 181.242 182.503  1.00 75.22           C
ATOM   2390  CD1 PHE A 368     155.175 181.749 181.215  1.00 75.22           C
ATOM   2391  CD2 PHE A 368     154.934 179.890 182.677  1.00 75.22           C
ATOM   2392  CE1 PHE A 368     154.990 180.919 180.126  1.00 75.22           C
ATOM   2393  CE2 PHE A 368     154.746 179.055 181.595  1.00 75.22           C
ATOM   2394  CZ  PHE A 368     154.773 179.569 180.317  1.00 75.22           C
ATOM   2395  N   ASP A 369     152.004 182.398 184.268  1.00 82.82           N
ATOM   2396  CA  ASP A 369     150.849 182.042 185.075  1.00 82.82           C
ATOM   2397  C   ASP A 369     150.084 180.926 184.379  1.00 82.82           C
ATOM   2398  O   ASP A 369     150.139 180.775 183.156  1.00 82.82           O
ATOM   2399  CB  ASP A 369     149.958 183.264 185.310  1.00 82.82           C
ATOM   2400  CG  ASP A 369     149.810 184.117 184.066  1.00 82.82           C
ATOM   2401  OD1 ASP A 369     149.133 183.671 183.116  1.00 82.82           O
ATOM   2402  OD2 ASP A 369     150.374 185.230 184.035  1.00 82.82           O
ATOM   2403  N   SER A 370     149.362 180.143 185.173  1.00 87.13           N
ATOM   2404  CA  SER A 370     148.513 179.085 184.640  1.00 87.13           C
ATOM   2405  C   SER A 370     147.177 179.656 184.181  1.00 87.13           C
ATOM   2406  O   SER A 370     146.556 180.449 184.888  1.00 87.13           O
ATOM   2407  CB  SER A 370     148.289 177.994 185.688  1.00 87.13           C
ATOM   2408  OG  SER A 370     148.237 178.544 186.992  1.00 87.13           O
ATOM   2409  N   ASP A 388     152.296 193.550 186.925  1.00 87.13           N
ATOM   2410  CA  ASP A 388     152.542 194.035 185.571  1.00 87.13           C
ATOM   2411  C   ASP A 388     153.599 193.193 184.855  1.00 87.13           C
ATOM   2412  O   ASP A 388     153.384 192.006 184.604  1.00 87.13           O
ATOM   2413  CB  ASP A 388     152.955 195.511 185.604  1.00 87.13           C
ATOM   2414  CG  ASP A 388     153.911 195.829 186.740  1.00 87.13           C
ATOM   2415  OD1 ASP A 388     154.874 195.062 186.943  1.00 87.13           O
ATOM   2416  OD2 ASP A 388     153.700 196.849 187.428  1.00 87.13           O
ATOM   2417  N   PHE A 389     154.732 193.814 184.536  1.00 80.53           N
ATOM   2418  CA  PHE A 389     155.847 193.182 183.810  1.00 80.53           C
ATOM   2419  C   PHE A 389     155.298 192.659 182.483  1.00 80.53           C
ATOM   2420  O   PHE A 389     154.654 193.427 181.750  1.00 80.53           O
ATOM   2421  CB  PHE A 389     156.521 192.138 184.697  1.00 80.53           C
ATOM   2422  CG  PHE A 389     156.667 192.554 186.134  1.00 80.53           C
ATOM   2423  CD1 PHE A 389     157.680 193.416 186.521  1.00 80.53           C
ATOM   2424  CD2 PHE A 389     155.793 192.080 187.100  1.00 80.53           C
ATOM   2425  CE1 PHE A 389     157.817 193.798 187.842  1.00 80.53           C
ATOM   2426  CE2 PHE A 389     155.926 192.457 188.422  1.00 80.53           C
ATOM   2427  CZ  PHE A 389     156.939 193.317 188.794  1.00 80.53           C
ATOM   2428  N   GLY A 390     155.514 191.394 182.137  1.00 78.95           N
ATOM   2429  CA  GLY A 390     155.014 190.848 180.887  1.00 78.95           C
ATOM   2430  C   GLY A 390     154.219 189.590 181.151  1.00 78.95           C
ATOM   2431  O   GLY A 390     154.626 188.720 181.924  1.00 78.95           O
ATOM   2432  N   TYR A 391     153.079 189.497 180.471  1.00 84.96           N
ATOM   2433  CA  TYR A 391     152.075 188.490 180.784  1.00 84.96           C
ATOM   2434  C   TYR A 391     152.053 187.430 179.692  1.00 84.96           C
ATOM   2435  O   TYR A 391     151.453 187.629 178.633  1.00 84.96           O
ATOM   2436  CB  TYR A 391     150.692 189.135 180.924  1.00 84.96           C
ATOM   2437  CG  TYR A 391     149.709 188.362 181.772  1.00 84.96           C
ATOM   2438  CD1 TYR A 391     149.009 187.282 181.252  1.00 84.96           C
ATOM   2439  CD2 TYR A 391     149.475 188.720 183.093  1.00 84.96           C
ATOM   2440  CE1 TYR A 391     148.107 186.577 182.026  1.00 84.96           C
ATOM   2441  CE2 TYR A 391     148.575 188.023 183.874  1.00 84.96           C
ATOM   2442  CZ  TYR A 391     147.894 186.953 183.336  1.00 84.96           C
ATOM   2443  OH  TYR A 391     146.996 186.255 184.112  1.00 84.96           O
ATOM   2444  N   VAL A 392     152.700 186.299 179.963  1.00 78.25           N
ATOM   2445  CA  VAL A 392     152.678 185.176 179.029  1.00 78.25           C
ATOM   2446  C   VAL A 392     152.361 183.884 179.773  1.00 78.25           C
ATOM   2447  O   VAL A 392     151.480 183.123 179.370  1.00 78.25           O
ATOM   2448  CB  VAL A 392     154.007 185.043 178.267  1.00 78.25           C
ATOM   2449  CG1 VAL A 392     155.158 184.910 179.238  1.00 78.25           C
ATOM   2450  CG2 VAL A 392     153.962 183.856 177.314  1.00 78.25           C
ATOM   2451  N   PRO A 396     144.472 178.013 175.688  1.00199.43           N
ATOM   2452  CA  PRO A 396     144.392 177.203 176.906  1.00199.43           C
ATOM   2453  C   PRO A 396     143.397 176.053 176.782  1.00199.43           C
ATOM   2454  O   PRO A 396     142.490 176.112 175.952  1.00199.43           O
ATOM   2455  CB  PRO A 396     143.931 178.213 177.973  1.00199.43           C
ATOM   2456  CG  PRO A 396     143.781 179.551 177.247  1.00199.43           C
ATOM   2457  CD  PRO A 396     143.643 179.219 175.801  1.00199.43           C
ATOM   2458  N   GLN A 397     143.573 175.018 177.602  1.00193.07           N
ATOM   2459  CA  GLN A 397     142.674 173.873 177.573  1.00193.07           C
ATOM   2460  C   GLN A 397     141.283 174.274 178.046  1.00193.07           C
ATOM   2461  O   GLN A 397     141.133 175.124 178.929  1.00193.07           O
ATOM   2462  CB  GLN A 397     143.229 172.745 178.447  1.00193.07           C
ATOM   2463  CG  GLN A 397     142.722 171.348 178.090  1.00193.07           C
ATOM   2464  CD  GLN A 397     143.346 170.776 176.824  1.00193.07           C
ATOM   2465  NE2 GLN A 397     143.467 169.455 176.777  1.00193.07           N
ATOM   2466  OE1 GLN A 397     143.713 171.507 175.904  1.00193.07           O
ATOM   2467  N   THR A 398     140.263 173.659 177.443  1.00191.25           N
ATOM   2468  CA  THR A 398     138.881 174.025 177.737  1.00191.25           C
ATOM   2469  C   THR A 398     138.523 173.737 179.192  1.00191.25           C
ATOM   2470  O   THR A 398     137.916 174.571 179.873  1.00191.25           O
ATOM   2471  CB  THR A 398     137.935 173.282 176.791  1.00191.25           C
ATOM   2472  CG2 THR A 398     136.624 174.039 176.650  1.00191.25           C
ATOM   2473  OG1 THR A 398     138.548 173.155 175.502  1.00191.25           O
ATOM   2474  N   GLY A 399     138.893 172.563 179.684  1.00181.37           N
ATOM   2475  CA  GLY A 399     138.566 172.210 181.051  1.00181.37           C
ATOM   2476  C   GLY A 399     138.884 170.763 181.343  1.00181.37           C
ATOM   2477  O   GLY A 399     139.548 170.084 180.556  1.00181.37           O
ATOM   2478  N   GLY A 400     138.396 170.295 182.490  1.00171.92           N
ATOM   2479  CA  GLY A 400     138.665 168.937 182.918  1.00171.92           C
ATOM   2480  C   GLY A 400     140.075 168.697 183.405  1.00171.92           C
ATOM   2481  O   GLY A 400     140.529 167.550 183.417  1.00171.92           O
ATOM   2482  N   ILE A 401     140.782 169.749 183.812  1.00156.80           N
ATOM   2483  CA  ILE A 401     142.176 169.636 184.228  1.00156.80           C
ATOM   2484  C   ILE A 401     142.254 169.152 185.669  1.00156.80           C
ATOM   2485  O   ILE A 401     141.278 169.241 186.423  1.00156.80           O
ATOM   2486  CB  ILE A 401     142.914 170.977 184.058  1.00156.80           C
ATOM   2487  CG1 ILE A 401     142.421 171.993 185.090  1.00156.80           C
ATOM   2488  CG2 ILE A 401     142.727 171.512 182.647  1.00156.80           C
ATOM   2489  CD1 ILE A 401     143.166 173.309 185.057  1.00156.80           C
ATOM   2490  N   SER A 402     143.416 168.637 186.057  1.00133.38           N
ATOM   2491  CA  SER A 402     143.682 168.187 187.413  1.00133.38           C
ATOM   2492  C   SER A 402     144.508 169.233 188.149  1.00133.38           C
ATOM   2493  O   SER A 402     145.324 169.942 187.556  1.00133.38           O
ATOM   2494  CB  SER A 402     144.412 166.838 187.411  1.00133.38           C
ATOM   2495  OG  SER A 402     145.811 167.015 187.273  1.00133.38           O
ATOM   2496  N   GLY A 403     144.286 169.324 189.461  1.00125.60           N
ATOM   2497  CA  GLY A 403     144.892 170.386 190.245  1.00125.60           C
ATOM   2498  C   GLY A 403     146.389 170.257 190.438  1.00125.60           C
ATOM   2499  O   GLY A 403     147.047 171.247 190.777  1.00125.60           O
ATOM   2500  N   LEU A 404     146.950 169.067 190.224  1.00116.27           N
ATOM   2501  CA  LEU A 404     148.354 168.842 190.553  1.00116.27           C
ATOM   2502  C   LEU A 404     149.313 169.247 189.439  1.00116.27           C
ATOM   2503  O   LEU A 404     150.505 168.936 189.541  1.00116.27           O
ATOM   2504  CB  LEU A 404     148.601 167.377 190.935  1.00116.27           C
ATOM   2505  CG  LEU A 404     147.943 166.758 192.180  1.00116.27           C
ATOM   2506  CD1 LEU A 404     146.415 166.711 192.130  1.00116.27           C
ATOM   2507  CD2 LEU A 404     148.519 165.375 192.451  1.00116.27           C
ATOM   2508  N   ASP A 405     148.843 169.916 188.390  1.00114.35           N
ATOM   2509  CA  ASP A 405     149.740 170.507 187.406  1.00114.35           C
ATOM   2510  C   ASP A 405     149.988 171.985 187.670  1.00114.35           C
ATOM   2511  O   ASP A 405     150.531 172.673 186.800  1.00114.35           O
ATOM   2512  CB  ASP A 405     149.189 170.325 185.987  1.00114.35           C
ATOM   2513  CG  ASP A 405     147.705 170.603 185.895  1.00114.35           C
ATOM   2514  OD1 ASP A 405     147.242 171.581 186.518  1.00114.35           O
ATOM   2515  OD2 ASP A 405     147.002 169.857 185.181  1.00114.35           O
ATOM   2516  N   SER A 406     149.600 172.483 188.844  1.00 99.10           N
ATOM   2517  CA  SER A 406     149.748 173.891 189.171  1.00 99.10           C
ATOM   2518  C   SER A 406     151.225 174.276 189.230  1.00 99.10           C
ATOM   2519  O   SER A 406     152.125 173.440 189.115  1.00 99.10           O
ATOM   2520  CB  SER A 406     149.063 174.206 190.500  1.00 99.10           C
ATOM   2521  OG  SER A 406     149.920 173.925 191.592  1.00 99.10           O
ATOM   2522  N   PHE A 407     151.468 175.568 189.421  1.00 85.52           N
ATOM   2523  CA  PHE A 407     152.810 176.115 189.284  1.00 85.52           C
ATOM   2524  C   PHE A 407     153.650 175.974 190.546  1.00 85.52           C
ATOM   2525  O   PHE A 407     154.851 176.256 190.504  1.00 85.52           O
ATOM   2526  CB  PHE A 407     152.732 177.582 188.865  1.00 85.52           C
ATOM   2527  CG  PHE A 407     152.853 177.781 187.387  1.00 85.52           C
ATOM   2528  CD1 PHE A 407     151.728 177.746 186.582  1.00 85.52           C
ATOM   2529  CD2 PHE A 407     154.089 177.967 186.796  1.00 85.52           C
ATOM   2530  CE1 PHE A 407     151.828 177.913 185.220  1.00 85.52           C
ATOM   2531  CE2 PHE A 407     154.196 178.133 185.433  1.00 85.52           C
ATOM   2532  CZ  PHE A 407     153.061 178.105 184.645  1.00 85.52           C
ATOM   2533  N   GLY A 408     153.058 175.546 191.659  1.00 85.00           N
ATOM   2534  CA  GLY A 408     153.867 175.182 192.807  1.00 85.00           C
ATOM   2535  C   GLY A 408     154.606 173.873 192.642  1.00 85.00           C
ATOM   2536  O   GLY A 408     155.536 173.600 193.410  1.00 85.00           O
ATOM   2537  N   ASN A 409     154.208 173.064 191.665  1.00 79.37           N
ATOM   2538  CA  ASN A 409     154.854 171.803 191.335  1.00 79.37           C
ATOM   2539  C   ASN A 409     156.194 172.025 190.641  1.00 79.37           C
ATOM   2540  O   ASN A 409     157.153 171.299 190.919  1.00 79.37           O
ATOM   2541  CB  ASN A 409     153.887 170.978 190.458  1.00 79.37           C
ATOM   2542  CG  ASN A 409     154.496 169.695 189.886  1.00 79.37           C
ATOM   2543  ND2 ASN A 409     153.687 168.973 189.120  1.00 79.37           N
ATOM   2544  OD1 ASN A 409     155.651 169.355 190.121  1.00 79.37           O
ATOM   2545  N   LEU A 410     156.296 173.043 189.793  1.00 71.95           N
ATOM   2546  CA  LEU A 410     157.489 173.309 189.004  1.00 71.95           C
ATOM   2547  C   LEU A 410     158.483 174.107 189.836  1.00 71.95           C
ATOM   2548  O   LEU A 410     158.259 175.292 190.105  1.00 71.95           O
ATOM   2549  CB  LEU A 410     157.122 174.074 187.731  1.00 71.95           C
ATOM   2550  CG  LEU A 410     156.406 173.235 186.670  1.00 71.95           C
ATOM   2551  CD1 LEU A 410     155.237 174.005 186.069  1.00 71.95           C
ATOM   2552  CD2 LEU A 410     157.372 172.782 185.588  1.00 71.95           C
ATOM   2553  N   GLU A 411     159.578 173.462 190.239  1.00 70.00           N
ATOM   2554  CA  GLU A 411     160.610 174.117 191.033  1.00 70.00           C
ATOM   2555  C   GLU A 411     161.932 174.049 190.285  1.00 70.00           C
ATOM   2556  O   GLU A 411     162.287 173.029 189.697  1.00 70.00           O
ATOM   2557  CB  GLU A 411     160.730 173.489 192.430  1.00 70.00           C
ATOM   2558  CG  GLU A 411     162.155 173.359 192.955  1.00 70.00           C
ATOM   2559  CD  GLU A 411     162.233 172.607 194.275  1.00 70.00           C
ATOM   2560  OE1 GLU A 411     161.183 172.168 194.784  1.00 70.00           O
ATOM   2561  OE2 GLU A 411     163.352 172.435 194.795  1.00 70.00           O
ATOM   2562  N   VAL A 412     162.675 175.149 190.320  1.00 66.88           N
ATOM   2563  CA  VAL A 412     163.900 175.281 189.544  1.00 66.88           C
ATOM   2564  C   VAL A 412     165.088 174.955 190.434  1.00 66.88           C
ATOM   2565  O   VAL A 412     165.275 175.577 191.485  1.00 66.88           O
ATOM   2566  CB  VAL A 412     164.041 176.692 188.946  1.00 66.88           C
ATOM   2567  CG1 VAL A 412     165.481 176.970 188.557  1.00 66.88           C
ATOM   2568  CG2 VAL A 412     163.140 176.822 187.749  1.00 66.88           C
ATOM   2569  N   SER A 413     165.878 173.975 190.020  1.00 71.23           N
ATOM   2570  CA  SER A 413     167.131 173.685 190.686  1.00 71.23           C
ATOM   2571  C   SER A 413     168.171 174.739 190.328  1.00 71.23           C
ATOM   2572  O   SER A 413     168.108 175.352 189.261  1.00 71.23           O
ATOM   2573  CB  SER A 413     167.636 172.303 190.286  1.00 71.23           C
ATOM   2574  OG  SER A 413     168.351 172.366 189.065  1.00 71.23           O
ATOM   2575  N   PRO A 414     169.139 174.971 191.207  1.00 74.90           N
ATOM   2576  CA  PRO A 414     170.271 175.836 190.859  1.00 74.90           C
ATOM   2577  C   PRO A 414     171.060 175.245 189.703  1.00 74.90           C
ATOM   2578  O   PRO A 414     170.756 174.133 189.247  1.00 74.90           O
ATOM   2579  CB  PRO A 414     171.098 175.858 192.155  1.00 74.90           C
ATOM   2580  CG  PRO A 414     170.102 175.570 193.231  1.00 74.90           C
ATOM   2581  CD  PRO A 414     169.175 174.563 192.621  1.00 74.90           C
ATOM   2582  N   PRO A 415     172.060 175.957 189.180  1.00 81.34           N
ATOM   2583  CA  PRO A 415     172.928 175.352 188.163  1.00 81.34           C
ATOM   2584  C   PRO A 415     173.564 174.071 188.685  1.00 81.34           C
ATOM   2585  O   PRO A 415     174.007 173.999 189.833  1.00 81.34           O
ATOM   2586  CB  PRO A 415     173.975 176.441 187.898  1.00 81.34           C
ATOM   2587  CG  PRO A 415     173.901 177.347 189.091  1.00 81.34           C
ATOM   2588  CD  PRO A 415     172.451 177.350 189.454  1.00 81.34           C
ATOM   2589  N   VAL A 416     173.597 173.045 187.833  1.00 88.40           N
ATOM   2590  CA  VAL A 416     174.013 171.714 188.258  1.00 88.40           C
ATOM   2591  C   VAL A 416     174.917 171.084 187.209  1.00 88.40           C
ATOM   2592  O   VAL A 416     175.203 171.667 186.163  1.00 88.40           O
ATOM   2593  CB  VAL A 416     172.811 170.783 188.539  1.00 88.40           C
ATOM   2594  CG1 VAL A 416     172.022 171.264 189.746  1.00 88.40           C
ATOM   2595  CG2 VAL A 416     171.915 170.691 187.315  1.00 88.40           C
ATOM   2596  N   THR A 417     175.367 169.868 187.512  1.00100.29           N
ATOM   2597  CA  THR A 417     176.157 169.047 186.594  1.00100.29           C
ATOM   2598  C   THR A 417     175.616 167.624 186.684  1.00100.29           C
ATOM   2599  O   THR A 417     175.812 166.940 187.694  1.00100.29           O
ATOM   2600  CB  THR A 417     177.644 169.101 186.932  1.00100.29           C
ATOM   2601  CG2 THR A 417     178.468 168.495 185.805  1.00100.29           C
ATOM   2602  OG1 THR A 417     178.044 170.463 187.130  1.00100.29           O
ATOM   2603  N   VAL A 418     174.934 167.182 185.632  1.00 96.91           N
ATOM   2604  CA  VAL A 418     174.250 165.898 185.597  1.00 96.91           C
ATOM   2605  C   VAL A 418     174.919 165.043 184.531  1.00 96.91           C
ATOM   2606  O   VAL A 418     174.828 165.347 183.335  1.00 96.91           O
ATOM   2607  CB  VAL A 418     172.757 166.071 185.299  1.00 96.91           C
ATOM   2608  CG1 VAL A 418     172.043 164.734 185.347  1.00 96.91           C
ATOM   2609  CG2 VAL A 418     172.155 167.064 186.262  1.00 96.91           C
ATOM   2610  N   ARG A 419     175.588 163.974 184.967  1.00103.71           N
ATOM   2611  CA  ARG A 419     176.154 162.967 184.068  1.00103.71           C
ATOM   2612  C   ARG A 419     177.002 163.611 182.973  1.00103.71           C
ATOM   2613  O   ARG A 419     176.956 163.215 181.806  1.00103.71           O
ATOM   2614  CB  ARG A 419     175.050 162.098 183.463  1.00103.71           C
ATOM   2615  CG  ARG A 419     174.607 160.939 184.346  1.00103.71           C
ATOM   2616  CD  ARG A 419     175.683 159.873 184.474  1.00103.71           C
ATOM   2617  NE  ARG A 419     176.411 159.976 185.733  1.00103.71           N
ATOM   2618  CZ  ARG A 419     177.252 159.058 186.189  1.00103.71           C
ATOM   2619  NH1 ARG A 419     177.495 157.947 185.513  1.00103.71           N
ATOM   2620  NH2 ARG A 419     177.864 159.258 187.353  1.00103.71           N
ATOM   2621  N   GLY A 420     177.780 164.617 183.353  1.00101.42           N
ATOM   2622  CA  GLY A 420     178.595 165.381 182.422  1.00101.42           C
ATOM   2623  C   GLY A 420     177.949 166.647 181.888  1.00101.42           C
ATOM   2624  O   GLY A 420     178.584 167.703 181.868  1.00101.42           O
ATOM   2625  N   LYS A 421     176.696 166.558 181.450  1.00 95.26           N
ATOM   2626  CA  LYS A 421     175.992 167.731 180.951  1.00 95.26           C
ATOM   2627  C   LYS A 421     175.789 168.743 182.073  1.00 95.26           C
ATOM   2628  O   LYS A 421     175.168 168.452 183.095  1.00 95.26           O
ATOM   2629  CB  LYS A 421     174.643 167.326 180.358  1.00 95.26           C
ATOM   2630  CG  LYS A 421     173.887 168.449 179.670  1.00 95.26           C
ATOM   2631  CD  LYS A 421     172.969 167.902 178.588  1.00 95.26           C
ATOM   2632  CE  LYS A 421     171.990 168.956 178.099  1.00 95.26           C
ATOM   2633  NZ  LYS A 421     172.355 170.324 178.559  1.00 95.26           N
ATOM   2634  N   GLU A 422     176.313 169.947 181.877  1.00 92.09           N
ATOM   2635  CA  GLU A 422     176.328 170.963 182.922  1.00 92.09           C
ATOM   2636  C   GLU A 422     175.344 172.067 182.552  1.00 92.09           C
ATOM   2637  O   GLU A 422     175.390 172.598 181.437  1.00 92.09           O
ATOM   2638  CB  GLU A 422     177.745 171.506 183.122  1.00 92.09           C
ATOM   2639  CG  GLU A 422     177.928 172.408 184.336  1.00 92.09           C
ATOM   2640  CD  GLU A 422     177.539 173.845 184.069  1.00 92.09           C
ATOM   2641  OE1 GLU A 422     177.774 174.316 182.937  1.00 92.09           O
ATOM   2642  OE2 GLU A 422     176.999 174.500 184.985  1.00 92.09           O
ATOM   2643  N   TYR A 423     174.456 172.405 183.490  1.00 87.62           N
ATOM   2644  CA  TYR A 423     173.366 173.345 183.255  1.00 87.62           C
ATOM   2645  C   TYR A 423     173.590 174.589 184.105  1.00 87.62           C
ATOM   2646  O   TYR A 423     173.293 174.578 185.312  1.00 87.62           O
ATOM   2647  CB  TYR A 423     172.012 172.710 183.593  1.00 87.62           C
ATOM   2648  CG  TYR A 423     171.740 171.370 182.938  1.00 87.62           C
ATOM   2649  CD1 TYR A 423     172.365 170.213 183.387  1.00 87.62           C
ATOM   2650  CD2 TYR A 423     170.852 171.262 181.878  1.00 87.62           C
ATOM   2651  CE1 TYR A 423     172.118 168.991 182.797  1.00 87.62           C
ATOM   2652  CE2 TYR A 423     170.599 170.041 181.281  1.00 87.62           C
ATOM   2653  CZ  TYR A 423     171.235 168.910 181.745  1.00 87.62           C
ATOM   2654  OH  TYR A 423     170.989 167.690 181.157  1.00 87.62           O
ATOM   2655  N   PRO A 424     174.150 175.660 183.545  1.00 85.86           N
ATOM   2656  CA  PRO A 424     174.277 176.939 184.267  1.00 85.86           C
ATOM   2657  C   PRO A 424     172.963 177.618 184.630  1.00 85.86           C
ATOM   2658  O   PRO A 424     172.927 178.326 185.642  1.00 85.86           O
ATOM   2659  CB  PRO A 424     175.044 177.793 183.235  1.00 85.86           C
ATOM   2660  CG  PRO A 424     174.764 177.050 181.928  1.00 85.86           C
ATOM   2661  CD  PRO A 424     175.061 175.699 182.399  1.00 85.86           C
ATOM   2662  N   LEU A 425     171.909 177.441 183.837  1.00 82.98           N
ATOM   2663  CA  LEU A 425     170.660 178.161 184.035  1.00 82.98           C
ATOM   2664  C   LEU A 425     169.627 177.372 184.824  1.00 82.98           C
ATOM   2665  O   LEU A 425     168.492 177.838 184.969  1.00 82.98           O
ATOM   2666  CB  LEU A 425     170.073 178.582 182.682  1.00 82.98           C
ATOM   2667  CG  LEU A 425     171.004 179.425 181.808  1.00 82.98           C
ATOM   2668  CD1 LEU A 425     170.399 179.654 180.432  1.00 82.98           C
ATOM   2669  CD2 LEU A 425     171.323 180.747 182.486  1.00 82.98           C
ATOM   2670  N   GLY A 426     169.978 176.200 185.331  1.00 82.27           N
ATOM   2671  CA  GLY A 426     169.115 175.451 186.219  1.00 82.27           C
ATOM   2672  C   GLY A 426     168.505 174.244 185.538  1.00 82.27           C
ATOM   2673  O   GLY A 426     168.527 174.101 184.312  1.00 82.27           O
ATOM   2674  N   ARG A 427     167.948 173.362 186.363  1.00 78.18           N
ATOM   2675  CA  ARG A 427     167.302 172.144 185.882  1.00 78.18           C
ATOM   2676  C   ARG A 427     165.909 172.096 186.490  1.00 78.18           C
ATOM   2677  O   ARG A 427     165.770 171.895 187.699  1.00 78.18           O
ATOM   2678  CB  ARG A 427     168.118 170.912 186.263  1.00 78.18           C
ATOM   2679  CG  ARG A 427     168.061 169.780 185.260  1.00 78.18           C
ATOM   2680  CD  ARG A 427     169.370 169.003 185.261  1.00 78.18           C
ATOM   2681  NE  ARG A 427     169.271 167.639 184.747  1.00 78.18           N
ATOM   2682  CZ  ARG A 427     168.784 167.288 183.563  1.00 78.18           C
ATOM   2683  NH1 ARG A 427     168.356 168.186 182.691  1.00 78.18           N
ATOM   2684  NH2 ARG A 427     168.735 165.999 183.241  1.00 78.18           N
ATOM   2685  N   ILE A 428     164.881 172.286 185.663  1.00 69.31           N
ATOM   2686  CA  ILE A 428     163.526 172.328 186.191  1.00 69.31           C
ATOM   2687  C   ILE A 428     163.086 170.934 186.644  1.00 69.31           C
ATOM   2688  O   ILE A 428     163.263 169.930 185.943  1.00 69.31           O
ATOM   2689  CB  ILE A 428     162.565 172.907 185.141  1.00 69.31           C
ATOM   2690  CG1 ILE A 428     162.898 174.380 184.892  1.00 69.31           C
ATOM   2691  CG2 ILE A 428     161.117 172.739 185.577  1.00 69.31           C
ATOM   2692  CD1 ILE A 428     161.903 175.098 184.027  1.00 69.31           C
ATOM   2693  N   LEU A 429     162.508 170.879 187.842  1.00 69.54           N
ATOM   2694  CA  LEU A 429     162.067 169.637 188.459  1.00 69.54           C
ATOM   2695  C   LEU A 429     160.567 169.729 188.697  1.00 69.54           C
ATOM   2696  O   LEU A 429     160.053 170.801 189.035  1.00 69.54           O
ATOM   2697  CB  LEU A 429     162.821 169.379 189.767  1.00 69.54           C
ATOM   2698  CG  LEU A 429     164.289 169.797 189.740  1.00 69.54           C
ATOM   2699  CD1 LEU A 429     164.879 169.691 191.133  1.00 69.54           C
ATOM   2700  CD2 LEU A 429     165.044 168.941 188.742  1.00 69.54           C
ATOM   2701  N   PHE A 430     159.862 168.621 188.493  1.00 73.97           N
ATOM   2702  CA  PHE A 430     158.408 168.602 188.578  1.00 73.97           C
ATOM   2703  C   PHE A 430     157.873 167.303 189.160  1.00 73.97           C
ATOM   2704  O   PHE A 430     158.610 166.336 189.361  1.00 73.97           O
ATOM   2705  CB  PHE A 430     157.786 168.845 187.212  1.00 73.97           C
ATOM   2706  CG  PHE A 430     158.214 167.873 186.159  1.00 73.97           C
ATOM   2707  CD1 PHE A 430     157.481 166.714 185.914  1.00 73.97           C
ATOM   2708  CD2 PHE A 430     159.308 168.158 185.360  1.00 73.97           C
ATOM   2709  CE1 PHE A 430     157.855 165.829 184.906  1.00 73.97           C
ATOM   2710  CE2 PHE A 430     159.682 167.293 184.327  1.00 73.97           C
ATOM   2711  CZ  PHE A 430     158.950 166.126 184.106  1.00 73.97           C
ATOM   2712  N   GLY A 431     156.560 167.285 189.382  1.00 79.40           N
ATOM   2713  CA  GLY A 431     155.886 166.161 189.995  1.00 79.40           C
ATOM   2714  C   GLY A 431     155.265 165.239 188.964  1.00 79.40           C
ATOM   2715  O   GLY A 431     154.629 165.682 188.012  1.00 79.40           O
ATOM   2716  N   ASP A 432     155.477 163.947 189.172  1.00 81.18           N
ATOM   2717  CA  ASP A 432     154.985 162.887 188.307  1.00 81.18           C
ATOM   2718  C   ASP A 432     155.178 161.581 189.064  1.00 81.18           C
ATOM   2719  O   ASP A 432     155.674 161.572 190.196  1.00 81.18           O
ATOM   2720  CB  ASP A 432     155.726 162.889 186.969  1.00 81.18           C
ATOM   2721  CG  ASP A 432     157.226 162.896 187.151  1.00 81.18           C
ATOM   2722  OD1 ASP A 432     157.788 163.975 187.429  1.00 81.18           O
ATOM   2723  OD2 ASP A 432     157.839 161.814 187.049  1.00 81.18           O
ATOM   2724  N   SER A 433     154.793 160.476 188.440  1.00 85.31           N
ATOM   2725  CA  SER A 433     155.042 159.175 189.031  1.00 85.31           C
ATOM   2726  C   SER A 433     156.353 158.599 188.509  1.00 85.31           C
ATOM   2727  O   SER A 433     156.857 158.983 187.450  1.00 85.31           O
ATOM   2728  CB  SER A 433     153.890 158.219 188.731  1.00 85.31           C
ATOM   2729  OG  SER A 433     153.814 157.936 187.344  1.00 85.31           O
ATOM   2730  N   CYS A 434     156.908 157.661 189.278  1.00 91.44           N
ATOM   2731  CA  CYS A 434     158.156 157.022 188.876  1.00 91.44           C
ATOM   2732  C   CYS A 434     157.960 156.148 187.644  1.00 91.44           C
ATOM   2733  O   CYS A 434     158.835 156.087 186.773  1.00 91.44           O
ATOM   2734  CB  CYS A 434     158.721 156.200 190.031  1.00 91.44           C
ATOM   2735  SG  CYS A 434     160.518 156.207 190.097  1.00 91.44           S
ATOM   2736  N   TYR A 435     156.823 155.458 187.558  1.00 94.38           N
ATOM   2737  CA  TYR A 435     156.493 154.658 186.396  1.00 94.38           C
ATOM   2738  C   TYR A 435     155.074 155.017 185.984  1.00 94.38           C
ATOM   2739  O   TYR A 435     154.202 155.156 186.854  1.00 94.38           O
ATOM   2740  CB  TYR A 435     156.643 153.150 186.677  1.00 94.38           C
ATOM   2741  CG  TYR A 435     155.584 152.498 187.552  1.00 94.38           C
ATOM   2742  CD1 TYR A 435     154.314 152.208 187.065  1.00 94.38           C
ATOM   2743  CD2 TYR A 435     155.895 152.083 188.841  1.00 94.38           C
ATOM   2744  CE1 TYR A 435     153.364 151.596 187.861  1.00 94.38           C
ATOM   2745  CE2 TYR A 435     154.951 151.470 189.643  1.00 94.38           C
ATOM   2746  CZ  TYR A 435     153.690 151.225 189.147  1.00 94.38           C
ATOM   2747  OH  TYR A 435     152.750 150.608 189.940  1.00 94.38           O
ATOM   2748  N   PRO A 436     154.827 155.232 184.693  1.00 90.72           N
ATOM   2749  CA  PRO A 436     153.468 155.557 184.250  1.00 90.72           C
ATOM   2750  C   PRO A 436     152.498 154.430 184.568  1.00 90.72           C
ATOM   2751  O   PRO A 436     152.849 153.249 184.531  1.00 90.72           O
ATOM   2752  CB  PRO A 436     153.627 155.746 182.739  1.00 90.72           C
ATOM   2753  CG  PRO A 436     155.041 156.197 182.580  1.00 90.72           C
ATOM   2754  CD  PRO A 436     155.818 155.432 183.621  1.00 90.72           C
ATOM   2755  N   SER A 437     151.266 154.808 184.887  1.00101.29           N
ATOM   2756  CA  SER A 437     150.213 153.843 185.180  1.00101.29           C
ATOM   2757  C   SER A 437     148.866 154.530 184.980  1.00101.29           C
ATOM   2758  O   SER A 437     148.799 155.728 184.685  1.00101.29           O
ATOM   2759  CB  SER A 437     150.369 153.270 186.594  1.00101.29           C
ATOM   2760  OG  SER A 437     150.689 154.283 187.529  1.00101.29           O
ATOM   2761  N   ASN A 438     147.787 153.760 185.132  1.00107.65           N
ATOM   2762  CA  ASN A 438     146.445 154.296 184.934  1.00107.65           C
ATOM   2763  C   ASN A 438     146.058 155.311 186.007  1.00107.65           C
ATOM   2764  O   ASN A 438     145.423 156.325 185.697  1.00107.65           O
ATOM   2765  CB  ASN A 438     145.434 153.148 184.864  1.00107.65           C
ATOM   2766  CG  ASN A 438     145.279 152.423 186.184  1.00107.65           C
ATOM   2767  ND2 ASN A 438     144.164 151.721 186.349  1.00107.65           N
ATOM   2768  OD1 ASN A 438     146.152 152.495 187.046  1.00107.65           O
ATOM   2769  N   ASP A 439     146.425 155.070 187.266  1.00109.88           N
ATOM   2770  CA  ASP A 439     146.105 156.002 188.342  1.00109.88           C
ATOM   2771  C   ASP A 439     147.208 157.021 188.598  1.00109.88           C
ATOM   2772  O   ASP A 439     147.064 157.853 189.500  1.00109.88           O
ATOM   2773  CB  ASP A 439     145.803 155.250 189.645  1.00109.88           C
ATOM   2774  CG  ASP A 439     145.095 153.932 189.413  1.00109.88           C
ATOM   2775  OD1 ASP A 439     143.936 153.949 188.950  1.00109.88           O
ATOM   2776  OD2 ASP A 439     145.692 152.877 189.717  1.00109.88           O
ATOM   2777  N   SER A 440     148.296 156.978 187.835  1.00104.89           N
ATOM   2778  CA  SER A 440     149.396 157.906 188.045  1.00104.89           C
ATOM   2779  C   SER A 440     149.009 159.316 187.617  1.00104.89           C
ATOM   2780  O   SER A 440     148.111 159.522 186.796  1.00104.89           O
ATOM   2781  CB  SER A 440     150.633 157.453 187.272  1.00104.89           C
ATOM   2782  OG  SER A 440     151.401 158.565 186.848  1.00104.89           O
ATOM   2783  N   ARG A 441     149.702 160.291 188.192  1.00 98.32           N
ATOM   2784  CA  ARG A 441     149.504 161.692 187.869  1.00 98.32           C
ATOM   2785  C   ARG A 441     150.809 162.253 187.328  1.00 98.32           C
ATOM   2786  O   ARG A 441     151.895 161.784 187.680  1.00 98.32           O
ATOM   2787  CB  ARG A 441     149.046 162.487 189.099  1.00 98.32           C
ATOM   2788  CG  ARG A 441     147.624 162.167 189.537  1.00 98.32           C
ATOM   2789  CD  ARG A 441     147.493 162.251 191.048  1.00 98.32           C
ATOM   2790  NE  ARG A 441     146.261 161.644 191.536  1.00 98.32           N
ATOM   2791  CZ  ARG A 441     145.430 162.221 192.393  1.00 98.32           C
ATOM   2792  NH1 ARG A 441     145.669 163.427 192.881  1.00 98.32           N
ATOM   2793  NH2 ARG A 441     144.336 161.569 192.775  1.00 98.32           N
ATOM   2794  N   GLN A 442     150.692 163.261 186.478  1.00102.71           N
ATOM   2795  CA  GLN A 442     151.830 163.896 185.838  1.00102.71           C
ATOM   2796  C   GLN A 442     151.419 165.307 185.456  1.00102.71           C
ATOM   2797  O   GLN A 442     150.224 165.625 185.450  1.00102.71           O
ATOM   2798  CB  GLN A 442     152.266 163.110 184.601  1.00102.71           C
ATOM   2799  CG  GLN A 442     151.178 163.010 183.543  1.00102.71           C
ATOM   2800  CD  GLN A 442     151.739 162.977 182.144  1.00102.71           C
ATOM   2801  NE2 GLN A 442     150.913 162.579 181.188  1.00102.71           N
ATOM   2802  OE1 GLN A 442     152.902 163.312 181.920  1.00102.71           O
ATOM   2803  N   MET A 443     152.405 166.158 185.139  1.00 91.03           N
ATOM   2804  CA  MET A 443     152.065 167.514 184.716  1.00 91.03           C
ATOM   2805  C   MET A 443     151.384 167.477 183.361  1.00 91.03           C
ATOM   2806  O   MET A 443     151.534 166.526 182.589  1.00 91.03           O
ATOM   2807  CB  MET A 443     153.265 168.437 184.536  1.00 91.03           C
ATOM   2808  CG  MET A 443     154.313 168.520 185.578  1.00 91.03           C
ATOM   2809  SD  MET A 443     155.425 169.632 184.724  1.00 91.03           S
ATOM   2810  CE  MET A 443     156.028 168.524 183.475  1.00 91.03           C
ATOM   2811  N   HIS A 444     150.657 168.548 183.061  1.00 95.42           N
ATOM   2812  CA  HIS A 444     150.131 168.715 181.719  1.00 95.42           C
ATOM   2813  C   HIS A 444     151.290 168.744 180.729  1.00 95.42           C
ATOM   2814  O   HIS A 444     152.274 169.466 180.919  1.00 95.42           O
ATOM   2815  CB  HIS A 444     149.307 169.997 181.629  1.00 95.42           C
ATOM   2816  CG  HIS A 444     148.614 170.163 180.320  1.00 95.42           C
ATOM   2817  CD2 HIS A 444     148.081 171.251 179.717  1.00 95.42           C
ATOM   2818  ND1 HIS A 444     148.381 169.101 179.475  1.00 95.42           N
ATOM   2819  CE1 HIS A 444     147.745 169.529 178.400  1.00 95.42           C
ATOM   2820  NE2 HIS A 444     147.550 170.830 178.522  1.00 95.42           N
ATOM   2821  N   GLN A 445     151.170 167.939 179.671  1.00 92.94           N
ATOM   2822  CA  GLN A 445     152.280 167.745 178.744  1.00 92.94           C
ATOM   2823  C   GLN A 445     152.682 169.041 178.055  1.00 92.94           C
ATOM   2824  O   GLN A 445     153.827 169.171 177.605  1.00 92.94           O
ATOM   2825  CB  GLN A 445     151.915 166.689 177.698  1.00 92.94           C
ATOM   2826  CG  GLN A 445     150.697 167.034 176.844  1.00 92.94           C
ATOM   2827  CD  GLN A 445     149.377 166.705 177.522  1.00 92.94           C
ATOM   2828  NE2 GLN A 445     148.388 166.313 176.727  1.00 92.94           N
ATOM   2829  OE1 GLN A 445     149.244 166.810 178.742  1.00 92.94           O
ATOM   2830  N   ALA A 446     151.759 170.002 177.966  1.00 83.20           N
ATOM   2831  CA  ALA A 446     152.048 171.247 177.264  1.00 83.20           C
ATOM   2832  C   ALA A 446     153.228 171.976 177.890  1.00 83.20           C
ATOM   2833  O   ALA A 446     154.134 172.423 177.180  1.00 83.20           O
ATOM   2834  CB  ALA A 446     150.808 172.140 177.251  1.00 83.20           C
ATOM   2835  N   LEU A 447     153.248 172.089 179.221  1.00 79.37           N
ATOM   2836  CA  LEU A 447     154.368 172.748 179.888  1.00 79.37           C
ATOM   2837  C   LEU A 447     155.660 171.960 179.719  1.00 79.37           C
ATOM   2838  O   LEU A 447     156.741 172.550 179.617  1.00 79.37           O
ATOM   2839  CB  LEU A 447     154.062 172.955 181.371  1.00 79.37           C
ATOM   2840  CG  LEU A 447     153.653 174.363 181.806  1.00 79.37           C
ATOM   2841  CD1 LEU A 447     154.880 175.256 181.910  1.00 79.37           C
ATOM   2842  CD2 LEU A 447     152.636 174.959 180.850  1.00 79.37           C
ATOM   2843  N   GLN A 448     155.576 170.628 179.705  1.00 75.97           N
ATOM   2844  CA  GLN A 448     156.780 169.827 179.508  1.00 75.97           C
ATOM   2845  C   GLN A 448     157.393 170.080 178.138  1.00 75.97           C
ATOM   2846  O   GLN A 448     158.598 170.336 178.028  1.00 75.97           O
ATOM   2847  CB  GLN A 448     156.469 168.342 179.696  1.00 75.97           C
ATOM   2848  CG  GLN A 448     157.688 167.401 179.803  1.00 75.97           C
ATOM   2849  CD  GLN A 448     158.820 167.875 180.722  1.00 75.97           C
ATOM   2850  NE2 GLN A 448     159.955 167.192 180.634  1.00 75.97           N
ATOM   2851  OE1 GLN A 448     158.685 168.831 181.486  1.00 75.97           O
ATOM   2852  N   ASP A 449     156.578 170.035 177.081  1.00 80.46           N
ATOM   2853  CA  ASP A 449     157.106 170.304 175.746  1.00 80.46           C
ATOM   2854  C   ASP A 449     157.531 171.760 175.605  1.00 80.46           C
ATOM   2855  O   ASP A 449     158.467 172.073 174.861  1.00 80.46           O
ATOM   2856  CB  ASP A 449     156.074 169.937 174.679  1.00 80.46           C
ATOM   2857  CG  ASP A 449     155.253 168.719 175.051  1.00 80.46           C
ATOM   2858  OD1 ASP A 449     155.846 167.712 175.491  1.00 80.46           O
ATOM   2859  OD2 ASP A 449     154.015 168.764 174.891  1.00 80.46           O
ATOM   2860  N   PHE A 450     156.858 172.664 176.321  1.00 66.88           N
ATOM   2861  CA  PHE A 450     157.268 174.062 176.349  1.00 66.88           C
ATOM   2862  C   PHE A 450     158.684 174.189 176.892  1.00 66.88           C
ATOM   2863  O   PHE A 450     159.597 174.635 176.189  1.00 66.88           O
ATOM   2864  CB  PHE A 450     156.269 174.856 177.202  1.00 66.88           C
ATOM   2865  CG  PHE A 450     156.351 176.358 177.049  1.00 66.88           C
ATOM   2866  CD1 PHE A 450     157.555 177.036 177.139  1.00 66.88           C
ATOM   2867  CD2 PHE A 450     155.196 177.094 176.839  1.00 66.88           C
ATOM   2868  CE1 PHE A 450     157.607 178.409 177.007  1.00 66.88           C
ATOM   2869  CE2 PHE A 450     155.244 178.468 176.707  1.00 66.88           C
ATOM   2870  CZ  PHE A 450     156.452 179.125 176.790  1.00 66.88           C
ATOM   2871  N   LEU A 451     158.889 173.766 178.140  1.00 71.46           N
ATOM   2872  CA  LEU A 451     160.194 173.902 178.773  1.00 71.46           C
ATOM   2873  C   LEU A 451     161.248 173.052 178.076  1.00 71.46           C
ATOM   2874  O   LEU A 451     162.447 173.302 178.235  1.00 71.46           O
ATOM   2875  CB  LEU A 451     160.090 173.534 180.252  1.00 71.46           C
ATOM   2876  CG  LEU A 451     159.067 174.381 181.016  1.00 71.46           C
ATOM   2877  CD1 LEU A 451     158.519 173.630 182.219  1.00 71.46           C
ATOM   2878  CD2 LEU A 451     159.643 175.727 181.420  1.00 71.46           C
ATOM   2879  N   SER A 452     160.824 172.046 177.305  1.00 74.99           N
ATOM   2880  CA  SER A 452     161.765 171.332 176.452  1.00 74.99           C
ATOM   2881  C   SER A 452     162.157 172.167 175.241  1.00 74.99           C
ATOM   2882  O   SER A 452     163.307 172.102 174.791  1.00 74.99           O
ATOM   2883  CB  SER A 452     161.162 169.998 176.011  1.00 74.99           C
ATOM   2884  OG  SER A 452     160.665 169.271 177.122  1.00 74.99           O
ATOM   2885  N   ALA A 453     161.222 172.956 174.704  1.00 75.56           N
ATOM   2886  CA  ALA A 453     161.573 173.903 173.651  1.00 75.56           C
ATOM   2887  C   ALA A 453     162.520 174.967 174.185  1.00 75.56           C
ATOM   2888  O   ALA A 453     163.389 175.463 173.458  1.00 75.56           O
ATOM   2889  CB  ALA A 453     160.314 174.542 173.069  1.00 75.56           C
ATOM   2890  N   GLN A 454     162.367 175.327 175.458  1.00 66.45           N
ATOM   2891  CA  GLN A 454     163.393 176.078 176.165  1.00 66.45           C
ATOM   2892  C   GLN A 454     164.565 175.158 176.457  1.00 66.45           C
ATOM   2893  O   GLN A 454     164.787 174.762 177.606  1.00 66.45           O
ATOM   2894  CB  GLN A 454     162.834 176.679 177.456  1.00 66.45           C
ATOM   2895  CG  GLN A 454     162.311 178.092 177.308  1.00 66.45           C
ATOM   2896  CD  GLN A 454     160.993 178.175 176.571  1.00 66.45           C
ATOM   2897  NE2 GLN A 454     160.508 179.393 176.364  1.00 66.45           N
ATOM   2898  OE1 GLN A 454     160.423 177.162 176.179  1.00 66.45           O
ATOM   2899  N   GLN A 455     165.328 174.825 175.414  1.00 79.97           N
ATOM   2900  CA  GLN A 455     166.452 173.906 175.531  1.00 79.97           C
ATOM   2901  C   GLN A 455     167.514 174.401 176.502  1.00 79.97           C
ATOM   2902  O   GLN A 455     168.490 173.684 176.746  1.00 79.97           O
ATOM   2903  CB  GLN A 455     167.061 173.670 174.148  1.00 79.97           C
ATOM   2904  CG  GLN A 455     166.028 173.566 173.033  1.00 79.97           C
ATOM   2905  CD  GLN A 455     166.071 174.746 172.079  1.00 79.97           C
ATOM   2906  NE2 GLN A 455     165.691 174.512 170.828  1.00 79.97           N
ATOM   2907  OE1 GLN A 455     166.432 175.858 172.465  1.00 79.97           O
ATOM   2908  N   VAL A 456     167.350 175.607 177.047  1.00 79.21           N
ATOM   2909  CA  VAL A 456     168.251 176.098 178.082  1.00 79.21           C
ATOM   2910  C   VAL A 456     168.070 175.317 179.378  1.00 79.21           C
ATOM   2911  O   VAL A 456     169.045 175.016 180.076  1.00 79.21           O
ATOM   2912  CB  VAL A 456     168.037 177.607 178.291  1.00 79.21           C
ATOM   2913  CG1 VAL A 456     168.660 178.379 177.150  1.00 79.21           C
ATOM   2914  CG2 VAL A 456     166.550 177.922 178.386  1.00 79.21           C
ATOM   2915  N   GLN A 457     166.830 174.977 179.724  1.00 77.60           N
ATOM   2916  CA  GLN A 457     166.510 174.317 180.989  1.00 77.60           C
ATOM   2917  C   GLN A 457     165.880 172.961 180.686  1.00 77.60           C
ATOM   2918  O   GLN A 457     164.667 172.867 180.471  1.00 77.60           O
ATOM   2919  CB  GLN A 457     165.581 175.185 181.833  1.00 77.60           C
ATOM   2920  CG  GLN A 457     166.184 176.517 182.243  1.00 77.60           C
ATOM   2921  CD  GLN A 457     165.453 177.152 183.407  1.00 77.60           C
ATOM   2922  NE2 GLN A 457     166.200 177.554 184.427  1.00 77.60           N
ATOM   2923  OE1 GLN A 457     164.229 177.280 183.390  1.00 77.60           O
ATOM   2924  N   ALA A 458     166.698 171.915 180.675  1.00 78.17           N
ATOM   2925  CA  ALA A 458     166.195 170.573 180.411  1.00 78.17           C
ATOM   2926  C   ALA A 458     165.494 170.036 181.652  1.00 78.17           C
ATOM   2927  O   ALA A 458     166.121 169.946 182.714  1.00 78.17           O
ATOM   2928  CB  ALA A 458     167.329 169.646 179.999  1.00 78.17           C
ATOM   2929  N   PRO A 459     164.218 169.672 181.569  1.00 75.47           N
ATOM   2930  CA  PRO A 459     163.485 169.256 182.768  1.00 75.47           C
ATOM   2931  C   PRO A 459     163.986 167.930 183.319  1.00 75.47           C
ATOM   2932  O   PRO A 459     164.760 167.206 182.688  1.00 75.47           O
ATOM   2933  CB  PRO A 459     162.040 169.130 182.273  1.00 75.47           C
ATOM   2934  CG  PRO A 459     161.987 169.966 181.034  1.00 75.47           C
ATOM   2935  CD  PRO A 459     163.331 169.785 180.401  1.00 75.47           C
ATOM   2936  N   VAL A 460     163.535 167.628 184.534  1.00 75.14           N
ATOM   2937  CA  VAL A 460     163.734 166.329 185.165  1.00 75.14           C
ATOM   2938  C   VAL A 460     162.426 165.917 185.822  1.00 75.14           C
ATOM   2939  O   VAL A 460     161.834 166.697 186.575  1.00 75.14           O
ATOM   2940  CB  VAL A 460     164.870 166.354 186.205  1.00 75.14           C
ATOM   2941  CG1 VAL A 460     164.761 165.158 187.139  1.00 75.14           C
ATOM   2942  CG2 VAL A 460     166.216 166.360 185.515  1.00 75.14           C
ATOM   2943  N   LYS A 461     161.978 164.697 185.540  1.00 72.83           N
ATOM   2944  CA  LYS A 461     160.801 164.148 186.194  1.00 72.83           C
ATOM   2945  C   LYS A 461     161.206 163.441 187.479  1.00 72.83           C
ATOM   2946  O   LYS A 461     162.248 162.783 187.540  1.00 72.83           O
ATOM   2947  CB  LYS A 461     160.048 163.195 185.261  1.00 72.83           C
ATOM   2948  CG  LYS A 461     160.639 161.815 185.062  1.00 72.83           C
ATOM   2949  CD  LYS A 461     159.595 160.891 184.448  1.00 72.83           C
ATOM   2950  CE  LYS A 461     158.953 161.513 183.215  1.00 72.83           C
ATOM   2951  NZ  LYS A 461     159.955 161.908 182.188  1.00 72.83           N
ATOM   2952  N   LEU A 462     160.387 163.604 188.517  1.00 73.72           N
ATOM   2953  CA  LEU A 462     160.725 163.037 189.816  1.00 73.72           C
ATOM   2954  C   LEU A 462     159.593 162.199 190.389  1.00 73.72           C
ATOM   2955  O   LEU A 462     158.479 162.186 189.855  1.00 73.72           O
ATOM   2956  CB  LEU A 462     161.098 164.140 190.805  1.00 73.72           C
ATOM   2957  CG  LEU A 462     162.492 164.727 190.609  1.00 73.72           C
ATOM   2958  CD1 LEU A 462     162.740 165.849 191.601  1.00 73.72           C
ATOM   2959  CD2 LEU A 462     163.532 163.633 190.737  1.00 73.72           C
ATOM   2960  N   TYR A 463     159.877 161.501 191.485  1.00 75.50           N
ATOM   2961  CA  TYR A 463     158.905 160.656 192.165  1.00 75.50           C
ATOM   2962  C   TYR A 463     158.293 161.444 193.312  1.00 75.50           C
ATOM   2963  O   TYR A 463     158.701 161.283 194.467  1.00 75.50           O
ATOM   2964  CB  TYR A 463     159.554 159.371 192.682  1.00 75.50           C
ATOM   2965  CG  TYR A 463     158.556 158.357 193.186  1.00 75.50           C
ATOM   2966  CD1 TYR A 463     157.225 158.415 192.796  1.00 75.50           C
ATOM   2967  CD2 TYR A 463     158.941 157.347 194.055  1.00 75.50           C
ATOM   2968  CE1 TYR A 463     156.307 157.496 193.254  1.00 75.50           C
ATOM   2969  CE2 TYR A 463     158.029 156.422 194.519  1.00 75.50           C
ATOM   2970  CZ  TYR A 463     156.713 156.502 194.114  1.00 75.50           C
ATOM   2971  OH  TYR A 463     155.797 155.584 194.571  1.00 75.50           O
ATOM   2972  N   SER A 464     157.317 162.293 192.993  1.00 81.51           N
ATOM   2973  CA  SER A 464     156.594 163.021 194.025  1.00 81.51           C
ATOM   2974  C   SER A 464     155.083 162.881 193.885  1.00 81.51           C
ATOM   2975  O   SER A 464     154.352 163.790 194.297  1.00 81.51           O
ATOM   2976  CB  SER A 464     156.985 164.503 194.022  1.00 81.51           C
ATOM   2977  OG  SER A 464     156.876 165.056 192.725  1.00 81.51           O
ATOM   2978  N   ASP A 465     154.592 161.782 193.307  1.00 84.83           N
ATOM   2979  CA  ASP A 465     153.161 161.511 193.315  1.00 84.83           C
ATOM   2980  C   ASP A 465     152.725 160.795 194.586  1.00 84.83           C
ATOM   2981  O   ASP A 465     151.527 160.560 194.772  1.00 84.83           O
ATOM   2982  CB  ASP A 465     152.773 160.674 192.097  1.00 84.83           C
ATOM   2983  CG  ASP A 465     151.383 160.994 191.589  1.00 84.83           C
ATOM   2984  OD1 ASP A 465     150.632 161.700 192.295  1.00 84.83           O
ATOM   2985  OD2 ASP A 465     151.048 160.544 190.475  1.00 84.83           O
ATOM   2986  N   TRP A 466     153.672 160.441 195.457  1.00 76.73           N
ATOM   2987  CA  TRP A 466     153.352 159.757 196.703  1.00 76.73           C
ATOM   2988  C   TRP A 466     152.761 160.685 197.755  1.00 76.73           C
ATOM   2989  O   TRP A 466     152.341 160.204 198.813  1.00 76.73           O
ATOM   2990  CB  TRP A 466     154.599 159.043 197.234  1.00 76.73           C
ATOM   2991  CG  TRP A 466     155.758 159.938 197.548  1.00 76.73           C
ATOM   2992  CD1 TRP A 466     156.760 160.299 196.696  1.00 76.73           C
ATOM   2993  CD2 TRP A 466     156.064 160.547 198.806  1.00 76.73           C
ATOM   2994  CE2 TRP A 466     157.257 161.279 198.637  1.00 76.73           C
ATOM   2995  CE3 TRP A 466     155.443 160.553 200.057  1.00 76.73           C
ATOM   2996  NE1 TRP A 466     157.660 161.112 197.338  1.00 76.73           N
ATOM   2997  CZ2 TRP A 466     157.838 162.008 199.670  1.00 76.73           C
ATOM   2998  CZ3 TRP A 466     156.023 161.279 201.083  1.00 76.73           C
ATOM   2999  CH2 TRP A 466     157.208 161.996 200.883  1.00 76.73           C
ATOM   3000  N   LEU A 467     152.718 161.987 197.497  1.00 80.56           N
ATOM   3001  CA  LEU A 467     151.942 162.906 198.314  1.00 80.56           C
ATOM   3002  C   LEU A 467     150.543 163.062 197.726  1.00 80.56           C
ATOM   3003  O   LEU A 467     150.241 162.571 196.637  1.00 80.56           O
ATOM   3004  CB  LEU A 467     152.624 164.273 198.404  1.00 80.56           C
ATOM   3005  CG  LEU A 467     154.034 164.330 198.992  1.00 80.56           C
ATOM   3006  CD1 LEU A 467     155.073 164.219 197.893  1.00 80.56           C
ATOM   3007  CD2 LEU A 467     154.233 165.603 199.794  1.00 80.56           C
ATOM   3008  N   SER A 468     149.682 163.753 198.470  1.00 91.97           N
ATOM   3009  CA  SER A 468     148.376 164.155 197.966  1.00 91.97           C
ATOM   3010  C   SER A 468     148.397 165.558 197.385  1.00 91.97           C
ATOM   3011  O   SER A 468     147.356 166.057 196.946  1.00 91.97           O
ATOM   3012  CB  SER A 468     147.324 164.069 199.073  1.00 91.97           C
ATOM   3013  OG  SER A 468     146.045 164.433 198.582  1.00 91.97           O
ATOM   3014  N   VAL A 469     149.562 166.198 197.374  1.00 86.97           N
ATOM   3015  CA  VAL A 469     149.729 167.547 196.854  1.00 86.97           C
ATOM   3016  C   VAL A 469     150.583 167.483 195.593  1.00 86.97           C
ATOM   3017  O   VAL A 469     150.328 168.200 194.620  1.00 86.97           O
ATOM   3018  CB  VAL A 469     150.329 168.466 197.936  1.00 86.97           C
ATOM   3019  CG1 VAL A 469     151.613 167.876 198.472  1.00 86.97           C
ATOM   3020  CG2 VAL A 469     150.565 169.863 197.392  1.00 86.97           C
ATOM   3021  N   GLY A 470     151.581 166.602 195.586  1.00 87.94           N
ATOM   3022  CA  GLY A 470     152.346 166.334 194.384  1.00 87.94           C
ATOM   3023  C   GLY A 470     153.294 167.437 193.967  1.00 87.94           C
ATOM   3024  O   GLY A 470     153.659 167.535 192.791  1.00 87.94           O
ATOM   3025  N   HIS A 471     153.707 168.271 194.915  1.00 86.45           N
ATOM   3026  CA  HIS A 471     154.650 169.347 194.645  1.00 86.45           C
ATOM   3027  C   HIS A 471     156.008 168.969 195.211  1.00 86.45           C
ATOM   3028  O   HIS A 471     156.108 168.519 196.357  1.00 86.45           O
ATOM   3029  CB  HIS A 471     154.168 170.679 195.233  1.00 86.45           C
ATOM   3030  CG  HIS A 471     152.848 171.143 194.694  1.00 86.45           C
ATOM   3031  CD2 HIS A 471     152.409 172.382 194.368  1.00 86.45           C
ATOM   3032  ND1 HIS A 471     151.794 170.289 194.449  1.00 86.45           N
ATOM   3033  CE1 HIS A 471     150.767 170.980 193.986  1.00 86.45           C
ATOM   3034  NE2 HIS A 471     151.114 172.252 193.927  1.00 86.45           N
ATOM   3035  N   VAL A 472     157.050 169.151 194.399  1.00 75.11           N
ATOM   3036  CA  VAL A 472     158.402 168.783 194.794  1.00 75.11           C
ATOM   3037  C   VAL A 472     158.917 169.619 195.962  1.00 75.11           C
ATOM   3038  O   VAL A 472     159.824 169.181 196.678  1.00 75.11           O
ATOM   3039  CB  VAL A 472     159.316 168.878 193.555  1.00 75.11           C
ATOM   3040  CG1 VAL A 472     159.402 170.303 193.075  1.00 75.11           C
ATOM   3041  CG2 VAL A 472     160.703 168.348 193.856  1.00 75.11           C
ATOM   3042  N   ASP A 473     158.339 170.797 196.206  1.00 77.63           N
ATOM   3043  CA  ASP A 473     158.815 171.635 197.300  1.00 77.63           C
ATOM   3044  C   ASP A 473     158.241 171.234 198.653  1.00 77.63           C
ATOM   3045  O   ASP A 473     158.638 171.813 199.669  1.00 77.63           O
ATOM   3046  CB  ASP A 473     158.490 173.103 197.021  1.00 77.63           C
ATOM   3047  CG  ASP A 473     159.394 174.051 197.781  1.00 77.63           C
ATOM   3048  OD1 ASP A 473     160.457 173.601 198.247  1.00 77.63           O
ATOM   3049  OD2 ASP A 473     159.043 175.242 197.918  1.00 77.63           O
ATOM   3050  N   GLU A 474     157.331 170.262 198.693  1.00 84.68           N
ATOM   3051  CA  GLU A 474     156.729 169.832 199.948  1.00 84.68           C
ATOM   3052  C   GLU A 474     157.686 169.047 200.832  1.00 84.68           C
ATOM   3053  O   GLU A 474     157.444 168.948 202.039  1.00 84.68           O
ATOM   3054  CB  GLU A 474     155.483 168.994 199.662  1.00 84.68           C
ATOM   3055  CG  GLU A 474     154.461 169.679 198.766  1.00 84.68           C
ATOM   3056  CD  GLU A 474     154.255 171.153 199.074  1.00 84.68           C
ATOM   3057  OE1 GLU A 474     154.227 171.525 200.267  1.00 84.68           O
ATOM   3058  OE2 GLU A 474     154.124 171.945 198.118  1.00 84.68           O
ATOM   3059  N   PHE A 475     158.754 168.484 200.269  1.00 76.52           N
ATOM   3060  CA  PHE A 475     159.773 167.835 201.088  1.00 76.52           C
ATOM   3061  C   PHE A 475     161.198 168.276 200.790  1.00 76.52           C
ATOM   3062  O   PHE A 475     162.030 168.223 201.702  1.00 76.52           O
ATOM   3063  CB  PHE A 475     159.678 166.306 200.969  1.00 76.52           C
ATOM   3064  CG  PHE A 475     159.647 165.792 199.557  1.00 76.52           C
ATOM   3065  CD1 PHE A 475     160.818 165.492 198.886  1.00 76.52           C
ATOM   3066  CD2 PHE A 475     158.440 165.563 198.919  1.00 76.52           C
ATOM   3067  CE1 PHE A 475     160.785 165.000 197.597  1.00 76.52           C
ATOM   3068  CE2 PHE A 475     158.404 165.078 197.629  1.00 76.52           C
ATOM   3069  CZ  PHE A 475     159.578 164.796 196.967  1.00 76.52           C
ATOM   3070  N   LEU A 476     161.524 168.723 199.580  1.00 74.69           N
ATOM   3071  CA  LEU A 476     162.852 169.238 199.288  1.00 74.69           C
ATOM   3072  C   LEU A 476     162.779 170.709 198.904  1.00 74.69           C
ATOM   3073  O   LEU A 476     161.779 171.176 198.351  1.00 74.69           O
ATOM   3074  CB  LEU A 476     163.543 168.462 198.157  1.00 74.69           C
ATOM   3075  CG  LEU A 476     162.964 168.385 196.749  1.00 74.69           C
ATOM   3076  CD1 LEU A 476     163.713 169.344 195.846  1.00 74.69           C
ATOM   3077  CD2 LEU A 476     163.128 166.979 196.222  1.00 74.69           C
ATOM   3078  N   SER A 477     163.854 171.432 199.209  1.00 77.03           N
ATOM   3079  CA  SER A 477     164.008 172.816 198.765  1.00 77.03           C
ATOM   3080  C   SER A 477     165.473 173.213 198.850  1.00 77.03           C
ATOM   3081  O   SER A 477     166.237 172.664 199.642  1.00 77.03           O
ATOM   3082  CB  SER A 477     163.165 173.783 199.598  1.00 77.03           C
ATOM   3083  OG  SER A 477     163.723 175.086 199.562  1.00 77.03           O
ATOM   3084  N   PHE A 478     165.851 174.213 198.058  1.00 76.10           N
ATOM   3085  CA  PHE A 478     167.229 174.687 198.042  1.00 76.10           C
ATOM   3086  C   PHE A 478     167.332 176.016 198.773  1.00 76.10           C
ATOM   3087  O   PHE A 478     166.588 176.957 198.477  1.00 76.10           O
ATOM   3088  CB  PHE A 478     167.777 174.819 196.613  1.00 76.10           C
ATOM   3089  CG  PHE A 478     167.617 173.576 195.782  1.00 76.10           C
ATOM   3090  CD1 PHE A 478     166.411 173.268 195.176  1.00 76.10           C
ATOM   3091  CD2 PHE A 478     168.679 172.702 195.629  1.00 76.10           C
ATOM   3092  CE1 PHE A 478     166.278 172.118 194.420  1.00 76.10           C
ATOM   3093  CE2 PHE A 478     168.548 171.553 194.877  1.00 76.10           C
ATOM   3094  CZ  PHE A 478     167.346 171.260 194.273  1.00 76.10           C
ATOM   3095  N   VAL A 479     168.247 176.078 199.730  1.00 81.24           N
ATOM   3096  CA  VAL A 479     168.515 177.294 200.492  1.00 81.24           C
ATOM   3097  C   VAL A 479     169.919 177.752 200.144  1.00 81.24           C
ATOM   3098  O   VAL A 479     170.785 176.936 199.776  1.00 81.24           O
ATOM   3099  CB  VAL A 479     168.345 177.066 202.013  1.00 81.24           C
ATOM   3100  CG1 VAL A 479     167.067 176.310 202.281  1.00 81.24           C
ATOM   3101  CG2 VAL A 479     169.542 176.319 202.586  1.00 81.24           C
ATOM   3102  N   PRO A 480     170.187 179.053 200.222  1.00 93.44           N
ATOM   3103  CA  PRO A 480     171.543 179.537 199.955  1.00 93.44           C
ATOM   3104  C   PRO A 480     172.509 179.110 201.049  1.00 93.44           C
ATOM   3105  O   PRO A 480     172.139 178.902 202.207  1.00 93.44           O
ATOM   3106  CB  PRO A 480     171.393 181.064 199.908  1.00 93.44           C
ATOM   3107  CG  PRO A 480     169.939 181.358 200.105  1.00 93.44           C
ATOM   3108  CD  PRO A 480     169.272 180.134 200.623  1.00 93.44           C
ATOM   3109  N   ALA A 481     173.771 178.973 200.656  1.00112.09           N
ATOM   3110  CA  ALA A 481     174.838 178.621 201.581  1.00112.09           C
ATOM   3111  C   ALA A 481     176.169 179.134 201.045  1.00112.09           C
ATOM   3112  O   ALA A 481     176.590 178.740 199.950  1.00112.09           O
ATOM   3113  CB  ALA A 481     174.893 177.109 201.801  1.00112.09           C
ATOM   3114  N   PRO A 482     176.856 180.010 201.777  1.00121.26           N
ATOM   3115  CA  PRO A 482     178.142 180.533 201.290  1.00121.26           C
ATOM   3116  C   PRO A 482     179.269 179.510 201.312  1.00121.26           C
ATOM   3117  O   PRO A 482     180.428 179.866 201.077  1.00121.26           O
ATOM   3118  CB  PRO A 482     178.447 181.692 202.253  1.00121.26           C
ATOM   3119  CG  PRO A 482     177.430 181.611 203.348  1.00121.26           C
ATOM   3120  CD  PRO A 482     176.262 180.864 202.817  1.00121.26           C
ATOM   3121  N   ASP A 483     178.958 178.245 201.589  1.00123.75           N
ATOM   3122  CA  ASP A 483     179.990 177.225 201.702  1.00123.75           C
ATOM   3123  C   ASP A 483     179.881 176.253 200.536  1.00123.75           C
ATOM   3124  O   ASP A 483     178.783 175.939 200.068  1.00123.75           O
ATOM   3125  CB  ASP A 483     179.897 176.470 203.033  1.00123.75           C
ATOM   3126  CG  ASP A 483     181.221 175.856 203.447  1.00123.75           C
ATOM   3127  OD1 ASP A 483     182.146 175.811 202.609  1.00123.75           O
ATOM   3128  OD2 ASP A 483     181.339 175.420 204.612  1.00123.75           O
ATOM   3129  N   ARG A 484     181.042 175.781 200.081  1.00125.92           N
ATOM   3130  CA  ARG A 484     181.163 174.834 198.977  1.00125.92           C
ATOM   3131  C   ARG A 484     180.474 175.324 197.709  1.00125.92           C
ATOM   3132  O   ARG A 484     180.736 176.438 197.245  1.00125.92           O
ATOM   3133  CB  ARG A 484     180.613 173.464 199.384  1.00125.92           C
ATOM   3134  CG  ARG A 484     181.538 172.614 200.268  1.00125.92           C
ATOM   3135  CD  ARG A 484     182.944 172.421 199.685  1.00125.92           C
ATOM   3136  NE  ARG A 484     183.812 173.579 199.875  1.00125.92           N
ATOM   3137  CZ  ARG A 484     184.761 173.954 199.028  1.00125.92           C
ATOM   3138  NH1 ARG A 484     184.999 173.280 197.915  1.00125.92           N
ATOM   3139  NH2 ARG A 484     185.487 175.033 199.304  1.00125.92           N
ATOM   3140  N   LYS A 485     179.591 174.503 197.144  1.00118.02           N
ATOM   3141  CA  LYS A 485     179.013 174.778 195.834  1.00118.02           C
ATOM   3142  C   LYS A 485     177.815 175.719 195.889  1.00118.02           C
ATOM   3143  O   LYS A 485     177.097 175.844 194.890  1.00118.02           O
ATOM   3144  CB  LYS A 485     178.634 173.464 195.144  1.00118.02           C
ATOM   3145  CG  LYS A 485     179.606 172.328 195.438  1.00118.02           C
ATOM   3146  CD  LYS A 485     178.984 170.962 195.201  1.00118.02           C
ATOM   3147  CE  LYS A 485     178.288 170.897 193.851  1.00118.02           C
ATOM   3148  NZ  LYS A 485     177.888 169.507 193.500  1.00118.02           N
ATOM   3149  N   GLY A 486     177.583 176.376 197.022  1.00114.24           N
ATOM   3150  CA  GLY A 486     176.673 177.504 197.055  1.00114.24           C
ATOM   3151  C   GLY A 486     175.204 177.181 197.201  1.00114.24           C
ATOM   3152  O   GLY A 486     174.374 178.090 197.113  1.00114.24           O
ATOM   3153  N   PHE A 487     174.851 175.921 197.426  1.00 98.58           N
ATOM   3154  CA  PHE A 487     173.447 175.589 197.630  1.00 98.58           C
ATOM   3155  C   PHE A 487     173.372 174.335 198.485  1.00 98.58           C
ATOM   3156  O   PHE A 487     174.215 173.439 198.393  1.00 98.58           O
ATOM   3157  CB  PHE A 487     172.700 175.385 196.308  1.00 98.58           C
ATOM   3158  CG  PHE A 487     173.045 174.104 195.606  1.00 98.58           C
ATOM   3159  CD1 PHE A 487     174.351 173.817 195.245  1.00 98.58           C
ATOM   3160  CD2 PHE A 487     172.058 173.176 195.321  1.00 98.58           C
ATOM   3161  CE1 PHE A 487     174.662 172.635 194.607  1.00 98.58           C
ATOM   3162  CE2 PHE A 487     172.363 171.992 194.683  1.00 98.58           C
ATOM   3163  CZ  PHE A 487     173.666 171.721 194.326  1.00 98.58           C
ATOM   3164  N   ARG A 488     172.348 174.290 199.325  1.00 94.80           N
ATOM   3165  CA  ARG A 488     172.093 173.156 200.193  1.00 94.80           C
ATOM   3166  C   ARG A 488     170.633 172.749 200.053  1.00 94.80           C
ATOM   3167  O   ARG A 488     169.740 173.601 200.047  1.00 94.80           O
ATOM   3168  CB  ARG A 488     172.409 173.499 201.637  1.00 94.80           C
ATOM   3169  CG  ARG A 488     172.692 172.295 202.468  1.00 94.80           C
ATOM   3170  CD  ARG A 488     174.133 171.871 202.603  1.00 94.80           C
ATOM   3171  NE  ARG A 488     174.173 170.677 203.440  1.00 94.80           N
ATOM   3172  CZ  ARG A 488     174.629 170.637 204.685  1.00 94.80           C
ATOM   3173  NH1 ARG A 488     175.026 171.732 205.313  1.00 94.80           N
ATOM   3174  NH2 ARG A 488     174.646 169.475 205.330  1.00 94.80           N
ATOM   3175  N   LEU A 489     170.389 171.446 199.942  1.00 82.98           N
ATOM   3176  CA  LEU A 489     169.046 170.931 199.698  1.00 82.98           C
ATOM   3177  C   LEU A 489     168.507 170.332 200.993  1.00 82.98           C
ATOM   3178  O   LEU A 489     169.036 169.334 201.495  1.00 82.98           O
ATOM   3179  CB  LEU A 489     169.071 169.902 198.570  1.00 82.98           C
ATOM   3180  CG  LEU A 489     167.835 169.055 198.263  1.00 82.98           C
ATOM   3181  CD1 LEU A 489     166.574 169.844 198.479  1.00 82.98           C
ATOM   3182  CD2 LEU A 489     167.896 168.550 196.844  1.00 82.98           C
ATOM   3183  N   LEU A 490     167.461 170.947 201.533  1.00 78.11           N
ATOM   3184  CA  LEU A 490     166.707 170.386 202.642  1.00 78.11           C
ATOM   3185  C   LEU A 490     165.761 169.318 202.115  1.00 78.11           C
ATOM   3186  O   LEU A 490     164.962 169.582 201.209  1.00 78.11           O
ATOM   3187  CB  LEU A 490     165.907 171.470 203.364  1.00 78.11           C
ATOM   3188  CG  LEU A 490     166.550 172.832 203.607  1.00 78.11           C
ATOM   3189  CD1 LEU A 490     165.528 173.766 204.231  1.00 78.11           C
ATOM   3190  CD2 LEU A 490     167.775 172.697 204.492  1.00 78.11           C
ATOM   3191  N   LEU A 491     165.860 168.119 202.684  1.00 78.60           N
ATOM   3192  CA  LEU A 491     164.953 167.015 202.412  1.00 78.60           C
ATOM   3193  C   LEU A 491     164.239 166.637 203.698  1.00 78.60           C
ATOM   3194  O   LEU A 491     164.874 166.451 204.742  1.00 78.60           O
ATOM   3195  CB  LEU A 491     165.701 165.798 201.854  1.00 78.60           C
ATOM   3196  CG  LEU A 491     165.618 165.513 200.355  1.00 78.60           C
ATOM   3197  CD1 LEU A 491     166.303 164.201 200.029  1.00 78.60           C
ATOM   3198  CD2 LEU A 491     164.168 165.451 199.927  1.00 78.60           C
ATOM   3199  N   ALA A 492     162.919 166.527 203.624  1.00 77.68           N
ATOM   3200  CA  ALA A 492     162.159 166.154 204.803  1.00 77.68           C
ATOM   3201  C   ALA A 492     162.442 164.706 205.173  1.00 77.68           C
ATOM   3202  O   ALA A 492     161.846 163.779 204.620  1.00 77.68           O
ATOM   3203  CB  ALA A 492     160.662 166.351 204.555  1.00 77.68           C
ATOM   3204  N   SER A 493     163.378 164.510 206.117  1.00 86.33           N
ATOM   3205  CA  SER A 493     163.685 163.141 206.506  1.00 86.33           C
ATOM   3206  C   SER A 493     163.081 162.819 207.866  1.00 86.33           C
ATOM   3207  O   SER A 493     163.519 163.320 208.909  1.00 86.33           O
ATOM   3208  CB  SER A 493     165.185 162.874 206.556  1.00 86.33           C
ATOM   3209  OG  SER A 493     165.643 163.080 207.873  1.00 86.33           O
ATOM   3210  N   PRO A 494     162.045 161.988 207.848  1.00 90.77           N
ATOM   3211  CA  PRO A 494     161.568 161.291 209.051  1.00 90.77           C
ATOM   3212  C   PRO A 494     162.615 160.890 210.071  1.00 90.77           C
ATOM   3213  O   PRO A 494     162.430 161.178 211.260  1.00 90.77           O
ATOM   3214  CB  PRO A 494     160.957 160.025 208.443  1.00 90.77           C
ATOM   3215  CG  PRO A 494     160.692 160.376 206.934  1.00 90.77           C
ATOM   3216  CD  PRO A 494     161.118 161.791 206.729  1.00 90.77           C
ATOM   3217  N   ARG A 495     163.690 160.227 209.662  1.00 98.07           N
ATOM   3218  CA  ARG A 495     164.455 159.427 210.607  1.00 98.07           C
ATOM   3219  C   ARG A 495     165.292 160.253 211.572  1.00 98.07           C
ATOM   3220  O   ARG A 495     165.646 159.752 212.646  1.00 98.07           O
ATOM   3221  CB  ARG A 495     165.342 158.439 209.853  1.00 98.07           C
ATOM   3222  CG  ARG A 495     165.516 157.119 210.566  1.00 98.07           C
ATOM   3223  CD  ARG A 495     166.759 156.411 210.074  1.00 98.07           C
ATOM   3224  NE  ARG A 495     166.686 154.965 210.253  1.00 98.07           N
ATOM   3225  CZ  ARG A 495     165.903 154.149 209.560  1.00 98.07           C
ATOM   3226  NH1 ARG A 495     165.082 154.600 208.626  1.00 98.07           N
ATOM   3227  NH2 ARG A 495     165.938 152.845 209.815  1.00 98.07           N
ATOM   3228  N   SER A 496     165.615 161.495 211.225  1.00 97.80           N
ATOM   3229  CA  SER A 496     166.261 162.395 212.166  1.00 97.80           C
ATOM   3230  C   SER A 496     165.332 162.835 213.288  1.00 97.80           C
ATOM   3231  O   SER A 496     165.790 163.023 214.421  1.00 97.80           O
ATOM   3232  CB  SER A 496     166.799 163.625 211.429  1.00 97.80           C
ATOM   3233  OG  SER A 496     167.875 164.210 212.140  1.00 97.80           O
ATOM   3234  N   CYS A 497     164.037 162.989 212.996  1.00 98.35           N
ATOM   3235  CA  CYS A 497     163.062 163.283 214.042  1.00 98.35           C
ATOM   3236  C   CYS A 497     163.063 162.195 215.108  1.00 98.35           C
ATOM   3237  O   CYS A 497     163.140 162.481 216.310  1.00 98.35           O
ATOM   3238  CB  CYS A 497     161.670 163.431 213.425  1.00 98.35           C
ATOM   3239  SG  CYS A 497     160.516 164.455 214.365  1.00 98.35           S
ATOM   3240  N   TYR A 498     162.993 160.932 214.679  1.00 92.23           N
ATOM   3241  CA  TYR A 498     163.003 159.825 215.628  1.00 92.23           C
ATOM   3242  C   TYR A 498     164.328 159.742 216.368  1.00 92.23           C
ATOM   3243  O   TYR A 498     164.359 159.418 217.559  1.00 92.23           O
ATOM   3244  CB  TYR A 498     162.709 158.512 214.907  1.00 92.23           C
ATOM   3245  CG  TYR A 498     161.236 158.245 214.743  1.00 92.23           C
ATOM   3246  CD1 TYR A 498     160.339 158.582 215.745  1.00 92.23           C
ATOM   3247  CD2 TYR A 498     160.741 157.660 213.587  1.00 92.23           C
ATOM   3248  CE1 TYR A 498     158.993 158.344 215.603  1.00 92.23           C
ATOM   3249  CE2 TYR A 498     159.394 157.417 213.436  1.00 92.23           C
ATOM   3250  CZ  TYR A 498     158.526 157.762 214.447  1.00 92.23           C
ATOM   3251  OH  TYR A 498     157.184 157.524 214.304  1.00 92.23           O
ATOM   3252  N   LYS A 499     165.436 160.026 215.682  1.00 97.13           N
ATOM   3253  CA  LYS A 499     166.741 159.983 216.335  1.00 97.13           C
ATOM   3254  C   LYS A 499     166.835 161.019 217.450  1.00 97.13           C
ATOM   3255  O   LYS A 499     167.307 160.722 218.556  1.00 97.13           O
ATOM   3256  CB  LYS A 499     167.846 160.197 215.300  1.00 97.13           C
ATOM   3257  CG  LYS A 499     169.206 160.500 215.899  1.00 97.13           C
ATOM   3258  CD  LYS A 499     170.317 160.246 214.896  1.00 97.13           C
ATOM   3259  CE  LYS A 499     170.818 161.547 214.293  1.00 97.13           C
ATOM   3260  NZ  LYS A 499     172.289 161.524 214.074  1.00 97.13           N
ATOM   3261  N   LEU A 500     166.377 162.246 217.182  1.00 98.56           N
ATOM   3262  CA  LEU A 500     166.467 163.281 218.208  1.00 98.56           C
ATOM   3263  C   LEU A 500     165.476 163.013 219.335  1.00 98.56           C
ATOM   3264  O   LEU A 500     165.776 163.280 220.505  1.00 98.56           O
ATOM   3265  CB  LEU A 500     166.252 164.668 217.594  1.00 98.56           C
ATOM   3266  CG  LEU A 500     164.864 165.195 217.219  1.00 98.56           C
ATOM   3267  CD1 LEU A 500     164.239 165.929 218.399  1.00 98.56           C
ATOM   3268  CD2 LEU A 500     164.921 166.096 216.000  1.00 98.56           C
ATOM   3269  N   PHE A 501     164.295 162.474 219.007  1.00 94.04           N
ATOM   3270  CA  PHE A 501     163.358 162.069 220.050  1.00 94.04           C
ATOM   3271  C   PHE A 501     163.968 160.991 220.937  1.00 94.04           C
ATOM   3272  O   PHE A 501     163.819 161.023 222.165  1.00 94.04           O
ATOM   3273  CB  PHE A 501     162.052 161.568 219.428  1.00 94.04           C
ATOM   3274  CG  PHE A 501     161.106 162.665 219.015  1.00 94.04           C
ATOM   3275  CD1 PHE A 501     161.539 163.973 218.905  1.00 94.04           C
ATOM   3276  CD2 PHE A 501     159.779 162.382 218.739  1.00 94.04           C
ATOM   3277  CE1 PHE A 501     160.672 164.979 218.524  1.00 94.04           C
ATOM   3278  CE2 PHE A 501     158.905 163.383 218.359  1.00 94.04           C
ATOM   3279  CZ  PHE A 501     159.353 164.684 218.252  1.00 94.04           C
ATOM   3280  N   GLN A 502     164.664 160.029 220.326  1.00102.74           N
ATOM   3281  CA  GLN A 502     165.328 158.977 221.083  1.00102.74           C
ATOM   3282  C   GLN A 502     166.398 159.545 222.003  1.00102.74           C
ATOM   3283  O   GLN A 502     166.479 159.159 223.173  1.00102.74           O
ATOM   3284  CB  GLN A 502     165.936 157.951 220.127  1.00102.74           C
ATOM   3285  CG  GLN A 502     166.619 156.787 220.819  1.00102.74           C
ATOM   3286  CD  GLN A 502     168.107 156.742 220.530  1.00102.74           C
ATOM   3287  NE2 GLN A 502     168.672 155.541 220.516  1.00102.74           N
ATOM   3288  OE1 GLN A 502     168.742 157.777 220.325  1.00102.74           O
ATOM   3289  N   GLU A 503     167.229 160.462 221.499  1.00104.66           N
ATOM   3290  CA  GLU A 503     168.249 161.057 222.360  1.00104.66           C
ATOM   3291  C   GLU A 503     167.630 161.844 223.509  1.00104.66           C
ATOM   3292  O   GLU A 503     168.080 161.728 224.658  1.00104.66           O
ATOM   3293  CB  GLU A 503     169.187 161.957 221.554  1.00104.66           C
ATOM   3294  CG  GLU A 503     170.020 161.235 220.509  1.00104.66           C
ATOM   3295  CD  GLU A 503     170.436 162.143 219.369  1.00104.66           C
ATOM   3296  OE1 GLU A 503     169.814 163.213 219.201  1.00104.66           O
ATOM   3297  OE2 GLU A 503     171.392 161.792 218.647  1.00104.66           O
ATOM   3298  N   GLN A 504     166.595 162.638 223.226  1.00105.27           N
ATOM   3299  CA  GLN A 504     165.956 163.442 224.260  1.00105.27           C
ATOM   3300  C   GLN A 504     165.249 162.599 225.311  1.00105.27           C
ATOM   3301  O   GLN A 504     165.244 162.979 226.487  1.00105.27           O
ATOM   3302  CB  GLN A 504     164.969 164.423 223.625  1.00105.27           C
ATOM   3303  CG  GLN A 504     165.536 165.822 223.444  1.00105.27           C
ATOM   3304  CD  GLN A 504     166.893 165.816 222.769  1.00105.27           C
ATOM   3305  NE2 GLN A 504     166.922 165.427 221.500  1.00105.27           N
ATOM   3306  OE1 GLN A 504     167.905 166.154 223.382  1.00105.27           O
ATOM   3307  N   GLN A 505     164.651 161.473 224.923  1.00100.14           N
ATOM   3308  CA  GLN A 505     164.067 160.569 225.905  1.00100.14           C
ATOM   3309  C   GLN A 505     165.136 159.795 226.668  1.00100.14           C
ATOM   3310  O   GLN A 505     164.959 159.497 227.854  1.00100.14           O
ATOM   3311  CB  GLN A 505     163.101 159.599 225.219  1.00100.14           C
ATOM   3312  CG  GLN A 505     162.516 158.525 226.126  1.00100.14           C
ATOM   3313  CD  GLN A 505     161.737 159.096 227.301  1.00100.14           C
ATOM   3314  NE2 GLN A 505     162.435 159.395 228.391  1.00100.14           N
ATOM   3315  OE1 GLN A 505     160.517 159.245 227.234  1.00100.14           O
ATOM   3316  N   ASN A 506     166.248 159.471 226.003  1.00104.50           N
ATOM   3317  CA  ASN A 506     167.340 158.762 226.658  1.00104.50           C
ATOM   3318  C   ASN A 506     167.956 159.619 227.756  1.00104.50           C
ATOM   3319  O   ASN A 506     168.250 159.123 228.850  1.00104.50           O
ATOM   3320  CB  ASN A 506     168.381 158.363 225.604  1.00104.50           C
ATOM   3321  CG  ASN A 506     169.735 157.978 226.194  1.00104.50           C
ATOM   3322  ND2 ASN A 506     170.779 158.112 225.385  1.00104.50           N
ATOM   3323  OD1 ASN A 506     169.844 157.570 227.350  1.00104.50           O
ATOM   3324  N   GLU A 507     168.139 160.917 227.493  1.00107.60           N
ATOM   3325  CA  GLU A 507     168.737 161.777 228.509  1.00107.60           C
ATOM   3326  C   GLU A 507     167.815 161.962 229.711  1.00107.60           C
ATOM   3327  O   GLU A 507     168.276 162.361 230.786  1.00107.60           O
ATOM   3328  CB  GLU A 507     169.122 163.127 227.907  1.00107.60           C
ATOM   3329  CG  GLU A 507     170.276 163.802 228.635  1.00107.60           C
ATOM   3330  CD  GLU A 507     170.804 165.020 227.905  1.00107.60           C
ATOM   3331  OE1 GLU A 507     170.334 165.291 226.781  1.00107.60           O
ATOM   3332  OE2 GLU A 507     171.693 165.704 228.455  1.00107.60           O
ATOM   3333  N   GLY A 508     166.521 161.681 229.557  1.00108.49           N
ATOM   3334  CA  GLY A 508     165.632 161.620 230.702  1.00108.49           C
ATOM   3335  C   GLY A 508     164.350 162.421 230.594  1.00108.49           C
ATOM   3336  O   GLY A 508     163.291 161.960 231.030  1.00108.49           O
ATOM   3337  N   HIS A 509     164.424 163.619 230.014  1.00106.80           N
ATOM   3338  CA  HIS A 509     163.261 164.501 229.905  1.00106.80           C
ATOM   3339  C   HIS A 509     162.469 164.142 228.645  1.00106.80           C
ATOM   3340  O   HIS A 509     162.474 164.844 227.632  1.00106.80           O
ATOM   3341  CB  HIS A 509     163.682 165.967 229.912  1.00106.80           C
ATOM   3342  CG  HIS A 509     164.721 166.321 228.889  1.00106.80           C
ATOM   3343  CD2 HIS A 509     164.849 167.413 228.099  1.00106.80           C
ATOM   3344  ND1 HIS A 509     165.792 165.507 228.590  1.00106.80           N
ATOM   3345  CE1 HIS A 509     166.534 166.080 227.658  1.00106.80           C
ATOM   3346  NE2 HIS A 509     165.983 167.238 227.343  1.00106.80           N
ATOM   3347  N   GLY A 510     161.764 163.015 228.731  1.00101.79           N
ATOM   3348  CA  GLY A 510     161.003 162.492 227.615  1.00101.79           C
ATOM   3349  C   GLY A 510     159.503 162.481 227.774  1.00101.79           C
ATOM   3350  O   GLY A 510     158.850 161.556 227.261  1.00101.79           O
ATOM   3351  N   GLU A 511     158.914 163.456 228.464  1.00 99.75           N
ATOM   3352  CA  GLU A 511     157.470 163.532 228.636  1.00 99.75           C
ATOM   3353  C   GLU A 511     156.917 164.915 228.320  1.00 99.75           C
ATOM   3354  O   GLU A 511     155.796 165.232 228.730  1.00 99.75           O
ATOM   3355  CB  GLU A 511     157.083 163.127 230.060  1.00 99.75           C
ATOM   3356  CG  GLU A 511     157.451 161.699 230.423  1.00 99.75           C
ATOM   3357  CD  GLU A 511     158.861 161.583 230.964  1.00 99.75           C
ATOM   3358  OE1 GLU A 511     159.161 162.234 231.987  1.00 99.75           O
ATOM   3359  OE2 GLU A 511     159.672 160.844 230.366  1.00 99.75           O
ATOM   3360  N   ALA A 512     157.674 165.744 227.604  1.00104.23           N
ATOM   3361  CA  ALA A 512     157.198 167.074 227.250  1.00104.23           C
ATOM   3362  C   ALA A 512     156.054 166.982 226.248  1.00104.23           C
ATOM   3363  O   ALA A 512     155.956 166.024 225.476  1.00104.23           O
ATOM   3364  CB  ALA A 512     158.340 167.910 226.673  1.00104.23           C
ATOM   3365  N   LEU A 513     155.186 167.990 226.261  1.00 97.67           N
ATOM   3366  CA  LEU A 513     154.010 167.983 225.405  1.00 97.67           C
ATOM   3367  C   LEU A 513     154.248 168.801 224.141  1.00 97.67           C
ATOM   3368  O   LEU A 513     154.853 169.876 224.170  1.00 97.67           O
ATOM   3369  CB  LEU A 513     152.794 168.519 226.160  1.00 97.67           C
ATOM   3370  CG  LEU A 513     151.856 167.441 226.708  1.00 97.67           C
ATOM   3371  CD1 LEU A 513     152.477 166.750 227.911  1.00 97.67           C
ATOM   3372  CD2 LEU A 513     150.502 168.033 227.068  1.00 97.67           C
ATOM   3373  N   LEU A 514     153.758 168.272 223.024  1.00 91.53           N
ATOM   3374  CA  LEU A 514     153.956 168.863 221.708  1.00 91.53           C
ATOM   3375  C   LEU A 514     152.732 169.713 221.354  1.00 91.53           C
ATOM   3376  O   LEU A 514     151.642 169.498 221.889  1.00 91.53           O
ATOM   3377  CB  LEU A 514     154.237 167.745 220.695  1.00 91.53           C
ATOM   3378  CG  LEU A 514     154.740 168.045 219.280  1.00 91.53           C
ATOM   3379  CD1 LEU A 514     155.540 166.865 218.750  1.00 91.53           C
ATOM   3380  CD2 LEU A 514     153.595 168.355 218.333  1.00 91.53           C
ATOM   3381  N   PHE A 515     152.904 170.684 220.459  1.00 90.65           N
ATOM   3382  CA  PHE A 515     151.811 171.519 219.951  1.00 90.65           C
ATOM   3383  C   PHE A 515     151.027 172.198 221.071  1.00 90.65           C
ATOM   3384  O   PHE A 515     149.796 172.157 221.095  1.00 90.65           O
ATOM   3385  CB  PHE A 515     150.871 170.684 219.075  1.00 90.65           C
ATOM   3386  CG  PHE A 515     150.407 171.393 217.832  1.00 90.65           C
ATOM   3387  CD1 PHE A 515     149.695 172.578 217.912  1.00 90.65           C
ATOM   3388  CD2 PHE A 515     150.691 170.874 216.579  1.00 90.65           C
ATOM   3389  CE1 PHE A 515     149.271 173.228 216.767  1.00 90.65           C
ATOM   3390  CE2 PHE A 515     150.271 171.519 215.431  1.00 90.65           C
ATOM   3391  CZ  PHE A 515     149.561 172.698 215.525  1.00 90.65           C
ATOM   3392  N   LYS A 522     146.917 168.869 218.353  1.00102.80           N
ATOM   3393  CA  LYS A 522     146.541 168.166 219.572  1.00102.80           C
ATOM   3394  C   LYS A 522     147.799 167.649 220.266  1.00102.80           C
ATOM   3395  O   LYS A 522     148.663 167.044 219.631  1.00102.80           O
ATOM   3396  CB  LYS A 522     145.567 167.026 219.251  1.00102.80           C
ATOM   3397  CG  LYS A 522     145.000 166.283 220.456  1.00102.80           C
ATOM   3398  CD  LYS A 522     145.805 165.040 220.801  1.00102.80           C
ATOM   3399  CE  LYS A 522     145.408 164.489 222.161  1.00102.80           C
ATOM   3400  NZ  LYS A 522     146.277 163.352 222.570  1.00102.80           N
ATOM   3401  N   GLN A 523     147.896 167.900 221.571  1.00103.20           N
ATOM   3402  CA  GLN A 523     149.118 167.606 222.308  1.00103.20           C
ATOM   3403  C   GLN A 523     149.355 166.104 222.404  1.00103.20           C
ATOM   3404  O   GLN A 523     148.436 165.319 222.650  1.00103.20           O
ATOM   3405  CB  GLN A 523     149.062 168.214 223.713  1.00103.20           C
ATOM   3406  CG  GLN A 523     148.930 169.734 223.762  1.00103.20           C
ATOM   3407  CD  GLN A 523     147.541 170.225 223.401  1.00103.20           C
ATOM   3408  NE2 GLN A 523     147.462 171.097 222.402  1.00103.20           N
ATOM   3409  OE1 GLN A 523     146.550 169.826 224.013  1.00103.20           O
ATOM   3410  N   GLN A 524     150.614 165.712 222.216  1.00104.25           N
ATOM   3411  CA  GLN A 524     151.037 164.327 222.354  1.00104.25           C
ATOM   3412  C   GLN A 524     152.442 164.303 222.941  1.00104.25           C
ATOM   3413  O   GLN A 524     153.213 165.254 222.792  1.00104.25           O
ATOM   3414  CB  GLN A 524     150.988 163.587 221.010  1.00104.25           C
ATOM   3415  CG  GLN A 524     149.607 163.057 220.654  1.00104.25           C
ATOM   3416  CD  GLN A 524     149.358 163.025 219.159  1.00104.25           C
ATOM   3417  NE2 GLN A 524     149.723 161.919 218.521  1.00104.25           N
ATOM   3418  OE1 GLN A 524     148.842 163.984 218.584  1.00104.25           O
ATOM   3419  N   LYS A 525     152.769 163.203 223.609  1.00 94.19           N
ATOM   3420  CA  LYS A 525     153.985 163.130 224.403  1.00 94.19           C
ATOM   3421  C   LYS A 525     155.135 162.507 223.612  1.00 94.19           C
ATOM   3422  O   LYS A 525     154.940 161.775 222.640  1.00 94.19           O
ATOM   3423  CB  LYS A 525     153.728 162.345 225.689  1.00 94.19           C
ATOM   3424  CG  LYS A 525     153.376 163.223 226.881  1.00 94.19           C
ATOM   3425  CD  LYS A 525     152.655 162.435 227.961  1.00 94.19           C
ATOM   3426  CE  LYS A 525     151.439 161.720 227.396  1.00 94.19           C
ATOM   3427  NZ  LYS A 525     150.331 161.637 228.386  1.00 94.19           N
ATOM   3428  N   ILE A 526     156.358 162.818 224.053  1.00 90.66           N
ATOM   3429  CA  ILE A 526     157.557 162.318 223.384  1.00 90.66           C
ATOM   3430  C   ILE A 526     157.673 160.806 223.543  1.00 90.66           C
ATOM   3431  O   ILE A 526     158.025 160.092 222.596  1.00 90.66           O
ATOM   3432  CB  ILE A 526     158.805 163.045 223.920  1.00 90.66           C
ATOM   3433  CG1 ILE A 526     158.949 164.417 223.260  1.00 90.66           C
ATOM   3434  CG2 ILE A 526     160.059 162.212 223.693  1.00 90.66           C
ATOM   3435  CD1 ILE A 526     160.267 165.104 223.556  1.00 90.66           C
ATOM   3436  N   LYS A 527     157.399 160.293 224.743  1.00 91.91           N
ATOM   3437  CA  LYS A 527     157.462 158.849 224.946  1.00 91.91           C
ATOM   3438  C   LYS A 527     156.357 158.135 224.176  1.00 91.91           C
ATOM   3439  O   LYS A 527     156.552 157.013 223.694  1.00 91.91           O
ATOM   3440  CB  LYS A 527     157.394 158.525 226.443  1.00 91.91           C
ATOM   3441  CG  LYS A 527     157.288 157.033 226.838  1.00 91.91           C
ATOM   3442  CD  LYS A 527     158.202 156.034 226.095  1.00 91.91           C
ATOM   3443  CE  LYS A 527     159.638 156.503 225.898  1.00 91.91           C
ATOM   3444  NZ  LYS A 527     160.548 155.376 225.547  1.00 91.91           N
ATOM   3445  N   ASN A 528     155.193 158.772 224.038  1.00 92.44           N
ATOM   3446  CA  ASN A 528     154.094 158.133 223.322  1.00 92.44           C
ATOM   3447  C   ASN A 528     154.426 157.900 221.853  1.00 92.44           C
ATOM   3448  O   ASN A 528     154.167 156.811 221.329  1.00 92.44           O
ATOM   3449  CB  ASN A 528     152.822 158.968 223.458  1.00 92.44           C
ATOM   3450  CG  ASN A 528     152.281 158.970 224.873  1.00 92.44           C
ATOM   3451  ND2 ASN A 528     150.967 159.111 225.004  1.00 92.44           N
ATOM   3452  OD1 ASN A 528     153.035 158.838 225.837  1.00 92.44           O
ATOM   3453  N   ILE A 529     154.999 158.897 221.174  1.00 92.54           N
ATOM   3454  CA  ILE A 529     155.354 158.707 219.770  1.00 92.54           C
ATOM   3455  C   ILE A 529     156.454 157.665 219.618  1.00 92.54           C
ATOM   3456  O   ILE A 529     156.381 156.802 218.734  1.00 92.54           O
ATOM   3457  CB  ILE A 529     155.743 160.047 219.119  1.00 92.54           C
ATOM   3458  CG1 ILE A 529     156.166 159.825 217.672  1.00 92.54           C
ATOM   3459  CG2 ILE A 529     156.838 160.755 219.889  1.00 92.54           C
ATOM   3460  CD1 ILE A 529     156.427 161.095 216.956  1.00 92.54           C
ATOM   3461  N   LEU A 530     157.484 157.713 220.463  1.00 92.04           N
ATOM   3462  CA  LEU A 530     158.513 156.683 220.444  1.00 92.04           C
ATOM   3463  C   LEU A 530     157.970 155.312 220.819  1.00 92.04           C
ATOM   3464  O   LEU A 530     158.629 154.304 220.545  1.00 92.04           O
ATOM   3465  CB  LEU A 530     159.661 157.067 221.380  1.00 92.04           C
ATOM   3466  CG  LEU A 530     160.577 158.181 220.869  1.00 92.04           C
ATOM   3467  CD1 LEU A 530     161.701 158.450 221.854  1.00 92.04           C
ATOM   3468  CD2 LEU A 530     161.136 157.827 219.502  1.00 92.04           C
ATOM   3469  N   SER A 531     156.789 155.254 221.436  1.00 96.71           N
ATOM   3470  CA  SER A 531     156.084 154.007 221.696  1.00 96.71           C
ATOM   3471  C   SER A 531     154.983 153.780 220.664  1.00 96.71           C
ATOM   3472  O   SER A 531     154.059 152.996 220.891  1.00 96.71           O
ATOM   3473  CB  SER A 531     155.513 153.988 223.113  1.00 96.71           C
ATOM   3474  OG  SER A 531     154.416 154.876 223.235  1.00 96.71           O
ATOM   3475  N   ASN A 532     155.064 154.475 219.533  1.00 98.21           N
ATOM   3476  CA  ASN A 532     154.183 154.250 218.393  1.00 98.21           C
ATOM   3477  C   ASN A 532     154.991 153.580 217.290  1.00 98.21           C
ATOM   3478  O   ASN A 532     155.977 154.147 216.806  1.00 98.21           O
ATOM   3479  CB  ASN A 532     153.575 155.560 217.890  1.00 98.21           C
ATOM   3480  CG  ASN A 532     152.268 155.901 218.575  1.00 98.21           C
ATOM   3481  ND2 ASN A 532     151.269 155.042 218.405  1.00 98.21           N
ATOM   3482  OD1 ASN A 532     152.154 156.925 219.248  1.00 98.21           O
ATOM   3483  N   LYS A 533     154.575 152.377 216.897  1.00106.35           N
ATOM   3484  CA  LYS A 533     155.269 151.634 215.855  1.00106.35           C
ATOM   3485  C   LYS A 533     154.632 151.799 214.482  1.00106.35           C
ATOM   3486  O   LYS A 533     155.341 151.697 213.475  1.00106.35           O
ATOM   3487  CB  LYS A 533     155.340 150.145 216.221  1.00106.35           C
ATOM   3488  CG  LYS A 533     154.224 149.290 215.644  1.00106.35           C
ATOM   3489  CD  LYS A 533     154.434 147.821 215.964  1.00106.35           C
ATOM   3490  CE  LYS A 533     153.719 146.934 214.959  1.00106.35           C
ATOM   3491  NZ  LYS A 533     154.532 146.729 213.728  1.00106.35           N
ATOM   3492  N   THR A 534     153.322 152.055 214.415  1.00106.87           N
ATOM   3493  CA  THR A 534     152.682 152.329 213.133  1.00106.87           C
ATOM   3494  C   THR A 534     153.287 153.559 212.474  1.00106.87           C
ATOM   3495  O   THR A 534     153.529 153.565 211.262  1.00106.87           O
ATOM   3496  CB  THR A 534     151.175 152.517 213.323  1.00106.87           C
ATOM   3497  CG2 THR A 534     150.498 152.815 211.991  1.00106.87           C
ATOM   3498  OG1 THR A 534     150.609 151.329 213.889  1.00106.87           O
ATOM   3499  N   LEU A 535     153.544 154.603 213.262  1.00 99.77           N
ATOM   3500  CA  LEU A 535     154.200 155.790 212.730  1.00 99.77           C
ATOM   3501  C   LEU A 535     155.598 155.463 212.221  1.00 99.77           C
ATOM   3502  O   LEU A 535     156.028 155.994 211.191  1.00 99.77           O
ATOM   3503  CB  LEU A 535     154.246 156.880 213.799  1.00 99.77           C
ATOM   3504  CG  LEU A 535     154.084 158.315 213.301  1.00 99.77           C
ATOM   3505  CD1 LEU A 535     152.662 158.553 212.825  1.00 99.77           C
ATOM   3506  CD2 LEU A 535     154.461 159.307 214.388  1.00 99.77           C
ATOM   3507  N   ARG A 536     156.314 154.573 212.914  1.00 98.14           N
ATOM   3508  CA  ARG A 536     157.646 154.178 212.472  1.00 98.14           C
ATOM   3509  C   ARG A 536     157.625 153.420 211.148  1.00 98.14           C
ATOM   3510  O   ARG A 536     158.668 153.326 210.493  1.00 98.14           O
ATOM   3511  CB  ARG A 536     158.333 153.326 213.542  1.00 98.14           C
ATOM   3512  CG  ARG A 536     159.787 153.704 213.804  1.00 98.14           C
ATOM   3513  CD  ARG A 536     160.363 152.913 214.968  1.00 98.14           C
ATOM   3514  NE  ARG A 536     161.733 153.302 215.281  1.00 98.14           N
ATOM   3515  CZ  ARG A 536     162.079 154.056 216.315  1.00 98.14           C
ATOM   3516  NH1 ARG A 536     161.177 154.525 217.160  1.00 98.14           N
ATOM   3517  NH2 ARG A 536     163.363 154.344 216.508  1.00 98.14           N
ATOM   3518  N   GLU A 537     156.473 152.881 210.739  1.00101.96           N
ATOM   3519  CA  GLU A 537     156.386 152.132 209.487  1.00101.96           C
ATOM   3520  C   GLU A 537     155.951 152.996 208.308  1.00101.96           C
ATOM   3521  O   GLU A 537     156.621 152.994 207.267  1.00101.96           O
ATOM   3522  CB  GLU A 537     155.432 150.945 209.642  1.00101.96           C
ATOM   3523  CG  GLU A 537     155.821 149.958 210.737  1.00101.96           C
ATOM   3524  CD  GLU A 537     157.223 149.383 210.574  1.00101.96           C
ATOM   3525  OE1 GLU A 537     157.764 149.394 209.447  1.00101.96           O
ATOM   3526  OE2 GLU A 537     157.787 148.915 211.586  1.00101.96           O
ATOM   3527  N   HIS A 538     154.848 153.741 208.448  1.00 94.87           N
ATOM   3528  CA  HIS A 538     154.521 154.764 207.459  1.00 94.87           C
ATOM   3529  C   HIS A 538     155.704 155.680 207.246  1.00 94.87           C
ATOM   3530  O   HIS A 538     155.919 156.197 206.147  1.00 94.87           O
ATOM   3531  CB  HIS A 538     153.338 155.605 207.928  1.00 94.87           C
ATOM   3532  CG  HIS A 538     152.017 154.963 207.695  1.00 94.87           C
ATOM   3533  CD2 HIS A 538     151.701 153.742 207.210  1.00 94.87           C
ATOM   3534  ND1 HIS A 538     150.822 155.601 207.946  1.00 94.87           N
ATOM   3535  CE1 HIS A 538     149.826 154.790 207.641  1.00 94.87           C
ATOM   3536  NE2 HIS A 538     150.333 153.657 207.190  1.00 94.87           N
ATOM   3537  N   ASN A 539     156.480 155.888 208.303  1.00 89.17           N
ATOM   3538  CA  ASN A 539     157.492 156.921 208.344  1.00 89.17           C
ATOM   3539  C   ASN A 539     158.763 156.391 207.686  1.00 89.17           C
ATOM   3540  O   ASN A 539     159.418 157.104 206.918  1.00 89.17           O
ATOM   3541  CB  ASN A 539     157.651 157.295 209.823  1.00 89.17           C
ATOM   3542  CG  ASN A 539     157.639 158.801 210.074  1.00 89.17           C
ATOM   3543  ND2 ASN A 539     156.464 159.272 210.505  1.00 89.17           N
ATOM   3544  OD1 ASN A 539     158.587 159.537 209.825  1.00 89.17           O
ATOM   3545  N   SER A 540     159.046 155.097 207.879  1.00 88.79           N
ATOM   3546  CA  SER A 540     160.160 154.449 207.189  1.00 88.79           C
ATOM   3547  C   SER A 540     159.865 154.246 205.707  1.00 88.79           C
ATOM   3548  O   SER A 540     160.774 154.314 204.873  1.00 88.79           O
ATOM   3549  CB  SER A 540     160.483 153.108 207.849  1.00 88.79           C
ATOM   3550  OG  SER A 540     159.298 152.444 208.251  1.00 88.79           O
ATOM   3551  N   PHE A 541     158.604 153.974 205.354  1.00 88.39           N
ATOM   3552  CA  PHE A 541     158.239 153.912 203.939  1.00 88.39           C
ATOM   3553  C   PHE A 541     158.481 155.250 203.250  1.00 88.39           C
ATOM   3554  O   PHE A 541     158.994 155.305 202.121  1.00 88.39           O
ATOM   3555  CB  PHE A 541     156.773 153.510 203.788  1.00 88.39           C
ATOM   3556  CG  PHE A 541     156.146 154.003 202.517  1.00 88.39           C
ATOM   3557  CD1 PHE A 541     156.560 153.524 201.284  1.00 88.39           C
ATOM   3558  CD2 PHE A 541     155.128 154.940 202.559  1.00 88.39           C
ATOM   3559  CE1 PHE A 541     155.978 153.981 200.120  1.00 88.39           C
ATOM   3560  CE2 PHE A 541     154.550 155.406 201.399  1.00 88.39           C
ATOM   3561  CZ  PHE A 541     154.976 154.926 200.178  1.00 88.39           C
ATOM   3562  N   VAL A 542     158.092 156.340 203.909  1.00 84.20           N
ATOM   3563  CA  VAL A 542     158.337 157.667 203.360  1.00 84.20           C
ATOM   3564  C   VAL A 542     159.833 157.919 203.255  1.00 84.20           C
ATOM   3565  O   VAL A 542     160.303 158.565 202.313  1.00 84.20           O
ATOM   3566  CB  VAL A 542     157.627 158.735 204.214  1.00 84.20           C
ATOM   3567  CG1 VAL A 542     158.231 160.111 203.979  1.00 84.20           C
ATOM   3568  CG2 VAL A 542     156.138 158.743 203.910  1.00 84.20           C
ATOM   3569  N   GLU A 543     160.610 157.395 204.205  1.00 88.46           N
ATOM   3570  CA  GLU A 543     162.061 157.498 204.073  1.00 88.46           C
ATOM   3571  C   GLU A 543     162.573 156.704 202.874  1.00 88.46           C
ATOM   3572  O   GLU A 543     163.550 157.102 202.237  1.00 88.46           O
ATOM   3573  CB  GLU A 543     162.758 157.038 205.348  1.00 88.46           C
ATOM   3574  CG  GLU A 543     164.219 157.446 205.384  1.00 88.46           C
ATOM   3575  CD  GLU A 543     164.898 157.075 206.675  1.00 88.46           C
ATOM   3576  OE1 GLU A 543     164.345 156.239 207.418  1.00 88.46           O
ATOM   3577  OE2 GLU A 543     165.980 157.628 206.951  1.00 88.46           O
ATOM   3578  N   ARG A 544     161.942 155.572 202.561  1.00 89.49           N
ATOM   3579  CA  ARG A 544     162.325 154.822 201.364  1.00 89.49           C
ATOM   3580  C   ARG A 544     162.049 155.632 200.100  1.00 89.49           C
ATOM   3581  O   ARG A 544     162.867 155.664 199.170  1.00 89.49           O
ATOM   3582  CB  ARG A 544     161.587 153.484 201.314  1.00 89.49           C
ATOM   3583  CG  ARG A 544     161.976 152.506 202.407  1.00 89.49           C
ATOM   3584  CD  ARG A 544     162.963 151.468 201.890  1.00 89.49           C
ATOM   3585  NE  ARG A 544     162.299 150.267 201.396  1.00 89.49           N
ATOM   3586  CZ  ARG A 544     161.673 149.381 202.161  1.00 89.49           C
ATOM   3587  NH1 ARG A 544     161.610 149.521 203.475  1.00 89.49           N
ATOM   3588  NH2 ARG A 544     161.100 148.324 201.592  1.00 89.49           N
ATOM   3589  N   CYS A 545     160.889 156.288 200.049  1.00 79.47           N
ATOM   3590  CA  CYS A 545     160.584 157.161 198.916  1.00 79.47           C
ATOM   3591  C   CYS A 545     161.578 158.315 198.833  1.00 79.47           C
ATOM   3592  O   CYS A 545     162.015 158.704 197.742  1.00 79.47           O
ATOM   3593  CB  CYS A 545     159.154 157.691 199.023  1.00 79.47           C
ATOM   3594  SG  CYS A 545     157.876 156.439 198.827  1.00 79.47           S
ATOM   3595  N   ILE A 546     161.937 158.879 199.987  1.00 83.14           N
ATOM   3596  CA  ILE A 546     162.928 159.948 200.035  1.00 83.14           C
ATOM   3597  C   ILE A 546     164.277 159.446 199.540  1.00 83.14           C
ATOM   3598  O   ILE A 546     164.997 160.161 198.843  1.00 83.14           O
ATOM   3599  CB  ILE A 546     163.018 160.522 201.462  1.00 83.14           C
ATOM   3600  CG1 ILE A 546     161.781 161.366 201.785  1.00 83.14           C
ATOM   3601  CG2 ILE A 546     164.284 161.346 201.640  1.00 83.14           C
ATOM   3602  CD1 ILE A 546     161.253 162.165 200.612  1.00 83.14           C
ATOM   3603  N   ASP A 547     164.639 158.212 199.892  1.00 89.44           N
ATOM   3604  CA  ASP A 547     165.884 157.623 199.408  1.00 89.44           C
ATOM   3605  C   ASP A 547     165.864 157.463 197.895  1.00 89.44           C
ATOM   3606  O   ASP A 547     166.860 157.747 197.216  1.00 89.44           O
ATOM   3607  CB  ASP A 547     166.115 156.273 200.090  1.00 89.44           C
ATOM   3608  CG  ASP A 547     166.547 156.417 201.538  1.00 89.44           C
ATOM   3609  OD1 ASP A 547     166.241 157.459 202.153  1.00 89.44           O
ATOM   3610  OD2 ASP A 547     167.171 155.476 202.070  1.00 89.44           O
ATOM   3611  N   TRP A 548     164.738 157.003 197.349  1.00 85.56           N
ATOM   3612  CA  TRP A 548     164.629 156.860 195.901  1.00 85.56           C
ATOM   3613  C   TRP A 548     164.777 158.209 195.207  1.00 85.56           C
ATOM   3614  O   TRP A 548     165.533 158.346 194.236  1.00 85.56           O
ATOM   3615  CB  TRP A 548     163.293 156.220 195.533  1.00 85.56           C
ATOM   3616  CG  TRP A 548     163.079 156.154 194.060  1.00 85.56           C
ATOM   3617  CD1 TRP A 548     162.134 156.820 193.339  1.00 85.56           C
ATOM   3618  CD2 TRP A 548     163.824 155.371 193.120  1.00 85.56           C
ATOM   3619  CE2 TRP A 548     163.277 155.616 191.847  1.00 85.56           C
ATOM   3620  CE3 TRP A 548     164.901 154.487 193.232  1.00 85.56           C
ATOM   3621  NE1 TRP A 548     162.247 156.506 192.008  1.00 85.56           N
ATOM   3622  CZ2 TRP A 548     163.768 155.010 190.694  1.00 85.56           C
ATOM   3623  CZ3 TRP A 548     165.388 153.887 192.087  1.00 85.56           C
ATOM   3624  CH2 TRP A 548     164.822 154.151 190.835  1.00 85.56           C
ATOM   3625  N   ASN A 549     164.069 159.225 195.705  1.00 77.59           N
ATOM   3626  CA  ASN A 549     164.174 160.554 195.110  1.00 77.59           C
ATOM   3627  C   ASN A 549     165.560 161.147 195.333  1.00 77.59           C
ATOM   3628  O   ASN A 549     166.040 161.948 194.526  1.00 77.59           O
ATOM   3629  CB  ASN A 549     163.093 161.468 195.680  1.00 77.59           C
ATOM   3630  CG  ASN A 549     161.817 161.435 194.865  1.00 77.59           C
ATOM   3631  ND2 ASN A 549     160.690 161.247 195.540  1.00 77.59           N
ATOM   3632  OD1 ASN A 549     161.843 161.567 193.642  1.00 77.59           O
ATOM   3633  N   ARG A 550     166.226 160.744 196.414  1.00 87.40           N
ATOM   3634  CA  ARG A 550     167.579 161.207 196.694  1.00 87.40           C
ATOM   3635  C   ARG A 550     168.563 160.656 195.673  1.00 87.40           C
ATOM   3636  O   ARG A 550     169.426 161.381 195.170  1.00 87.40           O
ATOM   3637  CB  ARG A 550     167.972 160.790 198.111  1.00 87.40           C
ATOM   3638  CG  ARG A 550     169.401 161.098 198.500  1.00 87.40           C
ATOM   3639  CD  ARG A 550     169.779 160.395 199.799  1.00 87.40           C
ATOM   3640  NE  ARG A 550     169.275 161.077 200.986  1.00 87.40           N
ATOM   3641  CZ  ARG A 550     168.117 160.811 201.577  1.00 87.40           C
ATOM   3642  NH1 ARG A 550     167.313 159.864 201.128  1.00 87.40           N
ATOM   3643  NH2 ARG A 550     167.762 161.508 202.652  1.00 87.40           N
ATOM   3644  N   GLU A 551     168.441 159.369 195.347  1.00 93.99           N
ATOM   3645  CA  GLU A 551     169.271 158.808 194.284  1.00 93.99           C
ATOM   3646  C   GLU A 551     168.917 159.419 192.934  1.00 93.99           C
ATOM   3647  O   GLU A 551     169.797 159.638 192.091  1.00 93.99           O
ATOM   3648  CB  GLU A 551     169.137 157.287 194.245  1.00 93.99           C
ATOM   3649  CG  GLU A 551     169.224 156.642 195.610  1.00 93.99           C
ATOM   3650  CD  GLU A 551     170.404 157.152 196.413  1.00 93.99           C
ATOM   3651  OE1 GLU A 551     171.541 157.103 195.900  1.00 93.99           O
ATOM   3652  OE2 GLU A 551     170.189 157.622 197.549  1.00 93.99           O
ATOM   3653  N   LEU A 552     167.631 159.702 192.711  1.00 85.36           N
ATOM   3654  CA  LEU A 552     167.229 160.396 191.492  1.00 85.36           C
ATOM   3655  C   LEU A 552     167.931 161.743 191.371  1.00 85.36           C
ATOM   3656  O   LEU A 552     168.465 162.083 190.310  1.00 85.36           O
ATOM   3657  CB  LEU A 552     165.711 160.576 191.473  1.00 85.36           C
ATOM   3658  CG  LEU A 552     164.938 159.688 190.500  1.00 85.36           C
ATOM   3659  CD1 LEU A 552     163.448 159.983 190.563  1.00 85.36           C
ATOM   3660  CD2 LEU A 552     165.462 159.879 189.088  1.00 85.36           C
ATOM   3661  N   LEU A 553     167.954 162.517 192.458  1.00 92.09           N
ATOM   3662  CA  LEU A 553     168.642 163.804 192.453  1.00 92.09           C
ATOM   3663  C   LEU A 553     170.153 163.636 192.378  1.00 92.09           C
ATOM   3664  O   LEU A 553     170.852 164.527 191.886  1.00 92.09           O
ATOM   3665  CB  LEU A 553     168.252 164.607 193.694  1.00 92.09           C
ATOM   3666  CG  LEU A 553     166.769 164.953 193.835  1.00 92.09           C
ATOM   3667  CD1 LEU A 553     166.580 166.188 194.672  1.00 92.09           C
ATOM   3668  CD2 LEU A 553     166.160 165.180 192.472  1.00 92.09           C
ATOM   3669  N   LYS A 554     170.680 162.516 192.866  1.00 96.66           N
ATOM   3670  CA  LYS A 554     172.111 162.278 192.739  1.00 96.66           C
ATOM   3671  C   LYS A 554     172.481 161.858 191.324  1.00 96.66           C
ATOM   3672  O   LYS A 554     173.656 161.925 190.946  1.00 96.66           O
ATOM   3673  CB  LYS A 554     172.561 161.222 193.747  1.00 96.66           C
ATOM   3674  CG  LYS A 554     172.619 161.727 195.179  1.00 96.66           C
ATOM   3675  CD  LYS A 554     172.530 160.580 196.168  1.00 96.66           C
ATOM   3676  CE  LYS A 554     173.624 159.558 195.917  1.00 96.66           C
ATOM   3677  NZ  LYS A 554     174.972 160.188 195.929  1.00 96.66           N
ATOM   3678  N   ARG A 555     171.500 161.424 190.530  1.00 97.75           N
ATOM   3679  CA  ARG A 555     171.774 161.027 189.155  1.00 97.75           C
ATOM   3680  C   ARG A 555     171.141 161.955 188.125  1.00 97.75           C
ATOM   3681  O   ARG A 555     171.649 162.052 187.003  1.00 97.75           O
ATOM   3682  CB  ARG A 555     171.303 159.589 188.915  1.00 97.75           C
ATOM   3683  CG  ARG A 555     169.852 159.456 188.490  1.00 97.75           C
ATOM   3684  CD  ARG A 555     169.654 158.228 187.619  1.00 97.75           C
ATOM   3685  NE  ARG A 555     168.248 157.867 187.496  1.00 97.75           N
ATOM   3686  CZ  ARG A 555     167.519 158.062 186.406  1.00 97.75           C
ATOM   3687  NH1 ARG A 555     168.036 158.610 185.318  1.00 97.75           N
ATOM   3688  NH2 ARG A 555     166.240 157.698 186.407  1.00 97.75           N
ATOM   3689  N   GLU A 556     170.046 162.636 188.469  1.00 92.40           N
ATOM   3690  CA  GLU A 556     169.422 163.604 187.576  1.00 92.40           C
ATOM   3691  C   GLU A 556     169.727 165.045 187.956  1.00 92.40           C
ATOM   3692  O   GLU A 556     169.367 165.958 187.206  1.00 92.40           O
ATOM   3693  CB  GLU A 556     167.904 163.394 187.530  1.00 92.40           C
ATOM   3694  CG  GLU A 556     167.426 162.467 186.418  1.00 92.40           C
ATOM   3695  CD  GLU A 556     168.261 162.579 185.153  1.00 92.40           C
ATOM   3696  OE1 GLU A 556     168.351 163.691 184.591  1.00 92.40           O
ATOM   3697  OE2 GLU A 556     168.828 161.554 184.719  1.00 92.40           O
ATOM   3698  N   LEU A 557     170.367 165.274 189.103  1.00101.03           N
ATOM   3699  CA  LEU A 557     170.850 166.596 189.481  1.00101.03           C
ATOM   3700  C   LEU A 557     172.332 166.573 189.832  1.00101.03           C
ATOM   3701  O   LEU A 557     172.905 167.627 190.135  1.00101.03           O
ATOM   3702  CB  LEU A 557     170.046 167.163 190.656  1.00101.03           C
ATOM   3703  CG  LEU A 557     168.770 167.948 190.357  1.00101.03           C
ATOM   3704  CD1 LEU A 557     167.711 167.035 189.774  1.00101.03           C
ATOM   3705  CD2 LEU A 557     168.261 168.628 191.614  1.00101.03           C
ATOM   3706  N   GLY A 558     172.963 165.403 189.801  1.00102.08           N
ATOM   3707  CA  GLY A 558     174.380 165.298 190.115  1.00102.08           C
ATOM   3708  C   GLY A 558     174.713 165.681 191.540  1.00102.08           C
ATOM   3709  O   GLY A 558     175.758 166.296 191.789  1.00102.08           O
ATOM   3710  N   LEU A 559     173.850 165.326 192.483  1.00103.85           N
ATOM   3711  CA  LEU A 559     173.985 165.747 193.868  1.00103.85           C
ATOM   3712  C   LEU A 559     174.881 164.785 194.641  1.00103.85           C
ATOM   3713  O   LEU A 559     175.468 163.851 194.089  1.00103.85           O
ATOM   3714  CB  LEU A 559     172.608 165.847 194.528  1.00103.85           C
ATOM   3715  CG  LEU A 559     171.934 167.217 194.426  1.00103.85           C
ATOM   3716  CD1 LEU A 559     170.524 167.159 194.978  1.00103.85           C
ATOM   3717  CD2 LEU A 559     172.752 168.282 195.140  1.00103.85           C
ATOM   3718  N   ALA A 560     174.983 165.032 195.946  1.00109.00           N
ATOM   3719  CA  ALA A 560     175.776 164.206 196.842  1.00109.00           C
ATOM   3720  C   ALA A 560     174.990 163.972 198.123  1.00109.00           C
ATOM   3721  O   ALA A 560     174.007 164.661 198.411  1.00109.00           O
ATOM   3722  CB  ALA A 560     177.135 164.849 197.148  1.00109.00           C
ATOM   3723  N   GLU A 561     175.431 162.983 198.896  1.00105.51           N
ATOM   3724  CA  GLU A 561     174.767 162.629 200.144  1.00105.51           C
ATOM   3725  C   GLU A 561     175.012 163.638 201.258  1.00105.51           C
ATOM   3726  O   GLU A 561     174.156 163.784 202.137  1.00105.51           O
ATOM   3727  CB  GLU A 561     175.221 161.241 200.603  1.00105.51           C
ATOM   3728  CG  GLU A 561     174.731 160.098 199.727  1.00105.51           C
ATOM   3729  CD  GLU A 561     173.270 159.770 199.955  1.00105.51           C
ATOM   3730  OE1 GLU A 561     172.738 160.127 201.027  1.00105.51           O
ATOM   3731  OE2 GLU A 561     172.655 159.148 199.063  1.00105.51           O
ATOM   3732  N   SER A 562     176.147 164.334 201.243  1.00109.87           N
ATOM   3733  CA  SER A 562     176.509 165.275 202.293  1.00109.87           C
ATOM   3734  C   SER A 562     175.864 166.645 202.115  1.00109.87           C
ATOM   3735  O   SER A 562     175.951 167.478 203.022  1.00109.87           O
ATOM   3736  CB  SER A 562     178.031 165.427 202.359  1.00109.87           C
ATOM   3737  OG  SER A 562     178.545 165.926 201.137  1.00109.87           O
ATOM   3738  N   ASP A 563     175.220 166.896 200.973  1.00103.63           N
ATOM   3739  CA  ASP A 563     174.593 168.186 200.704  1.00103.63           C
ATOM   3740  C   ASP A 563     173.099 168.172 201.004  1.00103.63           C
ATOM   3741  O   ASP A 563     172.394 169.126 200.661  1.00103.63           O
ATOM   3742  CB  ASP A 563     174.838 168.614 199.255  1.00103.63           C
ATOM   3743  CG  ASP A 563     176.311 168.680 198.909  1.00103.63           C
ATOM   3744  OD1 ASP A 563     177.134 168.818 199.839  1.00103.63           O
ATOM   3745  OD2 ASP A 563     176.647 168.596 197.710  1.00103.63           O
ATOM   3746  N   ILE A 564     172.603 167.114 201.638  1.00 91.63           N
ATOM   3747  CA  ILE A 564     171.184 166.943 201.932  1.00 91.63           C
ATOM   3748  C   ILE A 564     171.040 167.026 203.449  1.00 91.63           C
ATOM   3749  O   ILE A 564     171.415 166.079 204.152  1.00 91.63           O
ATOM   3750  CB  ILE A 564     170.651 165.601 201.405  1.00 91.63           C
ATOM   3751  CG1 ILE A 564     170.743 165.486 199.877  1.00 91.63           C
ATOM   3752  CG2 ILE A 564     169.221 165.372 201.858  1.00 91.63           C
ATOM   3753  CD1 ILE A 564     170.600 166.771 199.116  1.00 91.63           C
ATOM   3754  N   ILE A 565     170.502 168.137 203.981  1.00 84.93           N
ATOM   3755  CA  ILE A 565     170.133 168.166 205.396  1.00 84.93           C
ATOM   3756  C   ILE A 565     168.835 167.406 205.570  1.00 84.93           C
ATOM   3757  O   ILE A 565     167.839 167.677 204.888  1.00 84.93           O
ATOM   3758  CB  ILE A 565     169.972 169.586 205.966  1.00 84.93           C
ATOM   3759  CG1 ILE A 565     171.285 170.335 206.071  1.00 84.93           C
ATOM   3760  CG2 ILE A 565     169.365 169.505 207.372  1.00 84.93           C
ATOM   3761  CD1 ILE A 565     171.334 171.497 205.201  1.00 84.93           C
ATOM   3762  N   ASP A 566     168.843 166.484 206.513  1.00 90.89           N
ATOM   3763  CA  ASP A 566     167.670 165.732 206.906  1.00 90.89           C
ATOM   3764  C   ASP A 566     166.829 166.562 207.869  1.00 90.89           C
ATOM   3765  O   ASP A 566     167.051 166.523 209.083  1.00 90.89           O
ATOM   3766  CB  ASP A 566     168.125 164.425 207.546  1.00 90.89           C
ATOM   3767  CG  ASP A 566     169.092 163.662 206.665  1.00 90.89           C
ATOM   3768  OD1 ASP A 566     169.992 164.301 206.078  1.00 90.89           O
ATOM   3769  OD2 ASP A 566     168.961 162.425 206.569  1.00 90.89           O
ATOM   3770  N   ILE A 567     165.886 167.322 207.328  1.00 85.87           N
ATOM   3771  CA  ILE A 567     164.978 168.157 208.114  1.00 85.87           C
ATOM   3772  C   ILE A 567     164.063 167.245 208.912  1.00 85.87           C
ATOM   3773  O   ILE A 567     163.397 166.385 208.323  1.00 85.87           O
ATOM   3774  CB  ILE A 567     164.149 169.104 207.225  1.00 85.87           C
ATOM   3775  CG1 ILE A 567     165.051 170.081 206.476  1.00 85.87           C
ATOM   3776  CG2 ILE A 567     163.126 169.859 208.058  1.00 85.87           C
ATOM   3777  CD1 ILE A 567     166.104 170.714 207.347  1.00 85.87           C
ATOM   3778  N   PRO A 568     164.009 167.378 210.236  1.00 85.54           N
ATOM   3779  CA  PRO A 568     163.033 166.612 211.015  1.00 85.54           C
ATOM   3780  C   PRO A 568     161.615 166.983 210.615  1.00 85.54           C
ATOM   3781  O   PRO A 568     161.181 168.125 210.775  1.00 85.54           O
ATOM   3782  CB  PRO A 568     163.328 167.018 212.463  1.00 85.54           C
ATOM   3783  CG  PRO A 568     164.712 167.551 212.451  1.00 85.54           C
ATOM   3784  CD  PRO A 568     164.978 168.094 211.083  1.00 85.54           C
ATOM   3785  N   GLN A 569     160.892 166.001 210.085  1.00 81.54           N
ATOM   3786  CA  GLN A 569     159.514 166.221 209.677  1.00 81.54           C
ATOM   3787  C   GLN A 569     158.828 164.872 209.554  1.00 81.54           C
ATOM   3788  O   GLN A 569     159.347 163.965 208.899  1.00 81.54           O
ATOM   3789  CB  GLN A 569     159.438 166.987 208.347  1.00 81.54           C
ATOM   3790  CG  GLN A 569     158.094 166.932 207.597  1.00 81.54           C
ATOM   3791  CD  GLN A 569     156.848 167.162 208.456  1.00 81.54           C
ATOM   3792  NE2 GLN A 569     155.691 166.870 207.880  1.00 81.54           N
ATOM   3793  OE1 GLN A 569     156.922 167.575 209.612  1.00 81.54           O
ATOM   3794  N   LEU A 570     157.666 164.753 210.184  1.00 81.59           N
ATOM   3795  CA  LEU A 570     156.911 163.512 210.230  1.00 81.59           C
ATOM   3796  C   LEU A 570     155.819 163.531 209.172  1.00 81.59           C
ATOM   3797  O   LEU A 570     155.233 164.580 208.890  1.00 81.59           O
ATOM   3798  CB  LEU A 570     156.289 163.315 211.608  1.00 81.59           C
ATOM   3799  CG  LEU A 570     157.274 163.117 212.755  1.00 81.59           C
ATOM   3800  CD1 LEU A 570     156.504 162.636 213.943  1.00 81.59           C
ATOM   3801  CD2 LEU A 570     158.367 162.128 212.384  1.00 81.59           C
ATOM   3802  N   PHE A 571     155.541 162.366 208.598  1.00 77.01           N
ATOM   3803  CA  PHE A 571     154.535 162.230 207.558  1.00 77.01           C
ATOM   3804  C   PHE A 571     153.466 161.242 208.006  1.00 77.01           C
ATOM   3805  O   PHE A 571     153.716 160.335 208.803  1.00 77.01           O
ATOM   3806  CB  PHE A 571     155.170 161.773 206.239  1.00 77.01           C
ATOM   3807  CG  PHE A 571     155.882 162.869 205.499  1.00 77.01           C
ATOM   3808  CD1 PHE A 571     157.202 163.171 205.789  1.00 77.01           C
ATOM   3809  CD2 PHE A 571     155.232 163.603 204.521  1.00 77.01           C
ATOM   3810  CE1 PHE A 571     157.863 164.178 205.113  1.00 77.01           C
ATOM   3811  CE2 PHE A 571     155.887 164.613 203.843  1.00 77.01           C
ATOM   3812  CZ  PHE A 571     157.204 164.900 204.140  1.00 77.01           C
ATOM   3813  N   LYS A 572     152.256 161.433 207.485  1.00 90.41           N
ATOM   3814  CA  LYS A 572     151.148 160.541 207.787  1.00 90.41           C
ATOM   3815  C   LYS A 572     150.484 160.126 206.486  1.00 90.41           C
ATOM   3816  O   LYS A 572     150.734 160.712 205.430  1.00 90.41           O
ATOM   3817  CB  LYS A 572     150.094 161.191 208.687  1.00 90.41           C
ATOM   3818  CG  LYS A 572     149.510 162.471 208.119  1.00 90.41           C
ATOM   3819  CD  LYS A 572     149.228 163.476 209.207  1.00 90.41           C
ATOM   3820  CE  LYS A 572     148.445 164.663 208.683  1.00 90.41           C
ATOM   3821  NZ  LYS A 572     148.298 165.719 209.723  1.00 90.41           N
ATOM   3822  N   LEU A 573     149.618 159.125 206.581  1.00 97.97           N
ATOM   3823  CA  LEU A 573     148.833 158.656 205.451  1.00 97.97           C
ATOM   3824  C   LEU A 573     147.352 158.907 205.703  1.00 97.97           C
ATOM   3825  O   LEU A 573     146.908 159.031 206.848  1.00 97.97           O
ATOM   3826  CB  LEU A 573     149.079 157.168 205.194  1.00 97.97           C
ATOM   3827  CG  LEU A 573     150.505 156.773 204.802  1.00 97.97           C
ATOM   3828  CD1 LEU A 573     150.534 155.366 204.222  1.00 97.97           C
ATOM   3829  CD2 LEU A 573     151.103 157.773 203.821  1.00 97.97           C
ATOM   3830  N   LYS A 574     146.589 158.983 204.615  1.00104.66           N
ATOM   3831  CA  LYS A 574     145.160 159.256 204.686  1.00104.66           C
ATOM   3832  C   LYS A 574     144.449 158.366 203.674  1.00104.66           C
ATOM   3833  O   LYS A 574     145.039 157.398 203.183  1.00104.66           O
ATOM   3834  CB  LYS A 574     144.887 160.746 204.429  1.00104.66           C
ATOM   3835  CG  LYS A 574     143.527 161.294 204.901  1.00104.66           C
ATOM   3836  CD  LYS A 574     143.040 160.729 206.239  1.00104.66           C
ATOM   3837  CE  LYS A 574     144.029 160.972 207.379  1.00104.66           C
ATOM   3838  NZ  LYS A 574     143.466 160.565 208.696  1.00104.66           N
ATOM   3839  N   GLU A 575     143.186 158.661 203.370  1.00107.40           N
ATOM   3840  CA  GLU A 575     142.440 157.897 202.380  1.00107.40           C
ATOM   3841  C   GLU A 575     143.169 157.899 201.043  1.00107.40           C
ATOM   3842  O   GLU A 575     143.713 158.922 200.620  1.00107.40           O
ATOM   3843  CB  GLU A 575     141.034 158.479 202.217  1.00107.40           C
ATOM   3844  CG  GLU A 575     139.977 157.448 201.858  1.00107.40           C
ATOM   3845  CD  GLU A 575     139.576 156.589 203.042  1.00107.40           C
ATOM   3846  OE1 GLU A 575     139.272 157.155 204.113  1.00107.40           O
ATOM   3847  OE2 GLU A 575     139.564 155.348 202.902  1.00107.40           O
ATOM   3848  N   PHE A 576     143.189 156.735 200.394  1.00107.12           N
ATOM   3849  CA  PHE A 576     143.919 156.419 199.168  1.00107.12           C
ATOM   3850  C   PHE A 576     145.420 156.355 199.423  1.00107.12           C
ATOM   3851  O   PHE A 576     146.197 156.382 198.459  1.00107.12           O
ATOM   3852  CB  PHE A 576     143.638 157.405 198.023  1.00107.12           C
ATOM   3853  CG  PHE A 576     142.187 157.757 197.877  1.00107.12           C
ATOM   3854  CD1 PHE A 576     141.256 156.785 197.551  1.00107.12           C
ATOM   3855  CD2 PHE A 576     141.753 159.056 198.073  1.00107.12           C
ATOM   3856  CE1 PHE A 576     139.918 157.104 197.420  1.00107.12           C
ATOM   3857  CE2 PHE A 576     140.417 159.382 197.943  1.00107.12           C
ATOM   3858  CZ  PHE A 576     139.498 158.405 197.617  1.00107.12           C
ATOM   3859  N   SER A 577     145.854 156.277 200.684  1.00 99.95           N
ATOM   3860  CA  SER A 577     147.251 156.033 201.043  1.00 99.95           C
ATOM   3861  C   SER A 577     148.182 157.124 200.512  1.00 99.95           C
ATOM   3862  O   SER A 577     149.288 156.844 200.050  1.00 99.95           O
ATOM   3863  CB  SER A 577     147.704 154.652 200.565  1.00 99.95           C
ATOM   3864  OG  SER A 577     149.068 154.669 200.203  1.00 99.95           O
ATOM   3865  N   LYS A 578     147.736 158.373 200.582  1.00 95.56           N
ATOM   3866  CA  LYS A 578     148.566 159.507 200.205  1.00 95.56           C
ATOM   3867  C   LYS A 578     149.177 160.157 201.443  1.00 95.56           C
ATOM   3868  O   LYS A 578     148.599 160.148 202.532  1.00 95.56           O
ATOM   3869  CB  LYS A 578     147.756 160.532 199.411  1.00 95.56           C
ATOM   3870  CG  LYS A 578     147.998 160.485 197.908  1.00 95.56           C
ATOM   3871  CD  LYS A 578     147.945 159.068 197.364  1.00 95.56           C
ATOM   3872  CE  LYS A 578     148.092 159.056 195.852  1.00 95.56           C
ATOM   3873  NZ  LYS A 578     146.929 159.692 195.176  1.00 95.56           N
ATOM   3874  N   ALA A 579     150.364 160.727 201.259  1.00 92.16           N
ATOM   3875  CA  ALA A 579     151.155 161.267 202.354  1.00 92.16           C
ATOM   3876  C   ALA A 579     150.860 162.746 202.578  1.00 92.16           C
ATOM   3877  O   ALA A 579     150.603 163.507 201.643  1.00 92.16           O
ATOM   3878  CB  ALA A 579     152.649 161.069 202.088  1.00 92.16           C
ATOM   3879  N   GLU A 580     150.903 163.139 203.850  1.00 95.74           N
ATOM   3880  CA  GLU A 580     150.668 164.518 204.259  1.00 95.74           C
ATOM   3881  C   GLU A 580     151.588 164.865 205.420  1.00 95.74           C
ATOM   3882  O   GLU A 580     152.085 163.975 206.115  1.00 95.74           O
ATOM   3883  CB  GLU A 580     149.213 164.755 204.684  1.00 95.74           C
ATOM   3884  CG  GLU A 580     148.165 164.405 203.646  1.00 95.74           C
ATOM   3885  CD  GLU A 580     146.853 165.115 203.901  1.00 95.74           C
ATOM   3886  OE1 GLU A 580     146.641 165.577 205.042  1.00 95.74           O
ATOM   3887  OE2 GLU A 580     146.035 165.214 202.963  1.00 95.74           O
ATOM   3888  N   ALA A 581     151.812 166.161 205.617  1.00 91.83           N
ATOM   3889  CA  ALA A 581     152.562 166.627 206.774  1.00 91.83           C
ATOM   3890  C   ALA A 581     151.714 166.528 208.038  1.00 91.83           C
ATOM   3891  O   ALA A 581     150.530 166.874 208.046  1.00 91.83           O
ATOM   3892  CB  ALA A 581     153.019 168.070 206.563  1.00 91.83           C
ATOM   3893  N   PHE A 582     152.338 166.064 209.122  1.00 94.49           N
ATOM   3894  CA  PHE A 582     151.635 165.887 210.402  1.00 94.49           C
ATOM   3895  C   PHE A 582     151.510 167.227 211.121  1.00 94.49           C
ATOM   3896  O   PHE A 582     150.402 167.726 211.338  1.00 94.49           O
ATOM   3897  CB  PHE A 582     152.364 164.850 211.260  1.00 94.49           C
ATOM   3898  CG  PHE A 582     151.574 164.371 212.448  1.00 94.49           C
ATOM   3899  CD1 PHE A 582     150.223 164.089 212.335  1.00 94.49           C
ATOM   3900  CD2 PHE A 582     152.188 164.186 213.675  1.00 94.49           C
ATOM   3901  CE1 PHE A 582     149.497 163.643 213.421  1.00 94.49           C
ATOM   3902  CE2 PHE A 582     151.467 163.739 214.767  1.00 94.49           C
ATOM   3903  CZ  PHE A 582     150.119 163.468 214.639  1.00 94.49           C
ATOM   3904  N   PHE A 583     152.637 167.817 211.484  1.00 90.94           N
ATOM   3905  CA  PHE A 583     152.694 169.180 211.982  1.00 90.94           C
ATOM   3906  C   PHE A 583     153.261 170.093 210.903  1.00 90.94           C
ATOM   3907  O   PHE A 583     153.913 169.619 209.967  1.00 90.94           O
ATOM   3908  CB  PHE A 583     153.528 169.237 213.265  1.00 90.94           C
ATOM   3909  CG  PHE A 583     154.862 168.552 213.169  1.00 90.94           C
ATOM   3910  CD1 PHE A 583     155.950 169.191 212.603  1.00 90.94           C
ATOM   3911  CD2 PHE A 583     155.029 167.273 213.670  1.00 90.94           C
ATOM   3912  CE1 PHE A 583     157.175 168.561 212.529  1.00 90.94           C
ATOM   3913  CE2 PHE A 583     156.252 166.639 213.596  1.00 90.94           C
ATOM   3914  CZ  PHE A 583     157.327 167.284 213.024  1.00 90.94           C
ATOM   3915  N   PRO A 584     153.010 171.405 210.984  1.00 87.20           N
ATOM   3916  CA  PRO A 584     153.330 172.292 209.856  1.00 87.20           C
ATOM   3917  C   PRO A 584     154.761 172.123 209.363  1.00 87.20           C
ATOM   3918  O   PRO A 584     155.710 172.057 210.147  1.00 87.20           O
ATOM   3919  CB  PRO A 584     153.093 173.689 210.435  1.00 87.20           C
ATOM   3920  CG  PRO A 584     152.029 173.477 211.448  1.00 87.20           C
ATOM   3921  CD  PRO A 584     152.318 172.134 212.064  1.00 87.20           C
ATOM   3922  N   ASN A 585     154.902 172.052 208.041  1.00 80.68           N
ATOM   3923  CA  ASN A 585     156.149 171.639 207.406  1.00 80.68           C
ATOM   3924  C   ASN A 585     157.166 172.772 207.440  1.00 80.68           C
ATOM   3925  O   ASN A 585     156.905 173.871 206.942  1.00 80.68           O
ATOM   3926  CB  ASN A 585     155.870 171.189 205.974  1.00 80.68           C
ATOM   3927  CG  ASN A 585     154.864 172.078 205.269  1.00 80.68           C
ATOM   3928  ND2 ASN A 585     154.447 171.668 204.077  1.00 80.68           N
ATOM   3929  OD1 ASN A 585     154.454 173.112 205.795  1.00 80.68           O
ATOM   3930  N   MET A 586     158.335 172.500 208.022  1.00 74.57           N
ATOM   3931  CA  MET A 586     159.411 173.480 208.088  1.00 74.57           C
ATOM   3932  C   MET A 586     160.105 173.699 206.751  1.00 74.57           C
ATOM   3933  O   MET A 586     160.949 174.596 206.654  1.00 74.57           O
ATOM   3934  CB  MET A 586     160.456 173.062 209.126  1.00 74.57           C
ATOM   3935  CG  MET A 586     160.070 173.352 210.563  1.00 74.57           C
ATOM   3936  SD  MET A 586     158.657 172.381 211.103  1.00 74.57           S
ATOM   3937  CE  MET A 586     159.496 170.913 211.682  1.00 74.57           C
ATOM   3938  N   VAL A 587     159.792 172.900 205.727  1.00 77.73           N
ATOM   3939  CA  VAL A 587     160.477 173.041 204.444  1.00 77.73           C
ATOM   3940  C   VAL A 587     159.656 173.798 203.412  1.00 77.73           C
ATOM   3941  O   VAL A 587     160.231 174.340 202.460  1.00 77.73           O
ATOM   3942  CB  VAL A 587     160.882 171.657 203.900  1.00 77.73           C
ATOM   3943  CG1 VAL A 587     159.745 171.029 203.107  1.00 77.73           C
ATOM   3944  CG2 VAL A 587     162.147 171.765 203.058  1.00 77.73           C
ATOM   3945  N   ASN A 588     158.335 173.865 203.574  1.00 83.38           N
ATOM   3946  CA  ASN A 588     157.477 174.668 202.702  1.00 83.38           C
ATOM   3947  C   ASN A 588     157.507 176.073 203.296  1.00 83.38           C
ATOM   3948  O   ASN A 588     156.526 176.557 203.862  1.00 83.38           O
ATOM   3949  CB  ASN A 588     156.068 174.085 202.622  1.00 83.38           C
ATOM   3950  CG  ASN A 588     155.080 175.002 201.910  1.00 83.38           C
ATOM   3951  ND2 ASN A 588     153.796 174.685 202.029  1.00 83.38           N
ATOM   3952  OD1 ASN A 588     155.463 175.981 201.268  1.00 83.38           O
ATOM   3953  N   MET A 589     158.659 176.721 203.180  1.00 81.29           N
ATOM   3954  CA  MET A 589     158.905 178.007 203.805  1.00 81.29           C
ATOM   3955  C   MET A 589     159.110 179.078 202.743  1.00 81.29           C
ATOM   3956  O   MET A 589     159.696 178.836 201.684  1.00 81.29           O
ATOM   3957  CB  MET A 589     160.123 177.940 204.734  1.00 81.29           C
ATOM   3958  CG  MET A 589     161.408 177.568 204.025  1.00 81.29           C
ATOM   3959  SD  MET A 589     162.878 178.151 204.879  1.00 81.29           S
ATOM   3960  CE  MET A 589     164.129 177.229 203.999  1.00 81.29           C
ATOM   3961  N   LEU A 590     158.608 180.269 203.043  1.00 79.68           N
ATOM   3962  CA  LEU A 590     158.718 181.417 202.156  1.00 79.68           C
ATOM   3963  C   LEU A 590     160.065 182.085 202.403  1.00 79.68           C
ATOM   3964  O   LEU A 590     160.264 182.726 203.440  1.00 79.68           O
ATOM   3965  CB  LEU A 590     157.560 182.384 202.395  1.00 79.68           C
ATOM   3966  CG  LEU A 590     156.217 181.820 201.921  1.00 79.68           C
ATOM   3967  CD1 LEU A 590     155.088 182.814 202.128  1.00 79.68           C
ATOM   3968  CD2 LEU A 590     156.299 181.392 200.461  1.00 79.68           C
ATOM   3969  N   VAL A 591     160.986 181.918 201.460  1.00 76.00           N
ATOM   3970  CA  VAL A 591     162.366 182.366 201.604  1.00 76.00           C
ATOM   3971  C   VAL A 591     162.477 183.716 200.905  1.00 76.00           C
ATOM   3972  O   VAL A 591     161.996 183.892 199.783  1.00 76.00           O
ATOM   3973  CB  VAL A 591     163.354 181.348 201.029  1.00 76.00           C
ATOM   3974  CG1 VAL A 591     164.770 181.905 201.046  1.00 76.00           C
ATOM   3975  CG2 VAL A 591     163.277 180.042 201.800  1.00 76.00           C
ATOM   3976  N   LEU A 592     163.105 184.679 201.577  1.00 76.36           N
ATOM   3977  CA  LEU A 592     163.314 186.000 200.998  1.00 76.36           C
ATOM   3978  C   LEU A 592     164.770 186.420 201.158  1.00 76.36           C
ATOM   3979  O   LEU A 592     165.060 187.535 201.605  1.00 76.36           O
ATOM   3980  CB  LEU A 592     162.375 187.038 201.629  1.00 76.36           C
ATOM   3981  CG  LEU A 592     160.854 186.812 201.610  1.00 76.36           C
ATOM   3982  CD1 LEU A 592     160.381 185.783 202.631  1.00 76.36           C
ATOM   3983  CD2 LEU A 592     160.109 188.126 201.796  1.00 76.36           C
ATOM   3984  N   GLY A 593     165.686 185.531 200.801  1.00 81.44           N
ATOM   3985  CA  GLY A 593     167.109 185.796 200.934  1.00 81.44           C
ATOM   3986  C   GLY A 593     167.778 184.759 201.826  1.00 81.44           C
ATOM   3987  O   GLY A 593     167.496 183.566 201.721  1.00 81.44           O
ATOM   3988  N   LYS A 594     168.670 185.220 202.702  1.00 91.56           N
ATOM   3989  CA  LYS A 594     169.250 184.377 203.737  1.00 91.56           C
ATOM   3990  C   LYS A 594     168.316 184.197 204.923  1.00 91.56           C
ATOM   3991  O   LYS A 594     168.613 183.407 205.826  1.00 91.56           O
ATOM   3992  CB  LYS A 594     170.584 184.956 204.212  1.00 91.56           C
ATOM   3993  CG  LYS A 594     171.574 185.245 203.102  1.00 91.56           C
ATOM   3994  CD  LYS A 594     172.990 185.306 203.649  1.00 91.56           C
ATOM   3995  CE  LYS A 594     173.281 184.111 204.544  1.00 91.56           C
ATOM   3996  NZ  LYS A 594     173.175 182.823 203.805  1.00 91.56           N
ATOM   3997  N   HIS A 595     167.194 184.908 204.935  1.00 86.69           N
ATOM   3998  CA  HIS A 595     166.278 184.935 206.064  1.00 86.69           C
ATOM   3999  C   HIS A 595     165.154 183.940 205.818  1.00 86.69           C
ATOM   4000  O   HIS A 595     164.327 184.140 204.923  1.00 86.69           O
ATOM   4001  CB  HIS A 595     165.716 186.343 206.272  1.00 86.69           C
ATOM   4002  CG  HIS A 595     166.759 187.393 206.509  1.00 86.69           C
ATOM   4003  CD2 HIS A 595     166.756 188.482 207.314  1.00 86.69           C
ATOM   4004  ND1 HIS A 595     167.983 187.394 205.873  1.00 86.69           N
ATOM   4005  CE1 HIS A 595     168.688 188.435 206.277  1.00 86.69           C
ATOM   4006  NE2 HIS A 595     167.966 189.112 207.152  1.00 86.69           N
ATOM   4007  N   LEU A 596     165.124 182.876 206.617  1.00 83.11           N
ATOM   4008  CA  LEU A 596     164.190 181.773 206.431  1.00 83.11           C
ATOM   4009  C   LEU A 596     162.912 182.056 207.206  1.00 83.11           C
ATOM   4010  O   LEU A 596     162.915 182.031 208.443  1.00 83.11           O
ATOM   4011  CB  LEU A 596     164.803 180.441 206.883  1.00 83.11           C
ATOM   4012  CG  LEU A 596     166.230 180.058 206.477  1.00 83.11           C
ATOM   4013  CD1 LEU A 596     167.263 180.665 207.406  1.00 83.11           C
ATOM   4014  CD2 LEU A 596     166.385 178.548 206.448  1.00 83.11           C
ATOM   4015  N   GLY A 597     161.824 182.310 206.482  1.00 78.35           N
ATOM   4016  CA  GLY A 597     160.515 182.461 207.091  1.00 78.35           C
ATOM   4017  C   GLY A 597     159.811 181.137 207.323  1.00 78.35           C
ATOM   4018  O   GLY A 597     158.830 180.824 206.643  1.00 78.35           O
ATOM   4019  N   ILE A 598     160.290 180.372 208.295  1.00 74.87           N
ATOM   4020  CA  ILE A 598     159.887 178.980 208.502  1.00 74.87           C
ATOM   4021  C   ILE A 598     158.599 178.936 209.321  1.00 74.87           C
ATOM   4022  O   ILE A 598     158.501 179.648 210.329  1.00 74.87           O
ATOM   4023  CB  ILE A 598     161.005 178.176 209.194  1.00 74.87           C
ATOM   4024  CG1 ILE A 598     162.372 178.505 208.581  1.00 74.87           C
ATOM   4025  CG2 ILE A 598     160.741 176.701 209.094  1.00 74.87           C
ATOM   4026  CD1 ILE A 598     163.552 178.169 209.475  1.00 74.87           C
ATOM   4027  N   PRO A 599     157.592 178.158 208.913  1.00 72.56           N
ATOM   4028  CA  PRO A 599     156.352 178.047 209.703  1.00 72.56           C
ATOM   4029  C   PRO A 599     156.561 177.304 211.021  1.00 72.56           C
ATOM   4030  O   PRO A 599     157.335 176.351 211.099  1.00 72.56           O
ATOM   4031  CB  PRO A 599     155.419 177.269 208.771  1.00 72.56           C
ATOM   4032  CG  PRO A 599     155.917 177.585 207.391  1.00 72.56           C
ATOM   4033  CD  PRO A 599     157.414 177.685 207.530  1.00 72.56           C
ATOM   4034  N   LYS A 600     155.834 177.717 212.060  1.00 80.44           N
ATOM   4035  CA  LYS A 600     156.207 177.300 213.411  1.00 80.44           C
ATOM   4036  C   LYS A 600     155.888 175.819 213.613  1.00 80.44           C
ATOM   4037  O   LYS A 600     154.789 175.372 213.251  1.00 80.44           O
ATOM   4038  CB  LYS A 600     155.523 178.179 214.472  1.00 80.44           C
ATOM   4039  CG  LYS A 600     156.242 178.141 215.840  1.00 80.44           C
ATOM   4040  CD  LYS A 600     155.776 179.184 216.851  1.00 80.44           C
ATOM   4041  CE  LYS A 600     156.243 178.832 218.267  1.00 80.44           C
ATOM   4042  NZ  LYS A 600     156.195 177.370 218.568  1.00 80.44           N
ATOM   4043  N   PRO A 601     156.815 175.022 214.167  1.00 85.06           N
ATOM   4044  CA  PRO A 601     156.596 173.571 214.236  1.00 85.06           C
ATOM   4045  C   PRO A 601     155.559 173.213 215.264  1.00 85.06           C
ATOM   4046  O   PRO A 601     154.872 172.193 215.114  1.00 85.06           O
ATOM   4047  CB  PRO A 601     157.968 173.028 214.667  1.00 85.06           C
ATOM   4048  CG  PRO A 601     158.494 174.116 215.554  1.00 85.06           C
ATOM   4049  CD  PRO A 601     158.005 175.426 214.941  1.00 85.06           C
ATOM   4050  N   PHE A 602     155.445 174.041 216.294  1.00 88.13           N
ATOM   4051  CA  PHE A 602     154.583 173.806 217.433  1.00 88.13           C
ATOM   4052  C   PHE A 602     154.884 172.423 218.005  1.00 88.13           C
ATOM   4053  O   PHE A 602     154.084 171.491 217.941  1.00 88.13           O
ATOM   4054  CB  PHE A 602     153.125 173.983 217.029  1.00 88.13           C
ATOM   4055  CG  PHE A 602     152.590 175.364 217.296  1.00 88.13           C
ATOM   4056  CD1 PHE A 602     153.243 176.492 216.808  1.00 88.13           C
ATOM   4057  CD2 PHE A 602     151.430 175.535 218.017  1.00 88.13           C
ATOM   4058  CE1 PHE A 602     152.737 177.760 217.051  1.00 88.13           C
ATOM   4059  CE2 PHE A 602     150.925 176.791 218.261  1.00 88.13           C
ATOM   4060  CZ  PHE A 602     151.578 177.906 217.780  1.00 88.13           C
ATOM   4061  N   GLY A 603     156.107 172.294 218.513  1.00 92.59           N
ATOM   4062  CA  GLY A 603     156.610 171.024 218.968  1.00 92.59           C
ATOM   4063  C   GLY A 603     156.739 170.946 220.474  1.00 92.59           C
ATOM   4064  O   GLY A 603     156.211 171.784 221.212  1.00 92.59           O
ATOM   4065  N   PRO A 604     157.441 169.923 220.958  1.00 94.78           N
ATOM   4066  CA  PRO A 604     157.616 169.770 222.404  1.00 94.78           C
ATOM   4067  C   PRO A 604     158.419 170.926 222.975  1.00 94.78           C
ATOM   4068  O   PRO A 604     159.316 171.467 222.326  1.00 94.78           O
ATOM   4069  CB  PRO A 604     158.375 168.444 222.535  1.00 94.78           C
ATOM   4070  CG  PRO A 604     158.214 167.763 221.206  1.00 94.78           C
ATOM   4071  CD  PRO A 604     158.141 168.869 220.208  1.00 94.78           C
ATOM   4072  N   VAL A 605     158.091 171.302 224.207  1.00100.18           N
ATOM   4073  CA  VAL A 605     158.765 172.391 224.903  1.00100.18           C
ATOM   4074  C   VAL A 605     159.686 171.797 225.962  1.00100.18           C
ATOM   4075  O   VAL A 605     159.229 171.135 226.901  1.00100.18           O
ATOM   4076  CB  VAL A 605     157.756 173.390 225.503  1.00100.18           C
ATOM   4077  CG1 VAL A 605     156.750 172.697 226.417  1.00100.18           C
ATOM   4078  CG2 VAL A 605     158.487 174.494 226.249  1.00100.18           C
ATOM   4079  N   ILE A 606     160.991 172.001 225.782  1.00106.01           N
ATOM   4080  CA  ILE A 606     162.004 171.568 226.739  1.00106.01           C
ATOM   4081  C   ILE A 606     163.013 172.697 226.893  1.00106.01           C
ATOM   4082  O   ILE A 606     163.350 173.370 225.912  1.00106.01           O
ATOM   4083  CB  ILE A 606     162.710 170.262 226.318  1.00106.01           C
ATOM   4084  CG1 ILE A 606     163.642 170.488 225.124  1.00106.01           C
ATOM   4085  CG2 ILE A 606     161.700 169.163 226.010  1.00106.01           C
ATOM   4086  CD1 ILE A 606     164.646 169.376 224.915  1.00106.01           C
ATOM   4087  N   ASN A 607     163.460 172.936 228.126  1.00110.10           N
ATOM   4088  CA  ASN A 607     164.493 173.919 228.445  1.00110.10           C
ATOM   4089  C   ASN A 607     164.154 175.323 227.955  1.00110.10           C
ATOM   4090  O   ASN A 607     165.038 176.183 227.881  1.00110.10           O
ATOM   4091  CB  ASN A 607     165.853 173.486 227.885  1.00110.10           C
ATOM   4092  CG  ASN A 607     167.005 173.854 228.800  1.00110.10           C
ATOM   4093  ND2 ASN A 607     167.429 172.905 229.626  1.00110.10           N
ATOM   4094  OD1 ASN A 607     167.507 174.977 228.765  1.00110.10           O
ATOM   4095  N   GLY A 608     162.888 175.582 227.613  1.00106.77           N
ATOM   4096  CA  GLY A 608     162.435 176.879 227.155  1.00106.77           C
ATOM   4097  C   GLY A 608     162.062 176.921 225.685  1.00106.77           C
ATOM   4098  O   GLY A 608     161.081 177.582 225.323  1.00106.77           O
ATOM   4099  N   ARG A 609     162.817 176.233 224.834  1.00105.86           N
ATOM   4100  CA  ARG A 609     162.616 176.274 223.393  1.00105.86           C
ATOM   4101  C   ARG A 609     161.955 174.992 222.904  1.00105.86           C
ATOM   4102  O   ARG A 609     161.816 174.009 223.636  1.00105.86           O
ATOM   4103  CB  ARG A 609     163.947 176.483 222.661  1.00105.86           C
ATOM   4104  CG  ARG A 609     165.061 175.563 223.133  1.00105.86           C
ATOM   4105  CD  ARG A 609     166.385 175.898 222.465  1.00105.86           C
ATOM   4106  NE  ARG A 609     167.203 176.794 223.273  1.00105.86           N
ATOM   4107  CZ  ARG A 609     168.163 177.569 222.788  1.00105.86           C
ATOM   4108  NH1 ARG A 609     168.457 177.580 221.498  1.00105.86           N
ATOM   4109  NH2 ARG A 609     168.846 178.353 223.618  1.00105.86           N
ATOM   4110  N   CYS A 610     161.544 175.020 221.640  1.00100.83           N
ATOM   4111  CA  CYS A 610     161.025 173.832 220.979  1.00100.83           C
ATOM   4112  C   CYS A 610     162.174 172.963 220.482  1.00100.83           C
ATOM   4113  O   CYS A 610     163.201 173.471 220.023  1.00100.83           O
ATOM   4114  CB  CYS A 610     160.117 174.224 219.816  1.00100.83           C
ATOM   4115  SG  CYS A 610     159.602 172.844 218.781  1.00100.83           S
ATOM   4116  N   CYS A 611     161.996 171.644 220.584  1.00105.53           N
ATOM   4117  CA  CYS A 611     163.070 170.718 220.232  1.00105.53           C
ATOM   4118  C   CYS A 611     163.419 170.802 218.749  1.00105.53           C
ATOM   4119  O   CYS A 611     164.600 170.840 218.381  1.00105.53           O
ATOM   4120  CB  CYS A 611     162.678 169.292 220.618  1.00105.53           C
ATOM   4121  SG  CYS A 611     164.056 168.283 221.208  1.00105.53           S
ATOM   4122  N   LEU A 612     162.405 170.820 217.879  1.00100.52           N
ATOM   4123  CA  LEU A 612     162.675 170.988 216.454  1.00100.52           C
ATOM   4124  C   LEU A 612     163.310 172.343 216.178  1.00100.52           C
ATOM   4125  O   LEU A 612     164.254 172.446 215.383  1.00100.52           O
ATOM   4126  CB  LEU A 612     161.392 170.815 215.638  1.00100.52           C
ATOM   4127  CG  LEU A 612     160.503 169.609 215.948  1.00100.52           C
ATOM   4128  CD1 LEU A 612     159.223 170.038 216.641  1.00100.52           C
ATOM   4129  CD2 LEU A 612     160.191 168.834 214.677  1.00100.52           C
ATOM   4130  N   GLU A 613     162.804 173.396 216.827  1.00100.25           N
ATOM   4131  CA  GLU A 613     163.465 174.692 216.745  1.00100.25           C
ATOM   4132  C   GLU A 613     164.889 174.607 217.269  1.00100.25           C
ATOM   4133  O   GLU A 613     165.801 175.220 216.706  1.00100.25           O
ATOM   4134  CB  GLU A 613     162.678 175.749 217.520  1.00100.25           C
ATOM   4135  CG  GLU A 613     161.285 176.027 216.990  1.00100.25           C
ATOM   4136  CD  GLU A 613     160.614 177.171 217.725  1.00100.25           C
ATOM   4137  OE1 GLU A 613     161.277 177.798 218.578  1.00100.25           O
ATOM   4138  OE2 GLU A 613     159.427 177.445 217.451  1.00100.25           O
ATOM   4139  N   GLU A 614     165.102 173.842 218.343  1.00103.28           N
ATOM   4140  CA  GLU A 614     166.451 173.682 218.873  1.00103.28           C
ATOM   4141  C   GLU A 614     167.388 173.101 217.824  1.00103.28           C
ATOM   4142  O   GLU A 614     168.496 173.611 217.622  1.00103.28           O
ATOM   4143  CB  GLU A 614     166.429 172.795 220.118  1.00103.28           C
ATOM   4144  CG  GLU A 614     167.780 172.661 220.810  1.00103.28           C
ATOM   4145  CD  GLU A 614     168.610 171.512 220.264  1.00103.28           C
ATOM   4146  OE1 GLU A 614     168.018 170.540 219.750  1.00103.28           O
ATOM   4147  OE2 GLU A 614     169.854 171.587 220.342  1.00103.28           O
ATOM   4148  N   LYS A 615     166.958 172.044 217.133  1.00106.58           N
ATOM   4149  CA  LYS A 615     167.835 171.407 216.155  1.00106.58           C
ATOM   4150  C   LYS A 615     168.065 172.308 214.946  1.00106.58           C
ATOM   4151  O   LYS A 615     169.197 172.433 214.458  1.00106.58           O
ATOM   4152  CB  LYS A 615     167.264 170.057 215.723  1.00106.58           C
ATOM   4153  CG  LYS A 615     168.257 169.207 214.942  1.00106.58           C
ATOM   4154  CD  LYS A 615     167.896 167.734 214.995  1.00106.58           C
ATOM   4155  CE  LYS A 615     168.083 167.064 213.645  1.00106.58           C
ATOM   4156  NZ  LYS A 615     169.466 166.544 213.466  1.00106.58           N
ATOM   4157  N   VAL A 616     167.003 172.950 214.447  1.00106.96           N
ATOM   4158  CA  VAL A 616     167.179 173.807 213.277  1.00106.96           C
ATOM   4159  C   VAL A 616     168.065 175.004 213.611  1.00106.96           C
ATOM   4160  O   VAL A 616     168.850 175.452 212.768  1.00106.96           O
ATOM   4161  CB  VAL A 616     165.821 174.238 212.682  1.00106.96           C
ATOM   4162  CG1 VAL A 616     164.945 173.024 212.404  1.00106.96           C
ATOM   4163  CG2 VAL A 616     165.102 175.223 213.588  1.00106.96           C
ATOM   4164  N   CYS A 617     167.980 175.531 214.835  1.00107.89           N
ATOM   4165  CA  CYS A 617     168.864 176.617 215.234  1.00107.89           C
ATOM   4166  C   CYS A 617     170.282 176.144 215.522  1.00107.89           C
ATOM   4167  O   CYS A 617     171.223 176.924 215.353  1.00107.89           O
ATOM   4168  CB  CYS A 617     168.301 177.338 216.462  1.00107.89           C
ATOM   4169  SG  CYS A 617     166.689 178.118 216.204  1.00107.89           S
ATOM   4170  N   SER A 618     170.461 174.897 215.955  1.00107.63           N
ATOM   4171  CA  SER A 618     171.796 174.385 216.223  1.00107.63           C
ATOM   4172  C   SER A 618     172.511 173.890 214.974  1.00107.63           C
ATOM   4173  O   SER A 618     173.731 173.692 215.017  1.00107.63           O
ATOM   4174  CB  SER A 618     171.735 173.249 217.250  1.00107.63           C
ATOM   4175  OG  SER A 618     170.953 172.170 216.772  1.00107.63           O
ATOM   4176  N   LEU A 619     171.795 173.686 213.867  1.00105.68           N
ATOM   4177  CA  LEU A 619     172.439 173.214 212.646  1.00105.68           C
ATOM   4178  C   LEU A 619     172.630 174.304 211.598  1.00105.68           C
ATOM   4179  O   LEU A 619     173.660 174.309 210.915  1.00105.68           O
ATOM   4180  CB  LEU A 619     171.647 172.040 212.048  1.00105.68           C
ATOM   4181  CG  LEU A 619     170.431 172.202 211.126  1.00105.68           C
ATOM   4182  CD1 LEU A 619     170.823 172.424 209.664  1.00105.68           C
ATOM   4183  CD2 LEU A 619     169.511 170.997 211.257  1.00105.68           C
ATOM   4184  N   LEU A 620     171.677 175.225 211.445  1.00103.69           N
ATOM   4185  CA  LEU A 620     171.825 176.291 210.459  1.00103.69           C
ATOM   4186  C   LEU A 620     172.693 177.439 210.961  1.00103.69           C
ATOM   4187  O   LEU A 620     173.526 177.956 210.209  1.00103.69           O
ATOM   4188  CB  LEU A 620     170.455 176.837 210.039  1.00103.69           C
ATOM   4189  CG  LEU A 620     169.367 175.876 209.553  1.00103.69           C
ATOM   4190  CD1 LEU A 620     167.985 176.396 209.926  1.00103.69           C
ATOM   4191  CD2 LEU A 620     169.470 175.664 208.053  1.00103.69           C
ATOM   4192  N   GLU A 621     172.509 177.848 212.217  1.00105.97           N
ATOM   4193  CA  GLU A 621     173.234 179.004 212.739  1.00105.97           C
ATOM   4194  C   GLU A 621     174.753 178.872 212.672  1.00105.97           C
ATOM   4195  O   GLU A 621     175.410 179.881 212.361  1.00105.97           O
ATOM   4196  CB  GLU A 621     172.782 179.293 214.176  1.00105.97           C
ATOM   4197  CG  GLU A 621     171.905 180.527 214.307  1.00105.97           C
ATOM   4198  CD  GLU A 621     171.060 180.509 215.565  1.00105.97           C
ATOM   4199  OE1 GLU A 621     171.421 179.786 216.516  1.00105.97           O
ATOM   4200  OE2 GLU A 621     170.032 181.218 215.601  1.00105.97           O
ATOM   4201  N   PRO A 622     175.375 177.717 212.960  1.00104.78           N
ATOM   4202  CA  PRO A 622     176.842 177.636 212.824  1.00104.78           C
ATOM   4203  C   PRO A 622     177.358 178.004 211.440  1.00104.78           C
ATOM   4204  O   PRO A 622     178.565 178.221 211.275  1.00104.78           O
ATOM   4205  CB  PRO A 622     177.146 176.168 213.172  1.00104.78           C
ATOM   4206  CG  PRO A 622     175.820 175.464 213.148  1.00104.78           C
ATOM   4207  CD  PRO A 622     174.837 176.493 213.577  1.00104.78           C
ATOM   4208  N   LEU A 623     176.483 178.078 210.440  1.00105.48           N
ATOM   4209  CA  LEU A 623     176.851 178.560 209.117  1.00105.48           C
ATOM   4210  C   LEU A 623     176.553 180.047 208.945  1.00105.48           C
ATOM   4211  O   LEU A 623     177.318 180.746 208.273  1.00105.48           O
ATOM   4212  CB  LEU A 623     176.139 177.723 208.044  1.00105.48           C
ATOM   4213  CG  LEU A 623     176.571 177.730 206.570  1.00105.48           C
ATOM   4214  CD1 LEU A 623     175.875 176.598 205.834  1.00105.48           C
ATOM   4215  CD2 LEU A 623     176.268 179.040 205.866  1.00105.48           C
ATOM   4216  N   GLY A 624     175.476 180.550 209.550  1.00104.73           N
ATOM   4217  CA  GLY A 624     175.183 181.971 209.555  1.00104.73           C
ATOM   4218  C   GLY A 624     173.778 182.347 209.137  1.00104.73           C
ATOM   4219  O   GLY A 624     173.522 183.537 208.909  1.00104.73           O
ATOM   4220  N   LEU A 625     172.861 181.391 209.029  1.00 97.63           N
ATOM   4221  CA  LEU A 625     171.500 181.704 208.626  1.00 97.63           C
ATOM   4222  C   LEU A 625     170.707 182.279 209.801  1.00 97.63           C
ATOM   4223  O   LEU A 625     171.014 182.043 210.972  1.00 97.63           O
ATOM   4224  CB  LEU A 625     170.806 180.460 208.072  1.00 97.63           C
ATOM   4225  CG  LEU A 625     171.429 179.813 206.832  1.00 97.63           C
ATOM   4226  CD1 LEU A 625     172.256 178.595 207.214  1.00 97.63           C
ATOM   4227  CD2 LEU A 625     170.357 179.440 205.821  1.00 97.63           C
ATOM   4228  N   GLN A 626     169.670 183.050 209.470  1.00 89.30           N
ATOM   4229  CA  GLN A 626     168.775 183.629 210.462  1.00 89.30           C
ATOM   4230  C   GLN A 626     167.349 183.203 210.154  1.00 89.30           C
ATOM   4231  O   GLN A 626     166.889 183.324 209.016  1.00 89.30           O
ATOM   4232  CB  GLN A 626     168.872 185.161 210.490  1.00 89.30           C
ATOM   4233  CG  GLN A 626     170.184 185.716 209.965  1.00 89.30           C
ATOM   4234  CD  GLN A 626     170.143 187.220 209.784  1.00 89.30           C
ATOM   4235  NE2 GLN A 626     171.314 187.842 209.722  1.00 89.30           N
ATOM   4236  OE1 GLN A 626     169.069 187.817 209.703  1.00 89.30           O
ATOM   4237  N   CYS A 627     166.647 182.725 211.178  1.00 75.97           N
ATOM   4238  CA  CYS A 627     165.350 182.088 211.015  1.00 75.97           C
ATOM   4239  C   CYS A 627     164.286 182.829 211.814  1.00 75.97           C
ATOM   4240  O   CYS A 627     164.536 183.303 212.926  1.00 75.97           O
ATOM   4241  CB  CYS A 627     165.418 180.611 211.444  1.00 75.97           C
ATOM   4242  SG  CYS A 627     164.933 180.264 213.153  1.00 75.97           S
ATOM   4243  N   THR A 628     163.099 182.954 211.223  1.00 73.41           N
ATOM   4244  CA  THR A 628     161.955 183.556 211.892  1.00 73.41           C
ATOM   4245  C   THR A 628     160.770 182.635 211.714  1.00 73.41           C
ATOM   4246  O   THR A 628     160.568 182.050 210.646  1.00 73.41           O
ATOM   4247  CB  THR A 628     161.601 184.933 211.334  1.00 73.41           C
ATOM   4248  CG2 THR A 628     162.849 185.741 211.067  1.00 73.41           C
ATOM   4249  OG1 THR A 628     160.858 184.769 210.119  1.00 73.41           O
ATOM   4250  N   PHE A 629     159.959 182.515 212.753  1.00 76.12           N
ATOM   4251  CA  PHE A 629     159.032 181.396 212.767  1.00 76.12           C
ATOM   4252  C   PHE A 629     157.614 181.968 212.796  1.00 76.12           C
ATOM   4253  O   PHE A 629     157.108 182.326 213.863  1.00 76.12           O
ATOM   4254  CB  PHE A 629     159.311 180.480 213.946  1.00 76.12           C
ATOM   4255  CG  PHE A 629     159.938 179.163 213.536  1.00 76.12           C
ATOM   4256  CD1 PHE A 629     159.188 178.091 213.173  1.00 76.12           C
ATOM   4257  CD2 PHE A 629     161.308 178.974 213.669  1.00 76.12           C
ATOM   4258  CE1 PHE A 629     159.775 176.885 212.800  1.00 76.12           C
ATOM   4259  CE2 PHE A 629     161.900 177.764 213.345  1.00 76.12           C
ATOM   4260  CZ  PHE A 629     161.123 176.712 212.914  1.00 76.12           C
ATOM   4261  N   ILE A 630     156.996 182.081 211.616  1.00 75.55           N
ATOM   4262  CA  ILE A 630     155.666 182.666 211.444  1.00 75.55           C
ATOM   4263  C   ILE A 630     154.627 181.548 211.490  1.00 75.55           C
ATOM   4264  O   ILE A 630     154.962 180.373 211.311  1.00 75.55           O
ATOM   4265  CB  ILE A 630     155.570 183.460 210.120  1.00 75.55           C
ATOM   4266  CG1 ILE A 630     156.723 184.456 209.971  1.00 75.55           C
ATOM   4267  CG2 ILE A 630     154.258 184.228 210.007  1.00 75.55           C
ATOM   4268  CD1 ILE A 630     157.891 183.930 209.165  1.00 75.55           C
ATOM   4269  N   ASN A 631     153.362 181.895 211.728  1.00 75.07           N
ATOM   4270  CA  ASN A 631     152.279 180.912 211.729  1.00 75.07           C
ATOM   4271  C   ASN A 631     151.671 180.804 210.330  1.00 75.07           C
ATOM   4272  O   ASN A 631     150.550 181.238 210.060  1.00 75.07           O
ATOM   4273  CB  ASN A 631     151.229 181.280 212.772  1.00 75.07           C
ATOM   4274  CG  ASN A 631     151.821 181.459 214.155  1.00 75.07           C
ATOM   4275  ND2 ASN A 631     150.975 181.387 215.176  1.00 75.07           N
ATOM   4276  OD1 ASN A 631     153.028 181.648 214.306  1.00 75.07           O
ATOM   4277  N   ASP A 632     152.443 180.197 209.435  1.00 79.09           N
ATOM   4278  CA  ASP A 632     152.015 179.991 208.055  1.00 79.09           C
ATOM   4279  C   ASP A 632     151.725 178.518 207.782  1.00 79.09           C
ATOM   4280  O   ASP A 632     152.584 177.786 207.291  1.00 79.09           O
ATOM   4281  CB  ASP A 632     153.078 180.508 207.083  1.00 79.09           C
ATOM   4282  CG  ASP A 632     152.641 180.411 205.633  1.00 79.09           C
ATOM   4283  OD1 ASP A 632     151.453 180.672 205.349  1.00 79.09           O
ATOM   4284  OD2 ASP A 632     153.486 180.073 204.778  1.00 79.09           O
ATOM   4285  N   GLY A 646     151.551 182.656 200.111  1.00 73.02           N
ATOM   4286  CA  GLY A 646     151.173 183.633 199.107  1.00 73.02           C
ATOM   4287  C   GLY A 646     152.121 184.813 199.036  1.00 73.02           C
ATOM   4288  O   GLY A 646     151.711 185.961 199.207  1.00 73.02           O
ATOM   4289  N   THR A 647     153.396 184.529 198.783  1.00 69.28           N
ATOM   4290  CA  THR A 647     154.428 185.555 198.684  1.00 69.28           C
ATOM   4291  C   THR A 647     155.315 185.236 197.492  1.00 69.28           C
ATOM   4292  O   THR A 647     156.177 184.354 197.574  1.00 69.28           O
ATOM   4293  CB  THR A 647     155.259 185.631 199.968  1.00 69.28           C
ATOM   4294  CG2 THR A 647     156.396 186.630 199.815  1.00 69.28           C
ATOM   4295  OG1 THR A 647     154.421 186.038 201.057  1.00 69.28           O
ATOM   4296  N   ASN A 648     155.101 185.945 196.390  1.00 64.21           N
ATOM   4297  CA  ASN A 648     155.877 185.769 195.174  1.00 64.21           C
ATOM   4298  C   ASN A 648     157.025 186.768 195.152  1.00 64.21           C
ATOM   4299  O   ASN A 648     156.837 187.968 195.363  1.00 64.21           O
ATOM   4300  CB  ASN A 648     154.994 185.951 193.936  1.00 64.21           C
ATOM   4301  CG  ASN A 648     153.687 185.191 194.038  1.00 64.21           C
ATOM   4302  ND2 ASN A 648     153.563 184.118 193.267  1.00 64.21           N
ATOM   4303  OD1 ASN A 648     152.798 185.564 194.803  1.00 64.21           O
ATOM   4304  N   VAL A 649     158.229 186.260 194.898  1.00 65.47           N
ATOM   4305  CA  VAL A 649     159.420 187.097 194.984  1.00 65.47           C
ATOM   4306  C   VAL A 649     160.099 187.221 193.627  1.00 65.47           C
ATOM   4307  O   VAL A 649     160.670 186.254 193.110  1.00 65.47           O
ATOM   4308  CB  VAL A 649     160.400 186.551 196.038  1.00 65.47           C
ATOM   4309  CG1 VAL A 649     161.626 187.442 196.129  1.00 65.47           C
ATOM   4310  CG2 VAL A 649     159.713 186.450 197.388  1.00 65.47           C
ATOM   4311  N   ARG A 650     160.038 188.416 193.049  1.00 81.95           N
ATOM   4312  CA  ARG A 650     160.831 188.735 191.871  1.00 81.95           C
ATOM   4313  C   ARG A 650     162.298 188.867 192.256  1.00 81.95           C
ATOM   4314  O   ARG A 650     162.640 189.540 193.232  1.00 81.95           O
ATOM   4315  CB  ARG A 650     160.320 190.029 191.239  1.00 81.95           C
ATOM   4316  CG  ARG A 650     161.012 190.445 189.959  1.00 81.95           C
ATOM   4317  CD  ARG A 650     160.358 191.703 189.397  1.00 81.95           C
ATOM   4318  NE  ARG A 650     161.016 192.932 189.827  1.00 81.95           N
ATOM   4319  CZ  ARG A 650     162.275 193.257 189.566  1.00 81.95           C
ATOM   4320  NH1 ARG A 650     163.050 192.488 188.817  1.00 81.95           N
ATOM   4321  NH2 ARG A 650     162.767 194.390 190.058  1.00 81.95           N
ATOM   4322  N   ARG A 651     163.168 188.218 191.492  1.00 81.74           N
ATOM   4323  CA  ARG A 651     164.576 188.124 191.860  1.00 81.74           C
ATOM   4324  C   ARG A 651     165.428 188.543 190.666  1.00 81.74           C
ATOM   4325  O   ARG A 651     164.935 188.717 189.546  1.00 81.74           O
ATOM   4326  CB  ARG A 651     164.907 186.711 192.365  1.00 81.74           C
ATOM   4327  CG  ARG A 651     163.925 186.180 193.396  1.00 81.74           C
ATOM   4328  CD  ARG A 651     164.175 184.719 193.723  1.00 81.74           C
ATOM   4329  NE  ARG A 651     164.730 184.567 195.062  1.00 81.74           N
ATOM   4330  CZ  ARG A 651     164.098 183.986 196.073  1.00 81.74           C
ATOM   4331  NH1 ARG A 651     162.885 183.479 195.929  1.00 81.74           N
ATOM   4332  NH2 ARG A 651     164.696 183.918 197.259  1.00 81.74           N
ATOM   4333  N   LYS A 652     166.733 188.710 190.912  1.00 89.72           N
ATOM   4334  CA  LYS A 652     167.759 189.125 189.965  1.00 89.72           C
ATOM   4335  C   LYS A 652     167.991 188.033 188.935  1.00 89.72           C
ATOM   4336  O   LYS A 652     167.759 186.853 189.234  1.00 89.72           O
ATOM   4337  CB  LYS A 652     169.065 189.423 190.698  1.00 89.72           C
ATOM   4338  CG  LYS A 652     169.210 190.861 191.169  1.00 89.72           C
ATOM   4339  CD  LYS A 652     170.666 191.242 191.402  1.00 89.72           C
ATOM   4340  CE  LYS A 652     171.559 190.832 190.241  1.00 89.72           C
ATOM   4341  NZ  LYS A 652     171.050 191.336 188.935  1.00 89.72           N
ATOM   4342  N   PRO A 653     168.439 188.367 187.726  1.00 89.03           N
ATOM   4343  CA  PRO A 653     168.821 187.318 186.778  1.00 89.03           C
ATOM   4344  C   PRO A 653     170.179 186.733 187.137  1.00 89.03           C
ATOM   4345  O   PRO A 653     170.953 187.328 187.891  1.00 89.03           O
ATOM   4346  CB  PRO A 653     168.848 188.047 185.429  1.00 89.03           C
ATOM   4347  CG  PRO A 653     168.772 189.530 185.745  1.00 89.03           C
ATOM   4348  CD  PRO A 653     168.803 189.704 187.230  1.00 89.03           C
ATOM   4349  N   PHE A 654     170.464 185.549 186.590  1.00 90.86           N
ATOM   4350  CA  PHE A 654     171.732 184.885 186.872  1.00 90.86           C
ATOM   4351  C   PHE A 654     172.931 185.659 186.346  1.00 90.86           C
ATOM   4352  O   PHE A 654     174.064 185.328 186.715  1.00 90.86           O
ATOM   4353  CB  PHE A 654     171.761 183.468 186.283  1.00 90.86           C
ATOM   4354  CG  PHE A 654     170.642 182.570 186.751  1.00 90.86           C
ATOM   4355  CD1 PHE A 654     169.333 182.776 186.348  1.00 90.86           C
ATOM   4356  CD2 PHE A 654     170.912 181.499 187.586  1.00 90.86           C
ATOM   4357  CE1 PHE A 654     168.318 181.944 186.772  1.00 90.86           C
ATOM   4358  CE2 PHE A 654     169.901 180.663 188.015  1.00 90.86           C
ATOM   4359  CZ  PHE A 654     168.604 180.885 187.605  1.00 90.86           C
ATOM   4360  N   SER A 655     172.711 186.649 185.476  1.00 90.59           N
ATOM   4361  CA  SER A 655     173.766 187.450 184.861  1.00 90.59           C
ATOM   4362  C   SER A 655     174.617 186.595 183.929  1.00 90.59           C
ATOM   4363  O   SER A 655     175.592 187.080 183.345  1.00 90.59           O
ATOM   4364  CB  SER A 655     174.634 188.131 185.924  1.00 90.59           C
ATOM   4365  OG  SER A 655     173.842 188.929 186.788  1.00 90.59           O
ATOM   4366  N   PHE A 656     174.254 185.323 183.785  1.00 93.29           N
ATOM   4367  CA  PHE A 656     174.891 184.442 182.817  1.00 93.29           C
ATOM   4368  C   PHE A 656     174.048 184.422 181.550  1.00 93.29           C
ATOM   4369  O   PHE A 656     172.892 183.983 181.570  1.00 93.29           O
ATOM   4370  CB  PHE A 656     175.052 183.037 183.393  1.00 93.29           C
ATOM   4371  CG  PHE A 656     176.299 182.858 184.213  1.00 93.29           C
ATOM   4372  CD1 PHE A 656     176.965 183.954 184.736  1.00 93.29           C
ATOM   4373  CD2 PHE A 656     176.806 181.593 184.458  1.00 93.29           C
ATOM   4374  CE1 PHE A 656     178.111 183.792 185.490  1.00 93.29           C
ATOM   4375  CE2 PHE A 656     177.951 181.424 185.212  1.00 93.29           C
ATOM   4376  CZ  PHE A 656     178.605 182.525 185.728  1.00 93.29           C
ATOM   4377  N   LYS A 657     174.624 184.903 180.454  1.00 90.04           N
ATOM   4378  CA  LYS A 657     173.876 185.096 179.220  1.00 90.04           C
ATOM   4379  C   LYS A 657     173.454 183.748 178.648  1.00 90.04           C
ATOM   4380  O   LYS A 657     174.279 182.839 178.505  1.00 90.04           O
ATOM   4381  CB  LYS A 657     174.710 185.885 178.208  1.00 90.04           C
ATOM   4382  CG  LYS A 657     175.207 187.269 178.682  1.00 90.04           C
ATOM   4383  CD  LYS A 657     176.345 187.228 179.698  1.00 90.04           C
ATOM   4384  CE  LYS A 657     176.743 188.629 180.135  1.00 90.04           C
ATOM   4385  NZ  LYS A 657     177.532 188.615 181.398  1.00 90.04           N
ATOM   4386  N   TRP A 658     172.163 183.620 178.322  1.00 84.03           N
ATOM   4387  CA  TRP A 658     171.638 182.338 177.861  1.00 84.03           C
ATOM   4388  C   TRP A 658     172.208 181.953 176.502  1.00 84.03           C
ATOM   4389  O   TRP A 658     172.226 180.770 176.144  1.00 84.03           O
ATOM   4390  CB  TRP A 658     170.111 182.375 177.787  1.00 84.03           C
ATOM   4391  CG  TRP A 658     169.618 183.056 176.551  1.00 84.03           C
ATOM   4392  CD1 TRP A 658     169.723 184.380 176.253  1.00 84.03           C
ATOM   4393  CD2 TRP A 658     169.027 182.433 175.405  1.00 84.03           C
ATOM   4394  CE2 TRP A 658     168.760 183.450 174.468  1.00 84.03           C
ATOM   4395  CE3 TRP A 658     168.679 181.118 175.088  1.00 84.03           C
ATOM   4396  NE1 TRP A 658     169.190 184.631 175.012  1.00 84.03           N
ATOM   4397  CZ2 TRP A 658     168.162 183.193 173.238  1.00 84.03           C
ATOM   4398  CZ3 TRP A 658     168.087 180.864 173.867  1.00 84.03           C
ATOM   4399  CH2 TRP A 658     167.838 181.896 172.954  1.00 84.03           C
ATOM   4400  N   TRP A 659     172.675 182.932 175.729  1.00 91.77           N
ATOM   4401  CA  TRP A 659     173.091 182.643 174.363  1.00 91.77           C
ATOM   4402  C   TRP A 659     174.503 182.071 174.339  1.00 91.77           C
ATOM   4403  O   TRP A 659     175.031 181.756 173.268  1.00 91.77           O
ATOM   4404  CB  TRP A 659     173.006 183.893 173.480  1.00 91.77           C
ATOM   4405  CG  TRP A 659     173.733 185.107 173.988  1.00 91.77           C
ATOM   4406  CD1 TRP A 659     175.045 185.417 173.783  1.00 91.77           C
ATOM   4407  CD2 TRP A 659     173.180 186.195 174.742  1.00 91.77           C
ATOM   4408  CE2 TRP A 659     174.222 187.114 174.975  1.00 91.77           C
ATOM   4409  CE3 TRP A 659     171.909 186.476 175.251  1.00 91.77           C
ATOM   4410  NE1 TRP A 659     175.351 186.615 174.381  1.00 91.77           N
ATOM   4411  CZ2 TRP A 659     174.031 188.294 175.691  1.00 91.77           C
ATOM   4412  CZ3 TRP A 659     171.723 187.644 175.967  1.00 91.77           C
ATOM   4413  CH2 TRP A 659     172.779 188.536 176.184  1.00 91.77           C
ATOM   4414  N   ASN A 660     175.121 181.934 175.512  1.00 96.26           N
ATOM   4415  CA  ASN A 660     176.481 181.423 175.617  1.00 96.26           C
ATOM   4416  C   ASN A 660     176.561 179.927 175.890  1.00 96.26           C
ATOM   4417  O   ASN A 660     177.669 179.383 175.911  1.00 96.26           O
ATOM   4418  CB  ASN A 660     177.246 182.171 176.717  1.00 96.26           C
ATOM   4419  CG  ASN A 660     177.674 183.558 176.288  1.00 96.26           C
ATOM   4420  ND2 ASN A 660     178.550 184.177 177.071  1.00 96.26           N
ATOM   4421  OD1 ASN A 660     177.225 184.068 175.263  1.00 96.26           O
ATOM   4422  N   MET A 661     175.439 179.246 176.102  1.00101.86           N
ATOM   4423  CA  MET A 661     175.505 177.828 176.418  1.00101.86           C
ATOM   4424  C   MET A 661     174.957 176.983 175.274  1.00101.86           C
ATOM   4425  O   MET A 661     174.167 177.449 174.447  1.00101.86           O
ATOM   4426  CB  MET A 661     174.753 177.521 177.716  1.00101.86           C
ATOM   4427  CG  MET A 661     173.323 178.042 177.811  1.00101.86           C
ATOM   4428  SD  MET A 661     172.146 177.081 176.840  1.00101.86           S
ATOM   4429  CE  MET A 661     171.714 175.821 178.035  1.00101.86           C
ATOM   4430  N   VAL A 662     175.393 175.728 175.233  1.00102.58           N
ATOM   4431  CA  VAL A 662     174.947 174.775 174.220  1.00102.58           C
ATOM   4432  C   VAL A 662     173.901 173.860 174.846  1.00102.58           C
ATOM   4433  O   VAL A 662     174.188 173.183 175.844  1.00102.58           O
ATOM   4434  CB  VAL A 662     176.128 173.973 173.649  1.00102.58           C
ATOM   4435  CG1 VAL A 662     175.664 172.615 173.136  1.00102.58           C
ATOM   4436  CG2 VAL A 662     176.820 174.759 172.545  1.00102.58           C
ATOM   4437  N   PRO A 663     172.666 173.834 174.323  1.00 97.98           N
ATOM   4438  CA  PRO A 663     171.596 172.938 174.773  1.00 97.98           C
ATOM   4439  C   PRO A 663     172.016 171.472 174.824  1.00 97.98           C
ATOM   4440  O   PRO A 663     171.374 170.656 175.484  1.00 97.98           O
ATOM   4441  CB  PRO A 663     170.512 173.142 173.719  1.00 97.98           C
ATOM   4442  CG  PRO A 663     170.699 174.536 173.255  1.00 97.98           C
ATOM   4443  CD  PRO A 663     172.164 174.868 173.402  1.00 97.98           C
ATOM   4444  OXT PRO A 663     172.998 171.066 174.202  1.00 97.98           O
TER    4445      PRO A 663
ATOM   4446  N   THR B   5     170.205 152.634 194.876  1.00107.03           N
ATOM   4447  CA  THR B   5     169.286 153.012 195.942  1.00107.03           C
ATOM   4448  C   THR B   5     169.972 153.011 197.305  1.00107.03           C
ATOM   4449  O   THR B   5     171.110 152.567 197.440  1.00107.03           O
ATOM   4450  CB  THR B   5     168.073 152.068 196.001  1.00107.03           C
ATOM   4451  CG2 THR B   5     168.512 150.675 196.412  1.00107.03           C
ATOM   4452  OG1 THR B   5     167.126 152.562 196.956  1.00107.03           O
ATOM   4453  N   LEU B   6     169.262 153.522 198.306  1.00103.16           N
ATOM   4454  CA  LEU B   6     169.701 153.533 199.693  1.00103.16           C
ATOM   4455  C   LEU B   6     168.782 152.645 200.520  1.00103.16           C
ATOM   4456  O   LEU B   6     167.560 152.670 200.345  1.00103.16           O
ATOM   4457  CB  LEU B   6     169.683 154.956 200.264  1.00103.16           C
ATOM   4458  CG  LEU B   6     170.882 155.899 200.162  1.00103.16           C
ATOM   4459  CD1 LEU B   6     170.676 157.089 201.077  1.00103.16           C
ATOM   4460  CD2 LEU B   6     172.145 155.180 200.560  1.00103.16           C
ATOM   4461  N   ILE B   7     169.367 151.856 201.416  1.00104.13           N
ATOM   4462  CA  ILE B   7     168.608 151.152 202.442  1.00104.13           C
ATOM   4463  C   ILE B   7     169.215 151.576 203.772  1.00104.13           C
ATOM   4464  O   ILE B   7     170.413 151.873 203.848  1.00104.13           O
ATOM   4465  CB  ILE B   7     168.622 149.625 202.254  1.00104.13           C
ATOM   4466  CG1 ILE B   7     167.337 149.013 202.812  1.00104.13           C
ATOM   4467  CG2 ILE B   7     169.794 148.977 202.957  1.00104.13           C
ATOM   4468  CD1 ILE B   7     166.122 149.253 201.933  1.00104.13           C
ATOM   4469  N   ARG B   8     168.386 151.698 204.798  1.00108.96           N
ATOM   4470  CA  ARG B   8     168.856 152.133 206.104  1.00108.96           C
ATOM   4471  C   ARG B   8     168.429 151.122 207.155  1.00108.96           C
ATOM   4472  O   ARG B   8     167.282 150.663 207.155  1.00108.96           O
ATOM   4473  CB  ARG B   8     168.336 153.531 206.435  1.00108.96           C
ATOM   4474  CG  ARG B   8     168.840 154.602 205.474  1.00108.96           C
ATOM   4475  CD  ARG B   8     168.287 155.966 205.833  1.00108.96           C
ATOM   4476  NE  ARG B   8     168.529 156.969 204.803  1.00108.96           N
ATOM   4477  CZ  ARG B   8     169.546 157.820 204.809  1.00108.96           C
ATOM   4478  NH1 ARG B   8     170.444 157.819 205.780  1.00108.96           N
ATOM   4479  NH2 ARG B   8     169.660 158.703 203.820  1.00108.96           N
ATOM   4480  N   VAL B   9     169.355 150.778 208.044  1.00120.76           N
ATOM   4481  CA  VAL B   9     169.213 149.630 208.927  1.00120.76           C
ATOM   4482  C   VAL B   9     169.186 150.111 210.367  1.00120.76           C
ATOM   4483  O   VAL B   9     169.858 151.088 210.721  1.00120.76           O
ATOM   4484  CB  VAL B   9     170.347 148.616 208.704  1.00120.76           C
ATOM   4485  CG1 VAL B   9     170.053 147.796 207.472  1.00120.76           C
ATOM   4486  CG2 VAL B   9     171.685 149.330 208.572  1.00120.76           C
ATOM   4487  N   THR B  10     168.405 149.422 211.192  1.00129.08           N
ATOM   4488  CA  THR B  10     168.264 149.715 212.600  1.00129.08           C
ATOM   4489  C   THR B  10     168.963 148.631 213.410  1.00129.08           C
ATOM   4490  O   THR B  10     168.643 147.445 213.251  1.00129.08           O
ATOM   4491  CB  THR B  10     166.784 149.795 212.990  1.00129.08           C
ATOM   4492  CG2 THR B  10     165.953 150.308 211.830  1.00129.08           C
ATOM   4493  OG1 THR B  10     166.317 148.491 213.356  1.00129.08           O
ATOM   4494  N   PRO B  11     169.923 148.985 214.267  1.00128.56           N
ATOM   4495  CA  PRO B  11     170.702 147.952 214.969  1.00128.56           C
ATOM   4496  C   PRO B  11     169.883 147.052 215.880  1.00128.56           C
ATOM   4497  O   PRO B  11     170.318 145.927 216.158  1.00128.56           O
ATOM   4498  CB  PRO B  11     171.722 148.773 215.771  1.00128.56           C
ATOM   4499  CG  PRO B  11     171.829 150.065 215.028  1.00128.56           C
ATOM   4500  CD  PRO B  11     170.443 150.337 214.526  1.00128.56           C
ATOM   4501  N   GLU B  12     168.719 147.497 216.357  1.00124.96           N
ATOM   4502  CA  GLU B  12     168.007 146.731 217.377  1.00124.96           C
ATOM   4503  C   GLU B  12     167.293 145.519 216.780  1.00124.96           C
ATOM   4504  O   GLU B  12     167.094 144.509 217.465  1.00124.96           O
ATOM   4505  CB  GLU B  12     167.030 147.639 218.133  1.00124.96           C
ATOM   4506  CG  GLU B  12     165.565 147.553 217.717  1.00124.96           C
ATOM   4507  CD  GLU B  12     165.279 148.257 216.407  1.00124.96           C
ATOM   4508  OE1 GLU B  12     164.170 148.810 216.255  1.00124.96           O
ATOM   4509  OE2 GLU B  12     166.155 148.251 215.523  1.00124.96           O
ATOM   4510  N   GLN B  13     166.899 145.593 215.510  1.00124.34           N
ATOM   4511  CA  GLN B  13     166.241 144.459 214.873  1.00124.34           C
ATOM   4512  C   GLN B  13     166.735 144.292 213.446  1.00124.34           C
ATOM   4513  O   GLN B  13     167.067 145.279 212.777  1.00124.34           O
ATOM   4514  CB  GLN B  13     164.711 144.612 214.859  1.00124.34           C
ATOM   4515  CG  GLN B  13     164.216 145.949 214.340  1.00124.34           C
ATOM   4516  CD  GLN B  13     162.723 146.131 214.532  1.00124.34           C
ATOM   4517  NE2 GLN B  13     162.211 147.285 214.120  1.00124.34           N
ATOM   4518  OE1 GLN B  13     162.039 145.247 215.045  1.00124.34           O
ATOM   4519  N   PRO B  14     166.792 143.058 212.951  1.00118.85           N
ATOM   4520  CA  PRO B  14     167.144 142.839 211.544  1.00118.85           C
ATOM   4521  C   PRO B  14     166.075 143.375 210.604  1.00118.85           C
ATOM   4522  O   PRO B  14     164.898 143.485 210.958  1.00118.85           O
ATOM   4523  CB  PRO B  14     167.254 141.311 211.433  1.00118.85           C
ATOM   4524  CG  PRO B  14     166.683 140.767 212.716  1.00118.85           C
ATOM   4525  CD  PRO B  14     166.895 141.821 213.740  1.00118.85           C
ATOM   4526  N   THR B  15     166.502 143.707 209.388  1.00116.17           N
ATOM   4527  CA  THR B  15     165.612 144.164 208.329  1.00116.17           C
ATOM   4528  C   THR B  15     166.052 143.563 207.001  1.00116.17           C
ATOM   4529  O   THR B  15     167.146 143.001 206.896  1.00116.17           O
ATOM   4530  CB  THR B  15     165.590 145.692 208.233  1.00116.17           C
ATOM   4531  CG2 THR B  15     166.895 146.204 207.666  1.00116.17           C
ATOM   4532  OG1 THR B  15     164.514 146.104 207.380  1.00116.17           O
ATOM   4533  N   HIS B  16     165.200 143.694 205.986  1.00109.17           N
ATOM   4534  CA  HIS B  16     165.358 142.992 204.719  1.00109.17           C
ATOM   4535  C   HIS B  16     165.809 143.962 203.636  1.00109.17           C
ATOM   4536  O   HIS B  16     165.260 145.062 203.514  1.00109.17           O
ATOM   4537  CB  HIS B  16     164.044 142.317 204.314  1.00109.17           C
ATOM   4538  CG  HIS B  16     163.421 141.510 205.411  1.00109.17           C
ATOM   4539  CD2 HIS B  16     163.434 140.179 205.658  1.00109.17           C
ATOM   4540  ND1 HIS B  16     162.674 142.080 206.419  1.00109.17           N
ATOM   4541  CE1 HIS B  16     162.254 141.135 207.241  1.00109.17           C
ATOM   4542  NE2 HIS B  16     162.702 139.972 206.802  1.00109.17           N
ATOM   4543  N   ALA B  17     166.802 143.549 202.848  1.00 98.18           N
ATOM   4544  CA  ALA B  17     167.334 144.374 201.772  1.00 98.18           C
ATOM   4545  C   ALA B  17     167.558 143.511 200.539  1.00 98.18           C
ATOM   4546  O   ALA B  17     167.707 142.290 200.638  1.00 98.18           O
ATOM   4547  CB  ALA B  17     168.640 145.063 202.182  1.00 98.18           C
ATOM   4548  N   VAL B  18     167.577 144.156 199.375  1.00 80.82           N
ATOM   4549  CA  VAL B  18     167.738 143.477 198.092  1.00 80.82           C
ATOM   4550  C   VAL B  18     168.722 144.271 197.244  1.00 80.82           C
ATOM   4551  O   VAL B  18     168.596 145.495 197.113  1.00 80.82           O
ATOM   4552  CB  VAL B  18     166.392 143.308 197.372  1.00 80.82           C
ATOM   4553  CG1 VAL B  18     166.602 143.053 195.889  1.00 80.82           C
ATOM   4554  CG2 VAL B  18     165.611 142.170 198.000  1.00 80.82           C
ATOM   4555  N   CYS B  19     169.700 143.575 196.669  1.00 84.91           N
ATOM   4556  CA  CYS B  19     170.683 144.168 195.771  1.00 84.91           C
ATOM   4557  C   CYS B  19     170.664 143.404 194.453  1.00 84.91           C
ATOM   4558  O   CYS B  19     170.627 142.169 194.450  1.00 84.91           O
ATOM   4559  CB  CYS B  19     172.081 144.140 196.389  1.00 84.91           C
ATOM   4560  SG  CYS B  19     172.380 145.429 197.618  1.00 84.91           S
ATOM   4561  N   VAL B  20     170.692 144.136 193.344  1.00 95.94           N
ATOM   4562  CA  VAL B  20     170.657 143.527 192.019  1.00 95.94           C
ATOM   4563  C   VAL B  20     172.051 143.583 191.408  1.00 95.94           C
ATOM   4564  O   VAL B  20     172.740 144.605 191.498  1.00 95.94           O
ATOM   4565  CB  VAL B  20     169.628 144.232 191.122  1.00 95.94           C
ATOM   4566  CG1 VAL B  20     169.750 143.753 189.681  1.00 95.94           C
ATOM   4567  CG2 VAL B  20     168.225 143.994 191.644  1.00 95.94           C
ATOM   4568  N   LEU B  21     172.472 142.474 190.800  1.00104.03           N
ATOM   4569  CA  LEU B  21     173.760 142.421 190.122  1.00104.03           C
ATOM   4570  C   LEU B  21     173.843 143.505 189.054  1.00104.03           C
ATOM   4571  O   LEU B  21     172.894 143.722 188.295  1.00104.03           O
ATOM   4572  CB  LEU B  21     173.960 141.037 189.498  1.00104.03           C
ATOM   4573  CG  LEU B  21     175.344 140.552 189.048  1.00104.03           C
ATOM   4574  CD1 LEU B  21     175.322 139.044 188.869  1.00104.03           C
ATOM   4575  CD2 LEU B  21     175.798 141.212 187.754  1.00104.03           C
ATOM   4576  N   GLY B  22     174.984 144.191 189.003  1.00112.41           N
ATOM   4577  CA  GLY B  22     175.246 145.194 187.994  1.00112.41           C
ATOM   4578  C   GLY B  22     175.099 146.629 188.455  1.00112.41           C
ATOM   4579  O   GLY B  22     175.623 147.529 187.787  1.00112.41           O
ATOM   4580  N   THR B  23     174.414 146.872 189.568  1.00119.27           N
ATOM   4581  CA  THR B  23     174.205 148.218 190.085  1.00119.27           C
ATOM   4582  C   THR B  23     174.837 148.341 191.463  1.00119.27           C
ATOM   4583  O   THR B  23     174.812 147.391 192.252  1.00119.27           O
ATOM   4584  CB  THR B  23     172.715 148.562 190.152  1.00119.27           C
ATOM   4585  CG2 THR B  23     172.092 148.489 188.769  1.00119.27           C
ATOM   4586  OG1 THR B  23     172.047 147.648 191.031  1.00119.27           O
ATOM   4587  N   LEU B  24     175.399 149.513 191.744  1.00127.67           N
ATOM   4588  CA  LEU B  24     176.116 149.755 192.990  1.00127.67           C
ATOM   4589  C   LEU B  24     175.152 150.370 193.998  1.00127.67           C
ATOM   4590  O   LEU B  24     174.960 151.590 194.014  1.00127.67           O
ATOM   4591  CB  LEU B  24     177.307 150.673 192.733  1.00127.67           C
ATOM   4592  CG  LEU B  24     178.608 150.023 192.250  1.00127.67           C
ATOM   4593  CD1 LEU B  24     179.786 150.982 192.392  1.00127.67           C
ATOM   4594  CD2 LEU B  24     178.883 148.707 192.966  1.00127.67           C
ATOM   4595  N   THR B  25     174.545 149.537 194.840  1.00121.72           N
ATOM   4596  CA  THR B  25     173.560 149.996 195.813  1.00121.72           C
ATOM   4597  C   THR B  25     174.247 150.824 196.890  1.00121.72           C
ATOM   4598  O   THR B  25     175.116 150.319 197.604  1.00121.72           O
ATOM   4599  CB  THR B  25     172.824 148.817 196.451  1.00121.72           C
ATOM   4600  CG2 THR B  25     171.736 149.311 197.394  1.00121.72           C
ATOM   4601  OG1 THR B  25     172.237 148.003 195.427  1.00121.72           O
ATOM   4602  N   GLN B  26     173.860 152.091 197.001  1.00120.59           N
ATOM   4603  CA  GLN B  26     174.438 152.969 198.008  1.00120.59           C
ATOM   4604  C   GLN B  26     173.952 152.564 199.395  1.00120.59           C
ATOM   4605  O   GLN B  26     172.784 152.201 199.573  1.00120.59           O
ATOM   4606  CB  GLN B  26     174.090 154.436 197.734  1.00120.59           C
ATOM   4607  CG  GLN B  26     174.525 155.021 196.380  1.00120.59           C
ATOM   4608  CD  GLN B  26     173.955 154.300 195.173  1.00120.59           C
ATOM   4609  NE2 GLN B  26     174.704 154.298 194.077  1.00120.59           N
ATOM   4610  OE1 GLN B  26     172.855 153.750 195.226  1.00120.59           O
ATOM   4611  N   LEU B  27     174.853 152.622 200.374  1.00123.67           N
ATOM   4612  CA  LEU B  27     174.532 152.375 201.774  1.00123.67           C
ATOM   4613  C   LEU B  27     175.099 153.511 202.616  1.00123.67           C
ATOM   4614  O   LEU B  27     176.296 153.807 202.538  1.00123.67           O
ATOM   4615  CB  LEU B  27     175.097 151.031 202.241  1.00123.67           C
ATOM   4616  CG  LEU B  27     174.038 149.934 202.348  1.00123.67           C
ATOM   4617  CD1 LEU B  27     174.422 148.809 203.307  1.00123.67           C
ATOM   4618  CD2 LEU B  27     172.750 150.565 202.746  1.00123.67           C
ATOM   4619  N   ASP B  28     174.247 154.145 203.420  1.00134.95           N
ATOM   4620  CA  ASP B  28     174.716 155.165 204.353  1.00134.95           C
ATOM   4621  C   ASP B  28     174.686 154.583 205.760  1.00134.95           C
ATOM   4622  O   ASP B  28     173.664 154.043 206.197  1.00134.95           O
ATOM   4623  CB  ASP B  28     173.870 156.432 204.260  1.00134.95           C
ATOM   4624  CG  ASP B  28     174.549 157.631 204.904  1.00134.95           C
ATOM   4625  OD1 ASP B  28     175.701 157.487 205.366  1.00134.95           O
ATOM   4626  OD2 ASP B  28     173.935 158.717 204.949  1.00134.95           O
ATOM   4627  N   ILE B  29     175.807 154.690 206.470  1.00143.94           N
ATOM   4628  CA  ILE B  29     175.962 154.118 207.800  1.00143.94           C
ATOM   4629  C   ILE B  29     175.962 155.189 208.883  1.00143.94           C
ATOM   4630  O   ILE B  29     176.009 154.860 210.073  1.00143.94           O
ATOM   4631  CB  ILE B  29     177.231 153.250 207.883  1.00143.94           C
ATOM   4632  CG1 ILE B  29     177.025 152.076 208.845  1.00143.94           C
ATOM   4633  CG2 ILE B  29     178.444 154.088 208.282  1.00143.94           C
ATOM   4634  CD1 ILE B  29     176.181 150.959 208.275  1.00143.94           C
ATOM   4635  N   CYS B  30     175.885 156.462 208.506  1.00149.85           N
ATOM   4636  CA  CYS B  30     176.069 157.568 209.440  1.00149.85           C
ATOM   4637  C   CYS B  30     174.772 158.193 209.928  1.00149.85           C
ATOM   4638  O   CYS B  30     174.642 158.468 211.123  1.00149.85           O
ATOM   4639  CB  CYS B  30     176.939 158.656 208.793  1.00149.85           C
ATOM   4640  SG  CYS B  30     177.400 160.004 209.903  1.00149.85           S
ATOM   4641  N   SER B  31     173.809 158.441 209.037  1.00139.68           N
ATOM   4642  CA  SER B  31     172.590 159.134 209.445  1.00139.68           C
ATOM   4643  C   SER B  31     171.742 158.287 210.384  1.00139.68           C
ATOM   4644  O   SER B  31     171.129 158.820 211.317  1.00139.68           O
ATOM   4645  CB  SER B  31     171.777 159.539 208.216  1.00139.68           C
ATOM   4646  OG  SER B  31     172.530 160.381 207.360  1.00139.68           O
ATOM   4647  N   SER B  32     171.692 156.976 210.160  1.00137.76           N
ATOM   4648  CA  SER B  32     170.880 156.059 210.953  1.00137.76           C
ATOM   4649  C   SER B  32     171.735 155.287 211.954  1.00137.76           C
ATOM   4650  O   SER B  32     171.332 154.242 212.468  1.00137.76           O
ATOM   4651  CB  SER B  32     170.126 155.093 210.044  1.00137.76           C
ATOM   4652  OG  SER B  32     169.591 155.768 208.920  1.00137.76           O
ATOM   4653  N   ALA B  33     172.921 155.805 212.244  1.00149.76           N
ATOM   4654  CA  ALA B  33     173.936 155.148 213.051  1.00149.76           C
ATOM   4655  C   ALA B  33     173.520 155.073 214.513  1.00149.76           C
ATOM   4656  O   ALA B  33     172.665 155.838 214.970  1.00149.76           O
ATOM   4657  CB  ALA B  33     175.261 155.899 212.933  1.00149.76           C
ATOM   4658  N   PRO B  34     174.104 154.146 215.273  1.00158.80           N
ATOM   4659  CA  PRO B  34     173.928 154.171 216.729  1.00158.80           C
ATOM   4660  C   PRO B  34     174.481 155.457 217.328  1.00158.80           C
ATOM   4661  O   PRO B  34     175.220 156.207 216.687  1.00158.80           O
ATOM   4662  CB  PRO B  34     174.712 152.941 217.209  1.00158.80           C
ATOM   4663  CG  PRO B  34     175.606 152.569 216.066  1.00158.80           C
ATOM   4664  CD  PRO B  34     174.871 152.970 214.829  1.00158.80           C
ATOM   4665  N   GLU B  35     174.114 155.697 218.591  1.00155.59           N
ATOM   4666  CA  GLU B  35     174.319 157.004 219.214  1.00155.59           C
ATOM   4667  C   GLU B  35     175.784 157.429 219.202  1.00155.59           C
ATOM   4668  O   GLU B  35     176.110 158.565 218.839  1.00155.59           O
ATOM   4669  CB  GLU B  35     173.785 156.985 220.646  1.00155.59           C
ATOM   4670  CG  GLU B  35     172.281 156.865 220.746  1.00155.59           C
ATOM   4671  CD  GLU B  35     171.802 156.849 222.180  1.00155.59           C
ATOM   4672  OE1 GLU B  35     172.654 156.877 223.093  1.00155.59           O
ATOM   4673  OE2 GLU B  35     170.574 156.810 222.394  1.00155.59           O
ATOM   4674  N   ASP B  36     176.683 156.533 219.599  1.00177.75           N
ATOM   4675  CA  ASP B  36     178.110 156.830 219.647  1.00177.75           C
ATOM   4676  C   ASP B  36     178.828 155.961 218.626  1.00177.75           C
ATOM   4677  O   ASP B  36     178.675 154.735 218.635  1.00177.75           O
ATOM   4678  CB  ASP B  36     178.687 156.596 221.042  1.00177.75           C
ATOM   4679  CG  ASP B  36     180.182 156.846 221.094  1.00177.75           C
ATOM   4680  OD1 ASP B  36     180.706 157.522 220.179  1.00177.75           O
ATOM   4681  OD2 ASP B  36     180.837 156.370 222.043  1.00177.75           O
ATOM   4682  N   CYS B  37     179.626 156.594 217.765  1.00187.86           N
ATOM   4683  CA  CYS B  37     180.228 155.876 216.650  1.00187.86           C
ATOM   4684  C   CYS B  37     181.374 156.638 215.981  1.00187.86           C
ATOM   4685  O   CYS B  37     181.173 157.748 215.477  1.00187.86           O
ATOM   4686  CB  CYS B  37     179.116 155.525 215.648  1.00187.86           C
ATOM   4687  SG  CYS B  37     178.112 156.903 215.056  1.00187.86           S
ATOM   4688  N   THR B  38     182.591 156.041 215.960  1.00192.76           N
ATOM   4689  CA  THR B  38     183.733 156.712 215.345  1.00192.76           C
ATOM   4690  C   THR B  38     184.624 155.842 214.440  1.00192.76           C
ATOM   4691  O   THR B  38     185.399 156.405 213.658  1.00192.76           O
ATOM   4692  CB  THR B  38     184.623 157.351 216.428  1.00192.76           C
ATOM   4693  CG2 THR B  38     183.998 158.640 216.952  1.00192.76           C
ATOM   4694  OG1 THR B  38     184.794 156.440 217.520  1.00192.76           O
ATOM   4695  N   SER B  39     184.556 154.503 214.496  1.00194.66           N
ATOM   4696  CA  SER B  39     185.442 153.661 213.680  1.00194.66           C
ATOM   4697  C   SER B  39     184.763 152.355 213.264  1.00194.66           C
ATOM   4698  O   SER B  39     184.137 151.675 214.080  1.00194.66           O
ATOM   4699  CB  SER B  39     186.752 153.325 214.421  1.00194.66           C
ATOM   4700  OG  SER B  39     187.434 154.485 214.870  1.00194.66           O
ATOM   4701  N   PHE B  40     184.980 151.951 212.006  1.00195.28           N
ATOM   4702  CA  PHE B  40     184.249 150.826 211.415  1.00195.28           C
ATOM   4703  C   PHE B  40     185.191 149.782 210.834  1.00195.28           C
ATOM   4704  O   PHE B  40     186.211 150.111 210.223  1.00195.28           O
ATOM   4705  CB  PHE B  40     183.278 151.280 210.313  1.00195.28           C
ATOM   4706  CG  PHE B  40     183.746 152.469 209.535  1.00195.28           C
ATOM   4707  CD1 PHE B  40     183.452 153.746 209.973  1.00195.28           C
ATOM   4708  CD2 PHE B  40     184.422 152.318 208.339  1.00195.28           C
ATOM   4709  CE1 PHE B  40     183.863 154.852 209.272  1.00195.28           C
ATOM   4710  CE2 PHE B  40     184.832 153.427 207.621  1.00195.28           C
ATOM   4711  CZ  PHE B  40     184.550 154.696 208.092  1.00195.28           C
ATOM   4712  N   SER B  41     184.804 148.518 211.010  1.00176.42           N
ATOM   4713  CA  SER B  41     185.482 147.384 210.396  1.00176.42           C
ATOM   4714  C   SER B  41     184.451 146.540 209.660  1.00176.42           C
ATOM   4715  O   SER B  41     183.334 146.327 210.141  1.00176.42           O
ATOM   4716  CB  SER B  41     186.228 146.538 211.435  1.00176.42           C
ATOM   4717  OG  SER B  41     185.335 145.999 212.395  1.00176.42           O
ATOM   4718  N   ILE B  42     184.838 146.059 208.479  1.00161.87           N
ATOM   4719  CA  ILE B  42     183.946 145.310 207.596  1.00161.87           C
ATOM   4720  C   ILE B  42     184.388 143.851 207.594  1.00161.87           C
ATOM   4721  O   ILE B  42     185.410 143.512 206.988  1.00161.87           O
ATOM   4722  CB  ILE B  42     183.924 145.859 206.158  1.00161.87           C
ATOM   4723  CG1 ILE B  42     183.952 147.396 206.104  1.00161.87           C
ATOM   4724  CG2 ILE B  42     182.712 145.328 205.407  1.00161.87           C
ATOM   4725  CD1 ILE B  42     183.026 148.109 207.084  1.00161.87           C
ATOM   4726  N   ASN B  43     183.621 142.991 208.262  1.00148.93           N
ATOM   4727  CA  ASN B  43     183.789 141.544 208.169  1.00148.93           C
ATOM   4728  C   ASN B  43     182.526 140.999 207.511  1.00148.93           C
ATOM   4729  O   ASN B  43     181.517 140.766 208.185  1.00148.93           O
ATOM   4730  CB  ASN B  43     184.030 140.926 209.547  1.00148.93           C
ATOM   4731  CG  ASN B  43     184.112 139.401 209.513  1.00148.93           C
ATOM   4732  ND2 ASN B  43     185.244 138.869 209.959  1.00148.93           N
ATOM   4733  OD1 ASN B  43     183.179 138.715 209.095  1.00148.93           O
ATOM   4734  N   ALA B  44     182.579 140.810 206.198  1.00139.94           N
ATOM   4735  CA  ALA B  44     181.424 140.409 205.411  1.00139.94           C
ATOM   4736  C   ALA B  44     181.731 139.143 204.623  1.00139.94           C
ATOM   4737  O   ALA B  44     182.853 138.630 204.627  1.00139.94           O
ATOM   4738  CB  ALA B  44     180.994 141.537 204.466  1.00139.94           C
ATOM   4739  N   SER B  45     180.703 138.641 203.942  1.00133.59           N
ATOM   4740  CA  SER B  45     180.841 137.435 203.148  1.00133.59           C
ATOM   4741  C   SER B  45     181.792 137.670 201.977  1.00133.59           C
ATOM   4742  O   SER B  45     181.836 138.763 201.407  1.00133.59           O
ATOM   4743  CB  SER B  45     179.478 136.981 202.632  1.00133.59           C
ATOM   4744  OG  SER B  45     178.624 136.612 203.701  1.00133.59           O
ATOM   4745  N   PRO B  46     182.576 136.653 201.608  1.00134.87           N
ATOM   4746  CA  PRO B  46     183.475 136.796 200.451  1.00134.87           C
ATOM   4747  C   PRO B  46     182.752 137.032 199.135  1.00134.87           C
ATOM   4748  O   PRO B  46     183.357 137.591 198.211  1.00134.87           O
ATOM   4749  CB  PRO B  46     184.239 135.463 200.432  1.00134.87           C
ATOM   4750  CG  PRO B  46     183.363 134.513 201.193  1.00134.87           C
ATOM   4751  CD  PRO B  46     182.723 135.342 202.261  1.00134.87           C
ATOM   4752  N   GLY B  47     181.489 136.632 199.019  1.00135.88           N
ATOM   4753  CA  GLY B  47     180.732 136.775 197.796  1.00135.88           C
ATOM   4754  C   GLY B  47     180.021 138.095 197.612  1.00135.88           C
ATOM   4755  O   GLY B  47     179.269 138.245 196.644  1.00135.88           O
ATOM   4756  N   VAL B  48     180.231 139.058 198.505  1.00132.55           N
ATOM   4757  CA  VAL B  48     179.561 140.353 198.448  1.00132.55           C
ATOM   4758  C   VAL B  48     180.585 141.401 198.036  1.00132.55           C
ATOM   4759  O   VAL B  48     181.628 141.550 198.686  1.00132.55           O
ATOM   4760  CB  VAL B  48     178.916 140.715 199.794  1.00132.55           C
ATOM   4761  CG1 VAL B  48     177.982 141.904 199.633  1.00132.55           C
ATOM   4762  CG2 VAL B  48     178.176 139.517 200.366  1.00132.55           C
ATOM   4763  N   VAL B  49     180.292 142.121 196.956  1.00133.25           N
ATOM   4764  CA  VAL B  49     181.110 143.241 196.510  1.00133.25           C
ATOM   4765  C   VAL B  49     180.688 144.447 197.342  1.00133.25           C
ATOM   4766  O   VAL B  49     179.689 145.107 197.043  1.00133.25           O
ATOM   4767  CB  VAL B  49     180.950 143.500 195.012  1.00133.25           C
ATOM   4768  CG1 VAL B  49     182.000 144.487 194.526  1.00133.25           C
ATOM   4769  CG2 VAL B  49     181.035 142.195 194.236  1.00133.25           C
ATOM   4770  N   VAL B  50     181.437 144.715 198.409  1.00140.10           N
ATOM   4771  CA  VAL B  50     181.216 145.883 199.253  1.00140.10           C
ATOM   4772  C   VAL B  50     182.415 146.800 199.032  1.00140.10           C
ATOM   4773  O   VAL B  50     183.516 146.540 199.521  1.00140.10           O
ATOM   4774  CB  VAL B  50     181.042 145.499 200.725  1.00140.10           C
ATOM   4775  CG1 VAL B  50     181.331 146.686 201.641  1.00140.10           C
ATOM   4776  CG2 VAL B  50     179.646 144.948 200.972  1.00140.10           C
ATOM   4777  N   ASP B  51     182.208 147.858 198.255  1.00142.99           N
ATOM   4778  CA  ASP B  51     183.260 148.820 197.961  1.00142.99           C
ATOM   4779  C   ASP B  51     182.890 150.163 198.575  1.00142.99           C
ATOM   4780  O   ASP B  51     181.772 150.347 199.055  1.00142.99           O
ATOM   4781  CB  ASP B  51     183.455 148.953 196.448  1.00142.99           C
ATOM   4782  CG  ASP B  51     184.737 149.679 196.080  1.00142.99           C
ATOM   4783  OD1 ASP B  51     184.878 150.866 196.438  1.00142.99           O
ATOM   4784  OD2 ASP B  51     185.604 149.060 195.429  1.00142.99           O
ATOM   4785  N   ILE B  52     183.833 151.100 198.562  1.00149.76           N
ATOM   4786  CA  ILE B  52     183.593 152.438 199.085  1.00149.76           C
ATOM   4787  C   ILE B  52     183.887 153.451 197.988  1.00149.76           C
ATOM   4788  O   ILE B  52     184.997 153.506 197.450  1.00149.76           O
ATOM   4789  CB  ILE B  52     184.445 152.731 200.340  1.00149.76           C
ATOM   4790  CG1 ILE B  52     184.073 151.780 201.481  1.00149.76           C
ATOM   4791  CG2 ILE B  52     184.264 154.171 200.777  1.00149.76           C
ATOM   4792  CD1 ILE B  52     184.934 150.532 201.554  1.00149.76           C
ATOM   4793  N   ALA B  53     182.883 154.259 197.657  1.00157.02           N
ATOM   4794  CA  ALA B  53     183.000 155.278 196.624  1.00157.02           C
ATOM   4795  C   ALA B  53     182.691 156.643 197.222  1.00157.02           C
ATOM   4796  O   ALA B  53     181.732 156.788 197.987  1.00157.02           O
ATOM   4797  CB  ALA B  53     182.061 154.985 195.453  1.00157.02           C
ATOM   4798  N   HIS B  54     183.503 157.635 196.872  1.00164.32           N
ATOM   4799  CA  HIS B  54     183.315 158.995 197.362  1.00164.32           C
ATOM   4800  C   HIS B  54     182.974 159.941 196.216  1.00164.32           C
ATOM   4801  O   HIS B  54     183.614 159.914 195.165  1.00164.32           O
ATOM   4802  CB  HIS B  54     184.570 159.480 198.091  1.00164.32           C
ATOM   4803  CG  HIS B  54     184.744 158.892 199.457  1.00164.32           C
ATOM   4804  CD2 HIS B  54     184.431 159.377 200.682  1.00164.32           C
ATOM   4805  ND1 HIS B  54     185.326 157.661 199.670  1.00164.32           N
ATOM   4806  CE1 HIS B  54     185.354 157.408 200.966  1.00164.32           C
ATOM   4807  NE2 HIS B  54     184.820 158.434 201.603  1.00164.32           N
ATOM   4808  N   SER B  65     193.124 150.985 203.932  1.00249.29           N
ATOM   4809  CA  SER B  65     192.518 151.365 205.202  1.00249.29           C
ATOM   4810  C   SER B  65     193.274 152.523 205.847  1.00249.29           C
ATOM   4811  O   SER B  65     194.203 152.313 206.627  1.00249.29           O
ATOM   4812  CB  SER B  65     192.473 150.168 206.154  1.00249.29           C
ATOM   4813  OG  SER B  65     193.732 149.957 206.769  1.00249.29           O
ATOM   4814  N   SER B  66     192.867 153.745 205.514  1.00244.90           N
ATOM   4815  CA  SER B  66     193.471 154.950 206.065  1.00244.90           C
ATOM   4816  C   SER B  66     192.712 155.493 207.268  1.00244.90           C
ATOM   4817  O   SER B  66     192.878 156.672 207.599  1.00244.90           O
ATOM   4818  CB  SER B  66     193.569 156.032 204.985  1.00244.90           C
ATOM   4819  OG  SER B  66     193.693 157.321 205.560  1.00244.90           O
ATOM   4820  N   THR B  67     191.895 154.655 207.921  1.00239.17           N
ATOM   4821  CA  THR B  67     191.047 155.021 209.068  1.00239.17           C
ATOM   4822  C   THR B  67     190.464 156.428 208.931  1.00239.17           C
ATOM   4823  O   THR B  67     190.524 157.242 209.855  1.00239.17           O
ATOM   4824  CB  THR B  67     191.780 154.850 210.410  1.00239.17           C
ATOM   4825  CG2 THR B  67     193.092 155.634 210.478  1.00239.17           C
ATOM   4826  OG1 THR B  67     190.924 155.273 211.479  1.00239.17           O
ATOM   4827  N   TRP B  68     189.884 156.710 207.769  1.00230.17           N
ATOM   4828  CA  TRP B  68     189.219 157.979 207.529  1.00230.17           C
ATOM   4829  C   TRP B  68     188.008 158.115 208.453  1.00230.17           C
ATOM   4830  O   TRP B  68     187.280 157.132 208.656  1.00230.17           O
ATOM   4831  CB  TRP B  68     188.786 158.092 206.068  1.00230.17           C
ATOM   4832  CG  TRP B  68     187.870 156.991 205.605  1.00230.17           C
ATOM   4833  CD1 TRP B  68     186.529 157.088 205.371  1.00230.17           C
ATOM   4834  CD2 TRP B  68     188.235 155.640 205.286  1.00230.17           C
ATOM   4835  CE2 TRP B  68     187.059 154.974 204.885  1.00230.17           C
ATOM   4836  CE3 TRP B  68     189.438 154.928 205.307  1.00230.17           C
ATOM   4837  NE1 TRP B  68     186.032 155.879 204.948  1.00230.17           N
ATOM   4838  CZ2 TRP B  68     187.052 153.632 204.510  1.00230.17           C
ATOM   4839  CZ3 TRP B  68     189.428 153.595 204.936  1.00230.17           C
ATOM   4840  CH2 TRP B  68     188.243 152.962 204.542  1.00230.17           C
ATOM   4841  N   PRO B  69     187.764 159.293 209.025  1.00222.92           N
ATOM   4842  CA  PRO B  69     186.641 159.442 209.958  1.00222.92           C
ATOM   4843  C   PRO B  69     185.300 159.362 209.244  1.00222.92           C
ATOM   4844  O   PRO B  69     185.217 159.162 208.030  1.00222.92           O
ATOM   4845  CB  PRO B  69     186.866 160.832 210.565  1.00222.92           C
ATOM   4846  CG  PRO B  69     187.664 161.561 209.536  1.00222.92           C
ATOM   4847  CD  PRO B  69     188.558 160.528 208.914  1.00222.92           C
ATOM   4848  N   LEU B  70     184.231 159.532 210.025  1.00197.40           N
ATOM   4849  CA  LEU B  70     182.868 159.449 209.500  1.00197.40           C
ATOM   4850  C   LEU B  70     182.567 160.704 208.691  1.00197.40           C
ATOM   4851  O   LEU B  70     182.026 161.696 209.187  1.00197.40           O
ATOM   4852  CB  LEU B  70     181.855 159.275 210.622  1.00197.40           C
ATOM   4853  CG  LEU B  70     181.512 157.845 211.021  1.00197.40           C
ATOM   4854  CD1 LEU B  70     180.487 157.859 212.143  1.00197.40           C
ATOM   4855  CD2 LEU B  70     181.017 157.045 209.824  1.00197.40           C
ATOM   4856  N   ASP B  71     182.923 160.649 207.412  1.00183.07           N
ATOM   4857  CA  ASP B  71     182.565 161.722 206.504  1.00183.07           C
ATOM   4858  C   ASP B  71     181.043 161.815 206.404  1.00183.07           C
ATOM   4859  O   ASP B  71     180.352 160.791 206.429  1.00183.07           O
ATOM   4860  CB  ASP B  71     183.178 161.475 205.128  1.00183.07           C
ATOM   4861  CG  ASP B  71     182.968 162.634 204.181  1.00183.07           C
ATOM   4862  OD1 ASP B  71     181.914 162.675 203.514  1.00183.07           O
ATOM   4863  OD2 ASP B  71     183.859 163.505 204.104  1.00183.07           O
ATOM   4864  N   PRO B  72     180.489 163.040 206.336  1.00177.20           N
ATOM   4865  CA  PRO B  72     179.029 163.197 206.247  1.00177.20           C
ATOM   4866  C   PRO B  72     178.400 162.307 205.188  1.00177.20           C
ATOM   4867  O   PRO B  72     177.526 161.488 205.489  1.00177.20           O
ATOM   4868  CB  PRO B  72     178.863 164.678 205.892  1.00177.20           C
ATOM   4869  CG  PRO B  72     180.047 165.341 206.505  1.00177.20           C
ATOM   4870  CD  PRO B  72     181.173 164.331 206.532  1.00177.20           C
ATOM   4871  N   GLY B  73     178.849 162.457 203.946  1.00169.52           N
ATOM   4872  CA  GLY B  73     178.428 161.568 202.885  1.00169.52           C
ATOM   4873  C   GLY B  73     179.538 160.638 202.446  1.00169.52           C
ATOM   4874  O   GLY B  73     180.430 161.034 201.691  1.00169.52           O
ATOM   4875  N   VAL B  74     179.489 159.396 202.909  1.00161.72           N
ATOM   4876  CA  VAL B  74     180.434 158.360 202.512  1.00161.72           C
ATOM   4877  C   VAL B  74     179.620 157.193 201.961  1.00161.72           C
ATOM   4878  O   VAL B  74     178.944 156.462 202.695  1.00161.72           O
ATOM   4879  CB  VAL B  74     181.375 157.963 203.662  1.00161.72           C
ATOM   4880  CG1 VAL B  74     180.638 157.309 204.824  1.00161.72           C
ATOM   4881  CG2 VAL B  74     182.439 157.011 203.148  1.00161.72           C
ATOM   4882  N   GLU B  75     179.646 157.042 200.641  1.00146.15           N
ATOM   4883  CA  GLU B  75     178.822 156.037 199.979  1.00146.15           C
ATOM   4884  C   GLU B  75     179.562 154.709 199.991  1.00146.15           C
ATOM   4885  O   GLU B  75     180.712 154.611 199.557  1.00146.15           O
ATOM   4886  CB  GLU B  75     178.475 156.470 198.558  1.00146.15           C
ATOM   4887  CG  GLU B  75     178.055 155.322 197.647  1.00146.15           C
ATOM   4888  CD  GLU B  75     177.883 155.751 196.203  1.00146.15           C
ATOM   4889  OE1 GLU B  75     178.075 156.949 195.911  1.00146.15           O
ATOM   4890  OE2 GLU B  75     177.553 154.889 195.359  1.00146.15           O
ATOM   4891  N   VAL B  76     178.905 153.684 200.519  1.00135.55           N
ATOM   4892  CA  VAL B  76     179.400 152.317 200.463  1.00135.55           C
ATOM   4893  C   VAL B  76     178.538 151.567 199.461  1.00135.55           C
ATOM   4894  O   VAL B  76     177.338 151.371 199.682  1.00135.55           O
ATOM   4895  CB  VAL B  76     179.369 151.648 201.846  1.00135.55           C
ATOM   4896  CG1 VAL B  76     180.094 150.314 201.802  1.00135.55           C
ATOM   4897  CG2 VAL B  76     179.999 152.563 202.886  1.00135.55           C
ATOM   4898  N   THR B  77     179.143 151.172 198.350  1.00133.05           N
ATOM   4899  CA  THR B  77     178.453 150.492 197.270  1.00133.05           C
ATOM   4900  C   THR B  77     178.387 149.001 197.560  1.00133.05           C
ATOM   4901  O   THR B  77     179.367 148.390 197.996  1.00133.05           O
ATOM   4902  CB  THR B  77     179.151 150.733 195.933  1.00133.05           C
ATOM   4903  CG2 THR B  77     179.764 152.123 195.901  1.00133.05           C
ATOM   4904  OG1 THR B  77     180.183 149.756 195.750  1.00133.05           O
ATOM   4905  N   LEU B  78     177.218 148.424 197.311  1.00123.58           N
ATOM   4906  CA  LEU B  78     176.964 147.023 197.597  1.00123.58           C
ATOM   4907  C   LEU B  78     176.400 146.353 196.358  1.00123.58           C
ATOM   4908  O   LEU B  78     175.509 146.896 195.696  1.00123.58           O
ATOM   4909  CB  LEU B  78     175.994 146.866 198.770  1.00123.58           C
ATOM   4910  CG  LEU B  78     176.657 146.834 200.146  1.00123.58           C
ATOM   4911  CD1 LEU B  78     176.848 148.243 200.680  1.00123.58           C
ATOM   4912  CD2 LEU B  78     175.842 145.993 201.116  1.00123.58           C
ATOM   4913  N   THR B  79     176.945 145.186 196.044  1.00118.56           N
ATOM   4914  CA  THR B  79     176.436 144.315 194.999  1.00118.56           C
ATOM   4915  C   THR B  79     176.671 142.868 195.407  1.00118.56           C
ATOM   4916  O   THR B  79     177.578 142.553 196.179  1.00118.56           O
ATOM   4917  CB  THR B  79     177.101 144.608 193.646  1.00118.56           C
ATOM   4918  CG2 THR B  79     176.378 143.883 192.514  1.00118.56           C
ATOM   4919  OG1 THR B  79     177.056 146.015 193.387  1.00118.56           O
ATOM   4920  N   MET B  80     175.805 141.989 194.922  1.00104.83           N
ATOM   4921  CA  MET B  80     175.949 140.559 195.126  1.00104.83           C
ATOM   4922  C   MET B  80     175.505 139.817 193.873  1.00104.83           C
ATOM   4923  O   MET B  80     174.548 140.201 193.192  1.00104.83           O
ATOM   4924  CB  MET B  80     175.205 140.110 196.392  1.00104.83           C
ATOM   4925  CG  MET B  80     173.728 140.420 196.446  1.00104.83           C
ATOM   4926  SD  MET B  80     172.987 139.546 197.840  1.00104.83           S
ATOM   4927  CE  MET B  80     173.994 140.198 199.165  1.00104.83           C
ATOM   4928  N   LYS B  81     176.239 138.744 193.574  1.00103.88           N
ATOM   4929  CA  LYS B  81     176.205 138.092 192.272  1.00103.88           C
ATOM   4930  C   LYS B  81     175.253 136.904 192.233  1.00103.88           C
ATOM   4931  O   LYS B  81     174.371 136.841 191.371  1.00103.88           O
ATOM   4932  CB  LYS B  81     177.621 137.635 191.886  1.00103.88           C
ATOM   4933  CG  LYS B  81     178.703 138.690 192.044  1.00103.88           C
ATOM   4934  CD  LYS B  81     180.087 138.063 191.935  1.00103.88           C
ATOM   4935  CE  LYS B  81     181.185 139.086 192.176  1.00103.88           C
ATOM   4936  NZ  LYS B  81     181.183 140.149 191.135  1.00103.88           N
ATOM   4937  N   VAL B  82     175.411 135.953 193.148  1.00 91.41           N
ATOM   4938  CA  VAL B  82     174.711 134.679 193.069  1.00 91.41           C
ATOM   4939  C   VAL B  82     173.253 134.836 193.475  1.00 91.41           C
ATOM   4940  O   VAL B  82     172.950 135.039 194.654  1.00 91.41           O
ATOM   4941  CB  VAL B  82     175.388 133.639 193.961  1.00 91.41           C
ATOM   4942  N   ALA B  83     172.356 134.725 192.498  1.00 87.43           N
ATOM   4943  CA  ALA B  83     170.939 134.632 192.805  1.00 87.43           C
ATOM   4944  C   ALA B  83     170.680 133.412 193.683  1.00 87.43           C
ATOM   4945  O   ALA B  83     171.219 132.325 193.462  1.00 87.43           O
ATOM   4946  CB  ALA B  83     170.115 134.546 191.522  1.00 87.43           C
ATOM   4947  N   SER B  84     169.844 133.606 194.696  1.00 87.65           N
ATOM   4948  CA  SER B  84     169.646 132.622 195.750  1.00 87.65           C
ATOM   4949  C   SER B  84     168.534 131.658 195.365  1.00 87.65           C
ATOM   4950  O   SER B  84     168.068 131.665 194.221  1.00 87.65           O
ATOM   4951  CB  SER B  84     169.311 133.311 197.072  1.00 87.65           C
ATOM   4952  OG  SER B  84     170.294 134.277 197.401  1.00 87.65           O
ATOM   4953  N   GLY B  85     168.135 130.816 196.315  1.00 84.77           N
ATOM   4954  CA  GLY B  85     166.998 129.935 196.140  1.00 84.77           C
ATOM   4955  C   GLY B  85     165.969 130.131 197.233  1.00 84.77           C
ATOM   4956  O   GLY B  85     164.784 129.839 197.047  1.00 84.77           O
ATOM   4957  N   SER B  86     166.417 130.634 198.380  1.00 83.66           N
ATOM   4958  CA  SER B  86     165.544 130.889 199.518  1.00 83.66           C
ATOM   4959  C   SER B  86     165.454 132.389 199.770  1.00 83.66           C
ATOM   4960  O   SER B  86     166.239 133.166 199.217  1.00 83.66           O
ATOM   4961  CB  SER B  86     166.060 130.171 200.765  1.00 83.66           C
ATOM   4962  OG  SER B  86     165.332 130.560 201.917  1.00 83.66           O
ATOM   4963  N   THR B  87     164.502 132.789 200.610  1.00 77.94           N
ATOM   4964  CA  THR B  87     164.248 134.202 200.890  1.00 77.94           C
ATOM   4965  C   THR B  87     165.372 134.737 201.770  1.00 77.94           C
ATOM   4966  O   THR B  87     165.355 134.572 202.992  1.00 77.94           O
ATOM   4967  CB  THR B  87     162.887 134.386 201.553  1.00 77.94           C
ATOM   4968  CG2 THR B  87     162.652 135.850 201.898  1.00 77.94           C
ATOM   4969  OG1 THR B  87     161.854 133.947 200.662  1.00 77.94           O
ATOM   4970  N   GLY B  88     166.365 135.363 201.142  1.00 82.77           N
ATOM   4971  CA  GLY B  88     167.397 136.077 201.869  1.00 82.77           C
ATOM   4972  C   GLY B  88     168.384 135.203 202.614  1.00 82.77           C
ATOM   4973  O   GLY B  88     168.494 135.297 203.840  1.00 82.77           O
ATOM   4974  N   ASP B  89     169.109 134.350 201.892  1.00 83.36           N
ATOM   4975  CA  ASP B  89     170.123 133.488 202.493  1.00 83.36           C
ATOM   4976  C   ASP B  89     171.289 134.297 203.050  1.00 83.36           C
ATOM   4977  O   ASP B  89     171.736 134.059 204.176  1.00 83.36           O
ATOM   4978  CB  ASP B  89     170.632 132.475 201.461  1.00 83.36           C
ATOM   4979  CG  ASP B  89     170.897 133.109 200.115  1.00 83.36           C
ATOM   4980  OD1 ASP B  89     170.330 134.191 199.855  1.00 83.36           O
ATOM   4981  OD2 ASP B  89     171.663 132.530 199.317  1.00 83.36           O
ATOM   4982  N   GLN B  90     171.791 135.254 202.274  1.00 87.96           N
ATOM   4983  CA  GLN B  90     172.940 136.043 202.698  1.00 87.96           C
ATOM   4984  C   GLN B  90     172.508 137.122 203.681  1.00 87.96           C
ATOM   4985  O   GLN B  90     171.452 137.739 203.516  1.00 87.96           O
ATOM   4986  CB  GLN B  90     173.621 136.670 201.482  1.00 87.96           C
ATOM   4987  CG  GLN B  90     173.894 135.698 200.342  1.00 87.96           C
ATOM   4988  CD  GLN B  90     175.209 134.958 200.501  1.00 87.96           C
ATOM   4989  NE2 GLN B  90     175.988 134.901 199.427  1.00 87.96           N
ATOM   4990  OE1 GLN B  90     175.521 134.444 201.574  1.00 87.96           O
ATOM   4991  N   LYS B  91     173.323 137.341 204.708  1.00108.72           N
ATOM   4992  CA  LYS B  91     173.104 138.397 205.688  1.00108.72           C
ATOM   4993  C   LYS B  91     174.431 139.097 205.948  1.00108.72           C
ATOM   4994  O   LYS B  91     175.496 138.485 205.814  1.00108.72           O
ATOM   4995  CB  LYS B  91     172.520 137.838 206.985  1.00108.72           C
ATOM   4996  CG  LYS B  91     171.151 137.190 206.824  1.00108.72           C
ATOM   4997  CD  LYS B  91     170.918 136.063 207.828  1.00108.72           C
ATOM   4998  CE  LYS B  91     171.569 136.329 209.180  1.00108.72           C
ATOM   4999  NZ  LYS B  91     171.117 137.606 209.805  1.00108.72           N
ATOM   5000  N   VAL B  92     174.363 140.371 206.319  1.00120.46           N
ATOM   5001  CA  VAL B  92     175.552 141.198 206.502  1.00120.46           C
ATOM   5002  C   VAL B  92     175.484 141.833 207.887  1.00120.46           C
ATOM   5003  O   VAL B  92     174.394 142.153 208.379  1.00120.46           O
ATOM   5004  CB  VAL B  92     175.670 142.255 205.390  1.00120.46           C
ATOM   5005  CG1 VAL B  92     176.496 143.457 205.834  1.00120.46           C
ATOM   5006  CG2 VAL B  92     176.269 141.632 204.139  1.00120.46           C
ATOM   5007  N   GLN B  93     176.642 141.985 208.531  1.00135.15           N
[truncated: 389,538 more chars]
