# Supplementary material for: Glycosaminoglycans activate peptidylarginine deiminase 4 by enhancing calcium affinity
Source: Proc Natl Acad Sci U S A. 2025 Oct 30;122(44):e2508369122. doi: 10.1073/pnas.2508369122 (PMC12595441; doi:10.1073/pnas.2508369122)
Supplement: Supplementary file 8 — Dataset S07 (TXT) [file pnas.2508369122.sd07.txt]

HEADER    HYDROLASE                               23-DEC-24   9HUJ              
TITLE     CRYOEM STRUCTURE OF HUMAN PEPTIDYLARGININE DEIMINASE TYPE 4 (PAD4) IN 
TITLE    2 COMPLEX WITH HEPARIN OLIGOMER (12 SUBUNITS)                          
COMPND    MOL_ID: 1;                                                            
COMPND   2 MOLECULE: PROTEIN-ARGININE DEIMINASE TYPE-4;                         
COMPND   3 CHAIN: A, B, C, D;                                                   
COMPND   4 SYNONYM: HL-60 PAD,PEPTIDYLARGININE DEIMINASE IV,PROTEIN-ARGININE    
COMPND   5 DEIMINASE TYPE IV;                                                   
COMPND   6 EC: 3.5.3.15;                                                        
COMPND   7 ENGINEERED: YES                                                      
SOURCE    MOL_ID: 1;                                                            
SOURCE   2 ORGANISM_SCIENTIFIC: HOMO SAPIENS;                                   
SOURCE   3 ORGANISM_COMMON: HUMAN;                                              
SOURCE   4 ORGANISM_TAXID: 9606;                                                
SOURCE   5 GENE: PADI4, PAD4, PADI5, PDI5;                                      
SOURCE   6 EXPRESSION_SYSTEM: ESCHERICHIA COLI;                                 
SOURCE   7 EXPRESSION_SYSTEM_TAXID: 562                                         
KEYWDS    PAD4, CITRULLINATION, CALCIUM, HYDROLASE                              
EXPDTA    ELECTRON MICROSCOPY                                                   
AUTHOR    G.P.BERETA,E.BIELECKA,A.P.BIELA,P.WILK,E.WATOR-WILK,P.GRUDNIK,        
AUTHOR   2 T.KANTYKA                                                            
JRNL        AUTH   G.P.BERETA,E.BIELECKA,A.P.BIELA,P.WILK,E.WATOR-WILK,         
JRNL        AUTH 2 P.GRUDNIK,T.KANTYKA                                          
JRNL        TITL   CRYOEM STRUCTURE OF HUMAN PEPTIDYLARGININE DEIMINASE TYPE 4  
JRNL        TITL 2 (PAD4) IN COMPLEX WITH HEPARIN OLIGOMER (20 SUBUNITS) IN 0.1 
JRNL        TITL 3 MM CALCIUM                                                   
JRNL        REF    TO BE PUBLISHED                                              
JRNL        REFN                                                                
REMARK   2                                                                      
REMARK   2 RESOLUTION.    3.57 ANGSTROMS.                                       
REMARK   3                                                                      
REMARK   3 REFINEMENT.                                                          
REMARK   3   SOFTWARE PACKAGES      : CRYOSPARC, EPU, CRYOSPARC, CRYOSPARC,     
REMARK   3                            CRYOSPARC, CRYOSPARC, CRYOSPARC           
REMARK   3   RECONSTRUCTION SCHEMA  : FOURIER SPACE                             
REMARK   3                                                                      
REMARK   3 EM MAP-MODEL FITTING AND REFINEMENT                                  
REMARK   3   PDB ENTRY                    : NULL                                
REMARK   3   REFINEMENT SPACE             : NULL                                
REMARK   3   REFINEMENT PROTOCOL          : NULL                                
REMARK   3   REFINEMENT TARGET            : NULL                                
REMARK   3   OVERALL ANISOTROPIC B VALUE  : NULL                                
REMARK   3                                                                      
REMARK   3 FITTING PROCEDURE : NULL                                             
REMARK   3                                                                      
REMARK   3 EM IMAGE RECONSTRUCTION STATISTICS                                   
REMARK   3   NOMINAL PIXEL SIZE (ANGSTROMS)    : NULL                           
REMARK   3   ACTUAL PIXEL SIZE  (ANGSTROMS)    : NULL                           
REMARK   3   EFFECTIVE RESOLUTION (ANGSTROMS)  : 3.570                          
REMARK   3   NUMBER OF PARTICLES               : 235606                         
REMARK   3   CTF CORRECTION METHOD             : PHASE FLIPPING AND AMPLITUDE   
REMARK   3                                       CORRECTION                     
REMARK   3                                                                      
REMARK   3 EM RECONSTRUCTION MAGNIFICATION CALIBRATION: NULL                    
REMARK   3                                                                      
REMARK   3 OTHER DETAILS: NULL                                                  
REMARK   4                                                                      
REMARK   4 9HUJ COMPLIES WITH FORMAT V. 3.30, 13-JUL-11                         
REMARK 100                                                                      
REMARK 100 THIS ENTRY HAS BEEN PROCESSED BY PDBE ON 23-DEC-24.                  
REMARK 100 THE DEPOSITION ID IS D_1292143597.                                   
REMARK 245                                                                      
REMARK 245 EXPERIMENTAL DETAILS                                                 
REMARK 245   RECONSTRUCTION METHOD          : SINGLE PARTICLE                   
REMARK 245   SPECIMEN TYPE                  : NULL                              
REMARK 245                                                                      
REMARK 245 ELECTRON MICROSCOPE SAMPLE                                           
REMARK 245   SAMPLE TYPE                    : PARTICLE                          
REMARK 245   PARTICLE TYPE                  : POINT                             
REMARK 245   NAME OF SAMPLE                 : HUMAN PEPTIDYLARGININE            
REMARK 245                                    DEIMINASE TYPE 4 (PAD4) IN        
REMARK 245                                    COMPLEX WITH HEPARIN OLIGOMER     
REMARK 245                                    (12 SUBUNITS)                     
REMARK 245   SAMPLE CONCENTRATION (MG ML-1) : 0.35                              
REMARK 245   SAMPLE SUPPORT DETAILS         : NULL                              
REMARK 245   SAMPLE VITRIFICATION DETAILS   : NULL                              
REMARK 245   SAMPLE BUFFER                  : NULL                              
REMARK 245   PH                             : 9.30                              
REMARK 245   SAMPLE DETAILS                 : NULL                              
REMARK 245                                                                      
REMARK 245 DATA ACQUISITION                                                     
REMARK 245   DATE OF EXPERIMENT                : NULL                           
REMARK 245   NUMBER OF MICROGRAPHS-IMAGES      : NULL                           
REMARK 245   TEMPERATURE (KELVIN)              : NULL                           
REMARK 245   MICROSCOPE MODEL                  : TFS KRIOS                      
REMARK 245   DETECTOR TYPE                     : GATAN K3 BIOQUANTUM (6K X      
REMARK 245                                       4K)                            
REMARK 245   MINIMUM DEFOCUS (NM)              : 700.00                         
REMARK 245   MAXIMUM DEFOCUS (NM)              : 2500.00                        
REMARK 245   MINIMUM TILT ANGLE (DEGREES)      : NULL                           
REMARK 245   MAXIMUM TILT ANGLE (DEGREES)      : NULL                           
REMARK 245   NOMINAL CS                        : NULL                           
REMARK 245   IMAGING MODE                      : BRIGHT FIELD                   
REMARK 245   ELECTRON DOSE (ELECTRONS NM**-2)  : 4000.00                        
REMARK 245   ILLUMINATION MODE                 : FLOOD BEAM                     
REMARK 245   NOMINAL MAGNIFICATION             : NULL                           
REMARK 245   CALIBRATED MAGNIFICATION          : NULL                           
REMARK 245   SOURCE                            : FIELD EMISSION GUN             
REMARK 245   ACCELERATION VOLTAGE (KV)         : 300                            
REMARK 245   IMAGING DETAILS                   : NULL                           
REMARK 247                                                                      
REMARK 247 ELECTRON MICROSCOPY                                                  
REMARK 247  THE COORDINATES IN THIS ENTRY WERE GENERATED FROM ELECTRON          
REMARK 247  MICROSCOPY DATA. PROTEIN DATA BANK CONVENTIONS REQUIRE              
REMARK 247  THAT CRYST1 AND SCALE RECORDS BE INCLUDED, BUT THE VALUES           
REMARK 247  ON THESE RECORDS ARE MEANINGLESS EXCEPT FOR THE CALCULATION         
REMARK 247  OF THE STRUCTURE FACTORS.                                           
REMARK 300                                                                      
REMARK 300 BIOMOLECULE: 1                                                       
REMARK 300 SEE REMARK 350 FOR THE AUTHOR PROVIDED AND/OR PROGRAM                
REMARK 300 GENERATED ASSEMBLY INFORMATION FOR THE STRUCTURE IN                  
REMARK 300 THIS ENTRY. THE REMARK MAY ALSO PROVIDE INFORMATION ON               
REMARK 300 BURIED SURFACE AREA.                                                 
REMARK 350                                                                      
REMARK 350 COORDINATES FOR A COMPLETE MULTIMER REPRESENTING THE KNOWN           
REMARK 350 BIOLOGICALLY SIGNIFICANT OLIGOMERIZATION STATE OF THE                
REMARK 350 MOLECULE CAN BE GENERATED BY APPLYING BIOMT TRANSFORMATIONS          
REMARK 350 GIVEN BELOW.  BOTH NON-CRYSTALLOGRAPHIC AND                          
REMARK 350 CRYSTALLOGRAPHIC OPERATIONS ARE GIVEN.                               
REMARK 350                                                                      
REMARK 350 BIOMOLECULE: 1                                                       
REMARK 350 AUTHOR DETERMINED BIOLOGICAL UNIT: TETRAMERIC                        
REMARK 350 SOFTWARE DETERMINED QUATERNARY STRUCTURE: TETRAMERIC                 
REMARK 350 SOFTWARE USED: PISA                                                  
REMARK 350 APPLY THE FOLLOWING TO CHAINS: A, B, C, D                            
REMARK 350   BIOMT1   1  1.000000  0.000000  0.000000        0.00000            
REMARK 350   BIOMT2   1  0.000000  1.000000  0.000000        0.00000            
REMARK 350   BIOMT3   1  0.000000  0.000000  1.000000        0.00000            
REMARK 465                                                                      
REMARK 465 MISSING RESIDUES                                                     
REMARK 465 THE FOLLOWING RESIDUES WERE NOT LOCATED IN THE                       
REMARK 465 EXPERIMENT. (M=MODEL NUMBER; RES=RESIDUE NAME; C=CHAIN               
REMARK 465 IDENTIFIER; SSSEQ=SEQUENCE NUMBER; I=INSERTION CODE.)                
REMARK 465                                                                      
REMARK 465   M RES C SSSEQI                                                     
REMARK 465     MET A   -12                                                      
REMARK 465     GLY A   -11                                                      
REMARK 465     HIS A   -10                                                      
REMARK 465     HIS A    -9                                                      
REMARK 465     HIS A    -8                                                      
REMARK 465     HIS A    -7                                                      
REMARK 465     HIS A    -6                                                      
REMARK 465     HIS A    -5                                                      
REMARK 465     HIS A    -4                                                      
REMARK 465     HIS A    -3                                                      
REMARK 465     HIS A    -2                                                      
REMARK 465     HIS A    -1                                                      
REMARK 465     HIS A     0                                                      
REMARK 465     MET A     1                                                      
REMARK 465     ALA A     2                                                      
REMARK 465     GLN A     3                                                      
REMARK 465     THR A    38                                                      
REMARK 465     SER A    39                                                      
REMARK 465     PHE A    40                                                      
REMARK 465     SER A    41                                                      
REMARK 465     GLY A    55                                                      
REMARK 465     PRO A    56                                                      
REMARK 465     PRO A    57                                                      
REMARK 465     ALA A    58                                                      
REMARK 465     LYS A    59                                                      
REMARK 465     LYS A    60                                                      
REMARK 465     LYS A    61                                                      
REMARK 465     SER A    62                                                      
REMARK 465     THR A    63                                                      
REMARK 465     GLY A    64                                                      
REMARK 465     SER A    65                                                      
REMARK 465     SER A    66                                                      
REMARK 465     THR A    67                                                      
REMARK 465     TRP A    68                                                      
REMARK 465     PRO A    69                                                      
REMARK 465     ARG A   156                                                      
REMARK 465     ASP A   157                                                      
REMARK 465     ASN A   158                                                      
REMARK 465     LEU A   159                                                      
REMARK 465     GLU A   160                                                      
REMARK 465     SER A   161                                                      
REMARK 465     SER A   162                                                      
REMARK 465     ALA A   163                                                      
REMARK 465     MET A   164                                                      
REMARK 465     ASP A   165                                                      
REMARK 465     CYS A   166                                                      
REMARK 465     GLU A   167                                                      
REMARK 465     ASP A   168                                                      
REMARK 465     ASP A   169                                                      
REMARK 465     GLU A   170                                                      
REMARK 465     VAL A   171                                                      
REMARK 465     ARG A   218                                                      
REMARK 465     GLY A   219                                                      
REMARK 465     LYS A   220                                                      
REMARK 465     LEU A   221                                                      
REMARK 465     SER A   222                                                      
REMARK 465     SER A   223                                                      
REMARK 465     LYS A   224                                                      
REMARK 465     CYS A   225                                                      
REMARK 465     PRO A   338                                                      
REMARK 465     GLU A   339                                                      
REMARK 465     GLU A   340                                                      
REMARK 465     GLU A   341                                                      
REMARK 465     ASN A   342                                                      
REMARK 465     MET A   343                                                      
REMARK 465     ASP A   344                                                      
REMARK 465     ASP A   345                                                      
REMARK 465     GLN A   346                                                      
REMARK 465     TRP A   347                                                      
REMARK 465     MET A   348                                                      
REMARK 465     GLN A   349                                                      
REMARK 465     PRO A   371                                                      
REMARK 465     ARG A   372                                                      
REMARK 465     ASN A   373                                                      
REMARK 465     ARG A   374                                                      
REMARK 465     GLY A   375                                                      
REMARK 465     LEU A   376                                                      
REMARK 465     LYS A   377                                                      
REMARK 465     GLU A   378                                                      
REMARK 465     PHE A   379                                                      
REMARK 465     PRO A   380                                                      
REMARK 465     ILE A   381                                                      
REMARK 465     LYS A   382                                                      
REMARK 465     ARG A   383                                                      
REMARK 465     VAL A   384                                                      
REMARK 465     MET A   385                                                      
REMARK 465     GLY A   386                                                      
REMARK 465     PRO A   387                                                      
REMARK 465     THR A   398                                                      
REMARK 465     GLY A   399                                                      
REMARK 465     GLY A   400                                                      
REMARK 465     LYS A   519                                                      
REMARK 465     LYS A   520                                                      
REMARK 465     LYS A   521                                                      
REMARK 465     PHE A   633                                                      
REMARK 465     PHE A   634                                                      
REMARK 465     THR A   635                                                      
REMARK 465     TYR A   636                                                      
REMARK 465     HIS A   637                                                      
REMARK 465     ILE A   638                                                      
REMARK 465     ARG A   639                                                      
REMARK 465     HIS A   640                                                      
REMARK 465     GLY A   641                                                      
REMARK 465     GLU A   642                                                      
REMARK 465     VAL A   643                                                      
REMARK 465     HIS A   644                                                      
REMARK 465     MET B   -12                                                      
REMARK 465     GLY B   -11                                                      
REMARK 465     HIS B   -10                                                      
REMARK 465     HIS B    -9                                                      
REMARK 465     HIS B    -8                                                      
REMARK 465     HIS B    -7                                                      
REMARK 465     HIS B    -6                                                      
REMARK 465     HIS B    -5                                                      
REMARK 465     HIS B    -4                                                      
REMARK 465     HIS B    -3                                                      
REMARK 465     HIS B    -2                                                      
REMARK 465     HIS B    -1                                                      
REMARK 465     HIS B     0                                                      
REMARK 465     MET B     1                                                      
REMARK 465     PRO B    57                                                      
REMARK 465     ALA B    58                                                      
REMARK 465     LYS B    59                                                      
REMARK 465     LYS B    60                                                      
REMARK 465     LYS B    61                                                      
REMARK 465     SER B    62                                                      
REMARK 465     THR B    63                                                      
REMARK 465     GLY B    64                                                      
REMARK 465     GLY B    98                                                      
REMARK 465     PRO B    99                                                      
REMARK 465     LYS B   100                                                      
REMARK 465     THR B   101                                                      
REMARK 465     PRO B   102                                                      
REMARK 465     PRO B   103                                                      
REMARK 465     VAL B   104                                                      
REMARK 465     ASN B   158                                                      
REMARK 465     LEU B   159                                                      
REMARK 465     GLU B   160                                                      
REMARK 465     SER B   161                                                      
REMARK 465     SER B   162                                                      
REMARK 465     ALA B   163                                                      
REMARK 465     MET B   164                                                      
REMARK 465     ASP B   165                                                      
REMARK 465     CYS B   166                                                      
REMARK 465     GLU B   167                                                      
REMARK 465     ASP B   168                                                      
REMARK 465     ASP B   169                                                      
REMARK 465     GLU B   170                                                      
REMARK 465     VAL B   171                                                      
REMARK 465     LEU B   172                                                      
REMARK 465     SER B   312                                                      
REMARK 465     ILE B   313                                                      
REMARK 465     PHE B   314                                                      
REMARK 465     GLU B   315                                                      
REMARK 465     PRO B   338                                                      
REMARK 465     GLU B   339                                                      
REMARK 465     GLU B   340                                                      
REMARK 465     GLU B   341                                                      
REMARK 465     ASN B   342                                                      
REMARK 465     MET B   343                                                      
REMARK 465     ASP B   344                                                      
REMARK 465     ASP B   345                                                      
REMARK 465     GLN B   346                                                      
REMARK 465     TRP B   347                                                      
REMARK 465     MET B   348                                                      
REMARK 465     ARG B   372                                                      
REMARK 465     ASN B   373                                                      
REMARK 465     ARG B   374                                                      
REMARK 465     GLY B   375                                                      
REMARK 465     LEU B   376                                                      
REMARK 465     LYS B   377                                                      
REMARK 465     GLU B   378                                                      
REMARK 465     PHE B   379                                                      
REMARK 465     PRO B   380                                                      
REMARK 465     ILE B   381                                                      
REMARK 465     LYS B   382                                                      
REMARK 465     ARG B   383                                                      
REMARK 465     PRO B   396                                                      
REMARK 465     GLN B   397                                                      
REMARK 465     THR B   398                                                      
REMARK 465     GLY B   399                                                      
REMARK 465     GLY B   400                                                      
REMARK 465     ILE B   401                                                      
REMARK 465     SER B   402                                                      
REMARK 465     GLY B   517                                                      
REMARK 465     ILE B   518                                                      
REMARK 465     LYS B   519                                                      
REMARK 465     LYS B   520                                                      
REMARK 465     LYS B   521                                                      
REMARK 465     LYS B   522                                                      
REMARK 465     PHE B   633                                                      
REMARK 465     PHE B   634                                                      
REMARK 465     THR B   635                                                      
REMARK 465     TYR B   636                                                      
REMARK 465     HIS B   637                                                      
REMARK 465     ILE B   638                                                      
REMARK 465     ARG B   639                                                      
REMARK 465     HIS B   640                                                      
REMARK 465     GLY B   641                                                      
REMARK 465     GLU B   642                                                      
REMARK 465     VAL B   643                                                      
REMARK 465     HIS B   644                                                      
REMARK 465     CYS B   645                                                      
REMARK 465     MET C   -12                                                      
REMARK 465     GLY C   -11                                                      
REMARK 465     HIS C   -10                                                      
REMARK 465     HIS C    -9                                                      
REMARK 465     HIS C    -8                                                      
REMARK 465     HIS C    -7                                                      
REMARK 465     HIS C    -6                                                      
REMARK 465     HIS C    -5                                                      
REMARK 465     HIS C    -4                                                      
REMARK 465     HIS C    -3                                                      
REMARK 465     HIS C    -2                                                      
REMARK 465     HIS C    -1                                                      
REMARK 465     HIS C     0                                                      
REMARK 465     MET C     1                                                      
REMARK 465     GLU C    35                                                      
REMARK 465     ASP C    36                                                      
REMARK 465     GLY C    55                                                      
REMARK 465     PRO C    56                                                      
REMARK 465     PRO C    57                                                      
REMARK 465     ALA C    58                                                      
REMARK 465     LYS C    59                                                      
REMARK 465     LYS C    60                                                      
REMARK 465     LYS C    61                                                      
REMARK 465     SER C    62                                                      
REMARK 465     THR C    63                                                      
REMARK 465     GLY C    64                                                      
REMARK 465     SER C    65                                                      
REMARK 465     PRO C   129                                                      
REMARK 465     THR C   130                                                      
REMARK 465     ARG C   131                                                      
REMARK 465     ALA C   132                                                      
REMARK 465     VAL C   133                                                      
REMARK 465     LYS C   134                                                      
REMARK 465     ASP C   135                                                      
REMARK 465     ASN C   158                                                      
REMARK 465     LEU C   159                                                      
REMARK 465     GLU C   160                                                      
REMARK 465     SER C   161                                                      
REMARK 465     SER C   162                                                      
REMARK 465     ALA C   163                                                      
REMARK 465     MET C   164                                                      
REMARK 465     ASP C   165                                                      
REMARK 465     CYS C   166                                                      
REMARK 465     GLU C   167                                                      
REMARK 465     ASP C   168                                                      
REMARK 465     ASP C   169                                                      
REMARK 465     GLU C   170                                                      
REMARK 465     VAL C   171                                                      
REMARK 465     LEU C   172                                                      
REMARK 465     ASP C   173                                                      
REMARK 465     ASP C   192                                                      
REMARK 465     PHE C   193                                                      
REMARK 465     PHE C   194                                                      
REMARK 465     THR C   195                                                      
REMARK 465     ASN C   196                                                      
REMARK 465     HIS C   197                                                      
REMARK 465     THR C   217                                                      
REMARK 465     ARG C   218                                                      
REMARK 465     GLY C   219                                                      
REMARK 465     LYS C   220                                                      
REMARK 465     LEU C   221                                                      
REMARK 465     SER C   222                                                      
REMARK 465     SER C   223                                                      
REMARK 465     LYS C   224                                                      
REMARK 465     CYS C   225                                                      
REMARK 465     SER C   226                                                      
REMARK 465     VAL C   227                                                      
REMARK 465     VAL C   228                                                      
REMARK 465     SER C   235                                                      
REMARK 465     HIS C   236                                                      
REMARK 465     TYR C   237                                                      
REMARK 465     LEU C   238                                                      
REMARK 465     MET C   239                                                      
REMARK 465     VAL C   240                                                      
REMARK 465     PRO C   241                                                      
REMARK 465     GLY C   242                                                      
REMARK 465     GLY C   243                                                      
REMARK 465     LYS C   244                                                      
REMARK 465     HIS C   245                                                      
REMARK 465     ASN C   246                                                      
REMARK 465     MET C   247                                                      
REMARK 465     THR C   274                                                      
REMARK 465     SER C   275                                                      
REMARK 465     ASN C   276                                                      
REMARK 465     LEU C   277                                                      
REMARK 465     GLU C   278                                                      
REMARK 465     ILE C   313                                                      
REMARK 465     PHE C   314                                                      
REMARK 465     GLU C   315                                                      
REMARK 465     ASN C   316                                                      
REMARK 465     GLU C   317                                                      
REMARK 465     ASP C   318                                                      
REMARK 465     PHE C   319                                                      
REMARK 465     PRO C   338                                                      
REMARK 465     GLU C   339                                                      
REMARK 465     GLU C   340                                                      
REMARK 465     GLU C   341                                                      
REMARK 465     ASN C   342                                                      
REMARK 465     MET C   343                                                      
REMARK 465     ASP C   344                                                      
REMARK 465     ASP C   345                                                      
REMARK 465     GLN C   346                                                      
REMARK 465     TRP C   347                                                      
REMARK 465     MET C   348                                                      
REMARK 465     PRO C   371                                                      
REMARK 465     ARG C   372                                                      
REMARK 465     ASN C   373                                                      
REMARK 465     ARG C   374                                                      
REMARK 465     GLY C   375                                                      
REMARK 465     LEU C   376                                                      
REMARK 465     LYS C   377                                                      
REMARK 465     GLU C   378                                                      
REMARK 465     PHE C   379                                                      
REMARK 465     PRO C   380                                                      
REMARK 465     ILE C   381                                                      
REMARK 465     LYS C   382                                                      
REMARK 465     ARG C   383                                                      
REMARK 465     VAL C   384                                                      
REMARK 465     MET C   385                                                      
REMARK 465     GLY C   386                                                      
REMARK 465     PRO C   387                                                      
REMARK 465     PRO C   396                                                      
REMARK 465     GLN C   397                                                      
REMARK 465     THR C   398                                                      
REMARK 465     GLY C   399                                                      
REMARK 465     GLY C   400                                                      
REMARK 465     ILE C   401                                                      
REMARK 465     SER C   402                                                      
REMARK 465     GLU C   516                                                      
REMARK 465     GLY C   517                                                      
REMARK 465     ILE C   518                                                      
REMARK 465     LYS C   519                                                      
REMARK 465     LYS C   520                                                      
REMARK 465     LYS C   521                                                      
REMARK 465     PHE C   633                                                      
REMARK 465     PHE C   634                                                      
REMARK 465     THR C   635                                                      
REMARK 465     TYR C   636                                                      
REMARK 465     HIS C   637                                                      
REMARK 465     ILE C   638                                                      
REMARK 465     ARG C   639                                                      
REMARK 465     HIS C   640                                                      
REMARK 465     GLY C   641                                                      
REMARK 465     GLU C   642                                                      
REMARK 465     VAL C   643                                                      
REMARK 465     HIS C   644                                                      
REMARK 465     MET D   -12                                                      
REMARK 465     GLY D   -11                                                      
REMARK 465     HIS D   -10                                                      
REMARK 465     HIS D    -9                                                      
REMARK 465     HIS D    -8                                                      
REMARK 465     HIS D    -7                                                      
REMARK 465     HIS D    -6                                                      
REMARK 465     HIS D    -5                                                      
REMARK 465     HIS D    -4                                                      
REMARK 465     HIS D    -3                                                      
REMARK 465     HIS D    -2                                                      
REMARK 465     HIS D    -1                                                      
REMARK 465     HIS D     0                                                      
REMARK 465     MET D     1                                                      
REMARK 465     GLU D    35                                                      
REMARK 465     ASP D    36                                                      
REMARK 465     GLY D    55                                                      
REMARK 465     PRO D    56                                                      
REMARK 465     PRO D    57                                                      
REMARK 465     ALA D    58                                                      
REMARK 465     LYS D    59                                                      
REMARK 465     LYS D    60                                                      
REMARK 465     LYS D    61                                                      
REMARK 465     SER D    62                                                      
REMARK 465     THR D    63                                                      
REMARK 465     GLY D    64                                                      
REMARK 465     SER D    65                                                      
REMARK 465     PRO D    99                                                      
REMARK 465     LYS D   100                                                      
REMARK 465     THR D   101                                                      
REMARK 465     PRO D   102                                                      
REMARK 465     PRO D   103                                                      
REMARK 465     PRO D   129                                                      
REMARK 465     THR D   130                                                      
REMARK 465     ARG D   131                                                      
REMARK 465     ALA D   132                                                      
REMARK 465     VAL D   133                                                      
REMARK 465     LYS D   134                                                      
REMARK 465     ASP D   135                                                      
REMARK 465     ASN D   158                                                      
REMARK 465     LEU D   159                                                      
REMARK 465     GLU D   160                                                      
REMARK 465     SER D   161                                                      
REMARK 465     SER D   162                                                      
REMARK 465     ALA D   163                                                      
REMARK 465     MET D   164                                                      
REMARK 465     ASP D   165                                                      
REMARK 465     CYS D   166                                                      
REMARK 465     GLU D   167                                                      
REMARK 465     ASP D   168                                                      
REMARK 465     ASP D   169                                                      
REMARK 465     GLU D   170                                                      
REMARK 465     VAL D   171                                                      
REMARK 465     GLY D   219                                                      
REMARK 465     LYS D   220                                                      
REMARK 465     LEU D   221                                                      
REMARK 465     SER D   222                                                      
REMARK 465     SER D   223                                                      
REMARK 465     ILE D   313                                                      
REMARK 465     PHE D   314                                                      
REMARK 465     GLU D   315                                                      
REMARK 465     ASN D   316                                                      
REMARK 465     GLU D   317                                                      
REMARK 465     ASP D   318                                                      
REMARK 465     PHE D   319                                                      
REMARK 465     PRO D   338                                                      
REMARK 465     GLU D   339                                                      
REMARK 465     GLU D   340                                                      
REMARK 465     GLU D   341                                                      
REMARK 465     ASN D   342                                                      
REMARK 465     MET D   343                                                      
REMARK 465     ASP D   344                                                      
REMARK 465     ASP D   345                                                      
REMARK 465     GLN D   346                                                      
REMARK 465     TRP D   347                                                      
REMARK 465     MET D   348                                                      
REMARK 465     PRO D   371                                                      
REMARK 465     ARG D   372                                                      
REMARK 465     ASN D   373                                                      
REMARK 465     ARG D   374                                                      
REMARK 465     GLY D   375                                                      
REMARK 465     LEU D   376                                                      
REMARK 465     LYS D   377                                                      
REMARK 465     GLU D   378                                                      
REMARK 465     PHE D   379                                                      
REMARK 465     PRO D   380                                                      
REMARK 465     ILE D   381                                                      
REMARK 465     LYS D   382                                                      
REMARK 465     ARG D   383                                                      
REMARK 465     VAL D   384                                                      
REMARK 465     MET D   385                                                      
REMARK 465     GLY D   386                                                      
REMARK 465     PRO D   387                                                      
REMARK 465     PRO D   396                                                      
REMARK 465     GLN D   397                                                      
REMARK 465     THR D   398                                                      
REMARK 465     GLY D   399                                                      
REMARK 465     GLY D   400                                                      
REMARK 465     ILE D   401                                                      
REMARK 465     SER D   402                                                      
REMARK 465     GLU D   516                                                      
REMARK 465     GLY D   517                                                      
REMARK 465     ILE D   518                                                      
REMARK 465     LYS D   519                                                      
REMARK 465     LYS D   520                                                      
REMARK 465     LYS D   521                                                      
REMARK 465     LYS D   572                                                      
REMARK 465     LEU D   573                                                      
REMARK 465     LYS D   574                                                      
REMARK 465     GLU D   575                                                      
REMARK 465     PHE D   576                                                      
REMARK 465     SER D   577                                                      
REMARK 465     PHE D   602                                                      
REMARK 465     GLY D   603                                                      
REMARK 465     PRO D   604                                                      
REMARK 465     VAL D   605                                                      
REMARK 465     ILE D   606                                                      
REMARK 465     ASN D   607                                                      
REMARK 465     PHE D   633                                                      
REMARK 465     PHE D   634                                                      
REMARK 465     THR D   635                                                      
REMARK 465     TYR D   636                                                      
REMARK 465     HIS D   637                                                      
REMARK 465     ILE D   638                                                      
REMARK 465     ARG D   639                                                      
REMARK 465     HIS D   640                                                      
REMARK 465     GLY D   641                                                      
REMARK 465     GLU D   642                                                      
REMARK 465     VAL D   643                                                      
REMARK 465     HIS D   644                                                      
REMARK 470                                                                      
REMARK 470 MISSING ATOM                                                         
REMARK 470 THE FOLLOWING RESIDUES HAVE MISSING ATOMS (M=MODEL NUMBER;           
REMARK 470 RES=RESIDUE NAME; C=CHAIN IDENTIFIER; SSEQ=SEQUENCE NUMBER;          
REMARK 470 I=INSERTION CODE):                                                   
REMARK 470   M RES CSSEQI  ATOMS                                                
REMARK 470     VAL A  82    CG1  CG2                                            
REMARK 470     VAL B  82    CG1  CG2                                            
REMARK 470     VAL C  82    CG1  CG2                                            
REMARK 470     VAL D  82    CG1  CG2                                            
REMARK 500                                                                      
REMARK 500 GEOMETRY AND STEREOCHEMISTRY                                         
REMARK 500 SUBTOPIC: CLOSE CONTACTS IN SAME ASYMMETRIC UNIT                     
REMARK 500                                                                      
REMARK 500 THE FOLLOWING ATOMS ARE IN CLOSE CONTACT.                            
REMARK 500                                                                      
REMARK 500  ATM1  RES C  SSEQI   ATM2  RES C  SSEQI           DISTANCE          
REMARK 500   NH1  ARG A   555     OE1  GLN B     3              2.04            
REMARK 500   NH1  ARG D   484     O    PHE D   487              2.11            
REMARK 500   OG   SER A   116     OG   SER A   186              2.12            
REMARK 500   O    LEU D   596     OG1  THR D   628              2.12            
REMARK 500   O    PHE B    40     OG   SER B    95              2.14            
REMARK 500   O    SER C   477     N    LEU C   490              2.19            
REMARK 500                                                                      
REMARK 500 REMARK: NULL                                                         
REMARK 500                                                                      
REMARK 500 GEOMETRY AND STEREOCHEMISTRY                                         
REMARK 500 SUBTOPIC: COVALENT BOND LENGTHS                                      
REMARK 500                                                                      
REMARK 500 THE STEREOCHEMICAL PARAMETERS OF THE FOLLOWING RESIDUES              
REMARK 500 HAVE VALUES WHICH DEVIATE FROM EXPECTED VALUES BY MORE               
REMARK 500 THAN 6*RMSD (M=MODEL NUMBER; RES=RESIDUE NAME; C=CHAIN               
REMARK 500 IDENTIFIER; SSEQ=SEQUENCE NUMBER; I=INSERTION CODE).                 
REMARK 500                                                                      
REMARK 500 STANDARD TABLE:                                                      
REMARK 500 FORMAT: (10X,I3,1X,2(A3,1X,A1,I4,A1,1X,A4,3X),1X,F6.3)               
REMARK 500                                                                      
REMARK 500 EXPECTED VALUES PROTEIN: ENGH AND HUBER, 1999                        
REMARK 500 EXPECTED VALUES NUCLEIC ACID: CLOWNEY ET AL 1996                     
REMARK 500                                                                      
REMARK 500  M RES CSSEQI ATM1   RES CSSEQI ATM2   DEVIATION                     
REMARK 500    PRO A 601   N     PRO A 601   CA     -0.113                       
REMARK 500    PRO A 601   CB    PRO A 601   CG      0.917                       
REMARK 500    PRO A 601   CG    PRO A 601   CD     -0.559                       
REMARK 500                                                                      
REMARK 500 REMARK: NULL                                                         
REMARK 500                                                                      
REMARK 500 GEOMETRY AND STEREOCHEMISTRY                                         
REMARK 500 SUBTOPIC: COVALENT BOND ANGLES                                       
REMARK 500                                                                      
REMARK 500 THE STEREOCHEMICAL PARAMETERS OF THE FOLLOWING RESIDUES              
REMARK 500 HAVE VALUES WHICH DEVIATE FROM EXPECTED VALUES BY MORE               
REMARK 500 THAN 6*RMSD (M=MODEL NUMBER; RES=RESIDUE NAME; C=CHAIN               
REMARK 500 IDENTIFIER; SSEQ=SEQUENCE NUMBER; I=INSERTION CODE).                 
REMARK 500                                                                      
REMARK 500 STANDARD TABLE:                                                      
REMARK 500 FORMAT: (10X,I3,1X,A3,1X,A1,I4,A1,3(1X,A4,2X),12X,F5.1)              
REMARK 500                                                                      
REMARK 500 EXPECTED VALUES PROTEIN: ENGH AND HUBER, 1999                        
REMARK 500 EXPECTED VALUES NUCLEIC ACID: CLOWNEY ET AL 1996                     
REMARK 500                                                                      
REMARK 500  M RES CSSEQI ATM1   ATM2   ATM3                                     
REMARK 500    PRO A 601   CA  -  N   -  CD  ANGL. DEV. = -19.2 DEGREES          
REMARK 500    PRO A 601   N   -  CA  -  CB  ANGL. DEV. = -15.3 DEGREES          
REMARK 500    PRO A 601   CA  -  CB  -  CG  ANGL. DEV. = -14.2 DEGREES          
REMARK 500    PRO A 601   CB  -  CG  -  CD  ANGL. DEV. = 106.5 DEGREES          
REMARK 500                                                                      
REMARK 500 REMARK: NULL                                                         
REMARK 500                                                                      
REMARK 500 GEOMETRY AND STEREOCHEMISTRY                                         
REMARK 500 SUBTOPIC: TORSION ANGLES                                             
REMARK 500                                                                      
REMARK 500 TORSION ANGLES OUTSIDE THE EXPECTED RAMACHANDRAN REGIONS:            
REMARK 500 (M=MODEL NUMBER; RES=RESIDUE NAME; C=CHAIN IDENTIFIER;               
REMARK 500 SSEQ=SEQUENCE NUMBER; I=INSERTION CODE).                             
REMARK 500                                                                      
REMARK 500 STANDARD TABLE:                                                      
REMARK 500 FORMAT:(10X,I3,1X,A3,1X,A1,I4,A1,4X,F7.2,3X,F7.2)                    
REMARK 500                                                                      
REMARK 500 EXPECTED VALUES: GJ KLEYWEGT AND TA JONES (1996). PHI/PSI-           
REMARK 500 CHOLOGY: RAMACHANDRAN REVISITED. STRUCTURE 4, 1395 - 1400            
REMARK 500                                                                      
REMARK 500  M RES CSSEQI        PSI       PHI                                   
REMARK 500    GLU A  35     -143.08     55.89                                   
REMARK 500    LYS A 128       72.21     55.93                                   
REMARK 500    ARG A 131       54.42    -92.97                                   
REMARK 500    GLN A 136        4.65    -68.75                                   
REMARK 500    THR A 274       40.80   -103.61                                   
REMARK 500    ILE A 313      -52.00   -125.36                                   
REMARK 500    GLU A 315       -2.47     68.32                                   
REMARK 500    GLU A 317     -116.10     52.00                                   
REMARK 500    ARG A 484     -123.63     50.65                                   
REMARK 500    HIS A 509       54.93     38.83                                   
REMARK 500    LYS A 574     -168.43   -128.18                                   
REMARK 500    PHE A 576        9.80     59.27                                   
REMARK 500    ASN A 607       -9.13     72.05                                   
REMARK 500    CYS B  37      149.36     78.58                                   
REMARK 500    SER B  41      162.37     70.22                                   
REMARK 500    LYS B 126     -169.56   -108.60                                   
REMARK 500    THR B 130        1.52    -69.15                                   
REMARK 500    LYS B 134       14.07     59.24                                   
REMARK 500    ASP B 135     -129.94     52.15                                   
REMARK 500    PHE B 194       31.85    -97.62                                   
REMARK 500    HIS B 245      119.04   -160.63                                   
REMARK 500    VAL B 284      -50.03   -122.88                                   
REMARK 500    TYR B 309       79.49   -100.38                                   
REMARK 500    LYS B 331       44.85     39.65                                   
REMARK 500    LEU B 410      117.26   -162.41                                   
REMARK 500    ASP B 465       -2.31   -140.90                                   
REMARK 500    PHE B 475       23.39   -142.49                                   
REMARK 500    ARG B 484     -129.60     54.13                                   
REMARK 500    GLN B 569      114.77   -161.70                                   
REMARK 500    LYS B 574      -31.14   -131.48                                   
REMARK 500    ASN B 607       61.32     60.65                                   
REMARK 500    TYR C  96       58.33    -90.64                                   
REMARK 500    CYS C 144       45.81   -141.67                                   
REMARK 500    LEU C 254      -61.37    -94.54                                   
REMARK 500    ASP C 287      145.82   -170.37                                   
REMARK 500    LYS C 331       54.99     39.03                                   
REMARK 500    VAL C 469      -60.51   -123.18                                   
REMARK 500    GLU C 474      -60.54    -91.40                                   
REMARK 500    ARG C 484      -64.81    -94.30                                   
REMARK 500    LYS C 485      -38.57   -131.82                                   
REMARK 500    TRP C 659       32.62    -95.17                                   
REMARK 500    ASN C 660       40.88   -108.04                                   
REMARK 500    PRO D  69     -174.68    -69.26                                   
REMARK 500    CYS D 144       32.90    -96.12                                   
REMARK 500    ASP D 173     -169.32   -126.56                                   
REMARK 500    MET D 239       56.01    -93.99                                   
REMARK 500    ASP D 287      145.15   -172.03                                   
REMARK 500    ASN D 409       35.50   -142.43                                   
REMARK 500    LYS D 485       22.48   -145.86                                   
REMARK 500    HIS D 509       52.85    -91.27                                   
REMARK 500                                                                      
REMARK 500 REMARK: NULL                                                         
REMARK 900                                                                      
REMARK 900 RELATED ENTRIES                                                      
REMARK 900 RELATED ID: EMD-52415   RELATED DB: EMDB                             
REMARK 900 CRYOEM STRUCTURE OF HUMAN PEPTIDYLARGININE DEIMINASE TYPE 4 (PAD4)   
REMARK 900 IN COMPLEX WITH HEPARIN OLIGOMER (12 SUBUNITS)                       
REMARK   3 
DBREF  9HUJ A    1   663  UNP    Q9UM07   PADI4_HUMAN      1    663             
DBREF  9HUJ B    1   663  UNP    Q9UM07   PADI4_HUMAN      1    663             
DBREF  9HUJ C    1   663  UNP    Q9UM07   PADI4_HUMAN      1    663             
DBREF  9HUJ D    1   663  UNP    Q9UM07   PADI4_HUMAN      1    663             
SEQADV 9HUJ MET A  -12  UNP  Q9UM07              INITIATING METHIONINE          
SEQADV 9HUJ GLY A  -11  UNP  Q9UM07              EXPRESSION TAG                 
SEQADV 9HUJ HIS A  -10  UNP  Q9UM07              EXPRESSION TAG                 
SEQADV 9HUJ HIS A   -9  UNP  Q9UM07              EXPRESSION TAG                 
SEQADV 9HUJ HIS A   -8  UNP  Q9UM07              EXPRESSION TAG                 
SEQADV 9HUJ HIS A   -7  UNP  Q9UM07              EXPRESSION TAG                 
SEQADV 9HUJ HIS A   -6  UNP  Q9UM07              EXPRESSION TAG                 
SEQADV 9HUJ HIS A   -5  UNP  Q9UM07              EXPRESSION TAG                 
SEQADV 9HUJ HIS A   -4  UNP  Q9UM07              EXPRESSION TAG                 
SEQADV 9HUJ HIS A   -3  UNP  Q9UM07              EXPRESSION TAG                 
SEQADV 9HUJ HIS A   -2  UNP  Q9UM07              EXPRESSION TAG                 
SEQADV 9HUJ HIS A   -1  UNP  Q9UM07              EXPRESSION TAG                 
SEQADV 9HUJ HIS A    0  UNP  Q9UM07              EXPRESSION TAG                 
SEQADV 9HUJ MET B  -12  UNP  Q9UM07              INITIATING METHIONINE          
SEQADV 9HUJ GLY B  -11  UNP  Q9UM07              EXPRESSION TAG                 
SEQADV 9HUJ HIS B  -10  UNP  Q9UM07              EXPRESSION TAG                 
SEQADV 9HUJ HIS B   -9  UNP  Q9UM07              EXPRESSION TAG                 
SEQADV 9HUJ HIS B   -8  UNP  Q9UM07              EXPRESSION TAG                 
SEQADV 9HUJ HIS B   -7  UNP  Q9UM07              EXPRESSION TAG                 
SEQADV 9HUJ HIS B   -6  UNP  Q9UM07              EXPRESSION TAG                 
SEQADV 9HUJ HIS B   -5  UNP  Q9UM07              EXPRESSION TAG                 
SEQADV 9HUJ HIS B   -4  UNP  Q9UM07              EXPRESSION TAG                 
SEQADV 9HUJ HIS B   -3  UNP  Q9UM07              EXPRESSION TAG                 
SEQADV 9HUJ HIS B   -2  UNP  Q9UM07              EXPRESSION TAG                 
SEQADV 9HUJ HIS B   -1  UNP  Q9UM07              EXPRESSION TAG                 
SEQADV 9HUJ HIS B    0  UNP  Q9UM07              EXPRESSION TAG                 
SEQADV 9HUJ MET C  -12  UNP  Q9UM07              INITIATING METHIONINE          
SEQADV 9HUJ GLY C  -11  UNP  Q9UM07              EXPRESSION TAG                 
SEQADV 9HUJ HIS C  -10  UNP  Q9UM07              EXPRESSION TAG                 
SEQADV 9HUJ HIS C   -9  UNP  Q9UM07              EXPRESSION TAG                 
SEQADV 9HUJ HIS C   -8  UNP  Q9UM07              EXPRESSION TAG                 
SEQADV 9HUJ HIS C   -7  UNP  Q9UM07              EXPRESSION TAG                 
SEQADV 9HUJ HIS C   -6  UNP  Q9UM07              EXPRESSION TAG                 
SEQADV 9HUJ HIS C   -5  UNP  Q9UM07              EXPRESSION TAG                 
SEQADV 9HUJ HIS C   -4  UNP  Q9UM07              EXPRESSION TAG                 
SEQADV 9HUJ HIS C   -3  UNP  Q9UM07              EXPRESSION TAG                 
SEQADV 9HUJ HIS C   -2  UNP  Q9UM07              EXPRESSION TAG                 
SEQADV 9HUJ HIS C   -1  UNP  Q9UM07              EXPRESSION TAG                 
SEQADV 9HUJ HIS C    0  UNP  Q9UM07              EXPRESSION TAG                 
SEQADV 9HUJ MET D  -12  UNP  Q9UM07              INITIATING METHIONINE          
SEQADV 9HUJ GLY D  -11  UNP  Q9UM07              EXPRESSION TAG                 
SEQADV 9HUJ HIS D  -10  UNP  Q9UM07              EXPRESSION TAG                 
SEQADV 9HUJ HIS D   -9  UNP  Q9UM07              EXPRESSION TAG                 
SEQADV 9HUJ HIS D   -8  UNP  Q9UM07              EXPRESSION TAG                 
SEQADV 9HUJ HIS D   -7  UNP  Q9UM07              EXPRESSION TAG                 
SEQADV 9HUJ HIS D   -6  UNP  Q9UM07              EXPRESSION TAG                 
SEQADV 9HUJ HIS D   -5  UNP  Q9UM07              EXPRESSION TAG                 
SEQADV 9HUJ HIS D   -4  UNP  Q9UM07              EXPRESSION TAG                 
SEQADV 9HUJ HIS D   -3  UNP  Q9UM07              EXPRESSION TAG                 
SEQADV 9HUJ HIS D   -2  UNP  Q9UM07              EXPRESSION TAG                 
SEQADV 9HUJ HIS D   -1  UNP  Q9UM07              EXPRESSION TAG                 
SEQADV 9HUJ HIS D    0  UNP  Q9UM07              EXPRESSION TAG                 
SEQRES   1 A  676  MET GLY HIS HIS HIS HIS HIS HIS HIS HIS HIS HIS HIS
SEQRES   2 A  676  MET ALA GLN GLY THR LEU ILE ARG VAL THR PRO GLU GLN
SEQRES   3 A  676  PRO THR HIS ALA VAL CYS VAL LEU GLY THR LEU THR GLN
SEQRES   4 A  676  LEU ASP ILE CYS SER SER ALA PRO GLU ASP CYS THR SER
SEQRES   5 A  676  PHE SER ILE ASN ALA SER PRO GLY VAL VAL VAL ASP ILE
SEQRES   6 A  676  ALA HIS GLY PRO PRO ALA LYS LYS LYS SER THR GLY SER
SEQRES   7 A  676  SER THR TRP PRO LEU ASP PRO GLY VAL GLU VAL THR LEU
SEQRES   8 A  676  THR MET LYS VAL ALA SER GLY SER THR GLY ASP GLN LYS
SEQRES   9 A  676  VAL GLN ILE SER TYR TYR GLY PRO LYS THR PRO PRO VAL
SEQRES  10 A  676  LYS ALA LEU LEU TYR LEU THR GLY VAL GLU ILE SER LEU
SEQRES  11 A  676  CYS ALA ASP ILE THR ARG THR GLY LYS VAL LYS PRO THR
SEQRES  12 A  676  ARG ALA VAL LYS ASP GLN ARG THR TRP THR TRP GLY PRO
SEQRES  13 A  676  CYS GLY GLN GLY ALA ILE LEU LEU VAL ASN CYS ASP ARG
SEQRES  14 A  676  ASP ASN LEU GLU SER SER ALA MET ASP CYS GLU ASP ASP
SEQRES  15 A  676  GLU VAL LEU ASP SER GLU ASP LEU GLN ASP MET SER LEU
SEQRES  16 A  676  MET THR LEU SER THR LYS THR PRO LYS ASP PHE PHE THR
SEQRES  17 A  676  ASN HIS THR LEU VAL LEU HIS VAL ALA ARG SER GLU MET
SEQRES  18 A  676  ASP LYS VAL ARG VAL PHE GLN ALA THR ARG GLY LYS LEU
SEQRES  19 A  676  SER SER LYS CYS SER VAL VAL LEU GLY PRO LYS TRP PRO
SEQRES  20 A  676  SER HIS TYR LEU MET VAL PRO GLY GLY LYS HIS ASN MET
SEQRES  21 A  676  ASP PHE TYR VAL GLU ALA LEU ALA PHE PRO ASP THR ASP
SEQRES  22 A  676  PHE PRO GLY LEU ILE THR LEU THR ILE SER LEU LEU ASP
SEQRES  23 A  676  THR SER ASN LEU GLU LEU PRO GLU ALA VAL VAL PHE GLN
SEQRES  24 A  676  ASP SER VAL VAL PHE ARG VAL ALA PRO TRP ILE MET THR
SEQRES  25 A  676  PRO ASN THR GLN PRO PRO GLN GLU VAL TYR ALA CYS SER
SEQRES  26 A  676  ILE PHE GLU ASN GLU ASP PHE LEU LYS SER VAL THR THR
SEQRES  27 A  676  LEU ALA MET LYS ALA LYS CYS LYS LEU THR ILE CYS PRO
SEQRES  28 A  676  GLU GLU GLU ASN MET ASP ASP GLN TRP MET GLN ASP GLU
SEQRES  29 A  676  MET GLU ILE GLY TYR ILE GLN ALA PRO HIS LYS THR LEU
SEQRES  30 A  676  PRO VAL VAL PHE ASP SER PRO ARG ASN ARG GLY LEU LYS
SEQRES  31 A  676  GLU PHE PRO ILE LYS ARG VAL MET GLY PRO ASP PHE GLY
SEQRES  32 A  676  TYR VAL THR ARG GLY PRO GLN THR GLY GLY ILE SER GLY
SEQRES  33 A  676  LEU ASP SER PHE GLY ASN LEU GLU VAL SER PRO PRO VAL
SEQRES  34 A  676  THR VAL ARG GLY LYS GLU TYR PRO LEU GLY ARG ILE LEU
SEQRES  35 A  676  PHE GLY ASP SER CYS TYR PRO SER ASN ASP SER ARG GLN
SEQRES  36 A  676  MET HIS GLN ALA LEU GLN ASP PHE LEU SER ALA GLN GLN
SEQRES  37 A  676  VAL GLN ALA PRO VAL LYS LEU TYR SER ASP TRP LEU SER
SEQRES  38 A  676  VAL GLY HIS VAL ASP GLU PHE LEU SER PHE VAL PRO ALA
SEQRES  39 A  676  PRO ASP ARG LYS GLY PHE ARG LEU LEU LEU ALA SER PRO
SEQRES  40 A  676  ARG SER CYS TYR LYS LEU PHE GLN GLU GLN GLN ASN GLU
SEQRES  41 A  676  GLY HIS GLY GLU ALA LEU LEU PHE GLU GLY ILE LYS LYS
SEQRES  42 A  676  LYS LYS GLN GLN LYS ILE LYS ASN ILE LEU SER ASN LYS
SEQRES  43 A  676  THR LEU ARG GLU HIS ASN SER PHE VAL GLU ARG CYS ILE
SEQRES  44 A  676  ASP TRP ASN ARG GLU LEU LEU LYS ARG GLU LEU GLY LEU
SEQRES  45 A  676  ALA GLU SER ASP ILE ILE ASP ILE PRO GLN LEU PHE LYS
SEQRES  46 A  676  LEU LYS GLU PHE SER LYS ALA GLU ALA PHE PHE PRO ASN
SEQRES  47 A  676  MET VAL ASN MET LEU VAL LEU GLY LYS HIS LEU GLY ILE
SEQRES  48 A  676  PRO LYS PRO PHE GLY PRO VAL ILE ASN GLY ARG CYS CYS
SEQRES  49 A  676  LEU GLU GLU LYS VAL CYS SER LEU LEU GLU PRO LEU GLY
SEQRES  50 A  676  LEU GLN CYS THR PHE ILE ASN ASP PHE PHE THR TYR HIS
SEQRES  51 A  676  ILE ARG HIS GLY GLU VAL HIS CYS GLY THR ASN VAL ARG
SEQRES  52 A  676  ARG LYS PRO PHE SER PHE LYS TRP TRP ASN MET VAL PRO
SEQRES   1 B  676  MET GLY HIS HIS HIS HIS HIS HIS HIS HIS HIS HIS HIS
SEQRES   2 B  676  MET ALA GLN GLY THR LEU ILE ARG VAL THR PRO GLU GLN
SEQRES   3 B  676  PRO THR HIS ALA VAL CYS VAL LEU GLY THR LEU THR GLN
SEQRES   4 B  676  LEU ASP ILE CYS SER SER ALA PRO GLU ASP CYS THR SER
SEQRES   5 B  676  PHE SER ILE ASN ALA SER PRO GLY VAL VAL VAL ASP ILE
SEQRES   6 B  676  ALA HIS GLY PRO PRO ALA LYS LYS LYS SER THR GLY SER
SEQRES   7 B  676  SER THR TRP PRO LEU ASP PRO GLY VAL GLU VAL THR LEU
SEQRES   8 B  676  THR MET LYS VAL ALA SER GLY SER THR GLY ASP GLN LYS
SEQRES   9 B  676  VAL GLN ILE SER TYR TYR GLY PRO LYS THR PRO PRO VAL
SEQRES  10 B  676  LYS ALA LEU LEU TYR LEU THR GLY VAL GLU ILE SER LEU
SEQRES  11 B  676  CYS ALA ASP ILE THR ARG THR GLY LYS VAL LYS PRO THR
SEQRES  12 B  676  ARG ALA VAL LYS ASP GLN ARG THR TRP THR TRP GLY PRO
SEQRES  13 B  676  CYS GLY GLN GLY ALA ILE LEU LEU VAL ASN CYS ASP ARG
SEQRES  14 B  676  ASP ASN LEU GLU SER SER ALA MET ASP CYS GLU ASP ASP
SEQRES  15 B  676  GLU VAL LEU ASP SER GLU ASP LEU GLN ASP MET SER LEU
SEQRES  16 B  676  MET THR LEU SER THR LYS THR PRO LYS ASP PHE PHE THR
SEQRES  17 B  676  ASN HIS THR LEU VAL LEU HIS VAL ALA ARG SER GLU MET
SEQRES  18 B  676  ASP LYS VAL ARG VAL PHE GLN ALA THR ARG GLY LYS LEU
SEQRES  19 B  676  SER SER LYS CYS SER VAL VAL LEU GLY PRO LYS TRP PRO
SEQRES  20 B  676  SER HIS TYR LEU MET VAL PRO GLY GLY LYS HIS ASN MET
SEQRES  21 B  676  ASP PHE TYR VAL GLU ALA LEU ALA PHE PRO ASP THR ASP
SEQRES  22 B  676  PHE PRO GLY LEU ILE THR LEU THR ILE SER LEU LEU ASP
SEQRES  23 B  676  THR SER ASN LEU GLU LEU PRO GLU ALA VAL VAL PHE GLN
SEQRES  24 B  676  ASP SER VAL VAL PHE ARG VAL ALA PRO TRP ILE MET THR
SEQRES  25 B  676  PRO ASN THR GLN PRO PRO GLN GLU VAL TYR ALA CYS SER
SEQRES  26 B  676  ILE PHE GLU ASN GLU ASP PHE LEU LYS SER VAL THR THR
SEQRES  27 B  676  LEU ALA MET LYS ALA LYS CYS LYS LEU THR ILE CYS PRO
SEQRES  28 B  676  GLU GLU GLU ASN MET ASP ASP GLN TRP MET GLN ASP GLU
SEQRES  29 B  676  MET GLU ILE GLY TYR ILE GLN ALA PRO HIS LYS THR LEU
SEQRES  30 B  676  PRO VAL VAL PHE ASP SER PRO ARG ASN ARG GLY LEU LYS
SEQRES  31 B  676  GLU PHE PRO ILE LYS ARG VAL MET GLY PRO ASP PHE GLY
SEQRES  32 B  676  TYR VAL THR ARG GLY PRO GLN THR GLY GLY ILE SER GLY
SEQRES  33 B  676  LEU ASP SER PHE GLY ASN LEU GLU VAL SER PRO PRO VAL
SEQRES  34 B  676  THR VAL ARG GLY LYS GLU TYR PRO LEU GLY ARG ILE LEU
SEQRES  35 B  676  PHE GLY ASP SER CYS TYR PRO SER ASN ASP SER ARG GLN
SEQRES  36 B  676  MET HIS GLN ALA LEU GLN ASP PHE LEU SER ALA GLN GLN
SEQRES  37 B  676  VAL GLN ALA PRO VAL LYS LEU TYR SER ASP TRP LEU SER
SEQRES  38 B  676  VAL GLY HIS VAL ASP GLU PHE LEU SER PHE VAL PRO ALA
SEQRES  39 B  676  PRO ASP ARG LYS GLY PHE ARG LEU LEU LEU ALA SER PRO
SEQRES  40 B  676  ARG SER CYS TYR LYS LEU PHE GLN GLU GLN GLN ASN GLU
SEQRES  41 B  676  GLY HIS GLY GLU ALA LEU LEU PHE GLU GLY ILE LYS LYS
SEQRES  42 B  676  LYS LYS GLN GLN LYS ILE LYS ASN ILE LEU SER ASN LYS
SEQRES  43 B  676  THR LEU ARG GLU HIS ASN SER PHE VAL GLU ARG CYS ILE
SEQRES  44 B  676  ASP TRP ASN ARG GLU LEU LEU LYS ARG GLU LEU GLY LEU
SEQRES  45 B  676  ALA GLU SER ASP ILE ILE ASP ILE PRO GLN LEU PHE LYS
SEQRES  46 B  676  LEU LYS GLU PHE SER LYS ALA GLU ALA PHE PHE PRO ASN
SEQRES  47 B  676  MET VAL ASN MET LEU VAL LEU GLY LYS HIS LEU GLY ILE
SEQRES  48 B  676  PRO LYS PRO PHE GLY PRO VAL ILE ASN GLY ARG CYS CYS
SEQRES  49 B  676  LEU GLU GLU LYS VAL CYS SER LEU LEU GLU PRO LEU GLY
SEQRES  50 B  676  LEU GLN CYS THR PHE ILE ASN ASP PHE PHE THR TYR HIS
SEQRES  51 B  676  ILE ARG HIS GLY GLU VAL HIS CYS GLY THR ASN VAL ARG
SEQRES  52 B  676  ARG LYS PRO PHE SER PHE LYS TRP TRP ASN MET VAL PRO
SEQRES   1 C  676  MET GLY HIS HIS HIS HIS HIS HIS HIS HIS HIS HIS HIS
SEQRES   2 C  676  MET ALA GLN GLY THR LEU ILE ARG VAL THR PRO GLU GLN
SEQRES   3 C  676  PRO THR HIS ALA VAL CYS VAL LEU GLY THR LEU THR GLN
SEQRES   4 C  676  LEU ASP ILE CYS SER SER ALA PRO GLU ASP CYS THR SER
SEQRES   5 C  676  PHE SER ILE ASN ALA SER PRO GLY VAL VAL VAL ASP ILE
SEQRES   6 C  676  ALA HIS GLY PRO PRO ALA LYS LYS LYS SER THR GLY SER
SEQRES   7 C  676  SER THR TRP PRO LEU ASP PRO GLY VAL GLU VAL THR LEU
SEQRES   8 C  676  THR MET LYS VAL ALA SER GLY SER THR GLY ASP GLN LYS
SEQRES   9 C  676  VAL GLN ILE SER TYR TYR GLY PRO LYS THR PRO PRO VAL
SEQRES  10 C  676  LYS ALA LEU LEU TYR LEU THR GLY VAL GLU ILE SER LEU
SEQRES  11 C  676  CYS ALA ASP ILE THR ARG THR GLY LYS VAL LYS PRO THR
SEQRES  12 C  676  ARG ALA VAL LYS ASP GLN ARG THR TRP THR TRP GLY PRO
SEQRES  13 C  676  CYS GLY GLN GLY ALA ILE LEU LEU VAL ASN CYS ASP ARG
SEQRES  14 C  676  ASP ASN LEU GLU SER SER ALA MET ASP CYS GLU ASP ASP
SEQRES  15 C  676  GLU VAL LEU ASP SER GLU ASP LEU GLN ASP MET SER LEU
SEQRES  16 C  676  MET THR LEU SER THR LYS THR PRO LYS ASP PHE PHE THR
SEQRES  17 C  676  ASN HIS THR LEU VAL LEU HIS VAL ALA ARG SER GLU MET
SEQRES  18 C  676  ASP LYS VAL ARG VAL PHE GLN ALA THR ARG GLY LYS LEU
SEQRES  19 C  676  SER SER LYS CYS SER VAL VAL LEU GLY PRO LYS TRP PRO
SEQRES  20 C  676  SER HIS TYR LEU MET VAL PRO GLY GLY LYS HIS ASN MET
SEQRES  21 C  676  ASP PHE TYR VAL GLU ALA LEU ALA PHE PRO ASP THR ASP
SEQRES  22 C  676  PHE PRO GLY LEU ILE THR LEU THR ILE SER LEU LEU ASP
SEQRES  23 C  676  THR SER ASN LEU GLU LEU PRO GLU ALA VAL VAL PHE GLN
SEQRES  24 C  676  ASP SER VAL VAL PHE ARG VAL ALA PRO TRP ILE MET THR
SEQRES  25 C  676  PRO ASN THR GLN PRO PRO GLN GLU VAL TYR ALA CYS SER
SEQRES  26 C  676  ILE PHE GLU ASN GLU ASP PHE LEU LYS SER VAL THR THR
SEQRES  27 C  676  LEU ALA MET LYS ALA LYS CYS LYS LEU THR ILE CYS PRO
SEQRES  28 C  676  GLU GLU GLU ASN MET ASP ASP GLN TRP MET GLN ASP GLU
SEQRES  29 C  676  MET GLU ILE GLY TYR ILE GLN ALA PRO HIS LYS THR LEU
SEQRES  30 C  676  PRO VAL VAL PHE ASP SER PRO ARG ASN ARG GLY LEU LYS
SEQRES  31 C  676  GLU PHE PRO ILE LYS ARG VAL MET GLY PRO ASP PHE GLY
SEQRES  32 C  676  TYR VAL THR ARG GLY PRO GLN THR GLY GLY ILE SER GLY
SEQRES  33 C  676  LEU ASP SER PHE GLY ASN LEU GLU VAL SER PRO PRO VAL
SEQRES  34 C  676  THR VAL ARG GLY LYS GLU TYR PRO LEU GLY ARG ILE LEU
SEQRES  35 C  676  PHE GLY ASP SER CYS TYR PRO SER ASN ASP SER ARG GLN
SEQRES  36 C  676  MET HIS GLN ALA LEU GLN ASP PHE LEU SER ALA GLN GLN
SEQRES  37 C  676  VAL GLN ALA PRO VAL LYS LEU TYR SER ASP TRP LEU SER
SEQRES  38 C  676  VAL GLY HIS VAL ASP GLU PHE LEU SER PHE VAL PRO ALA
SEQRES  39 C  676  PRO ASP ARG LYS GLY PHE ARG LEU LEU LEU ALA SER PRO
SEQRES  40 C  676  ARG SER CYS TYR LYS LEU PHE GLN GLU GLN GLN ASN GLU
SEQRES  41 C  676  GLY HIS GLY GLU ALA LEU LEU PHE GLU GLY ILE LYS LYS
SEQRES  42 C  676  LYS LYS GLN GLN LYS ILE LYS ASN ILE LEU SER ASN LYS
SEQRES  43 C  676  THR LEU ARG GLU HIS ASN SER PHE VAL GLU ARG CYS ILE
SEQRES  44 C  676  ASP TRP ASN ARG GLU LEU LEU LYS ARG GLU LEU GLY LEU
SEQRES  45 C  676  ALA GLU SER ASP ILE ILE ASP ILE PRO GLN LEU PHE LYS
SEQRES  46 C  676  LEU LYS GLU PHE SER LYS ALA GLU ALA PHE PHE PRO ASN
SEQRES  47 C  676  MET VAL ASN MET LEU VAL LEU GLY LYS HIS LEU GLY ILE
SEQRES  48 C  676  PRO LYS PRO PHE GLY PRO VAL ILE ASN GLY ARG CYS CYS
SEQRES  49 C  676  LEU GLU GLU LYS VAL CYS SER LEU LEU GLU PRO LEU GLY
SEQRES  50 C  676  LEU GLN CYS THR PHE ILE ASN ASP PHE PHE THR TYR HIS
SEQRES  51 C  676  ILE ARG HIS GLY GLU VAL HIS CYS GLY THR ASN VAL ARG
SEQRES  52 C  676  ARG LYS PRO PHE SER PHE LYS TRP TRP ASN MET VAL PRO
SEQRES   1 D  676  MET GLY HIS HIS HIS HIS HIS HIS HIS HIS HIS HIS HIS
SEQRES   2 D  676  MET ALA GLN GLY THR LEU ILE ARG VAL THR PRO GLU GLN
SEQRES   3 D  676  PRO THR HIS ALA VAL CYS VAL LEU GLY THR LEU THR GLN
SEQRES   4 D  676  LEU ASP ILE CYS SER SER ALA PRO GLU ASP CYS THR SER
SEQRES   5 D  676  PHE SER ILE ASN ALA SER PRO GLY VAL VAL VAL ASP ILE
SEQRES   6 D  676  ALA HIS GLY PRO PRO ALA LYS LYS LYS SER THR GLY SER
SEQRES   7 D  676  SER THR TRP PRO LEU ASP PRO GLY VAL GLU VAL THR LEU
SEQRES   8 D  676  THR MET LYS VAL ALA SER GLY SER THR GLY ASP GLN LYS
SEQRES   9 D  676  VAL GLN ILE SER TYR TYR GLY PRO LYS THR PRO PRO VAL
SEQRES  10 D  676  LYS ALA LEU LEU TYR LEU THR GLY VAL GLU ILE SER LEU
SEQRES  11 D  676  CYS ALA ASP ILE THR ARG THR GLY LYS VAL LYS PRO THR
SEQRES  12 D  676  ARG ALA VAL LYS ASP GLN ARG THR TRP THR TRP GLY PRO
SEQRES  13 D  676  CYS GLY GLN GLY ALA ILE LEU LEU VAL ASN CYS ASP ARG
SEQRES  14 D  676  ASP ASN LEU GLU SER SER ALA MET ASP CYS GLU ASP ASP
SEQRES  15 D  676  GLU VAL LEU ASP SER GLU ASP LEU GLN ASP MET SER LEU
SEQRES  16 D  676  MET THR LEU SER THR LYS THR PRO LYS ASP PHE PHE THR
SEQRES  17 D  676  ASN HIS THR LEU VAL LEU HIS VAL ALA ARG SER GLU MET
SEQRES  18 D  676  ASP LYS VAL ARG VAL PHE GLN ALA THR ARG GLY LYS LEU
SEQRES  19 D  676  SER SER LYS CYS SER VAL VAL LEU GLY PRO LYS TRP PRO
SEQRES  20 D  676  SER HIS TYR LEU MET VAL PRO GLY GLY LYS HIS ASN MET
SEQRES  21 D  676  ASP PHE TYR VAL GLU ALA LEU ALA PHE PRO ASP THR ASP
SEQRES  22 D  676  PHE PRO GLY LEU ILE THR LEU THR ILE SER LEU LEU ASP
SEQRES  23 D  676  THR SER ASN LEU GLU LEU PRO GLU ALA VAL VAL PHE GLN
SEQRES  24 D  676  ASP SER VAL VAL PHE ARG VAL ALA PRO TRP ILE MET THR
SEQRES  25 D  676  PRO ASN THR GLN PRO PRO GLN GLU VAL TYR ALA CYS SER
SEQRES  26 D  676  ILE PHE GLU ASN GLU ASP PHE LEU LYS SER VAL THR THR
SEQRES  27 D  676  LEU ALA MET LYS ALA LYS CYS LYS LEU THR ILE CYS PRO
SEQRES  28 D  676  GLU GLU GLU ASN MET ASP ASP GLN TRP MET GLN ASP GLU
SEQRES  29 D  676  MET GLU ILE GLY TYR ILE GLN ALA PRO HIS LYS THR LEU
SEQRES  30 D  676  PRO VAL VAL PHE ASP SER PRO ARG ASN ARG GLY LEU LYS
SEQRES  31 D  676  GLU PHE PRO ILE LYS ARG VAL MET GLY PRO ASP PHE GLY
SEQRES  32 D  676  TYR VAL THR ARG GLY PRO GLN THR GLY GLY ILE SER GLY
SEQRES  33 D  676  LEU ASP SER PHE GLY ASN LEU GLU VAL SER PRO PRO VAL
SEQRES  34 D  676  THR VAL ARG GLY LYS GLU TYR PRO LEU GLY ARG ILE LEU
SEQRES  35 D  676  PHE GLY ASP SER CYS TYR PRO SER ASN ASP SER ARG GLN
SEQRES  36 D  676  MET HIS GLN ALA LEU GLN ASP PHE LEU SER ALA GLN GLN
SEQRES  37 D  676  VAL GLN ALA PRO VAL LYS LEU TYR SER ASP TRP LEU SER
SEQRES  38 D  676  VAL GLY HIS VAL ASP GLU PHE LEU SER PHE VAL PRO ALA
SEQRES  39 D  676  PRO ASP ARG LYS GLY PHE ARG LEU LEU LEU ALA SER PRO
SEQRES  40 D  676  ARG SER CYS TYR LYS LEU PHE GLN GLU GLN GLN ASN GLU
SEQRES  41 D  676  GLY HIS GLY GLU ALA LEU LEU PHE GLU GLY ILE LYS LYS
SEQRES  42 D  676  LYS LYS GLN GLN LYS ILE LYS ASN ILE LEU SER ASN LYS
SEQRES  43 D  676  THR LEU ARG GLU HIS ASN SER PHE VAL GLU ARG CYS ILE
SEQRES  44 D  676  ASP TRP ASN ARG GLU LEU LEU LYS ARG GLU LEU GLY LEU
SEQRES  45 D  676  ALA GLU SER ASP ILE ILE ASP ILE PRO GLN LEU PHE LYS
SEQRES  46 D  676  LEU LYS GLU PHE SER LYS ALA GLU ALA PHE PHE PRO ASN
SEQRES  47 D  676  MET VAL ASN MET LEU VAL LEU GLY LYS HIS LEU GLY ILE
SEQRES  48 D  676  PRO LYS PRO PHE GLY PRO VAL ILE ASN GLY ARG CYS CYS
SEQRES  49 D  676  LEU GLU GLU LYS VAL CYS SER LEU LEU GLU PRO LEU GLY
SEQRES  50 D  676  LEU GLN CYS THR PHE ILE ASN ASP PHE PHE THR TYR HIS
SEQRES  51 D  676  ILE ARG HIS GLY GLU VAL HIS CYS GLY THR ASN VAL ARG
SEQRES  52 D  676  ARG LYS PRO PHE SER PHE LYS TRP TRP ASN MET VAL PRO
FORMUL   5  HOH   *7(H2 O)                                                      
HELIX    1   1 ASP A  176  GLN A  178  1                                   3
HELIX    2   2 PHE A  193  THR A  195  1                                   3
HELIX    3   3 GLU A  317  LYS A  329  1                                  13
HELIX    4   4 GLY A  403  ASP A  405  1                                   3
HELIX    5   5 PHE A  407  ASN A  409  1                                   3
HELIX    6   6 GLN A  445  ALA A  453  1                                   9
HELIX    7   7 PRO A  494  ASN A  506  1                                  13
HELIX    8   8 ILE A  526  SER A  531  1                                   6
HELIX    9   9 LYS A  533  LEU A  557  1                                  25
HELIX   10  10 GLU A  561  ASP A  563  1                                   3
HELIX   11  11 GLU A  575  SER A  577  1                                   3
HELIX   12  12 CYS A  611  LEU A  623  1                                  13
HELIX   13  13 TRP A  658  ASN A  660  1                                   3
HELIX   14  14 ASP B  176  GLN B  178  1                                   3
HELIX   15  15 PHE B  193  THR B  195  1                                   3
HELIX   16  16 GLU B  317  LYS B  329  1                                  13
HELIX   17  17 GLY B  403  ASP B  405  1                                   3
HELIX   18  18 PHE B  407  ASN B  409  1                                   3
HELIX   19  19 GLN B  445  ALA B  453  1                                   9
HELIX   20  20 PRO B  494  ASN B  506  1                                  13
HELIX   21  21 ILE B  526  SER B  531  1                                   6
HELIX   22  22 LYS B  533  LEU B  557  1                                  25
HELIX   23  23 GLU B  561  ASP B  563  1                                   3
HELIX   24  24 GLU B  575  SER B  577  1                                   3
HELIX   25  25 CYS B  611  LEU B  623  1                                  13
HELIX   26  26 TRP B  658  ASN B  660  1                                   3
HELIX   27  27 ASP C  176  GLN C  178  1                                   3
HELIX   28  28 GLY C  403  ASP C  405  1                                   3
HELIX   29  29 PHE C  407  ASN C  409  1                                   3
HELIX   30  30 GLN C  445  ALA C  453  1                                   9
HELIX   31  31 PRO C  494  ASN C  506  1                                  13
HELIX   32  32 ILE C  526  SER C  531  1                                   6
HELIX   33  33 LYS C  533  LEU C  557  1                                  25
HELIX   34  34 GLU C  561  ASP C  563  1                                   3
HELIX   35  35 GLU C  575  SER C  577  1                                   3
HELIX   36  36 CYS C  611  LEU C  623  1                                  13
HELIX   37  37 TRP C  658  ASN C  660  1                                   3
HELIX   38  38 ASP D  176  GLN D  178  1                                   3
HELIX   39  39 PHE D  193  THR D  195  1                                   3
HELIX   40  40 GLY D  403  ASP D  405  1                                   3
HELIX   41  41 PHE D  407  ASN D  409  1                                   3
HELIX   42  42 GLN D  445  ALA D  453  1                                   9
HELIX   43  43 PRO D  494  ASN D  506  1                                  13
HELIX   44  44 ILE D  526  SER D  531  1                                   6
HELIX   45  45 LYS D  533  LEU D  557  1                                  25
HELIX   46  46 GLU D  561  ASP D  563  1                                   3
HELIX   47  47 CYS D  611  LEU D  623  1                                  13
HELIX   48  48 TRP D  658  ASN D  660  1                                   3
SHEET    1   1 1 THR A   5  ARG A   8  0
SHEET    2   2 1 THR A  15  VAL A  20  0
SHEET    3   3 1 THR A  25  ASP A  28  0
SHEET    4   4 1 VAL A  48  ALA A  53  0
SHEET    5   5 1 GLU A  75  MET A  80  0
SHEET    6   6 1 GLN A  90  TYR A  97  0
SHEET    7   7 1 VAL A 104  VAL A 113  0
SHEET    8   8 1 GLU A 114  ALA A 119  0
SHEET    9   9 1 ALA A 148  LEU A 150  0
SHEET   10  10 1 SER A 181  THR A 189  0
SHEET   11  11 1 HIS A 197  VAL A 203  0
SHEET   12  12 1 SER A 235  LEU A 238  0
SHEET   13  13 1 GLY A 243  ALA A 253  0
SHEET   14  14 1 LEU A 264  ASP A 273  0
SHEET   15  15 1 ALA A 282  VAL A 293  0
SHEET   16  16 1 PRO A 305  CYS A 311  0
SHEET   17  17 1 LYS A 333  CYS A 337  0
SHEET   18  18 1 MET A 352  GLN A 358  0
SHEET   19  19 1 THR A 363  ASP A 369  0
SHEET   20  20 1 PHE A 389  THR A 393  0
SHEET   21  21 1 LEU A 410  VAL A 412  0
SHEET   22  22 1 VAL A 416  VAL A 418  0
SHEET   23  23 1 LYS A 421  TYR A 423  0
SHEET   24  24 1 ILE A 428  ASP A 432  0
SHEET   25  25 1 VAL A 460  TYR A 463  0
SHEET   26  26 1 LEU A 476  PRO A 480  0
SHEET   27  27 1 PHE A 487  SER A 493  0
SHEET   28  28 1 ILE A 564  PRO A 568  0
SHEET   29  29 1 PHE A 571  LEU A 573  0
SHEET   30  30 1 ALA A 579  ALA A 581  0
SHEET   31  31 1 LEU A 590  LEU A 592  0
SHEET   32  32 1 HIS A 595  PRO A 599  0
SHEET   33  33 1 GLN A 626  ILE A 630  0
SHEET   34  34 1 THR A 647  ARG A 651  0
SHEET   35  35 1 THR B   5  ARG B   8  0
SHEET   36  36 1 THR B  15  VAL B  20  0
SHEET   37  37 1 THR B  25  ASP B  28  0
SHEET   38  38 1 SER B  39  ALA B  44  0
SHEET   39  39 1 VAL B  48  ALA B  53  0
SHEET   40  40 1 GLU B  75  MET B  80  0
SHEET   41  41 1 GLN B  90  TYR B  97  0
SHEET   42  42 1 GLU B 114  ALA B 119  0
SHEET   43  43 1 ALA B 148  LEU B 150  0
SHEET   44  44 1 SER B 181  THR B 189  0
SHEET   45  45 1 HIS B 197  VAL B 203  0
SHEET   46  46 1 VAL B 211  ARG B 218  0
SHEET   47  47 1 SER B 223  LEU B 229  0
SHEET   48  48 1 SER B 235  LEU B 238  0
SHEET   49  49 1 GLY B 243  ALA B 253  0
SHEET   50  50 1 LEU B 264  ASP B 273  0
SHEET   51  51 1 ALA B 282  VAL B 293  0
SHEET   52  52 1 PRO B 305  CYS B 311  0
SHEET   53  53 1 LYS B 333  CYS B 337  0
SHEET   54  54 1 MET B 352  GLN B 358  0
SHEET   55  55 1 THR B 363  ASP B 369  0
SHEET   56  56 1 PHE B 389  THR B 393  0
SHEET   57  57 1 LEU B 410  VAL B 412  0
SHEET   58  58 1 VAL B 416  VAL B 418  0
SHEET   59  59 1 LYS B 421  TYR B 423  0
SHEET   60  60 1 ILE B 428  ASP B 432  0
SHEET   61  61 1 VAL B 460  TYR B 463  0
SHEET   62  62 1 LEU B 476  PRO B 480  0
SHEET   63  63 1 PHE B 487  SER B 493  0
SHEET   64  64 1 ILE B 564  PRO B 568  0
SHEET   65  65 1 PHE B 571  LEU B 573  0
SHEET   66  66 1 ALA B 579  ALA B 581  0
SHEET   67  67 1 LEU B 590  LEU B 592  0
SHEET   68  68 1 HIS B 595  PRO B 599  0
SHEET   69  69 1 GLN B 626  ILE B 630  0
SHEET   70  70 1 THR B 647  ARG B 651  0
SHEET   71  71 1 THR C   5  ARG C   8  0
SHEET   72  72 1 THR C  15  VAL C  20  0
SHEET   73  73 1 THR C  25  ASP C  28  0
SHEET   74  74 1 SER C  39  ALA C  44  0
SHEET   75  75 1 VAL C  48  ALA C  53  0
SHEET   76  76 1 GLU C  75  MET C  80  0
SHEET   77  77 1 GLN C  90  TYR C  97  0
SHEET   78  78 1 VAL C 104  VAL C 113  0
SHEET   79  79 1 GLU C 114  ALA C 119  0
SHEET   80  80 1 ALA C 148  LEU C 150  0
SHEET   81  81 1 SER C 181  THR C 189  0
SHEET   82  82 1 LEU C 264  ASP C 273  0
SHEET   83  83 1 ALA C 282  VAL C 293  0
SHEET   84  84 1 PRO C 305  CYS C 311  0
SHEET   85  85 1 LYS C 333  CYS C 337  0
SHEET   86  86 1 MET C 352  GLN C 358  0
SHEET   87  87 1 THR C 363  ASP C 369  0
SHEET   88  88 1 PHE C 389  THR C 393  0
SHEET   89  89 1 LEU C 410  VAL C 412  0
SHEET   90  90 1 VAL C 416  VAL C 418  0
SHEET   91  91 1 LYS C 421  TYR C 423  0
SHEET   92  92 1 ILE C 428  ASP C 432  0
SHEET   93  93 1 VAL C 460  TYR C 463  0
SHEET   94  94 1 LEU C 476  PRO C 480  0
SHEET   95  95 1 PHE C 487  SER C 493  0
SHEET   96  96 1 ILE C 564  PRO C 568  0
SHEET   97  97 1 PHE C 571  LEU C 573  0
SHEET   98  98 1 ALA C 579  ALA C 581  0
SHEET   99  99 1 LEU C 590  LEU C 592  0
SHEET  100 100 1 HIS C 595  PRO C 599  0
SHEET  101 101 1 GLN C 626  ILE C 630  0
SHEET  102 102 1 THR C 647  ARG C 651  0
SHEET  103 103 1 THR D   5  ARG D   8  0
SHEET  104 104 1 THR D  15  VAL D  20  0
SHEET  105 105 1 THR D  25  ASP D  28  0
SHEET  106 106 1 SER D  39  ALA D  44  0
SHEET  107 107 1 VAL D  48  ALA D  53  0
SHEET  108 108 1 GLU D  75  MET D  80  0
SHEET  109 109 1 GLN D  90  TYR D  97  0
SHEET  110 110 1 VAL D 104  VAL D 113  0
SHEET  111 111 1 GLU D 114  ALA D 119  0
SHEET  112 112 1 ALA D 148  LEU D 150  0
SHEET  113 113 1 SER D 181  THR D 189  0
SHEET  114 114 1 HIS D 197  VAL D 203  0
SHEET  115 115 1 VAL D 211  ARG D 218  0
SHEET  116 116 1 SER D 235  LEU D 238  0
SHEET  117 117 1 GLY D 243  ALA D 253  0
SHEET  118 118 1 LEU D 264  ASP D 273  0
SHEET  119 119 1 ALA D 282  VAL D 293  0
SHEET  120 120 1 PRO D 305  CYS D 311  0
SHEET  121 121 1 LYS D 333  CYS D 337  0
SHEET  122 122 1 MET D 352  GLN D 358  0
SHEET  123 123 1 THR D 363  ASP D 369  0
SHEET  124 124 1 PHE D 389  THR D 393  0
SHEET  125 125 1 LEU D 410  VAL D 412  0
SHEET  126 126 1 VAL D 416  VAL D 418  0
SHEET  127 127 1 LYS D 421  TYR D 423  0
SHEET  128 128 1 ILE D 428  ASP D 432  0
SHEET  129 129 1 VAL D 460  TYR D 463  0
SHEET  130 130 1 LEU D 476  PRO D 480  0
SHEET  131 131 1 PHE D 487  SER D 493  0
SHEET  132 132 1 ILE D 564  PRO D 568  0
SHEET  133 133 1 ALA D 579  ALA D 581  0
SHEET  134 134 1 LEU D 590  LEU D 592  0
SHEET  135 135 1 HIS D 595  PRO D 599  0
SHEET  136 136 1 GLN D 626  ILE D 630  0
SHEET  137 137 1 THR D 647  ARG D 651  0
LINK        O4   SGN E   3                C1   IDS E   4     1555   1555  1.45
LINK        O4   IDS E   4                C1   SGN E   5     1555   1555  1.48
LINK        O4   IDS E   6                C1   SGN E   7     1555   1555  1.53
LINK        O4   IDS E  10                C1   SGN E  11     1555   1555  1.44
LINK        O4   SGN E  11                C1   IDS E  12     1555   1555  1.44
LINK        O4   SGN F   3                C1   IDS F   4     1555   1555  1.44
LINK        O4   IDS F   4                C1   SGN F   5     1555   1555  1.45
LINK        O4   SGN F   5                C1   IDS F   6     1555   1555  1.41
LINK        O4   IDS F   6                C1   SGN F   7     1555   1555  1.48
CRYST1                                                 P 1                      
ORIGX1      1.000000  0.000000  0.000000        0.00000                         
ORIGX2      0.000000  1.000000  0.000000        0.00000                         
ORIGX3      0.000000  0.000000  1.000000        0.00000                         
SCALE1      1.000000  0.000000  0.000000        0.00000                         
SCALE2      0.000000  1.000000  0.000000        0.00000                         
SCALE3      0.000000  0.000000  1.000000        0.00000                         
ATOM      1  N   GLY A   4     157.753 181.509 137.104  1.00 75.37           N
ATOM      2  CA  GLY A   4     157.907 182.821 136.506  1.00 76.85           C
ATOM      3  C   GLY A   4     157.690 182.818 135.007  1.00 82.03           C
ATOM      4  O   GLY A   4     157.974 181.830 134.330  1.00 85.01           O
ATOM      5  N   THR A   5     157.177 183.931 134.485  1.00 74.98           N
ATOM      6  CA  THR A   5     156.950 184.068 133.052  1.00 75.02           C
ATOM      7  C   THR A   5     157.209 185.502 132.613  1.00 76.88           C
ATOM      8  O   THR A   5     156.324 186.358 132.711  1.00 78.16           O
ATOM      9  CB  THR A   5     155.525 183.652 132.685  1.00 76.65           C
ATOM     10  OG1 THR A   5     155.241 182.364 133.242  1.00 79.07           O
ATOM     11  CG2 THR A   5     155.362 183.591 131.174  1.00 77.04           C
ATOM     12  N   LEU A   6     158.417 185.771 132.129  1.00 68.24           N
ATOM     13  CA  LEU A   6     158.778 187.123 131.727  1.00 67.25           C
ATOM     14  C   LEU A   6     158.132 187.470 130.398  1.00 68.18           C
ATOM     15  O   LEU A   6     158.304 186.756 129.404  1.00 71.53           O
ATOM     16  CB  LEU A   6     160.295 187.259 131.634  1.00 70.50           C
ATOM     17  CG  LEU A   6     160.991 187.842 132.863  1.00 73.19           C
ATOM     18  CD1 LEU A   6     162.496 187.721 132.722  1.00 73.35           C
ATOM     19  CD2 LEU A   6     160.583 189.291 133.076  1.00 70.94           C
ATOM     20  N   ILE A   7     157.398 188.572 130.381  1.00 67.55           N
ATOM     21  CA  ILE A   7     156.673 189.025 129.206  1.00 68.87           C
ATOM     22  C   ILE A   7     157.310 190.324 128.751  1.00 72.05           C
ATOM     23  O   ILE A   7     157.424 191.272 129.537  1.00 79.99           O
ATOM     24  CB  ILE A   7     155.192 189.235 129.534  1.00 71.79           C
ATOM     25  CG1 ILE A   7     154.465 187.906 129.492  1.00 73.76           C
ATOM     26  CG2 ILE A   7     154.559 190.178 128.521  1.00 71.64           C
ATOM     27  CD1 ILE A   7     153.014 188.077 129.571  1.00 72.43           C
ATOM     28  N   ARG A   8     157.719 190.379 127.491  1.00 71.52           N
ATOM     29  CA  ARG A   8     158.428 191.537 126.957  1.00 74.39           C
ATOM     30  C   ARG A   8     157.523 192.239 125.951  1.00 75.47           C
ATOM     31  O   ARG A   8     157.211 191.685 124.893  1.00 79.33           O
ATOM     32  CB  ARG A   8     159.754 191.116 126.333  1.00 79.94           C
ATOM     33  CG  ARG A   8     160.830 190.799 127.359  1.00 84.15           C
ATOM     34  CD  ARG A   8     162.141 190.408 126.700  1.00 80.91           C
ATOM     35  NE  ARG A   8     162.787 189.299 127.391  1.00 81.79           N
ATOM     36  CZ  ARG A   8     163.494 189.422 128.506  1.00 85.67           C
ATOM     37  NH1 ARG A   8     163.670 190.598 129.086  1.00 85.71           N
ATOM     38  NH2 ARG A   8     164.039 188.339 129.052  1.00 81.82           N
ATOM     39  N   VAL A   9     157.108 193.455 126.284  1.00 63.46           N
ATOM     40  CA  VAL A   9     156.256 194.245 125.406  1.00 59.04           C
ATOM     41  C   VAL A   9     157.123 195.122 124.517  1.00 67.38           C
ATOM     42  O   VAL A   9     158.143 195.666 124.955  1.00 70.68           O
ATOM     43  CB  VAL A   9     155.269 195.088 126.230  1.00 63.52           C
ATOM     44  CG1 VAL A   9     154.234 194.196 126.883  1.00 68.29           C
ATOM     45  CG2 VAL A   9     156.010 195.891 127.285  1.00 69.58           C
ATOM     46  N   THR A  10     156.722 195.255 123.254  1.00 96.14           N
ATOM     47  CA  THR A  10     157.441 196.079 122.296  1.00 99.08           C
ATOM     48  C   THR A  10     156.633 197.323 121.972  1.00 98.40           C
ATOM     49  O   THR A  10     155.419 197.226 121.747  1.00 99.57           O
ATOM     50  CB  THR A  10     157.725 195.299 121.007  1.00 98.14           C
ATOM     51  OG1 THR A  10     156.508 195.130 120.270  1.00 98.61           O
ATOM     52  CG2 THR A  10     158.312 193.935 121.328  1.00 97.42           C
ATOM     53  N   PRO A  11     157.260 198.504 121.937  1.00101.11           N
ATOM     54  CA  PRO A  11     156.516 199.730 121.618  1.00 98.38           C
ATOM     55  C   PRO A  11     156.140 199.859 120.153  1.00 98.72           C
ATOM     56  O   PRO A  11     155.642 200.917 119.753  1.00102.34           O
ATOM     57  CB  PRO A  11     157.489 200.849 122.030  1.00101.68           C
ATOM     58  CG  PRO A  11     158.578 200.176 122.820  1.00103.24           C
ATOM     59  CD  PRO A  11     158.655 198.784 122.300  1.00103.08           C
ATOM     60  N   GLU A  12     156.358 198.826 119.341  1.00109.38           N
ATOM     61  CA  GLU A  12     156.066 198.871 117.915  1.00112.64           C
ATOM     62  C   GLU A  12     154.714 198.256 117.572  1.00111.24           C
ATOM     63  O   GLU A  12     153.922 198.865 116.848  1.00114.42           O
ATOM     64  CB  GLU A  12     157.179 198.160 117.134  1.00111.36           C
ATOM     65  CG  GLU A  12     157.071 198.292 115.625  1.00110.69           C
ATOM     66  CD  GLU A  12     158.117 197.470 114.896  1.00113.05           C
ATOM     67  OE1 GLU A  12     158.919 196.792 115.573  1.00111.47           O
ATOM     68  OE2 GLU A  12     158.137 197.502 113.648  1.00114.34           O
ATOM     69  N   GLN A  13     154.434 197.064 118.079  1.00 94.20           N
ATOM     70  CA  GLN A  13     153.197 196.351 117.817  1.00 95.91           C
ATOM     71  C   GLN A  13     152.668 195.747 119.108  1.00 96.46           C
ATOM     72  O   GLN A  13     153.437 195.480 120.038  1.00 97.14           O
ATOM     73  CB  GLN A  13     153.410 195.248 116.768  1.00 92.73           C
ATOM     74  CG  GLN A  13     154.573 194.327 117.071  1.00 93.19           C
ATOM     75  CD  GLN A  13     155.858 194.791 116.421  1.00 95.28           C
ATOM     76  OE1 GLN A  13     155.848 195.319 115.310  1.00 94.40           O
ATOM     77  NE2 GLN A  13     156.976 194.595 117.110  1.00 96.49           N
ATOM     78  N   PRO A  14     151.355 195.528 119.202  1.00 71.04           N
ATOM     79  CA  PRO A  14     150.795 194.934 120.420  1.00 62.09           C
ATOM     80  C   PRO A  14     151.286 193.510 120.625  1.00 58.14           C
ATOM     81  O   PRO A  14     151.593 192.792 119.672  1.00 59.66           O
ATOM     82  CB  PRO A  14     149.283 194.975 120.173  1.00 61.13           C
ATOM     83  CG  PRO A  14     149.137 195.094 118.702  1.00 65.17           C
ATOM     84  CD  PRO A  14     150.304 195.906 118.245  1.00 68.13           C
ATOM     85  N   THR A  15     151.358 193.105 121.888  1.00 64.11           N
ATOM     86  CA  THR A  15     151.785 191.768 122.262  1.00 64.83           C
ATOM     87  C   THR A  15     150.654 191.027 122.963  1.00 69.84           C
ATOM     88  O   THR A  15     149.809 191.631 123.633  1.00 72.91           O
ATOM     89  CB  THR A  15     153.016 191.817 123.169  1.00 65.74           C
ATOM     90  OG1 THR A  15     152.907 192.933 124.060  1.00 71.27           O
ATOM     91  CG2 THR A  15     154.281 191.955 122.340  1.00 68.43           C
ATOM     92  N   HIS A  16     150.639 189.709 122.786  1.00 70.64           N
ATOM     93  CA  HIS A  16     149.652 188.826 123.387  1.00 66.89           C
ATOM     94  C   HIS A  16     150.341 187.819 124.292  1.00 66.16           C
ATOM     95  O   HIS A  16     151.528 187.521 124.141  1.00 72.16           O
ATOM     96  CB  HIS A  16     148.841 188.083 122.325  1.00 64.22           C
ATOM     97  CG  HIS A  16     147.991 188.975 121.482  1.00 64.34           C
ATOM     98  ND1 HIS A  16     146.672 189.238 121.780  1.00 68.35           N
ATOM     99  CD2 HIS A  16     148.266 189.658 120.348  1.00 67.35           C
ATOM    100  CE1 HIS A  16     146.172 190.049 120.865  1.00 69.99           C
ATOM    101  NE2 HIS A  16     147.118 190.319 119.985  1.00 70.31           N
ATOM    102  N   ALA A  17     149.571 187.286 125.236  1.00 65.53           N
ATOM    103  CA  ALA A  17     150.136 186.340 126.182  1.00 68.90           C
ATOM    104  C   ALA A  17     149.023 185.641 126.941  1.00 74.44           C
ATOM    105  O   ALA A  17     147.964 186.226 127.183  1.00 77.52           O
ATOM    106  CB  ALA A  17     151.067 187.045 127.160  1.00 71.15           C
ATOM    107  N   VAL A  18     149.287 184.397 127.324  1.00 70.58           N
ATOM    108  CA  VAL A  18     148.362 183.585 128.101  1.00 66.36           C
ATOM    109  C   VAL A  18     149.041 183.267 129.427  1.00 65.15           C
ATOM    110  O   VAL A  18     150.240 182.963 129.472  1.00 71.49           O
ATOM    111  CB  VAL A  18     147.946 182.317 127.341  1.00 69.64           C
ATOM    112  CG1 VAL A  18     147.506 182.681 125.932  1.00 69.40           C
ATOM    113  CG2 VAL A  18     149.079 181.307 127.286  1.00 68.14           C
ATOM    114  N   CYS A  19     148.291 183.385 130.516  1.00 80.33           N
ATOM    115  CA  CYS A  19     148.821 183.191 131.857  1.00 84.03           C
ATOM    116  C   CYS A  19     147.996 182.139 132.589  1.00 87.49           C
ATOM    117  O   CYS A  19     146.758 182.185 132.572  1.00 91.12           O
ATOM    118  CB  CYS A  19     148.825 184.502 132.639  1.00 81.70           C
ATOM    119  SG  CYS A  19     150.072 185.690 132.099  1.00 87.29           S
ATOM    120  N   VAL A  20     148.686 181.199 133.225  1.00 74.32           N
ATOM    121  CA  VAL A  20     148.043 180.234 134.106  1.00 68.81           C
ATOM    122  C   VAL A  20     148.066 180.788 135.524  1.00 72.49           C
ATOM    123  O   VAL A  20     149.117 181.209 136.023  1.00 76.07           O
ATOM    124  CB  VAL A  20     148.739 178.870 134.014  1.00 67.80           C
ATOM    125  CG1 VAL A  20     148.389 178.195 132.701  1.00 68.93           C
ATOM    126  CG2 VAL A  20     150.246 179.030 134.128  1.00 72.16           C
ATOM    127  N   LEU A  21     146.903 180.811 136.168  1.00 70.77           N
ATOM    128  CA  LEU A  21     146.764 181.498 137.443  1.00 69.01           C
ATOM    129  C   LEU A  21     147.550 180.790 138.541  1.00 78.37           C
ATOM    130  O   LEU A  21     147.698 179.565 138.544  1.00 78.57           O
ATOM    131  CB  LEU A  21     145.293 181.598 137.838  1.00 67.58           C
ATOM    132  CG  LEU A  21     144.533 182.812 137.310  1.00 68.77           C
ATOM    133  CD1 LEU A  21     144.216 182.651 135.837  1.00 71.82           C
ATOM    134  CD2 LEU A  21     143.261 183.031 138.111  1.00 72.28           C
ATOM    135  N   GLY A  22     148.054 181.583 139.484  1.00 88.07           N
ATOM    136  CA  GLY A  22     148.827 181.073 140.593  1.00 85.45           C
ATOM    137  C   GLY A  22     150.327 181.145 140.423  1.00 85.14           C
ATOM    138  O   GLY A  22     151.054 180.849 141.378  1.00 90.92           O
ATOM    139  N   THR A  23     150.815 181.534 139.249  1.00 83.58           N
ATOM    140  CA  THR A  23     152.241 181.591 138.962  1.00 85.24           C
ATOM    141  C   THR A  23     152.671 183.042 138.824  1.00 92.75           C
ATOM    142  O   THR A  23     151.935 183.859 138.259  1.00 94.49           O
ATOM    143  CB  THR A  23     152.576 180.822 137.683  1.00 88.70           C
ATOM    144  OG1 THR A  23     152.199 181.603 136.543  1.00 90.68           O
ATOM    145  CG2 THR A  23     151.834 179.495 137.649  1.00 89.99           C
ATOM    146  N   LEU A  24     153.856 183.358 139.342  1.00 80.56           N
ATOM    147  CA  LEU A  24     154.387 184.710 139.235  1.00 74.38           C
ATOM    148  C   LEU A  24     154.568 185.094 137.773  1.00 76.56           C
ATOM    149  O   LEU A  24     155.007 184.285 136.951  1.00 81.00           O
ATOM    150  CB  LEU A  24     155.721 184.818 139.975  1.00 72.54           C
ATOM    151  CG  LEU A  24     155.718 184.486 141.467  1.00 75.97           C
ATOM    152  CD1 LEU A  24     156.134 183.042 141.704  1.00 79.84           C
ATOM    153  CD2 LEU A  24     156.628 185.439 142.226  1.00 77.91           C
ATOM    154  N   THR A  25     154.224 186.340 137.449  1.00 64.38           N
ATOM    155  CA  THR A  25     154.308 186.843 136.076  1.00 64.10           C
ATOM    156  C   THR A  25     154.856 188.268 136.121  1.00 67.58           C
ATOM    157  O   THR A  25     154.108 189.233 136.303  1.00 74.88           O
ATOM    158  CB  THR A  25     152.953 186.784 135.385  1.00 67.79           C
ATOM    159  OG1 THR A  25     152.447 185.445 135.441  1.00 68.78           O
ATOM    160  CG2 THR A  25     153.079 187.209 133.930  1.00 69.44           C
ATOM    161  N   GLN A  26     156.167 188.392 135.955  1.00 67.70           N
ATOM    162  CA  GLN A  26     156.792 189.699 135.851  1.00 69.84           C
ATOM    163  C   GLN A  26     156.858 190.133 134.394  1.00 77.23           C
ATOM    164  O   GLN A  26     156.883 189.305 133.480  1.00 81.99           O
ATOM    165  CB  GLN A  26     158.199 189.675 136.446  1.00 67.30           C
ATOM    166  CG  GLN A  26     158.360 188.745 137.631  1.00 71.39           C
ATOM    167  CD  GLN A  26     159.812 188.532 138.006  1.00 78.08           C
ATOM    168  OE1 GLN A  26     160.717 188.993 137.312  1.00 80.47           O
ATOM    169  NE2 GLN A  26     160.041 187.829 139.107  1.00 73.61           N
ATOM    170  N   LEU A  27     156.878 191.445 134.178  1.00 74.94           N
ATOM    171  CA  LEU A  27     157.083 191.985 132.842  1.00 65.50           C
ATOM    172  C   LEU A  27     158.320 192.870 132.838  1.00 71.57           C
ATOM    173  O   LEU A  27     158.582 193.607 133.793  1.00 76.05           O
ATOM    174  CB  LEU A  27     155.849 192.758 132.341  1.00 62.05           C
ATOM    175  CG  LEU A  27     155.497 194.158 132.847  1.00 69.13           C
ATOM    176  CD1 LEU A  27     156.137 195.244 131.990  1.00 71.14           C
ATOM    177  CD2 LEU A  27     153.993 194.349 132.907  1.00 73.94           C
ATOM    178  N   ASP A  28     159.092 192.775 131.761  1.00 95.04           N
ATOM    179  CA  ASP A  28     160.336 193.516 131.609  1.00 96.52           C
ATOM    180  C   ASP A  28     160.084 194.728 130.731  1.00 93.12           C
ATOM    181  O   ASP A  28     159.583 194.597 129.610  1.00 94.86           O
ATOM    182  CB  ASP A  28     161.432 192.641 131.002  1.00 97.97           C
ATOM    183  CG  ASP A  28     162.796 193.302 131.046  1.00101.29           C
ATOM    184  OD1 ASP A  28     162.931 194.351 131.711  1.00101.28           O
ATOM    185  OD2 ASP A  28     163.735 192.773 130.415  1.00100.23           O
ATOM    186  N   ILE A  29     160.435 195.905 131.239  1.00 94.06           N
ATOM    187  CA  ILE A  29     160.058 197.145 130.583  1.00 95.58           C
ATOM    188  C   ILE A  29     161.257 198.043 130.291  1.00102.72           C
ATOM    189  O   ILE A  29     161.201 198.840 129.339  1.00105.23           O
ATOM    190  CB  ILE A  29     159.006 197.895 131.431  1.00 96.53           C
ATOM    191  CG1 ILE A  29     158.364 199.044 130.660  1.00 97.81           C
ATOM    192  CG2 ILE A  29     159.626 198.412 132.722  1.00 97.51           C
ATOM    193  CD1 ILE A  29     157.697 198.594 129.365  1.00 97.01           C
ATOM    194  N   CYS A  30     162.361 197.920 131.033  1.00116.52           N
ATOM    195  CA  CYS A  30     163.543 198.745 130.803  1.00114.82           C
ATOM    196  C   CYS A  30     164.357 198.288 129.598  1.00114.07           C
ATOM    197  O   CYS A  30     165.219 199.040 129.132  1.00115.20           O
ATOM    198  CB  CYS A  30     164.422 198.749 132.059  1.00112.99           C
ATOM    199  SG  CYS A  30     165.897 199.798 131.987  1.00120.38           S
ATOM    200  N   SER A  31     164.093 197.091 129.072  1.00 95.39           N
ATOM    201  CA  SER A  31     164.930 196.540 128.012  1.00 93.69           C
ATOM    202  C   SER A  31     164.719 197.243 126.674  1.00 92.03           C
ATOM    203  O   SER A  31     165.692 197.529 125.966  1.00 99.49           O
ATOM    204  CB  SER A  31     164.670 195.040 127.871  1.00 91.44           C
ATOM    205  OG  SER A  31     164.991 194.352 129.069  1.00 91.11           O
ATOM    206  N   SER A  32     163.469 197.527 126.303  1.00 83.43           N
ATOM    207  CA  SER A  32     163.156 198.057 124.980  1.00 89.92           C
ATOM    208  C   SER A  32     162.569 199.466 125.028  1.00 93.82           C
ATOM    209  O   SER A  32     162.004 199.925 124.027  1.00 95.70           O
ATOM    210  CB  SER A  32     162.205 197.104 124.249  1.00 91.33           C
ATOM    211  OG  SER A  32     162.767 195.803 124.166  1.00 93.71           O
ATOM    212  N   ALA A  33     162.722 200.166 126.152  1.00103.62           N
ATOM    213  CA  ALA A  33     162.212 201.528 126.310  1.00105.80           C
ATOM    214  C   ALA A  33     163.039 202.519 125.499  1.00106.58           C
ATOM    215  O   ALA A  33     164.239 202.668 125.759  1.00108.62           O
ATOM    216  CB  ALA A  33     162.280 201.920 127.785  1.00105.62           C
ATOM    217  N   PRO A  34     162.450 203.237 124.543  1.00115.34           N
ATOM    218  CA  PRO A  34     163.195 204.330 123.910  1.00117.30           C
ATOM    219  C   PRO A  34     163.517 205.423 124.914  1.00119.23           C
ATOM    220  O   PRO A  34     162.749 205.696 125.840  1.00118.22           O
ATOM    221  CB  PRO A  34     162.243 204.834 122.816  1.00116.51           C
ATOM    222  CG  PRO A  34     161.309 203.704 122.568  1.00115.01           C
ATOM    223  CD  PRO A  34     161.139 203.032 123.904  1.00114.93           C
ATOM    224  N   GLU A  35     164.681 206.047 124.717  1.00125.75           N
ATOM    225  CA  GLU A  35     165.172 207.123 125.574  1.00123.31           C
ATOM    226  C   GLU A  35     165.242 206.678 127.031  1.00124.56           C
ATOM    227  O   GLU A  35     165.581 205.524 127.315  1.00124.40           O
ATOM    228  CB  GLU A  35     164.290 208.366 125.430  1.00121.77           C
ATOM    229  CG  GLU A  35     165.043 209.683 125.535  1.00125.47           C
ATOM    230  CD  GLU A  35     164.119 210.871 125.714  1.00127.53           C
ATOM    231  OE1 GLU A  35     162.912 210.656 125.954  1.00124.97           O
ATOM    232  OE2 GLU A  35     164.597 212.020 125.611  1.00128.07           O
ATOM    233  N   ASP A  36     164.927 207.579 127.961  1.00115.01           N
ATOM    234  CA  ASP A  36     164.941 207.248 129.379  1.00114.68           C
ATOM    235  C   ASP A  36     164.089 208.260 130.129  1.00112.12           C
ATOM    236  O   ASP A  36     163.942 209.407 129.699  1.00112.84           O
ATOM    237  CB  ASP A  36     166.369 207.229 129.937  1.00114.67           C
ATOM    238  CG  ASP A  36     166.457 206.554 131.291  1.00116.29           C
ATOM    239  OD1 ASP A  36     165.479 205.887 131.690  1.00115.77           O
ATOM    240  OD2 ASP A  36     167.506 206.689 131.956  1.00115.60           O
ATOM    241  N   CYS A  37     163.533 207.824 131.256  1.00 78.41           N
ATOM    242  CA  CYS A  37     162.697 208.693 132.075  1.00 76.50           C
ATOM    243  C   CYS A  37     163.539 209.433 133.106  1.00 81.82           C
ATOM    244  O   CYS A  37     164.570 210.017 132.775  1.00 87.01           O
ATOM    245  CB  CYS A  37     161.599 207.889 132.774  1.00 77.22           C
ATOM    246  SG  CYS A  37     162.030 207.309 134.432  1.00 69.79           S
ATOM    247  N   ILE A  42     151.339 203.398 134.085  1.00 64.43           N
ATOM    248  CA  ILE A  42     150.829 202.152 133.533  1.00 60.19           C
ATOM    249  C   ILE A  42     149.337 202.013 133.814  1.00 64.62           C
ATOM    250  O   ILE A  42     148.915 201.899 134.964  1.00 68.48           O
ATOM    251  CB  ILE A  42     151.619 200.947 134.080  1.00 60.24           C
ATOM    252  CG1 ILE A  42     150.932 199.635 133.703  1.00 64.41           C
ATOM    253  CG2 ILE A  42     151.828 201.066 135.583  1.00 56.28           C
ATOM    254  CD1 ILE A  42     151.707 198.406 134.110  1.00 63.43           C
ATOM    255  N   ASN A  43     148.535 202.035 132.752  1.00 86.62           N
ATOM    256  CA  ASN A  43     147.090 201.889 132.890  1.00 88.86           C
ATOM    257  C   ASN A  43     146.736 200.409 132.952  1.00 93.42           C
ATOM    258  O   ASN A  43     147.005 199.655 132.011  1.00 95.94           O
ATOM    259  CB  ASN A  43     146.375 202.574 131.731  1.00 86.56           C
ATOM    260  CG  ASN A  43     146.792 204.018 131.566  1.00 91.70           C
ATOM    261  OD1 ASN A  43     147.554 204.552 132.371  1.00 93.00           O
ATOM    262  ND2 ASN A  43     146.294 204.661 130.516  1.00 93.90           N
ATOM    263  N   ALA A  44     146.131 199.990 134.058  1.00 75.37           N
ATOM    264  CA  ALA A  44     145.749 198.603 134.279  1.00 66.78           C
ATOM    265  C   ALA A  44     144.232 198.487 134.260  1.00 74.68           C
ATOM    266  O   ALA A  44     143.534 199.316 134.854  1.00 85.52           O
ATOM    267  CB  ALA A  44     146.306 198.092 135.608  1.00 66.42           C
ATOM    268  N   SER A  45     143.729 197.461 133.581  1.00 68.14           N
ATOM    269  CA  SER A  45     142.300 197.197 133.486  1.00 67.75           C
ATOM    270  C   SER A  45     141.802 196.536 134.769  1.00 70.75           C
ATOM    271  O   SER A  45     142.618 196.147 135.615  1.00 75.09           O
ATOM    272  CB  SER A  45     142.010 196.326 132.262  1.00 69.18           C
ATOM    273  OG  SER A  45     142.225 197.057 131.067  1.00 77.14           O
ATOM    274  N   PRO A  46     140.483 196.417 134.970  1.00 79.04           N
ATOM    275  CA  PRO A  46     139.994 195.802 136.216  1.00 81.12           C
ATOM    276  C   PRO A  46     140.492 194.386 136.452  1.00 81.64           C
ATOM    277  O   PRO A  46     140.646 193.978 137.609  1.00 84.89           O
ATOM    278  CB  PRO A  46     138.471 195.836 136.038  1.00 84.16           C
ATOM    279  CG  PRO A  46     138.232 197.016 135.176  1.00 86.77           C
ATOM    280  CD  PRO A  46     139.389 197.059 134.216  1.00 85.99           C
ATOM    281  N   GLY A  47     140.752 193.625 135.396  1.00 75.03           N
ATOM    282  CA  GLY A  47     141.094 192.227 135.534  1.00 75.28           C
ATOM    283  C   GLY A  47     142.520 191.918 135.937  1.00 79.67           C
ATOM    284  O   GLY A  47     142.860 190.739 136.083  1.00 84.07           O
ATOM    285  N   VAL A  48     143.368 192.927 136.124  1.00 70.18           N
ATOM    286  CA  VAL A  48     144.773 192.711 136.440  1.00 61.15           C
ATOM    287  C   VAL A  48     145.171 193.572 137.630  1.00 61.18           C
ATOM    288  O   VAL A  48     144.542 194.593 137.924  1.00 65.34           O
ATOM    289  CB  VAL A  48     145.680 193.015 135.232  1.00 67.47           C
ATOM    290  CG1 VAL A  48     145.496 191.963 134.152  1.00 69.99           C
ATOM    291  CG2 VAL A  48     145.376 194.401 134.689  1.00 70.57           C
ATOM    292  N   VAL A  49     146.226 193.145 138.321  1.00 62.84           N
ATOM    293  CA  VAL A  49     146.790 193.876 139.450  1.00 65.34           C
ATOM    294  C   VAL A  49     148.278 194.043 139.181  1.00 69.97           C
ATOM    295  O   VAL A  49     148.974 193.061 138.899  1.00 75.93           O
ATOM    296  CB  VAL A  49     146.555 193.155 140.784  1.00 70.81           C
ATOM    297  CG1 VAL A  49     147.442 193.742 141.870  1.00 69.08           C
ATOM    298  CG2 VAL A  49     145.088 193.242 141.180  1.00 71.93           C
ATOM    299  N   VAL A  50     148.767 195.278 139.275  1.00 65.77           N
ATOM    300  CA  VAL A  50     150.149 195.623 138.958  1.00 62.11           C
ATOM    301  C   VAL A  50     150.819 196.138 140.222  1.00 58.30           C
ATOM    302  O   VAL A  50     150.313 197.068 140.859  1.00 61.10           O
ATOM    303  CB  VAL A  50     150.217 196.683 137.847  1.00 63.29           C
ATOM    304  CG1 VAL A  50     151.653 196.940 137.452  1.00 63.79           C
ATOM    305  CG2 VAL A  50     149.389 196.261 136.648  1.00 63.52           C
ATOM    306  N   ASP A  51     151.959 195.550 140.582  1.00 76.17           N
ATOM    307  CA  ASP A  51     152.699 196.033 141.741  1.00 78.20           C
ATOM    308  C   ASP A  51     154.199 196.050 141.476  1.00 84.70           C
ATOM    309  O   ASP A  51     154.718 195.310 140.633  1.00 87.98           O
ATOM    310  CB  ASP A  51     152.389 195.211 143.003  1.00 77.14           C
ATOM    311  CG  ASP A  51     152.303 193.729 142.733  1.00 83.75           C
ATOM    312  OD1 ASP A  51     151.573 193.334 141.801  1.00 85.98           O
ATOM    313  OD2 ASP A  51     152.952 192.957 143.468  1.00 85.18           O
ATOM    314  N   ILE A  52     154.885 196.928 142.212  1.00 76.17           N
ATOM    315  CA  ILE A  52     156.305 197.208 142.039  1.00 73.90           C
ATOM    316  C   ILE A  52     156.977 197.197 143.405  1.00 72.34           C
ATOM    317  O   ILE A  52     156.412 197.689 144.388  1.00 68.77           O
ATOM    318  CB  ILE A  52     156.536 198.570 141.347  1.00 73.01           C
ATOM    319  CG1 ILE A  52     155.646 198.721 140.115  1.00 70.28           C
ATOM    320  CG2 ILE A  52     157.991 198.730 140.959  1.00 70.43           C
ATOM    321  CD1 ILE A  52     155.676 200.106 139.512  1.00 68.72           C
ATOM    322  N   ALA A  53     158.188 196.641 143.466  1.00 84.58           N
ATOM    323  CA  ALA A  53     158.982 196.644 144.697  1.00 83.29           C
ATOM    324  C   ALA A  53     160.454 196.526 144.291  1.00 83.75           C
ATOM    325  O   ALA A  53     160.890 195.486 143.795  1.00 84.54           O
ATOM    326  CB  ALA A  53     158.565 195.523 145.636  1.00 82.18           C
ATOM    327  N   HIS A  54     161.202 197.603 144.508  1.00 94.96           N
ATOM    328  CA  HIS A  54     162.612 197.653 144.131  1.00 96.14           C
ATOM    329  C   HIS A  54     163.419 196.555 144.814  1.00 95.98           C
ATOM    330  O   HIS A  54     164.633 196.457 144.627  1.00 95.96           O
ATOM    331  CB  HIS A  54     163.212 199.021 144.472  1.00100.35           C
ATOM    332  CG  HIS A  54     162.836 200.106 143.512  1.00102.14           C
ATOM    333  ND1 HIS A  54     162.018 201.158 143.862  1.00101.34           N
ATOM    334  CD2 HIS A  54     163.172 200.305 142.215  1.00101.46           C
ATOM    335  CE1 HIS A  54     161.862 201.957 142.821  1.00101.63           C
ATOM    336  NE2 HIS A  54     162.552 201.462 141.810  1.00102.97           N
ATOM    337  N   LEU A  70     162.918 204.874 133.677  1.00103.06           N
ATOM    338  CA  LEU A  70     163.188 203.453 133.478  1.00 98.69           C
ATOM    339  C   LEU A  70     164.500 203.081 134.128  1.00 99.11           C
ATOM    340  O   LEU A  70     165.449 202.700 133.447  1.00 98.61           O
ATOM    341  CB  LEU A  70     163.228 203.090 131.992  1.00100.15           C
ATOM    342  CG  LEU A  70     161.898 202.924 131.259  1.00103.04           C
ATOM    343  CD1 LEU A  70     161.204 201.629 131.672  1.00102.17           C
ATOM    344  CD2 LEU A  70     160.996 204.120 131.504  1.00102.26           C
ATOM    345  N   ASP A  71     164.552 203.205 135.448  1.00110.30           N
ATOM    346  CA  ASP A  71     165.747 202.850 136.195  1.00110.65           C
ATOM    347  C   ASP A  71     165.957 201.345 136.103  1.00110.44           C
ATOM    348  O   ASP A  71     165.061 200.574 136.470  1.00110.69           O
ATOM    349  CB  ASP A  71     165.620 203.299 137.652  1.00110.81           C
ATOM    350  CG  ASP A  71     166.793 202.866 138.502  1.00111.98           C
ATOM    351  OD1 ASP A  71     167.909 202.725 137.959  1.00109.06           O
ATOM    352  OD2 ASP A  71     166.602 202.667 139.719  1.00114.76           O
ATOM    353  N   PRO A  72     167.112 200.889 135.604  1.00105.77           N
ATOM    354  CA  PRO A  72     167.335 199.444 135.455  1.00105.98           C
ATOM    355  C   PRO A  72     167.176 198.688 136.763  1.00105.85           C
ATOM    356  O   PRO A  72     167.797 199.036 137.771  1.00110.06           O
ATOM    357  CB  PRO A  72     168.775 199.366 134.936  1.00109.66           C
ATOM    358  CG  PRO A  72     168.985 200.657 134.226  1.00109.21           C
ATOM    359  CD  PRO A  72     168.177 201.686 134.971  1.00108.13           C
ATOM    360  N   GLY A  73     166.350 197.647 136.752  1.00 93.79           N
ATOM    361  CA  GLY A  73     166.080 196.867 137.939  1.00 97.29           C
ATOM    362  C   GLY A  73     164.739 197.114 138.593  1.00 99.40           C
ATOM    363  O   GLY A  73     164.526 196.649 139.718  1.00104.25           O
ATOM    364  N   VAL A  74     163.830 197.832 137.936  1.00 93.77           N
ATOM    365  CA  VAL A  74     162.506 198.084 138.494  1.00 95.32           C
ATOM    366  C   VAL A  74     161.550 196.957 138.101  1.00 93.20           C
ATOM    367  O   VAL A  74     160.806 197.048 137.116  1.00 94.91           O
ATOM    368  CB  VAL A  74     162.013 199.495 138.099  1.00 95.91           C
ATOM    369  CG1 VAL A  74     161.786 199.653 136.590  1.00 92.28           C
ATOM    370  CG2 VAL A  74     160.754 199.854 138.872  1.00 94.62           C
ATOM    371  N   GLU A  75     161.568 195.877 138.876  1.00 79.31           N
ATOM    372  CA  GLU A  75     160.714 194.738 138.570  1.00 77.44           C
ATOM    373  C   GLU A  75     159.252 195.098 138.798  1.00 82.84           C
ATOM    374  O   GLU A  75     158.893 195.733 139.792  1.00 87.22           O
ATOM    375  CB  GLU A  75     161.112 193.528 139.419  1.00 82.93           C
ATOM    376  CG  GLU A  75     160.955 193.707 140.921  1.00 88.58           C
ATOM    377  CD  GLU A  75     159.626 193.184 141.438  1.00 90.63           C
ATOM    378  OE1 GLU A  75     158.945 192.447 140.694  1.00 90.26           O
ATOM    379  OE2 GLU A  75     159.265 193.507 142.588  1.00 88.64           O
ATOM    380  N   VAL A  76     158.407 194.703 137.852  1.00 65.68           N
ATOM    381  CA  VAL A  76     156.977 194.971 137.908  1.00 64.26           C
ATOM    382  C   VAL A  76     156.236 193.671 137.636  1.00 60.87           C
ATOM    383  O   VAL A  76     156.581 192.933 136.703  1.00 70.98           O
ATOM    384  CB  VAL A  76     156.571 196.087 136.924  1.00 66.12           C
ATOM    385  CG1 VAL A  76     156.989 195.743 135.523  1.00 67.82           C
ATOM    386  CG2 VAL A  76     155.080 196.313 136.973  1.00 67.78           C
ATOM    387  N   THR A  77     155.250 193.367 138.478  1.00 58.44           N
ATOM    388  CA  THR A  77     154.582 192.077 138.447  1.00 62.76           C
ATOM    389  C   THR A  77     153.078 192.245 138.296  1.00 64.40           C
ATOM    390  O   THR A  77     152.477 193.196 138.819  1.00 74.42           O
ATOM    391  CB  THR A  77     154.891 191.255 139.706  1.00 67.04           C
ATOM    392  OG1 THR A  77     154.078 190.075 139.725  1.00 67.68           O
ATOM    393  CG2 THR A  77     154.644 192.066 140.956  1.00 66.83           C
ATOM    394  N   LEU A  78     152.486 191.295 137.570  1.00 61.48           N
ATOM    395  CA  LEU A  78     151.065 191.244 137.273  1.00 55.37           C
ATOM    396  C   LEU A  78     150.448 190.036 137.961  1.00 55.33           C
ATOM    397  O   LEU A  78     151.068 188.973 138.059  1.00 63.61           O
ATOM    398  CB  LEU A  78     150.814 191.137 135.766  1.00 61.71           C
ATOM    399  CG  LEU A  78     151.224 192.274 134.835  1.00 67.81           C
ATOM    400  CD1 LEU A  78     151.460 191.734 133.439  1.00 62.90           C
ATOM    401  CD2 LEU A  78     150.147 193.331 134.802  1.00 65.90           C
ATOM    402  N   THR A  79     149.222 190.210 138.438  1.00 78.66           N
ATOM    403  CA  THR A  79     148.460 189.114 139.017  1.00 82.02           C
ATOM    404  C   THR A  79     147.030 189.180 138.503  1.00 79.05           C
ATOM    405  O   THR A  79     146.521 190.249 138.156  1.00 87.63           O
ATOM    406  CB  THR A  79     148.477 189.147 140.552  1.00 87.23           C
ATOM    407  OG1 THR A  79     148.315 190.495 141.009  1.00 83.16           O
ATOM    408  CG2 THR A  79     149.788 188.586 141.087  1.00 84.99           C
ATOM    409  N   MET A  80     146.386 188.019 138.461  1.00 68.69           N
ATOM    410  CA  MET A  80     145.038 187.890 137.937  1.00 75.77           C
ATOM    411  C   MET A  80     144.045 187.682 139.070  1.00 78.09           C
ATOM    412  O   MET A  80     144.409 187.297 140.184  1.00 81.43           O
ATOM    413  CB  MET A  80     144.933 186.722 136.948  1.00 82.76           C
ATOM    414  CG  MET A  80     145.947 186.760 135.825  1.00 83.85           C
ATOM    415  SD  MET A  80     145.349 187.718 134.424  1.00 85.53           S
ATOM    416  CE  MET A  80     146.553 187.269 133.182  1.00 79.93           C
ATOM    417  N   LYS A  81     142.777 187.944 138.767  1.00 76.85           N
ATOM    418  CA  LYS A  81     141.681 187.701 139.696  1.00 75.94           C
ATOM    419  C   LYS A  81     140.866 186.468 139.333  1.00 80.45           C
ATOM    420  O   LYS A  81     140.480 185.704 140.223  1.00 83.76           O
ATOM    421  CB  LYS A  81     140.755 188.919 139.760  1.00 79.51           C
ATOM    422  CG  LYS A  81     140.441 189.537 138.407  1.00 80.66           C
ATOM    423  CD  LYS A  81     139.323 190.563 138.510  1.00 79.83           C
ATOM    424  CE  LYS A  81     139.486 191.449 139.731  1.00 80.11           C
ATOM    425  NZ  LYS A  81     138.468 192.532 139.766  1.00 79.88           N
ATOM    426  N   VAL A  82     140.595 186.256 138.048  1.00 79.86           N
ATOM    427  CA  VAL A  82     139.819 185.107 137.607  1.00 80.45           C
ATOM    428  C   VAL A  82     140.252 184.731 136.199  1.00 75.85           C
ATOM    429  O   VAL A  82     140.841 185.535 135.473  1.00 79.44           O
ATOM    430  CB  VAL A  82     138.315 185.393 137.655  1.00 79.74           C
ATOM    431  N   ALA A  83     139.957 183.492 135.823  1.00 56.23           N
ATOM    432  CA  ALA A  83     140.282 183.025 134.485  1.00 62.89           C
ATOM    433  C   ALA A  83     139.453 183.771 133.449  1.00 62.32           C
ATOM    434  O   ALA A  83     138.294 184.117 133.688  1.00 61.78           O
ATOM    435  CB  ALA A  83     140.045 181.523 134.372  1.00 68.40           C
ATOM    436  N   SER A  84     140.058 184.017 132.290  1.00 61.81           N
ATOM    437  CA  SER A  84     139.440 184.858 131.278  1.00 57.29           C
ATOM    438  C   SER A  84     138.173 184.214 130.725  1.00 63.73           C
ATOM    439  O   SER A  84     137.936 183.013 130.869  1.00 68.07           O
ATOM    440  CB  SER A  84     140.420 185.132 130.141  1.00 62.18           C
ATOM    441  OG  SER A  84     139.789 185.836 129.090  1.00 71.64           O
ATOM    442  N   GLY A  85     137.349 185.041 130.087  1.00 69.36           N
ATOM    443  CA  GLY A  85     136.129 184.570 129.465  1.00 75.05           C
ATOM    444  C   GLY A  85     136.271 184.446 127.963  1.00 71.24           C
ATOM    445  O   GLY A  85     135.646 183.588 127.335  1.00 75.45           O
ATOM    446  N   SER A  86     137.098 185.309 127.379  1.00 76.53           N
ATOM    447  CA  SER A  86     137.427 185.234 125.965  1.00 81.11           C
ATOM    448  C   SER A  86     138.863 185.699 125.785  1.00 87.88           C
ATOM    449  O   SER A  86     139.418 186.385 126.647  1.00 91.53           O
ATOM    450  CB  SER A  86     136.477 186.080 125.112  1.00 80.72           C
ATOM    451  OG  SER A  86     136.787 185.953 123.736  1.00 80.26           O
ATOM    452  N   THR A  87     139.462 185.308 124.662  1.00 88.22           N
ATOM    453  CA  THR A  87     140.858 185.633 124.406  1.00 87.10           C
ATOM    454  C   THR A  87     141.062 187.141 124.353  1.00 89.34           C
ATOM    455  O   THR A  87     140.376 187.853 123.615  1.00 91.96           O
ATOM    456  CB  THR A  87     141.320 184.999 123.095  1.00 88.05           C
ATOM    457  OG1 THR A  87     141.118 183.581 123.151  1.00 86.91           O
ATOM    458  CG2 THR A  87     142.793 185.287 122.855  1.00 86.86           C
ATOM    459  N   GLY A  88     142.018 187.622 125.142  1.00 79.85           N
ATOM    460  CA  GLY A  88     142.366 189.028 125.148  1.00 77.61           C
ATOM    461  C   GLY A  88     141.268 189.959 125.615  1.00 78.81           C
ATOM    462  O   GLY A  88     141.008 190.983 124.977  1.00 84.45           O
ATOM    463  N   ASP A  89     140.609 189.619 126.720  1.00 91.44           N
ATOM    464  CA  ASP A  89     139.635 190.514 127.333  1.00 98.52           C
ATOM    465  C   ASP A  89     140.292 191.511 128.280  1.00 95.57           C
ATOM    466  O   ASP A  89     139.944 192.695 128.275  1.00 95.50           O
ATOM    467  CB  ASP A  89     138.560 189.711 128.078  1.00 99.78           C
ATOM    468  CG  ASP A  89     139.147 188.736 129.080  1.00 99.18           C
ATOM    469  OD1 ASP A  89     140.387 188.590 129.119  1.00100.33           O
ATOM    470  OD2 ASP A  89     138.367 188.115 129.831  1.00 95.85           O
ATOM    471  N   GLN A  90     141.237 191.052 129.094  1.00 80.43           N
ATOM    472  CA  GLN A  90     141.981 191.938 129.973  1.00 77.21           C
ATOM    473  C   GLN A  90     143.166 192.541 129.229  1.00 79.29           C
ATOM    474  O   GLN A  90     143.852 191.859 128.460  1.00 85.14           O
ATOM    475  CB  GLN A  90     142.453 191.181 131.211  1.00 78.89           C
ATOM    476  CG  GLN A  90     141.392 190.271 131.799  1.00 80.66           C
ATOM    477  CD  GLN A  90     141.930 189.386 132.901  1.00 84.59           C
ATOM    478  OE1 GLN A  90     143.064 189.552 133.345  1.00 84.97           O
ATOM    479  NE2 GLN A  90     141.116 188.437 133.349  1.00 87.05           N
ATOM    480  N   LYS A  91     143.400 193.829 129.458  1.00 69.72           N
ATOM    481  CA  LYS A  91     144.367 194.598 128.689  1.00 71.50           C
ATOM    482  C   LYS A  91     145.225 195.426 129.632  1.00 75.55           C
ATOM    483  O   LYS A  91     144.715 195.991 130.604  1.00 83.93           O
ATOM    484  CB  LYS A  91     143.648 195.498 127.681  1.00 71.41           C
ATOM    485  CG  LYS A  91     144.555 196.358 126.831  1.00 78.12           C
ATOM    486  CD  LYS A  91     143.744 197.190 125.853  1.00 79.45           C
ATOM    487  CE  LYS A  91     142.611 197.917 126.556  1.00 79.63           C
ATOM    488  NZ  LYS A  91     141.855 198.799 125.627  1.00 78.18           N
ATOM    489  N   VAL A  92     146.524 195.494 129.348  1.00 70.88           N
ATOM    490  CA  VAL A  92     147.469 196.290 130.122  1.00 63.79           C
ATOM    491  C   VAL A  92     148.188 197.224 129.160  1.00 65.30           C
ATOM    492  O   VAL A  92     148.784 196.772 128.174  1.00 74.62           O
ATOM    493  CB  VAL A  92     148.473 195.410 130.879  1.00 68.49           C
ATOM    494  CG1 VAL A  92     149.638 196.244 131.382  1.00 71.36           C
ATOM    495  CG2 VAL A  92     147.789 194.697 132.027  1.00 71.34           C
ATOM    496  N   GLN A  93     148.142 198.519 129.443  1.00 78.57           N
ATOM    497  CA  GLN A  93     148.794 199.522 128.612  1.00 85.10           C
ATOM    498  C   GLN A  93     149.934 200.157 129.395  1.00 89.02           C
ATOM    499  O   GLN A  93     149.723 200.671 130.498  1.00 89.67           O
ATOM    500  CB  GLN A  93     147.794 200.582 128.152  1.00 84.59           C
ATOM    501  CG  GLN A  93     146.594 200.008 127.424  1.00 84.64           C
ATOM    502  CD  GLN A  93     145.652 201.080 126.921  1.00 90.26           C
ATOM    503  OE1 GLN A  93     145.884 202.271 127.122  1.00 89.25           O
ATOM    504  NE2 GLN A  93     144.581 200.661 126.259  1.00 91.22           N
ATOM    505  N   ILE A  94     151.137 200.119 128.824  1.00 86.83           N
ATOM    506  CA  ILE A  94     152.318 200.723 129.428  1.00 81.74           C
ATOM    507  C   ILE A  94     152.693 201.951 128.615  1.00 88.61           C
ATOM    508  O   ILE A  94     152.911 201.857 127.402  1.00 89.21           O
ATOM    509  CB  ILE A  94     153.488 199.726 129.493  1.00 81.06           C
ATOM    510  CG1 ILE A  94     152.984 198.330 129.867  1.00 88.51           C
ATOM    511  CG2 ILE A  94     154.531 200.202 130.486  1.00 83.61           C
ATOM    512  CD1 ILE A  94     152.928 197.362 128.702  1.00 88.01           C
ATOM    513  N   SER A  95     152.778 203.100 129.277  1.00 98.44           N
ATOM    514  CA  SER A  95     152.956 204.378 128.603  1.00 94.85           C
ATOM    515  C   SER A  95     154.332 204.953 128.898  1.00 92.34           C
ATOM    516  O   SER A  95     154.695 205.155 130.062  1.00 93.15           O
ATOM    517  CB  SER A  95     151.875 205.374 129.024  1.00 94.86           C
ATOM    518  OG  SER A  95     150.583 204.870 128.738  1.00 96.76           O
ATOM    519  N   TYR A  96     155.084 205.221 127.839  1.00105.85           N
ATOM    520  CA  TYR A  96     156.329 205.971 127.927  1.00107.80           C
ATOM    521  C   TYR A  96     156.065 207.444 127.629  1.00110.13           C
ATOM    522  O   TYR A  96     156.200 207.917 126.497  1.00110.25           O
ATOM    523  CB  TYR A  96     157.357 205.400 126.965  1.00108.14           C
ATOM    524  CG  TYR A  96     157.978 204.121 127.434  1.00110.38           C
ATOM    525  CD1 TYR A  96     158.668 204.068 128.628  1.00109.89           C
ATOM    526  CD2 TYR A  96     157.913 202.977 126.658  1.00110.94           C
ATOM    527  CE1 TYR A  96     159.238 202.911 129.051  1.00111.30           C
ATOM    528  CE2 TYR A  96     158.494 201.812 127.071  1.00107.42           C
ATOM    529  CZ  TYR A  96     159.149 201.787 128.274  1.00109.89           C
ATOM    530  OH  TYR A  96     159.756 200.643 128.706  1.00112.02           O
ATOM    531  N   TYR A  97     155.634 208.158 128.664  1.00122.98           N
ATOM    532  CA  TYR A  97     155.450 209.596 128.557  1.00120.37           C
ATOM    533  C   TYR A  97     156.801 210.294 128.489  1.00122.68           C
ATOM    534  O   TYR A  97     157.753 209.896 129.164  1.00123.47           O
ATOM    535  CB  TYR A  97     154.637 210.108 129.750  1.00122.35           C
ATOM    536  CG  TYR A  97     154.872 209.333 131.029  1.00124.87           C
ATOM    537  CD1 TYR A  97     156.107 209.358 131.667  1.00124.56           C
ATOM    538  CD2 TYR A  97     153.858 208.574 131.599  1.00123.40           C
ATOM    539  CE1 TYR A  97     156.323 208.649 132.834  1.00124.28           C
ATOM    540  CE2 TYR A  97     154.065 207.863 132.767  1.00125.18           C
ATOM    541  CZ  TYR A  97     155.299 207.904 133.379  1.00125.82           C
ATOM    542  OH  TYR A  97     155.508 207.196 134.542  1.00123.86           O
ATOM    543  N   GLY A  98     156.884 211.328 127.658  1.00140.93           N
ATOM    544  CA  GLY A  98     158.123 212.046 127.485  1.00143.04           C
ATOM    545  C   GLY A  98     157.944 213.402 126.835  1.00143.30           C
ATOM    546  O   GLY A  98     157.177 213.568 125.882  1.00143.15           O
ATOM    547  N   PRO A  99     158.638 214.409 127.360  1.00126.24           N
ATOM    548  CA  PRO A  99     158.634 215.724 126.707  1.00123.65           C
ATOM    549  C   PRO A  99     159.381 215.706 125.382  1.00121.81           C
ATOM    550  O   PRO A  99     158.861 216.160 124.359  1.00122.04           O
ATOM    551  CB  PRO A  99     159.325 216.632 127.732  1.00122.74           C
ATOM    552  CG  PRO A  99     160.166 215.710 128.552  1.00123.92           C
ATOM    553  CD  PRO A  99     159.440 214.397 128.597  1.00124.70           C
ATOM    554  N   LYS A 100     160.606 215.176 125.396  1.00127.44           N
ATOM    555  CA  LYS A 100     161.417 215.152 124.184  1.00130.19           C
ATOM    556  C   LYS A 100     160.894 214.124 123.188  1.00131.01           C
ATOM    557  O   LYS A 100     160.785 214.409 121.990  1.00130.79           O
ATOM    558  CB  LYS A 100     162.876 214.863 124.536  1.00130.63           C
ATOM    559  CG  LYS A 100     163.349 215.497 125.839  1.00131.26           C
ATOM    560  CD  LYS A 100     163.185 217.011 125.825  1.00132.30           C
ATOM    561  CE  LYS A 100     163.349 217.593 127.220  1.00131.36           C
ATOM    562  NZ  LYS A 100     163.054 219.053 127.251  1.00130.97           N
ATOM    563  N   THR A 101     160.569 212.923 123.664  1.00143.77           N
ATOM    564  CA  THR A 101     160.027 211.876 122.811  1.00144.50           C
ATOM    565  C   THR A 101     158.525 211.797 123.010  1.00144.76           C
ATOM    566  O   THR A 101     158.074 211.667 124.159  1.00145.70           O
ATOM    567  CB  THR A 101     160.673 210.532 123.133  1.00144.73           C
ATOM    568  OG1 THR A 101     162.090 210.620 122.938  1.00145.11           O
ATOM    569  CG2 THR A 101     160.110 209.441 122.232  1.00144.03           C
ATOM    570  N   PRO A 102     157.722 211.871 121.952  1.00146.21           N
ATOM    571  CA  PRO A 102     156.261 211.846 122.112  1.00147.37           C
ATOM    572  C   PRO A 102     155.811 210.586 122.826  1.00147.99           C
ATOM    573  O   PRO A 102     156.440 209.527 122.684  1.00147.81           O
ATOM    574  CB  PRO A 102     155.749 211.881 120.665  1.00145.75           C
ATOM    575  CG  PRO A 102     156.838 212.552 119.902  1.00144.22           C
ATOM    576  CD  PRO A 102     158.124 212.126 120.558  1.00144.76           C
ATOM    577  N   PRO A 103     154.732 210.667 123.624  1.00133.40           N
ATOM    578  CA  PRO A 103     154.319 209.519 124.443  1.00131.99           C
ATOM    579  C   PRO A 103     154.114 208.247 123.638  1.00133.38           C
ATOM    580  O   PRO A 103     153.286 208.206 122.722  1.00131.78           O
ATOM    581  CB  PRO A 103     153.003 209.996 125.068  1.00127.82           C
ATOM    582  CG  PRO A 103     153.114 211.478 125.089  1.00126.47           C
ATOM    583  CD  PRO A 103     153.880 211.846 123.852  1.00128.66           C
ATOM    584  N   VAL A 104     154.866 207.203 123.972  1.00122.28           N
ATOM    585  CA  VAL A 104     154.759 205.923 123.292  1.00117.84           C
ATOM    586  C   VAL A 104     153.883 205.008 124.138  1.00118.44           C
ATOM    587  O   VAL A 104     153.725 205.197 125.344  1.00118.89           O
ATOM    588  CB  VAL A 104     156.148 205.293 123.033  1.00114.39           C
ATOM    589  CG1 VAL A 104     156.062 204.213 121.963  1.00115.56           C
ATOM    590  CG2 VAL A 104     157.150 206.363 122.636  1.00116.09           C
ATOM    591  N   LYS A 105     153.293 204.000 123.500  1.00106.86           N
ATOM    592  CA  LYS A 105     152.434 203.066 124.210  1.00104.90           C
ATOM    593  C   LYS A 105     152.772 201.639 123.811  1.00102.28           C
ATOM    594  O   LYS A 105     153.147 201.365 122.667  1.00102.86           O
ATOM    595  CB  LYS A 105     150.951 203.352 123.947  1.00106.18           C
ATOM    596  CG  LYS A 105     150.376 204.446 124.831  1.00104.30           C
ATOM    597  CD  LYS A 105     148.859 204.413 124.838  1.00105.71           C
ATOM    598  CE  LYS A 105     148.297 205.335 125.909  1.00105.90           C
ATOM    599  NZ  LYS A 105     146.815 205.236 126.001  1.00106.63           N
ATOM    600  N   ALA A 106     152.637 200.731 124.777  1.00 96.86           N
ATOM    601  CA  ALA A 106     152.833 199.297 124.579  1.00 99.05           C
ATOM    602  C   ALA A 106     151.557 198.617 125.066  1.00102.79           C
ATOM    603  O   ALA A 106     151.180 198.748 126.235  1.00103.76           O
ATOM    604  CB  ALA A 106     154.067 198.796 125.320  1.00 96.36           C
ATOM    605  N   LEU A 107     150.896 197.898 124.163  1.00 87.54           N
ATOM    606  CA  LEU A 107     149.627 197.262 124.488  1.00 79.41           C
ATOM    607  C   LEU A 107     149.825 195.763 124.662  1.00 79.49           C
ATOM    608  O   LEU A 107     150.383 195.094 123.786  1.00 86.25           O
ATOM    609  CB  LEU A 107     148.601 197.541 123.393  1.00 79.95           C
ATOM    610  CG  LEU A 107     147.711 198.778 123.537  1.00 84.39           C
ATOM    611  CD1 LEU A 107     148.517 200.022 123.878  1.00 83.64           C
ATOM    612  CD2 LEU A 107     146.898 199.000 122.269  1.00 84.66           C
ATOM    613  N   LEU A 108     149.364 195.233 125.791  1.00 62.26           N
ATOM    614  CA  LEU A 108     149.560 193.836 126.150  1.00 63.78           C
ATOM    615  C   LEU A 108     148.193 193.232 126.441  1.00 69.95           C
ATOM    616  O   LEU A 108     147.573 193.550 127.462  1.00 72.48           O
ATOM    617  CB  LEU A 108     150.496 193.725 127.350  1.00 59.33           C
ATOM    618  CG  LEU A 108     150.955 192.339 127.789  1.00 64.03           C
ATOM    619  CD1 LEU A 108     151.706 191.627 126.682  1.00 70.60           C
ATOM    620  CD2 LEU A 108     151.802 192.437 129.043  1.00 68.94           C
ATOM    621  N   TYR A 109     147.723 192.370 125.542  1.00 78.01           N
ATOM    622  CA  TYR A 109     146.377 191.804 125.631  1.00 72.87           C
ATOM    623  C   TYR A 109     146.476 190.429 126.278  1.00 76.71           C
ATOM    624  O   TYR A 109     146.783 189.432 125.624  1.00 77.16           O
ATOM    625  CB  TYR A 109     145.734 191.734 124.253  1.00 68.51           C
ATOM    626  CG  TYR A 109     145.286 193.073 123.712  1.00 72.10           C
ATOM    627  CD1 TYR A 109     146.201 193.984 123.211  1.00 73.51           C
ATOM    628  CD2 TYR A 109     143.944 193.421 123.696  1.00 75.93           C
ATOM    629  CE1 TYR A 109     145.793 195.205 122.715  1.00 75.59           C
ATOM    630  CE2 TYR A 109     143.529 194.638 123.201  1.00 73.82           C
ATOM    631  CZ  TYR A 109     144.457 195.525 122.712  1.00 73.48           C
ATOM    632  OH  TYR A 109     144.043 196.739 122.217  1.00 78.76           O
ATOM    633  N   LEU A 110     146.209 190.371 127.579  1.00 75.30           N
ATOM    634  CA  LEU A 110     146.382 189.127 128.311  1.00 73.45           C
ATOM    635  C   LEU A 110     145.145 188.243 128.213  1.00 78.08           C
ATOM    636  O   LEU A 110     144.018 188.709 128.027  1.00 80.63           O
ATOM    637  CB  LEU A 110     146.701 189.400 129.782  1.00 69.86           C
ATOM    638  CG  LEU A 110     147.977 190.158 130.122  1.00 71.30           C
ATOM    639  CD1 LEU A 110     148.515 189.689 131.449  1.00 71.72           C
ATOM    640  CD2 LEU A 110     148.998 189.854 129.059  1.00 76.80           C
ATOM    641  N   THR A 111     145.384 186.940 128.328  1.00 75.51           N
ATOM    642  CA  THR A 111     144.339 185.951 128.524  1.00 73.69           C
ATOM    643  C   THR A 111     144.713 185.123 129.743  1.00 76.34           C
ATOM    644  O   THR A 111     145.894 184.886 130.003  1.00 81.58           O
ATOM    645  CB  THR A 111     144.169 185.054 127.289  1.00 78.42           C
ATOM    646  OG1 THR A 111     143.963 185.871 126.130  1.00 83.08           O
ATOM    647  CG2 THR A 111     142.975 184.126 127.453  1.00 82.44           C
ATOM    648  N   GLY A 112     143.710 184.710 130.511  1.00 67.11           N
ATOM    649  CA  GLY A 112     143.944 183.971 131.743  1.00 68.16           C
ATOM    650  C   GLY A 112     143.213 182.639 131.700  1.00 68.80           C
ATOM    651  O   GLY A 112     142.029 182.583 131.354  1.00 74.61           O
ATOM    652  N   VAL A 113     143.924 181.566 132.052  1.00 68.89           N
ATOM    653  CA  VAL A 113     143.347 180.230 132.100  1.00 64.48           C
ATOM    654  C   VAL A 113     143.753 179.564 133.407  1.00 72.98           C
ATOM    655  O   VAL A 113     144.753 179.928 134.030  1.00 84.21           O
ATOM    656  CB  VAL A 113     143.777 179.362 130.900  1.00 66.93           C
ATOM    657  CG1 VAL A 113     143.212 179.924 129.606  1.00 72.57           C
ATOM    658  CG2 VAL A 113     145.288 179.275 130.828  1.00 71.92           C
ATOM    659  N   GLU A 114     142.962 178.577 133.823  1.00 73.83           N
ATOM    660  CA  GLU A 114     143.216 177.840 135.057  1.00 70.59           C
ATOM    661  C   GLU A 114     143.447 176.372 134.731  1.00 74.13           C
ATOM    662  O   GLU A 114     142.606 175.741 134.085  1.00 79.37           O
ATOM    663  CB  GLU A 114     142.053 177.988 136.034  1.00 68.19           C
ATOM    664  CG  GLU A 114     142.108 177.018 137.202  1.00 73.63           C
ATOM    665  CD  GLU A 114     140.758 176.815 137.861  1.00 81.35           C
ATOM    666  OE1 GLU A 114     139.776 177.446 137.418  1.00 83.54           O
ATOM    667  OE2 GLU A 114     140.679 176.021 138.823  1.00 80.60           O
ATOM    668  N   ILE A 115     144.580 175.833 135.178  1.00 64.28           N
ATOM    669  CA  ILE A 115     144.916 174.423 135.011  1.00 59.90           C
ATOM    670  C   ILE A 115     145.434 173.897 136.341  1.00 62.76           C
ATOM    671  O   ILE A 115     146.396 174.440 136.894  1.00 65.84           O
ATOM    672  CB  ILE A 115     145.964 174.206 133.905  1.00 60.42           C
ATOM    673  CG1 ILE A 115     145.422 174.653 132.548  1.00 63.39           C
ATOM    674  CG2 ILE A 115     146.386 172.750 133.854  1.00 61.43           C
ATOM    675  CD1 ILE A 115     146.397 174.461 131.415  1.00 65.82           C
ATOM    676  N   SER A 116     144.805 172.839 136.851  1.00 78.48           N
ATOM    677  CA  SER A 116     145.196 172.273 138.135  1.00 78.03           C
ATOM    678  C   SER A 116     145.207 170.757 138.048  1.00 80.92           C
ATOM    679  O   SER A 116     144.317 170.160 137.436  1.00 84.39           O
ATOM    680  CB  SER A 116     144.252 172.725 139.253  1.00 80.53           C
ATOM    681  OG  SER A 116     142.950 172.212 139.048  1.00 79.83           O
ATOM    682  N   LEU A 117     146.208 170.144 138.678  1.00 78.80           N
ATOM    683  CA  LEU A 117     146.401 168.696 138.692  1.00 76.47           C
ATOM    684  C   LEU A 117     146.688 168.300 140.138  1.00 80.79           C
ATOM    685  O   LEU A 117     147.799 168.514 140.632  1.00 86.42           O
ATOM    686  CB  LEU A 117     147.543 168.300 137.766  1.00 71.80           C
ATOM    687  CG  LEU A 117     147.902 166.825 137.648  1.00 72.96           C
ATOM    688  CD1 LEU A 117     147.196 166.242 136.438  1.00 76.85           C
ATOM    689  CD2 LEU A 117     149.401 166.641 137.542  1.00 76.49           C
ATOM    690  N   CYS A 118     145.700 167.724 140.820  1.00 88.65           N
ATOM    691  CA  CYS A 118     145.804 167.511 142.258  1.00 85.65           C
ATOM    692  C   CYS A 118     145.532 166.061 142.640  1.00 86.78           C
ATOM    693  O   CYS A 118     144.789 165.346 141.962  1.00 91.88           O
ATOM    694  CB  CYS A 118     144.842 168.424 143.021  1.00 87.06           C
ATOM    695  SG  CYS A 118     143.214 167.718 143.324  1.00 93.91           S
ATOM    696  N   ALA A 119     146.141 165.644 143.749  1.00 83.68           N
ATOM    697  CA  ALA A 119     145.981 164.299 144.293  1.00 82.73           C
ATOM    698  C   ALA A 119     146.056 164.383 145.817  1.00 90.25           C
ATOM    699  O   ALA A 119     145.993 165.470 146.399  1.00 97.31           O
ATOM    700  CB  ALA A 119     147.035 163.351 143.710  1.00 80.65           C
ATOM    701  N   ASP A 120     146.195 163.226 146.468  1.00 91.09           N
ATOM    702  CA  ASP A 120     146.208 163.151 147.927  1.00 86.83           C
ATOM    703  C   ASP A 120     147.533 163.635 148.500  1.00 84.16           C
ATOM    704  O   ASP A 120     148.278 162.852 149.097  1.00 90.42           O
ATOM    705  CB  ASP A 120     145.955 161.717 148.396  1.00 86.92           C
ATOM    706  CG  ASP A 120     144.692 161.125 147.814  1.00 91.93           C
ATOM    707  OD1 ASP A 120     143.994 161.833 147.060  1.00 94.52           O
ATOM    708  OD2 ASP A 120     144.397 159.949 148.112  1.00 90.75           O
ATOM    709  N   ILE A 121     147.836 164.923 148.331  1.00 83.10           N
ATOM    710  CA  ILE A 121     149.141 165.434 148.732  1.00 89.42           C
ATOM    711  C   ILE A 121     149.300 165.525 150.246  1.00 92.97           C
ATOM    712  O   ILE A 121     150.382 165.229 150.767  1.00 93.77           O
ATOM    713  CB  ILE A 121     149.399 166.792 148.058  1.00 92.47           C
ATOM    714  CG1 ILE A 121     148.949 166.752 146.596  1.00 93.98           C
ATOM    715  CG2 ILE A 121     150.868 167.157 148.146  1.00 95.11           C
ATOM    716  CD1 ILE A 121     149.591 165.635 145.779  1.00 96.93           C
ATOM    717  N   THR A 122     148.262 165.927 150.974  1.00 86.59           N
ATOM    718  CA  THR A 122     148.346 166.082 152.421  1.00 82.87           C
ATOM    719  C   THR A 122     147.943 164.826 153.189  1.00 86.17           C
ATOM    720  O   THR A 122     147.732 164.898 154.404  1.00 86.71           O
ATOM    721  CB  THR A 122     147.508 167.285 152.871  1.00 84.92           C
ATOM    722  OG1 THR A 122     147.872 167.663 154.206  1.00 87.86           O
ATOM    723  CG2 THR A 122     146.023 166.990 152.785  1.00 86.59           C
ATOM    724  N   ARG A 123     147.854 163.678 152.510  1.00 83.36           N
ATOM    725  CA  ARG A 123     147.840 162.350 153.138  1.00 75.79           C
ATOM    726  C   ARG A 123     146.649 162.122 154.067  1.00 79.86           C
ATOM    727  O   ARG A 123     146.757 161.372 155.039  1.00 82.82           O
ATOM    728  CB  ARG A 123     149.132 162.075 153.915  1.00 77.24           C
ATOM    729  CG  ARG A 123     150.376 162.809 153.461  1.00 77.98           C
ATOM    730  CD  ARG A 123     151.585 162.223 154.155  1.00 81.17           C
ATOM    731  NE  ARG A 123     152.729 163.125 154.168  1.00 81.16           N
ATOM    732  CZ  ARG A 123     153.542 163.309 153.141  1.00 83.83           C
ATOM    733  NH1 ARG A 123     153.352 162.684 151.992  1.00 85.57           N
ATOM    734  NH2 ARG A 123     154.584 164.124 153.275  1.00 80.53           N
ATOM    735  N   THR A 124     145.498 162.730 153.794  1.00 81.15           N
ATOM    736  CA  THR A 124     144.306 162.462 154.613  1.00 80.37           C
ATOM    737  C   THR A 124     143.520 161.281 154.052  1.00 83.20           C
ATOM    738  O   THR A 124     143.245 160.312 154.765  1.00 88.86           O
ATOM    739  CB  THR A 124     143.425 163.707 154.724  1.00 85.26           C
ATOM    740  OG1 THR A 124     142.626 163.845 153.541  1.00 88.70           O
ATOM    741  CG2 THR A 124     144.265 164.948 154.939  1.00 83.02           C
ATOM    742  N   GLY A 125     143.167 161.346 152.772  1.00 71.88           N
ATOM    743  CA  GLY A 125     142.339 160.323 152.167  1.00 72.28           C
ATOM    744  C   GLY A 125     141.380 160.891 151.145  1.00 70.06           C
ATOM    745  O   GLY A 125     140.730 160.148 150.404  1.00 71.99           O
ATOM    746  N   LYS A 126     141.280 162.212 151.105  1.00 91.93           N
ATOM    747  CA  LYS A 126     140.519 162.919 150.089  1.00 98.53           C
ATOM    748  C   LYS A 126     141.442 163.300 148.938  1.00101.55           C
ATOM    749  O   LYS A 126     142.662 163.389 149.097  1.00 98.65           O
ATOM    750  CB  LYS A 126     139.857 164.168 150.684  1.00 96.85           C
ATOM    751  CG  LYS A 126     138.825 164.844 149.792  1.00 97.81           C
ATOM    752  CD  LYS A 126     137.649 163.925 149.510  1.00 96.91           C
ATOM    753  CE  LYS A 126     136.600 164.622 148.660  1.00 98.81           C
ATOM    754  NZ  LYS A 126     135.445 163.732 148.356  1.00 99.99           N
ATOM    755  N   VAL A 127     140.846 163.521 147.766  1.00110.33           N
ATOM    756  CA  VAL A 127     141.600 163.949 146.591  1.00104.44           C
ATOM    757  C   VAL A 127     142.225 165.308 146.871  1.00111.73           C
ATOM    758  O   VAL A 127     143.205 165.696 146.226  1.00114.40           O
ATOM    759  CB  VAL A 127     140.713 163.992 145.335  1.00102.76           C
ATOM    760  CG1 VAL A 127     140.438 162.586 144.837  1.00104.17           C
ATOM    761  CG2 VAL A 127     139.414 164.725 145.628  1.00107.89           C
ATOM    762  N   LYS A 128     141.657 166.039 147.839  1.00119.02           N
ATOM    763  CA  LYS A 128     142.205 167.292 148.341  1.00115.03           C
ATOM    764  C   LYS A 128     142.403 168.289 147.208  1.00117.50           C
ATOM    765  O   LYS A 128     143.546 168.532 146.795  1.00116.42           O
ATOM    766  CB  LYS A 128     143.528 167.046 149.069  1.00113.18           C
ATOM    767  CG  LYS A 128     143.938 168.160 150.019  1.00115.97           C
ATOM    768  CD  LYS A 128     142.862 168.429 151.058  1.00117.21           C
ATOM    769  CE  LYS A 128     143.279 169.537 152.012  1.00117.00           C
ATOM    770  NZ  LYS A 128     143.624 170.793 151.290  1.00116.84           N
ATOM    771  N   PRO A 129     141.326 168.859 146.656  1.00120.37           N
ATOM    772  CA  PRO A 129     141.480 169.821 145.555  1.00119.26           C
ATOM    773  C   PRO A 129     142.416 170.966 145.911  1.00121.75           C
ATOM    774  O   PRO A 129     142.107 171.787 146.779  1.00123.22           O
ATOM    775  CB  PRO A 129     140.047 170.315 145.321  1.00120.84           C
ATOM    776  CG  PRO A 129     139.181 169.207 145.829  1.00118.83           C
ATOM    777  CD  PRO A 129     139.913 168.643 147.009  1.00118.24           C
ATOM    778  N   THR A 130     143.566 171.025 145.242  1.00137.05           N
ATOM    779  CA  THR A 130     144.607 171.994 145.563  1.00140.16           C
ATOM    780  C   THR A 130     144.366 173.268 144.762  1.00139.97           C
ATOM    781  O   THR A 130     144.566 173.292 143.544  1.00137.67           O
ATOM    782  CB  THR A 130     145.995 171.427 145.269  1.00140.29           C
ATOM    783  OG1 THR A 130     146.146 171.232 143.857  1.00139.15           O
ATOM    784  CG2 THR A 130     146.201 170.103 145.989  1.00138.18           C
ATOM    785  N   ARG A 131     143.939 174.324 145.449  1.00153.75           N
ATOM    786  CA  ARG A 131     143.782 175.640 144.831  1.00154.25           C
ATOM    787  C   ARG A 131     145.059 176.462 145.021  1.00154.64           C
ATOM    788  O   ARG A 131     145.050 177.580 145.537  1.00153.45           O
ATOM    789  CB  ARG A 131     142.562 176.350 145.406  1.00152.11           C
ATOM    790  CG  ARG A 131     141.235 175.735 144.985  1.00152.30           C
ATOM    791  CD  ARG A 131     140.701 174.784 146.046  1.00151.98           C
ATOM    792  NE  ARG A 131     139.428 174.187 145.655  1.00152.56           N
ATOM    793  CZ  ARG A 131     138.715 173.373 146.422  1.00151.04           C
ATOM    794  NH1 ARG A 131     139.120 173.035 147.636  1.00149.88           N
ATOM    795  NH2 ARG A 131     137.567 172.886 145.960  1.00151.13           N
ATOM    796  N   ALA A 132     146.173 175.865 144.590  1.00175.15           N
ATOM    797  CA  ALA A 132     147.508 176.450 144.718  1.00175.79           C
ATOM    798  C   ALA A 132     147.828 176.763 146.182  1.00175.85           C
ATOM    799  O   ALA A 132     148.082 177.907 146.566  1.00176.20           O
ATOM    800  CB  ALA A 132     147.651 177.697 143.838  1.00175.28           C
ATOM    801  N   VAL A 133     147.811 175.712 147.001  1.00166.57           N
ATOM    802  CA  VAL A 133     148.026 175.851 148.437  1.00166.24           C
ATOM    803  C   VAL A 133     149.247 175.042 148.859  1.00166.24           C
ATOM    804  O   VAL A 133     149.932 175.390 149.829  1.00166.37           O
ATOM    805  CB  VAL A 133     146.775 175.415 149.223  1.00165.15           C
ATOM    806  CG1 VAL A 133     146.958 175.662 150.715  1.00164.66           C
ATOM    807  CG2 VAL A 133     145.540 176.141 148.707  1.00163.76           C
ATOM    808  N   LYS A 134     149.544 173.970 148.128  1.00148.72           N
ATOM    809  CA  LYS A 134     150.598 173.040 148.501  1.00146.47           C
ATOM    810  C   LYS A 134     151.626 172.914 147.384  1.00146.61           C
ATOM    811  O   LYS A 134     151.302 173.037 146.199  1.00146.68           O
ATOM    812  CB  LYS A 134     150.024 171.653 148.828  1.00145.48           C
ATOM    813  CG  LYS A 134     148.670 171.672 149.531  1.00147.08           C
ATOM    814  CD  LYS A 134     148.794 171.415 151.029  1.00147.33           C
ATOM    815  CE  LYS A 134     149.301 172.636 151.782  1.00147.76           C
ATOM    816  NZ  LYS A 134     149.271 172.431 153.256  1.00147.27           N
ATOM    817  N   ASP A 135     152.876 172.668 147.780  1.00131.65           N
ATOM    818  CA  ASP A 135     153.970 172.441 146.833  1.00130.43           C
ATOM    819  C   ASP A 135     154.060 170.946 146.523  1.00129.49           C
ATOM    820  O   ASP A 135     154.886 170.203 147.059  1.00127.26           O
ATOM    821  CB  ASP A 135     155.278 172.982 147.396  1.00130.51           C
ATOM    822  CG  ASP A 135     156.428 172.874 146.411  1.00130.48           C
ATOM    823  OD1 ASP A 135     156.166 172.713 145.200  1.00127.84           O
ATOM    824  OD2 ASP A 135     157.596 172.947 146.850  1.00130.06           O
ATOM    825  N   GLN A 136     153.182 170.513 145.616  1.00113.26           N
ATOM    826  CA  GLN A 136     153.033 169.096 145.302  1.00112.82           C
ATOM    827  C   GLN A 136     154.237 168.506 144.578  1.00113.67           C
ATOM    828  O   GLN A 136     154.186 167.334 144.188  1.00113.86           O
ATOM    829  CB  GLN A 136     151.773 168.886 144.456  1.00113.89           C
ATOM    830  CG  GLN A 136     151.739 169.717 143.182  1.00113.03           C
ATOM    831  CD  GLN A 136     150.338 170.166 142.814  1.00109.38           C
ATOM    832  OE1 GLN A 136     149.399 170.010 143.593  1.00107.08           O
ATOM    833  NE2 GLN A 136     150.192 170.733 141.623  1.00108.91           N
ATOM    834  N   ARG A 137     155.313 169.272 144.390  1.00109.63           N
ATOM    835  CA  ARG A 137     156.451 168.837 143.590  1.00109.37           C
ATOM    836  C   ARG A 137     157.604 168.295 144.431  1.00105.75           C
ATOM    837  O   ARG A 137     158.756 168.323 143.978  1.00105.34           O
ATOM    838  CB  ARG A 137     156.932 169.986 142.704  1.00106.45           C
ATOM    839  CG  ARG A 137     155.828 170.952 142.301  1.00105.15           C
ATOM    840  CD  ARG A 137     156.221 171.780 141.089  1.00106.80           C
ATOM    841  NE  ARG A 137     156.173 171.001 139.857  1.00108.79           N
ATOM    842  CZ  ARG A 137     156.308 171.511 138.641  1.00106.13           C
ATOM    843  NH1 ARG A 137     156.495 172.807 138.451  1.00105.60           N
ATOM    844  NH2 ARG A 137     156.254 170.701 137.588  1.00101.97           N
ATOM    845  N   THR A 138     157.333 167.798 145.637  1.00103.13           N
ATOM    846  CA  THR A 138     158.391 167.227 146.465  1.00105.09           C
ATOM    847  C   THR A 138     157.798 166.197 147.414  1.00105.39           C
ATOM    848  O   THR A 138     156.637 166.319 147.817  1.00106.71           O
ATOM    849  CB  THR A 138     159.124 168.315 147.257  1.00111.84           C
ATOM    850  OG1 THR A 138     160.012 167.703 148.201  1.00111.51           O
ATOM    851  CG2 THR A 138     158.133 169.199 148.000  1.00110.20           C
ATOM    852  N   TRP A 139     158.594 165.188 147.762  1.00 85.40           N
ATOM    853  CA  TRP A 139     158.207 164.162 148.721  1.00 81.20           C
ATOM    854  C   TRP A 139     159.152 164.213 149.913  1.00 80.26           C
ATOM    855  O   TRP A 139     160.372 164.120 149.746  1.00 79.50           O
ATOM    856  CB  TRP A 139     158.231 162.776 148.082  1.00 79.64           C
ATOM    857  CG  TRP A 139     157.196 161.856 148.626  1.00 80.97           C
ATOM    858  CD1 TRP A 139     156.046 161.466 148.011  1.00 85.92           C
ATOM    859  CD2 TRP A 139     157.212 161.205 149.899  1.00 77.65           C
ATOM    860  NE1 TRP A 139     155.344 160.612 148.823  1.00 83.98           N
ATOM    861  CE2 TRP A 139     156.039 160.435 149.988  1.00 77.38           C
ATOM    862  CE3 TRP A 139     158.106 161.198 150.972  1.00 83.45           C
ATOM    863  CZ2 TRP A 139     155.735 159.668 151.106  1.00 82.87           C
ATOM    864  CZ3 TRP A 139     157.802 160.434 152.083  1.00 85.87           C
ATOM    865  CH2 TRP A 139     156.626 159.680 152.140  1.00 86.07           C
ATOM    866  N   THR A 140     158.590 164.353 151.111  1.00 79.65           N
ATOM    867  CA  THR A 140     159.366 164.474 152.340  1.00 81.04           C
ATOM    868  C   THR A 140     158.788 163.537 153.391  1.00 86.81           C
ATOM    869  O   THR A 140     157.583 163.570 153.664  1.00 89.27           O
ATOM    870  CB  THR A 140     159.364 165.914 152.850  1.00 81.83           C
ATOM    871  OG1 THR A 140     158.012 166.370 152.976  1.00 81.88           O
ATOM    872  CG2 THR A 140     160.119 166.824 151.894  1.00 83.97           C
ATOM    873  N   TRP A 141     159.647 162.705 153.979  1.00 82.92           N
ATOM    874  CA  TRP A 141     159.254 161.918 155.139  1.00 78.14           C
ATOM    875  C   TRP A 141     159.001 162.844 156.321  1.00 77.51           C
ATOM    876  O   TRP A 141     159.793 163.751 156.591  1.00 77.96           O
ATOM    877  CB  TRP A 141     160.350 160.915 155.499  1.00 79.10           C
ATOM    878  CG  TRP A 141     160.491 159.748 154.575  1.00 77.32           C
ATOM    879  CD1 TRP A 141     161.204 159.705 153.416  1.00 78.25           C
ATOM    880  CD2 TRP A 141     159.941 158.437 154.754  1.00 77.08           C
ATOM    881  NE1 TRP A 141     161.118 158.457 152.853  1.00 79.91           N
ATOM    882  CE2 TRP A 141     160.349 157.659 153.657  1.00 79.75           C
ATOM    883  CE3 TRP A 141     159.133 157.850 155.731  1.00 78.74           C
ATOM    884  CZ2 TRP A 141     159.979 156.326 153.508  1.00 81.88           C
ATOM    885  CZ3 TRP A 141     158.769 156.526 155.584  1.00 79.27           C
ATOM    886  CH2 TRP A 141     159.190 155.779 154.480  1.00 82.20           C
ATOM    887  N   GLY A 142     157.902 162.615 157.034  1.00 82.71           N
ATOM    888  CA  GLY A 142     157.609 163.400 158.208  1.00 87.00           C
ATOM    889  C   GLY A 142     156.225 163.168 158.773  1.00 85.76           C
ATOM    890  O   GLY A 142     155.332 162.644 158.102  1.00 88.81           O
ATOM    891  N   PRO A 143     156.027 163.554 160.037  1.00 85.86           N
ATOM    892  CA  PRO A 143     154.688 163.446 160.640  1.00 82.82           C
ATOM    893  C   PRO A 143     153.634 164.237 159.894  1.00 84.07           C
ATOM    894  O   PRO A 143     152.477 163.802 159.848  1.00 88.02           O
ATOM    895  CB  PRO A 143     154.882 163.991 162.062  1.00 86.34           C
ATOM    896  CG  PRO A 143     156.346 164.086 162.284  1.00 87.55           C
ATOM    897  CD  PRO A 143     157.046 164.062 160.970  1.00 89.34           C
ATOM    898  N   CYS A 144     153.994 165.378 159.316  1.00 99.85           N
ATOM    899  CA  CYS A 144     153.094 166.115 158.442  1.00101.84           C
ATOM    900  C   CYS A 144     153.926 166.811 157.376  1.00101.46           C
ATOM    901  O   CYS A 144     154.927 167.464 157.679  1.00101.11           O
ATOM    902  CB  CYS A 144     152.244 167.122 159.224  1.00102.35           C
ATOM    903  SG  CYS A 144     153.174 168.195 160.336  1.00108.32           S
ATOM    904  N   GLY A 145     153.505 166.650 156.126  1.00113.97           N
ATOM    905  CA  GLY A 145     154.228 167.195 154.995  1.00116.39           C
ATOM    906  C   GLY A 145     153.456 167.059 153.698  1.00120.03           C
ATOM    907  O   GLY A 145     152.229 167.194 153.689  1.00121.19           O
ATOM    908  N   GLN A 146     154.157 166.793 152.594  1.00117.58           N
ATOM    909  CA  GLN A 146     153.519 166.699 151.288  1.00112.81           C
ATOM    910  C   GLN A 146     153.978 165.435 150.574  1.00112.59           C
ATOM    911  O   GLN A 146     155.143 165.045 150.678  1.00115.32           O
ATOM    912  CB  GLN A 146     153.837 167.929 150.435  1.00114.77           C
ATOM    913  CG  GLN A 146     154.086 169.181 151.256  1.00118.57           C
ATOM    914  CD  GLN A 146     154.159 170.426 150.412  1.00119.94           C
ATOM    915  OE1 GLN A 146     153.446 170.555 149.421  1.00122.38           O
ATOM    916  NE2 GLN A 146     155.027 171.354 150.798  1.00117.47           N
ATOM    917  N   GLY A 147     153.057 164.803 149.861  1.00 79.41           N
ATOM    918  CA  GLY A 147     153.371 163.639 149.057  1.00 77.06           C
ATOM    919  C   GLY A 147     152.161 162.757 148.862  1.00 72.86           C
ATOM    920  O   GLY A 147     151.167 162.839 149.584  1.00 80.63           O
ATOM    921  N   ALA A 148     152.255 161.888 147.859  1.00 62.71           N
ATOM    922  CA  ALA A 148     151.185 160.964 147.509  1.00 66.46           C
ATOM    923  C   ALA A 148     151.691 159.534 147.627  1.00 73.93           C
ATOM    924  O   ALA A 148     152.862 159.261 147.344  1.00 80.51           O
ATOM    925  CB  ALA A 148     150.668 161.234 146.095  1.00 71.16           C
ATOM    926  N   ILE A 149     150.809 158.627 148.043  1.00 56.65           N
ATOM    927  CA  ILE A 149     151.154 157.227 148.274  1.00 48.67           C
ATOM    928  C   ILE A 149     150.498 156.380 147.197  1.00 56.18           C
ATOM    929  O   ILE A 149     149.335 156.609 146.841  1.00 61.87           O
ATOM    930  CB  ILE A 149     150.716 156.766 149.672  1.00 52.99           C
ATOM    931  CG1 ILE A 149     151.143 157.777 150.734  1.00 57.98           C
ATOM    932  CG2 ILE A 149     151.279 155.392 149.975  1.00 59.57           C
ATOM    933  CD1 ILE A 149     152.604 158.133 150.688  1.00 59.34           C
ATOM    934  N   LEU A 150     151.231 155.403 146.677  1.00 69.01           N
ATOM    935  CA  LEU A 150     150.761 154.586 145.574  1.00 65.72           C
ATOM    936  C   LEU A 150     150.939 153.119 145.952  1.00 69.87           C
ATOM    937  O   LEU A 150     151.998 152.727 146.451  1.00 71.27           O
ATOM    938  CB  LEU A 150     151.553 154.920 144.307  1.00 61.59           C
ATOM    939  CG  LEU A 150     150.978 154.624 142.922  1.00 67.42           C
ATOM    940  CD1 LEU A 150     151.880 155.184 141.821  1.00 70.52           C
ATOM    941  CD2 LEU A 150     150.643 153.186 142.694  1.00 71.56           C
ATOM    942  N   LEU A 151     149.906 152.309 145.724  1.00 73.16           N
ATOM    943  CA  LEU A 151     149.944 150.889 146.055  1.00 70.64           C
ATOM    944  C   LEU A 151     150.433 150.051 144.877  1.00 72.46           C
ATOM    945  O   LEU A 151     150.255 150.401 143.710  1.00 81.05           O
ATOM    946  CB  LEU A 151     148.565 150.392 146.483  1.00 72.94           C
ATOM    947  CG  LEU A 151     148.182 150.546 147.951  1.00 76.46           C
ATOM    948  CD1 LEU A 151     146.748 150.109 148.171  1.00 72.95           C
ATOM    949  CD2 LEU A 151     149.130 149.755 148.836  1.00 77.84           C
ATOM    950  N   VAL A 152     151.028 148.906 145.200  1.00 61.44           N
ATOM    951  CA  VAL A 152     151.543 147.992 144.188  1.00 59.90           C
ATOM    952  C   VAL A 152     150.365 147.179 143.656  1.00 63.32           C
ATOM    953  O   VAL A 152     149.294 147.153 144.272  1.00 68.41           O
ATOM    954  CB  VAL A 152     152.658 147.106 144.780  1.00 64.44           C
ATOM    955  CG1 VAL A 152     153.235 146.145 143.751  1.00 69.06           C
ATOM    956  CG2 VAL A 152     153.750 147.972 145.376  1.00 69.71           C
ATOM    957  N   ASN A 153     150.544 146.521 142.510  1.00 74.63           N
ATOM    958  CA  ASN A 153     149.475 145.761 141.873  1.00 76.55           C
ATOM    959  C   ASN A 153     149.790 144.273 141.909  1.00 85.38           C
ATOM    960  O   ASN A 153     149.651 143.574 140.899  1.00 87.49           O
ATOM    961  CB  ASN A 153     149.264 146.222 140.430  1.00 80.91           C
ATOM    962  CG  ASN A 153     147.962 145.714 139.840  1.00 83.62           C
ATOM    963  OD1 ASN A 153     147.130 145.143 140.544  1.00 86.34           O
ATOM    964  ND2 ASN A 153     147.783 145.911 138.540  1.00 81.58           N
ATOM    965  N   CYS A 154     150.228 143.779 143.065  1.00 99.24           N
ATOM    966  CA  CYS A 154     150.534 142.360 143.234  1.00 94.55           C
ATOM    967  C   CYS A 154     149.228 141.585 143.273  1.00 93.27           C
ATOM    968  O   CYS A 154     148.666 141.326 144.335  1.00 98.35           O
ATOM    969  CB  CYS A 154     151.341 142.126 144.504  1.00 93.59           C
ATOM    970  SG  CYS A 154     153.045 142.701 144.444  1.00 95.12           S
ATOM    971  N   ASP A 155     148.753 141.196 142.094  1.00 90.60           N
ATOM    972  CA  ASP A 155     147.565 140.360 141.939  1.00 91.99           C
ATOM    973  C   ASP A 155     147.771 139.333 140.829  1.00 95.21           C
ATOM    974  O   ASP A 155     148.828 139.281 140.200  1.00 94.69           O
ATOM    975  CB  ASP A 155     146.328 141.216 141.640  1.00 95.12           C
ATOM    976  CG  ASP A 155     145.763 141.900 142.875  1.00100.01           C
ATOM    977  OD1 ASP A 155     146.156 141.551 144.004  1.00101.77           O
ATOM    978  OD2 ASP A 155     144.926 142.813 142.710  1.00100.19           O
ATOM    979  N   LEU A 172     138.084 147.522 132.570  1.00113.17           N
ATOM    980  CA  LEU A 172     138.091 147.562 134.027  1.00115.58           C
ATOM    981  C   LEU A 172     136.697 147.842 134.581  1.00115.29           C
ATOM    982  O   LEU A 172     136.119 148.900 134.334  1.00113.94           O
ATOM    983  CB  LEU A 172     139.077 148.619 134.529  1.00117.11           C
ATOM    984  CG  LEU A 172     140.529 148.175 134.713  1.00117.21           C
ATOM    985  CD1 LEU A 172     141.319 149.227 135.478  1.00115.04           C
ATOM    986  CD2 LEU A 172     140.598 146.830 135.421  1.00114.53           C
ATOM    987  N   ASP A 173     136.160 146.880 135.331  1.00128.91           N
ATOM    988  CA  ASP A 173     134.864 147.025 135.972  1.00129.15           C
ATOM    989  C   ASP A 173     134.940 147.043 137.491  1.00130.63           C
ATOM    990  O   ASP A 173     134.011 147.551 138.131  1.00131.07           O
ATOM    991  CB  ASP A 173     133.918 145.894 135.537  1.00130.62           C
ATOM    992  CG  ASP A 173     133.702 145.860 134.036  1.00131.33           C
ATOM    993  OD1 ASP A 173     134.023 146.863 133.365  1.00129.88           O
ATOM    994  OD2 ASP A 173     133.212 144.830 133.529  1.00131.06           O
ATOM    995  N   SER A 174     136.004 146.511 138.081  1.00150.91           N
ATOM    996  CA  SER A 174     136.177 146.518 139.526  1.00151.43           C
ATOM    997  C   SER A 174     137.663 146.665 139.819  1.00152.75           C
ATOM    998  O   SER A 174     138.497 146.651 138.911  1.00152.92           O
ATOM    999  CB  SER A 174     135.605 145.251 140.169  1.00151.39           C
ATOM   1000  OG  SER A 174     136.312 144.099 139.745  1.00152.27           O
ATOM   1001  N   GLU A 175     137.980 146.822 141.105  1.00148.88           N
ATOM   1002  CA  GLU A 175     139.326 147.099 141.600  1.00147.69           C
ATOM   1003  C   GLU A 175     139.886 148.406 141.056  1.00147.47           C
ATOM   1004  O   GLU A 175     141.077 148.687 141.238  1.00148.07           O
ATOM   1005  CB  GLU A 175     140.300 145.956 141.289  1.00147.19           C
ATOM   1006  CG  GLU A 175     139.921 144.627 141.921  1.00147.43           C
ATOM   1007  CD  GLU A 175     140.565 143.445 141.224  1.00148.04           C
ATOM   1008  OE1 GLU A 175     141.211 143.651 140.175  1.00147.11           O
ATOM   1009  OE2 GLU A 175     140.425 142.310 141.726  1.00149.43           O
ATOM   1010  N   ASP A 176     139.065 149.208 140.388  1.00137.21           N
ATOM   1011  CA  ASP A 176     139.442 150.527 139.903  1.00137.48           C
ATOM   1012  C   ASP A 176     138.960 151.639 140.816  1.00137.32           C
ATOM   1013  O   ASP A 176     139.629 152.668 140.938  1.00137.14           O
ATOM   1014  CB  ASP A 176     138.887 150.745 138.486  1.00137.20           C
ATOM   1015  CG  ASP A 176     139.489 151.955 137.798  1.00136.70           C
ATOM   1016  OD1 ASP A 176     140.487 152.504 138.309  1.00137.83           O
ATOM   1017  OD2 ASP A 176     138.965 152.358 136.738  1.00135.25           O
ATOM   1018  N   LEU A 177     137.819 151.450 141.469  1.00146.40           N
ATOM   1019  CA  LEU A 177     137.286 152.426 142.406  1.00148.28           C
ATOM   1020  C   LEU A 177     137.828 152.247 143.816  1.00147.35           C
ATOM   1021  O   LEU A 177     137.456 153.019 144.705  1.00149.91           O
ATOM   1022  CB  LEU A 177     135.757 152.339 142.435  1.00149.40           C
ATOM   1023  CG  LEU A 177     135.032 152.347 141.088  1.00148.60           C
ATOM   1024  CD1 LEU A 177     133.567 151.976 141.264  1.00147.52           C
ATOM   1025  CD2 LEU A 177     135.165 153.704 140.416  1.00146.32           C
ATOM   1026  N   GLN A 178     138.693 151.258 144.046  1.00123.27           N
ATOM   1027  CA  GLN A 178     139.088 150.881 145.395  1.00124.26           C
ATOM   1028  C   GLN A 178     140.537 151.227 145.714  1.00123.72           C
ATOM   1029  O   GLN A 178     140.795 151.955 146.677  1.00126.11           O
ATOM   1030  CB  GLN A 178     138.841 149.381 145.606  1.00126.96           C
ATOM   1031  CG  GLN A 178     137.385 149.023 145.848  1.00130.19           C
ATOM   1032  CD  GLN A 178     137.172 147.532 146.031  1.00132.56           C
ATOM   1033  OE1 GLN A 178     138.121 146.749 145.999  1.00132.35           O
ATOM   1034  NE2 GLN A 178     135.921 147.133 146.224  1.00129.64           N
ATOM   1035  N   ASP A 179     141.497 150.731 144.935  1.00111.81           N
ATOM   1036  CA  ASP A 179     142.896 150.834 145.333  1.00114.83           C
ATOM   1037  C   ASP A 179     143.730 151.745 144.444  1.00116.30           C
ATOM   1038  O   ASP A 179     144.751 152.265 144.909  1.00117.35           O
ATOM   1039  CB  ASP A 179     143.541 149.442 145.371  1.00117.51           C
ATOM   1040  CG  ASP A 179     143.270 148.630 144.118  1.00119.49           C
ATOM   1041  OD1 ASP A 179     143.152 149.226 143.027  1.00122.14           O
ATOM   1042  OD2 ASP A 179     143.175 147.389 144.224  1.00115.18           O
ATOM   1043  N   MET A 180     143.335 151.950 143.192  1.00101.22           N
ATOM   1044  CA  MET A 180     144.104 152.792 142.286  1.00 96.57           C
ATOM   1045  C   MET A 180     143.921 154.253 142.683  1.00 99.51           C
ATOM   1046  O   MET A 180     142.788 154.719 142.844  1.00 96.96           O
ATOM   1047  CB  MET A 180     143.661 152.552 140.846  1.00 96.10           C
ATOM   1048  CG  MET A 180     143.754 151.097 140.431  1.00 98.44           C
ATOM   1049  SD  MET A 180     142.909 150.739 138.885  1.00102.91           S
ATOM   1050  CE  MET A 180     143.766 149.260 138.364  1.00100.34           C
ATOM   1051  N   SER A 181     145.030 154.972 142.842  1.00 87.53           N
ATOM   1052  CA  SER A 181     144.952 156.337 143.343  1.00 79.65           C
ATOM   1053  C   SER A 181     144.288 157.245 142.309  1.00 81.61           C
ATOM   1054  O   SER A 181     144.320 156.989 141.106  1.00 89.69           O
ATOM   1055  CB  SER A 181     146.342 156.858 143.698  1.00 81.23           C
ATOM   1056  OG  SER A 181     147.002 155.973 144.586  1.00 82.15           O
ATOM   1057  N   LEU A 182     143.676 158.323 142.794  1.00 69.46           N
ATOM   1058  CA  LEU A 182     142.925 159.234 141.940  1.00 69.27           C
ATOM   1059  C   LEU A 182     143.620 160.584 141.912  1.00 70.27           C
ATOM   1060  O   LEU A 182     143.930 161.149 142.966  1.00 75.45           O
ATOM   1061  CB  LEU A 182     141.483 159.390 142.425  1.00 68.71           C
ATOM   1062  CG  LEU A 182     140.628 160.370 141.624  1.00 61.84           C
ATOM   1063  CD1 LEU A 182     140.738 160.067 140.140  1.00 65.12           C
ATOM   1064  CD2 LEU A 182     139.182 160.315 142.077  1.00 68.33           C
ATOM   1065  N   MET A 183     143.864 161.096 140.710  1.00 76.29           N
ATOM   1066  CA  MET A 183     144.400 162.434 140.507  1.00 75.73           C
ATOM   1067  C   MET A 183     143.521 163.146 139.489  1.00 78.51           C
ATOM   1068  O   MET A 183     143.194 162.581 138.440  1.00 86.40           O
ATOM   1069  CB  MET A 183     145.862 162.373 140.055  1.00 70.05           C
ATOM   1070  CG  MET A 183     146.120 161.455 138.875  1.00 73.41           C
ATOM   1071  SD  MET A 183     147.825 161.506 138.295  1.00 82.73           S
ATOM   1072  CE  MET A 183     148.057 163.259 138.078  1.00 80.55           C
ATOM   1073  N   THR A 184     143.114 164.366 139.805  1.00 61.19           N
ATOM   1074  CA  THR A 184     142.136 165.052 138.978  1.00 58.02           C
ATOM   1075  C   THR A 184     142.739 166.285 138.318  1.00 58.63           C
ATOM   1076  O   THR A 184     143.624 166.955 138.865  1.00 65.85           O
ATOM   1077  CB  THR A 184     140.893 165.432 139.790  1.00 60.62           C
ATOM   1078  OG1 THR A 184     139.873 165.915 138.907  1.00 65.36           O
ATOM   1079  CG2 THR A 184     141.211 166.501 140.804  1.00 62.11           C
ATOM   1080  N   LEU A 185     142.246 166.562 137.112  1.00 62.39           N
ATOM   1081  CA  LEU A 185     142.714 167.657 136.269  1.00 60.96           C
ATOM   1082  C   LEU A 185     141.528 168.567 135.985  1.00 66.63           C
ATOM   1083  O   LEU A 185     140.566 168.148 135.333  1.00 72.72           O
ATOM   1084  CB  LEU A 185     143.317 167.118 134.972  1.00 56.79           C
ATOM   1085  CG  LEU A 185     143.941 168.065 133.949  1.00 63.30           C
ATOM   1086  CD1 LEU A 185     145.093 167.362 133.264  1.00 67.38           C
ATOM   1087  CD2 LEU A 185     142.919 168.514 132.920  1.00 65.43           C
ATOM   1088  N   SER A 186     141.592 169.804 136.463  1.00 66.07           N
ATOM   1089  CA  SER A 186     140.522 170.775 136.267  1.00 63.96           C
ATOM   1090  C   SER A 186     141.053 171.942 135.448  1.00 65.54           C
ATOM   1091  O   SER A 186     142.114 172.496 135.762  1.00 69.53           O
ATOM   1092  CB  SER A 186     139.966 171.263 137.603  1.00 71.57           C
ATOM   1093  OG  SER A 186     140.969 171.905 138.366  1.00 76.04           O
ATOM   1094  N   THR A 187     140.316 172.310 134.402  1.00 60.78           N
ATOM   1095  CA  THR A 187     140.721 173.364 133.481  1.00 54.88           C
ATOM   1096  C   THR A 187     139.551 174.309 133.252  1.00 63.54           C
ATOM   1097  O   THR A 187     138.443 173.867 132.938  1.00 70.02           O
ATOM   1098  CB  THR A 187     141.197 172.779 132.150  1.00 55.61           C
ATOM   1099  OG1 THR A 187     140.354 171.684 131.780  1.00 58.60           O
ATOM   1100  CG2 THR A 187     142.628 172.289 132.269  1.00 66.29           C
ATOM   1101  N   LYS A 188     139.807 175.603 133.406  1.00 76.06           N
ATOM   1102  CA  LYS A 188     138.862 176.659 133.059  1.00 72.45           C
ATOM   1103  C   LYS A 188     139.549 177.494 131.985  1.00 69.80           C
ATOM   1104  O   LYS A 188     140.493 178.240 132.276  1.00 74.69           O
ATOM   1105  CB  LYS A 188     138.485 177.482 134.294  1.00 75.82           C
ATOM   1106  CG  LYS A 188     137.804 178.862 134.106  1.00 78.21           C
ATOM   1107  CD  LYS A 188     137.079 179.091 132.780  1.00 79.56           C
ATOM   1108  CE  LYS A 188     136.261 180.370 132.804  1.00 76.63           C
ATOM   1109  NZ  LYS A 188     135.544 180.580 131.516  1.00 76.99           N
ATOM   1110  N   THR A 189     139.086 177.350 130.751  1.00 63.23           N
ATOM   1111  CA  THR A 189     139.626 178.024 129.583  1.00 67.58           C
ATOM   1112  C   THR A 189     138.468 178.468 128.706  1.00 65.03           C
ATOM   1113  O   THR A 189     137.372 177.902 128.784  1.00 73.89           O
ATOM   1114  CB  THR A 189     140.557 177.106 128.775  1.00 77.91           C
ATOM   1115  OG1 THR A 189     139.808 175.995 128.266  1.00 77.38           O
ATOM   1116  CG2 THR A 189     141.702 176.589 129.633  1.00 76.62           C
ATOM   1117  N   PRO A 190     138.675 179.480 127.866  1.00 51.31           N
ATOM   1118  CA  PRO A 190     137.644 179.843 126.891  1.00 54.67           C
ATOM   1119  C   PRO A 190     137.409 178.723 125.888  1.00 67.83           C
ATOM   1120  O   PRO A 190     138.297 177.915 125.605  1.00 76.89           O
ATOM   1121  CB  PRO A 190     138.224 181.086 126.208  1.00 58.14           C
ATOM   1122  CG  PRO A 190     139.187 181.635 127.200  1.00 65.11           C
ATOM   1123  CD  PRO A 190     139.789 180.439 127.860  1.00 61.32           C
ATOM   1124  N   LYS A 191     136.189 178.680 125.354  1.00 95.02           N
ATOM   1125  CA  LYS A 191     135.807 177.637 124.408  1.00 91.85           C
ATOM   1126  C   LYS A 191     136.534 177.745 123.074  1.00 93.80           C
ATOM   1127  O   LYS A 191     136.490 176.792 122.289  1.00 94.77           O
ATOM   1128  CB  LYS A 191     134.296 177.669 124.169  1.00 92.52           C
ATOM   1129  CG  LYS A 191     133.466 177.567 125.437  1.00 95.81           C
ATOM   1130  CD  LYS A 191     132.017 177.191 125.143  1.00 98.97           C
ATOM   1131  CE  LYS A 191     131.524 177.772 123.825  1.00 99.83           C
ATOM   1132  NZ  LYS A 191     131.488 179.262 123.840  1.00 98.77           N
ATOM   1133  N   ASP A 192     137.190 178.871 122.796  1.00103.68           N
ATOM   1134  CA  ASP A 192     137.948 179.038 121.562  1.00106.42           C
ATOM   1135  C   ASP A 192     139.439 179.102 121.863  1.00102.75           C
ATOM   1136  O   ASP A 192     140.168 179.895 121.260  1.00106.52           O
ATOM   1137  CB  ASP A 192     137.513 180.304 120.819  1.00109.48           C
ATOM   1138  CG  ASP A 192     136.006 180.423 120.684  1.00111.01           C
ATOM   1139  OD2 ASP A 192     135.544 181.417 120.086  1.00110.70           O
ATOM   1140  OD1 ASP A 192     135.282 179.528 121.164  1.00111.42           O
ATOM   1141  N   PHE A 193     139.898 178.277 122.786  1.00 74.92           N
ATOM   1142  CA  PHE A 193     141.282 178.319 123.241  1.00 73.40           C
ATOM   1143  C   PHE A 193     142.054 177.049 122.929  1.00 80.78           C
ATOM   1144  O   PHE A 193     143.260 177.119 122.679  1.00 87.99           O
ATOM   1145  CB  PHE A 193     141.316 178.598 124.749  1.00 74.86           C
ATOM   1146  CG  PHE A 193     142.694 178.592 125.344  1.00 75.80           C
ATOM   1147  CD1 PHE A 193     143.482 179.724 125.302  1.00 75.46           C
ATOM   1148  CD2 PHE A 193     143.184 177.468 125.980  1.00 78.78           C
ATOM   1149  CE1 PHE A 193     144.742 179.728 125.863  1.00 75.75           C
ATOM   1150  CE2 PHE A 193     144.442 177.465 126.539  1.00 80.54           C
ATOM   1151  CZ  PHE A 193     145.221 178.598 126.481  1.00 78.61           C
ATOM   1152  N   PHE A 194     141.397 175.892 122.932  1.00 76.81           N
ATOM   1153  CA  PHE A 194     142.095 174.640 122.671  1.00 75.53           C
ATOM   1154  C   PHE A 194     142.104 174.261 121.200  1.00 81.83           C
ATOM   1155  O   PHE A 194     142.562 173.164 120.861  1.00 82.52           O
ATOM   1156  CB  PHE A 194     141.500 173.513 123.512  1.00 69.65           C
ATOM   1157  CG  PHE A 194     142.179 173.345 124.834  1.00 73.82           C
ATOM   1158  CD1 PHE A 194     142.052 174.309 125.816  1.00 76.51           C
ATOM   1159  CD2 PHE A 194     142.965 172.239 125.086  1.00 77.97           C
ATOM   1160  CE1 PHE A 194     142.685 174.170 127.029  1.00 75.08           C
ATOM   1161  CE2 PHE A 194     143.600 172.091 126.303  1.00 81.69           C
ATOM   1162  CZ  PHE A 194     143.458 173.059 127.275  1.00 80.05           C
ATOM   1163  N   THR A 195     141.611 175.134 120.325  1.00 75.55           N
ATOM   1164  CA  THR A 195     141.883 174.992 118.904  1.00 70.30           C
ATOM   1165  C   THR A 195     143.312 175.374 118.552  1.00 68.32           C
ATOM   1166  O   THR A 195     143.735 175.147 117.413  1.00 75.04           O
ATOM   1167  CB  THR A 195     140.915 175.847 118.085  1.00 65.74           C
ATOM   1168  OG1 THR A 195     141.301 177.222 118.174  1.00 69.11           O
ATOM   1169  CG2 THR A 195     139.497 175.689 118.605  1.00 67.03           C
ATOM   1170  N   ASN A 196     144.057 175.946 119.496  1.00 60.14           N
ATOM   1171  CA  ASN A 196     145.413 176.408 119.236  1.00 67.55           C
ATOM   1172  C   ASN A 196     146.407 175.787 120.210  1.00 68.73           C
ATOM   1173  O   ASN A 196     147.551 175.506 119.840  1.00 80.10           O
ATOM   1174  CB  ASN A 196     145.478 177.933 119.321  1.00 65.57           C
ATOM   1175  CG  ASN A 196     144.535 178.609 118.348  1.00 68.19           C
ATOM   1176  OD1 ASN A 196     144.129 178.021 117.348  1.00 67.02           O
ATOM   1177  ND2 ASN A 196     144.181 179.854 118.639  1.00 69.88           N
ATOM   1178  N   HIS A 197     145.989 175.572 121.452  1.00 55.18           N
ATOM   1179  CA  HIS A 197     146.859 175.030 122.485  1.00 61.50           C
ATOM   1180  C   HIS A 197     146.438 173.608 122.829  1.00 69.90           C
ATOM   1181  O   HIS A 197     145.246 173.310 122.933  1.00 76.60           O
ATOM   1182  CB  HIS A 197     146.827 175.902 123.740  1.00 64.51           C
ATOM   1183  CG  HIS A 197     147.227 177.325 123.501  1.00 69.10           C
ATOM   1184  ND1 HIS A 197     146.524 178.168 122.668  1.00 65.77           N
ATOM   1185  CD2 HIS A 197     148.255 178.056 123.992  1.00 68.95           C
ATOM   1186  CE1 HIS A 197     147.103 179.354 122.653  1.00 67.77           C
ATOM   1187  NE2 HIS A 197     148.157 179.312 123.447  1.00 66.22           N
ATOM   1188  N   THR A 198     147.427 172.732 123.009  1.00 72.64           N
ATOM   1189  CA  THR A 198     147.177 171.329 123.312  1.00 61.90           C
ATOM   1190  C   THR A 198     147.876 170.925 124.600  1.00 62.87           C
ATOM   1191  O   THR A 198     148.931 171.456 124.954  1.00 72.11           O
ATOM   1192  CB  THR A 198     147.634 170.404 122.178  1.00 62.79           C
ATOM   1193  OG1 THR A 198     149.038 170.142 122.305  1.00 70.00           O
ATOM   1194  CG2 THR A 198     147.325 171.005 120.820  1.00 68.59           C
ATOM   1195  N   LEU A 199     147.273 169.974 125.300  1.00 54.02           N
ATOM   1196  CA  LEU A 199     147.822 169.475 126.550  1.00 57.85           C
ATOM   1197  C   LEU A 199     148.377 168.070 126.361  1.00 63.98           C
ATOM   1198  O   LEU A 199     147.753 167.211 125.732  1.00 72.88           O
ATOM   1199  CB  LEU A 199     146.764 169.472 127.652  1.00 59.73           C
ATOM   1200  CG  LEU A 199     146.455 170.812 128.317  1.00 60.82           C
ATOM   1201  CD1 LEU A 199     145.235 170.691 129.205  1.00 62.18           C
ATOM   1202  CD2 LEU A 199     147.651 171.299 129.113  1.00 61.81           C
ATOM   1203  N   VAL A 200     149.567 167.845 126.912  1.00 61.30           N
ATOM   1204  CA  VAL A 200     150.195 166.533 126.882  1.00 50.93           C
ATOM   1205  C   VAL A 200     150.513 166.114 128.309  1.00 57.12           C
ATOM   1206  O   VAL A 200     150.683 166.949 129.203  1.00 64.71           O
ATOM   1207  CB  VAL A 200     151.468 166.510 126.006  1.00 61.18           C
ATOM   1208  CG1 VAL A 200     151.236 167.258 124.703  1.00 67.65           C
ATOM   1209  CG2 VAL A 200     152.652 167.094 126.757  1.00 67.50           C
ATOM   1210  N   LEU A 201     150.563 164.804 128.524  1.00 68.62           N
ATOM   1211  CA  LEU A 201     150.915 164.220 129.810  1.00 69.39           C
ATOM   1212  C   LEU A 201     152.042 163.226 129.592  1.00 67.94           C
ATOM   1213  O   LEU A 201     151.944 162.363 128.714  1.00 75.18           O
ATOM   1214  CB  LEU A 201     149.714 163.525 130.451  1.00 63.03           C
ATOM   1215  CG  LEU A 201     149.841 163.215 131.938  1.00 63.64           C
ATOM   1216  CD1 LEU A 201     149.718 164.485 132.762  1.00 72.90           C
ATOM   1217  CD2 LEU A 201     148.802 162.203 132.354  1.00 63.50           C
ATOM   1218  N   HIS A 202     153.108 163.339 130.382  1.00 59.50           N
ATOM   1219  CA  HIS A 202     154.288 162.520 130.147  1.00 61.56           C
ATOM   1220  C   HIS A 202     154.842 161.956 131.445  1.00 69.86           C
ATOM   1221  O   HIS A 202     154.899 162.655 132.461  1.00 76.92           O
ATOM   1222  CB  HIS A 202     155.370 163.320 129.419  1.00 66.42           C
ATOM   1223  CG  HIS A 202     155.960 164.426 130.234  1.00 67.99           C
ATOM   1224  ND1 HIS A 202     157.011 164.230 131.101  1.00 73.97           N
ATOM   1225  CD2 HIS A 202     155.651 165.741 130.306  1.00 72.64           C
ATOM   1226  CE1 HIS A 202     157.325 165.377 131.676  1.00 75.49           C
ATOM   1227  NE2 HIS A 202     156.514 166.311 131.211  1.00 76.21           N
ATOM   1228  N   VAL A 203     155.244 160.688 131.397  1.00 72.99           N
ATOM   1229  CA  VAL A 203     156.039 160.053 132.442  1.00 70.45           C
ATOM   1230  C   VAL A 203     157.459 159.914 131.920  1.00 76.26           C
ATOM   1231  O   VAL A 203     157.664 159.662 130.725  1.00 80.98           O
ATOM   1232  CB  VAL A 203     155.465 158.680 132.831  1.00 68.75           C
ATOM   1233  CG1 VAL A 203     156.114 158.177 134.107  1.00 68.73           C
ATOM   1234  CG2 VAL A 203     153.966 158.757 132.990  1.00 69.00           C
ATOM   1235  N   ALA A 204     158.440 160.085 132.802  1.00 90.14           N
ATOM   1236  CA  ALA A 204     159.826 159.934 132.395  1.00 92.79           C
ATOM   1237  C   ALA A 204     160.084 158.507 131.923  1.00 98.31           C
ATOM   1238  O   ALA A 204     159.491 157.542 132.415  1.00106.36           O
ATOM   1239  CB  ALA A 204     160.766 160.295 133.544  1.00 91.65           C
ATOM   1240  N   ARG A 205     160.980 158.378 130.949  1.00 76.51           N
ATOM   1241  CA  ARG A 205     161.236 157.100 130.299  1.00 75.89           C
ATOM   1242  C   ARG A 205     162.021 156.132 131.174  1.00 78.51           C
ATOM   1243  O   ARG A 205     162.171 154.965 130.801  1.00 81.33           O
ATOM   1244  CB  ARG A 205     161.972 157.320 128.976  1.00 75.25           C
ATOM   1245  CG  ARG A 205     161.522 156.379 127.874  1.00 73.39           C
ATOM   1246  CD  ARG A 205     162.462 156.428 126.687  1.00 77.48           C
ATOM   1247  NE  ARG A 205     162.477 157.743 126.058  1.00 75.66           N
ATOM   1248  CZ  ARG A 205     161.723 158.084 125.022  1.00 72.25           C
ATOM   1249  NH1 ARG A 205     160.866 157.234 124.481  1.00 70.42           N
ATOM   1250  NH2 ARG A 205     161.831 159.310 124.518  1.00 74.93           N
ATOM   1251  N   SER A 206     162.529 156.583 132.319  1.00 82.75           N
ATOM   1252  CA  SER A 206     163.214 155.702 133.253  1.00 79.94           C
ATOM   1253  C   SER A 206     162.285 155.090 134.291  1.00 84.38           C
ATOM   1254  O   SER A 206     162.722 154.219 135.050  1.00 91.38           O
ATOM   1255  CB  SER A 206     164.338 156.460 133.968  1.00 84.43           C
ATOM   1256  OG  SER A 206     164.594 155.903 135.244  1.00 90.97           O
ATOM   1257  N   GLU A 207     161.026 155.517 134.343  1.00 87.47           N
ATOM   1258  CA  GLU A 207     160.057 155.017 135.314  1.00 87.51           C
ATOM   1259  C   GLU A 207     158.739 154.706 134.614  1.00 87.73           C
ATOM   1260  O   GLU A 207     157.653 154.992 135.119  1.00 93.14           O
ATOM   1261  CB  GLU A 207     159.843 156.017 136.447  1.00 91.61           C
ATOM   1262  CG  GLU A 207     161.124 156.549 137.067  1.00 96.75           C
ATOM   1263  CD  GLU A 207     160.937 157.901 137.725  1.00 98.51           C
ATOM   1264  OE1 GLU A 207     160.074 158.675 137.262  1.00 95.87           O
ATOM   1265  OE2 GLU A 207     161.659 158.190 138.702  1.00 97.57           O
ATOM   1266  N   MET A 208     158.828 154.109 133.427  1.00 89.75           N
ATOM   1267  CA  MET A 208     157.654 153.780 132.635  1.00 90.87           C
ATOM   1268  C   MET A 208     157.238 152.320 132.734  1.00 99.15           C
ATOM   1269  O   MET A 208     156.070 152.012 132.479  1.00101.90           O
ATOM   1270  CB  MET A 208     157.898 154.157 131.166  1.00 92.48           C
ATOM   1271  CG  MET A 208     158.534 153.080 130.310  1.00 95.84           C
ATOM   1272  SD  MET A 208     158.914 153.707 128.661  1.00114.97           S
ATOM   1273  CE  MET A 208     158.456 152.335 127.615  1.00 97.02           C
ATOM   1274  N   ASP A 209     158.145 151.423 133.120  1.00 99.92           N
ATOM   1275  CA  ASP A 209     157.795 150.037 133.399  1.00 94.26           C
ATOM   1276  C   ASP A 209     157.258 149.841 134.810  1.00 90.52           C
ATOM   1277  O   ASP A 209     157.124 148.696 135.253  1.00 89.09           O
ATOM   1278  CB  ASP A 209     159.006 149.126 133.184  1.00 94.68           C
ATOM   1279  CG  ASP A 209     159.500 149.138 131.753  1.00100.58           C
ATOM   1280  OD1 ASP A 209     159.164 150.082 131.011  1.00100.34           O
ATOM   1281  OD2 ASP A 209     160.229 148.199 131.367  1.00 99.47           O
ATOM   1282  N   LYS A 210     156.954 150.926 135.527  1.00 80.66           N
ATOM   1283  CA  LYS A 210     156.521 150.845 136.915  1.00 75.82           C
ATOM   1284  C   LYS A 210     155.295 151.698 137.216  1.00 81.78           C
ATOM   1285  O   LYS A 210     154.974 151.896 138.394  1.00 90.00           O
ATOM   1286  CB  LYS A 210     157.666 151.247 137.852  1.00 77.44           C
ATOM   1287  CG  LYS A 210     158.922 150.408 137.695  1.00 81.63           C
ATOM   1288  CD  LYS A 210     160.174 151.263 137.777  1.00 85.55           C
ATOM   1289  CE  LYS A 210     161.353 150.569 137.117  1.00 86.14           C
ATOM   1290  NZ  LYS A 210     162.544 151.457 137.023  1.00 80.97           N
ATOM   1291  N   VAL A 211     154.601 152.211 136.200  1.00 62.92           N
ATOM   1292  CA  VAL A 211     153.419 153.036 136.416  1.00 57.08           C
ATOM   1293  C   VAL A 211     152.427 152.797 135.288  1.00 55.86           C
ATOM   1294  O   VAL A 211     152.809 152.524 134.146  1.00 69.11           O
ATOM   1295  CB  VAL A 211     153.781 154.534 136.538  1.00 55.57           C
ATOM   1296  CG1 VAL A 211     153.913 155.184 135.168  1.00 63.52           C
ATOM   1297  CG2 VAL A 211     152.752 155.260 137.381  1.00 67.21           C
ATOM   1298  N   ARG A 212     151.141 152.871 135.624  1.00 60.64           N
ATOM   1299  CA  ARG A 212     150.078 152.732 134.631  1.00 66.13           C
ATOM   1300  C   ARG A 212     148.945 153.674 135.003  1.00 72.13           C
ATOM   1301  O   ARG A 212     148.499 153.685 136.157  1.00 78.12           O
ATOM   1302  CB  ARG A 212     149.580 151.288 134.548  1.00 76.05           C
ATOM   1303  CG  ARG A 212     150.586 150.318 133.945  1.00 81.27           C
ATOM   1304  CD  ARG A 212     149.960 149.411 132.902  1.00 78.63           C
ATOM   1305  NE  ARG A 212     149.413 148.197 133.494  1.00 80.56           N
ATOM   1306  CZ  ARG A 212     148.730 147.280 132.824  1.00 79.71           C
ATOM   1307  NH1 ARG A 212     148.494 147.405 131.528  1.00 81.82           N
ATOM   1308  NH2 ARG A 212     148.276 146.209 133.469  1.00 77.72           N
ATOM   1309  N   VAL A 213     148.481 154.459 134.033  1.00 58.97           N
ATOM   1310  CA  VAL A 213     147.471 155.487 134.257  1.00 56.89           C
ATOM   1311  C   VAL A 213     146.274 155.195 133.363  1.00 58.45           C
ATOM   1312  O   VAL A 213     146.420 155.064 132.141  1.00 66.27           O
ATOM   1313  CB  VAL A 213     148.020 156.895 133.989  1.00 51.20           C
ATOM   1314  CG1 VAL A 213     146.917 157.927 134.139  1.00 63.23           C
ATOM   1315  CG2 VAL A 213     149.171 157.205 134.924  1.00 54.85           C
ATOM   1316  N   PHE A 214     145.098 155.098 133.971  1.00 73.13           N
ATOM   1317  CA  PHE A 214     143.837 154.874 133.286  1.00 70.14           C
ATOM   1318  C   PHE A 214     142.998 156.146 133.279  1.00 77.21           C
ATOM   1319  O   PHE A 214     143.114 157.004 134.160  1.00 85.47           O
ATOM   1320  CB  PHE A 214     143.040 153.743 133.946  1.00 72.83           C
ATOM   1321  CG  PHE A 214     143.844 152.510 134.230  1.00 77.65           C
ATOM   1322  CD1 PHE A 214     144.520 152.365 135.428  1.00 80.51           C
ATOM   1323  CD2 PHE A 214     143.915 151.488 133.301  1.00 77.71           C
ATOM   1324  CE1 PHE A 214     145.259 151.228 135.689  1.00 80.86           C
ATOM   1325  CE2 PHE A 214     144.650 150.350 133.554  1.00 80.91           C
ATOM   1326  CZ  PHE A 214     145.323 150.218 134.751  1.00 81.19           C
ATOM   1327  N   GLN A 215     142.124 156.235 132.282  1.00 79.68           N
ATOM   1328  CA  GLN A 215     141.234 157.370 132.081  1.00 78.40           C
ATOM   1329  C   GLN A 215     139.838 156.997 132.551  1.00 81.41           C
ATOM   1330  O   GLN A 215     139.362 155.893 132.269  1.00 89.82           O
ATOM   1331  CB  GLN A 215     141.190 157.762 130.607  1.00 85.48           C
ATOM   1332  CG  GLN A 215     140.250 158.897 130.281  1.00 85.64           C
ATOM   1333  CD  GLN A 215     140.981 160.115 129.785  1.00 88.30           C
ATOM   1334  OE1 GLN A 215     141.948 160.563 130.390  1.00 85.37           O
ATOM   1335  NE2 GLN A 215     140.539 160.641 128.653  1.00 86.29           N
ATOM   1336  N   ALA A 216     139.184 157.911 133.261  1.00 85.16           N
ATOM   1337  CA  ALA A 216     137.822 157.658 133.704  1.00 89.01           C
ATOM   1338  C   ALA A 216     136.877 157.581 132.510  1.00 91.17           C
ATOM   1339  O   ALA A 216     136.997 158.338 131.543  1.00 95.88           O
ATOM   1340  CB  ALA A 216     137.361 158.749 134.670  1.00 92.17           C
ATOM   1341  N   THR A 217     135.929 156.654 132.586  1.00116.04           N
ATOM   1342  CA  THR A 217     134.971 156.451 131.506  1.00118.71           C
ATOM   1343  C   THR A 217     133.914 157.549 131.495  1.00119.50           C
ATOM   1344  O   THR A 217     133.791 158.317 132.449  1.00120.01           O
ATOM   1345  CB  THR A 217     134.275 155.081 131.619  1.00118.63           C
ATOM   1346  OG1 THR A 217     135.248 154.037 131.503  1.00117.93           O
ATOM   1347  CG2 THR A 217     133.234 154.922 130.523  1.00117.85           C
ATOM   1348  N   SER A 226     141.557 151.729 128.360  1.00 86.85           N
ATOM   1349  CA  SER A 226     141.437 153.144 128.686  1.00 86.41           C
ATOM   1350  C   SER A 226     142.764 153.700 129.185  1.00 84.51           C
ATOM   1351  O   SER A 226     142.811 154.749 129.825  1.00 84.42           O
ATOM   1352  CB  SER A 226     140.343 153.361 129.733  1.00 84.67           C
ATOM   1353  OG  SER A 226     140.341 154.698 130.198  1.00 89.20           O
ATOM   1354  N   VAL A 227     143.843 152.985 128.887  1.00 73.38           N
ATOM   1355  CA  VAL A 227     145.174 153.370 129.335  1.00 74.97           C
ATOM   1356  C   VAL A 227     145.668 154.541 128.500  1.00 71.86           C
ATOM   1357  O   VAL A 227     145.410 154.617 127.294  1.00 78.66           O
ATOM   1358  CB  VAL A 227     146.136 152.170 129.246  1.00 77.28           C
ATOM   1359  CG1 VAL A 227     147.506 152.532 129.790  1.00 75.36           C
ATOM   1360  CG2 VAL A 227     145.563 150.978 129.992  1.00 78.64           C
ATOM   1361  N   VAL A 228     146.377 155.471 129.145  1.00 64.86           N
ATOM   1362  CA  VAL A 228     146.996 156.598 128.465  1.00 65.31           C
ATOM   1363  C   VAL A 228     148.516 156.539 128.535  1.00 68.07           C
ATOM   1364  O   VAL A 228     149.198 156.851 127.553  1.00 80.41           O
ATOM   1365  CB  VAL A 228     146.479 157.940 129.022  1.00 71.35           C
ATOM   1366  CG1 VAL A 228     145.072 158.209 128.523  1.00 73.46           C
ATOM   1367  CG2 VAL A 228     146.508 157.932 130.538  1.00 74.42           C
ATOM   1368  N   LEU A 229     149.068 156.143 129.679  1.00 69.62           N
ATOM   1369  CA  LEU A 229     150.505 156.008 129.856  1.00 67.70           C
ATOM   1370  C   LEU A 229     150.794 154.678 130.532  1.00 78.96           C
ATOM   1371  O   LEU A 229     149.961 154.150 131.275  1.00 87.87           O
ATOM   1372  CB  LEU A 229     151.082 157.151 130.695  1.00 66.11           C
ATOM   1373  CG  LEU A 229     150.696 158.546 130.216  1.00 77.02           C
ATOM   1374  CD1 LEU A 229     150.987 159.586 131.278  1.00 80.64           C
ATOM   1375  CD2 LEU A 229     151.415 158.877 128.928  1.00 76.60           C
ATOM   1376  N   GLY A 230     151.981 154.139 130.274  1.00 72.09           N
ATOM   1377  CA  GLY A 230     152.373 152.884 130.863  1.00 70.40           C
ATOM   1378  C   GLY A 230     153.730 152.404 130.400  1.00 70.69           C
ATOM   1379  O   GLY A 230     154.668 153.186 130.224  1.00 72.35           O
ATOM   1380  N   PRO A 231     153.859 151.090 130.194  1.00 77.95           N
ATOM   1381  CA  PRO A 231     155.161 150.522 129.819  1.00 83.16           C
ATOM   1382  C   PRO A 231     155.498 150.635 128.341  1.00 87.81           C
ATOM   1383  O   PRO A 231     156.494 150.036 127.913  1.00 86.53           O
ATOM   1384  CB  PRO A 231     155.020 149.053 130.229  1.00 77.17           C
ATOM   1385  CG  PRO A 231     153.576 148.779 130.061  1.00 80.56           C
ATOM   1386  CD  PRO A 231     152.856 150.044 130.440  1.00 79.07           C
ATOM   1387  N   LYS A 232     154.698 151.328 127.545  1.00103.07           N
ATOM   1388  CA  LYS A 232     155.068 151.503 126.144  1.00100.79           C
ATOM   1389  C   LYS A 232     154.872 152.923 125.628  1.00106.04           C
ATOM   1390  O   LYS A 232     155.541 153.314 124.669  1.00110.23           O
ATOM   1391  CB  LYS A 232     154.291 150.507 125.266  1.00 99.06           C
ATOM   1392  CG  LYS A 232     152.869 150.237 125.719  1.00102.74           C
ATOM   1393  CD  LYS A 232     152.475 148.804 125.397  1.00105.09           C
ATOM   1394  CE  LYS A 232     153.392 147.815 126.103  1.00104.21           C
ATOM   1395  NZ  LYS A 232     152.986 146.403 125.864  1.00100.09           N
ATOM   1396  N   TRP A 233     153.976 153.703 126.229  1.00 90.81           N
ATOM   1397  CA  TRP A 233     153.732 155.062 125.757  1.00 81.13           C
ATOM   1398  C   TRP A 233     154.099 156.075 126.836  1.00 81.46           C
ATOM   1399  O   TRP A 233     153.274 156.342 127.723  1.00 92.76           O
ATOM   1400  CB  TRP A 233     152.278 155.249 125.359  1.00 83.73           C
ATOM   1401  CG  TRP A 233     151.648 154.089 124.660  1.00 89.78           C
ATOM   1402  CD1 TRP A 233     151.744 153.779 123.337  1.00 94.12           C
ATOM   1403  CD2 TRP A 233     150.785 153.105 125.241  1.00 93.82           C
ATOM   1404  NE1 TRP A 233     151.012 152.650 123.061  1.00 96.03           N
ATOM   1405  CE2 TRP A 233     150.410 152.218 124.215  1.00 95.55           C
ATOM   1406  CE3 TRP A 233     150.300 152.882 126.534  1.00 93.11           C
ATOM   1407  CZ2 TRP A 233     149.576 151.125 124.439  1.00 92.49           C
ATOM   1408  CZ3 TRP A 233     149.471 151.797 126.755  1.00 92.48           C
ATOM   1409  CH2 TRP A 233     149.117 150.933 125.712  1.00 91.30           C
ATOM   1410  N   PRO A 234     155.306 156.630 126.824  1.00 46.14           N
ATOM   1411  CA  PRO A 234     155.650 157.747 127.715  1.00 51.70           C
ATOM   1412  C   PRO A 234     154.723 158.957 127.676  1.00 62.71           C
ATOM   1413  O   PRO A 234     154.595 159.629 128.705  1.00 61.72           O
ATOM   1414  CB  PRO A 234     157.022 158.135 127.158  1.00 64.10           C
ATOM   1415  CG  PRO A 234     157.638 156.759 126.717  1.00 69.73           C
ATOM   1416  CD  PRO A 234     156.482 155.745 126.815  1.00 61.95           C
ATOM   1417  N   SER A 235     154.087 159.267 126.546  1.00 72.74           N
ATOM   1418  CA  SER A 235     153.368 160.531 126.412  1.00 66.49           C
ATOM   1419  C   SER A 235     151.987 160.297 125.820  1.00 62.51           C
ATOM   1420  O   SER A 235     151.819 159.433 124.957  1.00 72.17           O
ATOM   1421  CB  SER A 235     154.145 161.512 125.534  1.00 66.29           C
ATOM   1422  OG  SER A 235     153.985 161.191 124.164  1.00 72.30           O
ATOM   1423  N   HIS A 236     151.012 161.080 126.279  1.00 64.03           N
ATOM   1424  CA  HIS A 236     149.659 161.053 125.736  1.00 69.81           C
ATOM   1425  C   HIS A 236     149.197 162.475 125.456  1.00 76.56           C
ATOM   1426  O   HIS A 236     149.549 163.403 126.191  1.00 80.58           O
ATOM   1427  CB  HIS A 236     148.683 160.365 126.689  1.00 69.32           C
ATOM   1428  CG  HIS A 236     147.322 160.150 126.104  1.00 73.38           C
ATOM   1429  ND1 HIS A 236     146.340 161.116 126.128  1.00 77.52           N
ATOM   1430  CD2 HIS A 236     146.781 159.080 125.476  1.00 77.36           C
ATOM   1431  CE1 HIS A 236     145.252 160.650 125.541  1.00 79.58           C
ATOM   1432  NE2 HIS A 236     145.494 159.417 125.137  1.00 77.53           N
ATOM   1433  N   TYR A 237     148.404 162.639 124.398  1.00 76.34           N
ATOM   1434  CA  TYR A 237     147.915 163.950 123.968  1.00 74.02           C
ATOM   1435  C   TYR A 237     146.444 164.053 124.345  1.00 82.83           C
ATOM   1436  O   TYR A 237     145.570 163.491 123.684  1.00 88.03           O
ATOM   1437  CB  TYR A 237     148.118 164.130 122.470  1.00 69.96           C
ATOM   1438  CG  TYR A 237     149.394 164.842 122.089  1.00 74.09           C
ATOM   1439  CD1 TYR A 237     150.631 164.256 122.311  1.00 78.87           C
ATOM   1440  CD2 TYR A 237     149.360 166.092 121.489  1.00 80.48           C
ATOM   1441  CE1 TYR A 237     151.799 164.899 121.958  1.00 81.64           C
ATOM   1442  CE2 TYR A 237     150.523 166.743 121.132  1.00 82.73           C
ATOM   1443  CZ  TYR A 237     151.740 166.143 121.369  1.00 84.72           C
ATOM   1444  OH  TYR A 237     152.901 166.789 121.015  1.00 86.97           O
ATOM   1445  N   LEU A 238     146.159 164.784 125.420  1.00 72.90           N
ATOM   1446  CA  LEU A 238     144.785 164.907 125.880  1.00 67.14           C
ATOM   1447  C   LEU A 238     144.021 165.912 125.028  1.00 65.45           C
ATOM   1448  O   LEU A 238     144.594 166.840 124.454  1.00 71.35           O
ATOM   1449  CB  LEU A 238     144.746 165.327 127.347  1.00 67.87           C
ATOM   1450  CG  LEU A 238     145.553 164.466 128.317  1.00 68.18           C
ATOM   1451  CD1 LEU A 238     145.828 165.222 129.601  1.00 66.46           C
ATOM   1452  CD2 LEU A 238     144.823 163.166 128.605  1.00 72.12           C
ATOM   1453  N   MET A 239     142.711 165.715 124.946  1.00 84.10           N
ATOM   1454  CA  MET A 239     141.813 166.596 124.208  1.00 87.05           C
ATOM   1455  C   MET A 239     140.769 167.135 125.181  1.00 87.23           C
ATOM   1456  O   MET A 239     139.718 166.523 125.388  1.00 89.80           O
ATOM   1457  CB  MET A 239     141.170 165.850 123.029  1.00 92.60           C
ATOM   1458  CG  MET A 239     140.107 166.642 122.284  1.00 94.38           C
ATOM   1459  SD  MET A 239     139.130 165.617 121.167  1.00102.84           S
ATOM   1460  CE  MET A 239     138.912 164.143 122.162  1.00 94.06           C
ATOM   1461  N   VAL A 240     141.070 168.275 125.789  1.00 80.90           N
ATOM   1462  CA  VAL A 240     140.178 168.848 126.803  1.00 84.55           C
ATOM   1463  C   VAL A 240     139.335 169.950 126.169  1.00 85.38           C
ATOM   1464  O   VAL A 240     139.895 170.936 125.656  1.00 89.67           O
ATOM   1465  CB  VAL A 240     140.990 169.387 127.981  1.00 84.60           C
ATOM   1466  CG1 VAL A 240     140.099 169.580 129.196  1.00 82.53           C
ATOM   1467  CG2 VAL A 240     142.144 168.450 128.304  1.00 87.59           C
ATOM   1468  N   PRO A 241     138.014 169.829 126.161  1.00 72.53           N
ATOM   1469  CA  PRO A 241     137.155 170.900 125.653  1.00 69.37           C
ATOM   1470  C   PRO A 241     137.312 172.176 126.476  1.00 69.84           C
ATOM   1471  O   PRO A 241     138.073 172.243 127.440  1.00 69.69           O
ATOM   1472  CB  PRO A 241     135.745 170.328 125.821  1.00 74.56           C
ATOM   1473  CG  PRO A 241     135.913 168.841 125.988  1.00 79.24           C
ATOM   1474  CD  PRO A 241     137.375 168.514 126.002  1.00 76.12           C
ATOM   1475  N   GLY A 242     136.565 173.200 126.076  1.00 91.37           N
ATOM   1476  CA  GLY A 242     136.546 174.466 126.783  1.00 93.32           C
ATOM   1477  C   GLY A 242     135.656 174.430 128.008  1.00 97.31           C
ATOM   1478  O   GLY A 242     135.260 173.362 128.490  1.00 98.61           O
ATOM   1479  N   GLY A 243     135.332 175.616 128.517  1.00 91.65           N
ATOM   1480  CA  GLY A 243     134.544 175.699 129.737  1.00 88.43           C
ATOM   1481  C   GLY A 243     135.299 175.092 130.903  1.00 91.29           C
ATOM   1482  O   GLY A 243     136.474 175.394 131.137  1.00 93.06           O
ATOM   1483  N   LYS A 244     134.621 174.224 131.650  1.00 77.66           N
ATOM   1484  CA  LYS A 244     135.228 173.493 132.751  1.00 76.59           C
ATOM   1485  C   LYS A 244     135.055 172.000 132.516  1.00 78.44           C
ATOM   1486  O   LYS A 244     134.036 171.554 131.981  1.00 83.57           O
ATOM   1487  CB  LYS A 244     134.616 173.890 134.101  1.00 75.29           C
ATOM   1488  CG  LYS A 244     134.465 175.389 134.296  1.00 74.69           C
ATOM   1489  CD  LYS A 244     133.317 175.721 135.238  1.00 79.10           C
ATOM   1490  CE  LYS A 244     133.404 174.941 136.543  1.00 81.11           C
ATOM   1491  NZ  LYS A 244     134.727 175.086 137.210  1.00 79.10           N
ATOM   1492  N   HIS A 245     136.063 171.229 132.917  1.00 85.18           N
ATOM   1493  CA  HIS A 245     136.054 169.791 132.666  1.00 85.89           C
ATOM   1494  C   HIS A 245     136.991 169.127 133.664  1.00 88.54           C
ATOM   1495  O   HIS A 245     138.207 169.332 133.598  1.00 92.38           O
ATOM   1496  CB  HIS A 245     136.473 169.498 131.232  1.00 86.71           C
ATOM   1497  CG  HIS A 245     136.253 168.079 130.814  1.00 86.93           C
ATOM   1498  ND1 HIS A 245     137.034 167.039 131.266  1.00 86.26           N
ATOM   1499  CD2 HIS A 245     135.338 167.530 129.981  1.00 88.93           C
ATOM   1500  CE1 HIS A 245     136.608 165.908 130.731  1.00 90.88           C
ATOM   1501  NE2 HIS A 245     135.580 166.179 129.947  1.00 90.98           N
ATOM   1502  N   ASN A 246     136.431 168.334 134.577  1.00 94.09           N
ATOM   1503  CA  ASN A 246     137.221 167.632 135.587  1.00 91.78           C
ATOM   1504  C   ASN A 246     137.511 166.224 135.084  1.00 96.23           C
ATOM   1505  O   ASN A 246     136.644 165.349 135.068  1.00 99.06           O
ATOM   1506  CB  ASN A 246     136.494 167.620 136.926  1.00 88.75           C
ATOM   1507  CG  ASN A 246     135.034 167.249 136.793  1.00 94.15           C
ATOM   1508  OD1 ASN A 246     134.509 167.135 135.686  1.00 95.86           O
ATOM   1509  ND2 ASN A 246     134.366 167.058 137.926  1.00 93.92           N
ATOM   1510  N   MET A 247     138.757 166.003 134.669  1.00 93.37           N
ATOM   1511  CA  MET A 247     139.190 164.697 134.195  1.00 86.90           C
ATOM   1512  C   MET A 247     139.749 163.893 135.360  1.00 91.51           C
ATOM   1513  O   MET A 247     140.572 164.397 136.130  1.00 97.02           O
ATOM   1514  CB  MET A 247     140.251 164.853 133.109  1.00 89.43           C
ATOM   1515  CG  MET A 247     139.700 164.927 131.705  1.00 94.78           C
ATOM   1516  SD  MET A 247     140.996 164.930 130.458  1.00102.50           S
ATOM   1517  CE  MET A 247     140.360 163.707 129.324  1.00 93.29           C
ATOM   1518  N   ASP A 248     139.305 162.648 135.489  1.00 85.44           N
ATOM   1519  CA  ASP A 248     139.708 161.785 136.591  1.00 85.13           C
ATOM   1520  C   ASP A 248     140.705 160.758 136.072  1.00 85.30           C
ATOM   1521  O   ASP A 248     140.418 160.045 135.104  1.00 90.25           O
ATOM   1522  CB  ASP A 248     138.492 161.096 137.207  1.00 86.38           C
ATOM   1523  CG  ASP A 248     138.055 161.738 138.507  1.00 93.90           C
ATOM   1524  OD2 ASP A 248     136.882 161.558 138.895  1.00 93.18           O
ATOM   1525  OD1 ASP A 248     138.878 162.439 139.133  1.00 96.57           O
ATOM   1526  N   PHE A 249     141.869 160.675 136.713  1.00 79.97           N
ATOM   1527  CA  PHE A 249     142.956 159.808 136.282  1.00 79.63           C
ATOM   1528  C   PHE A 249     143.240 158.803 137.389  1.00 85.40           C
ATOM   1529  O   PHE A 249     143.462 159.193 138.541  1.00 89.22           O
ATOM   1530  CB  PHE A 249     144.210 160.627 135.981  1.00 77.45           C
ATOM   1531  CG  PHE A 249     144.221 161.251 134.623  1.00 75.12           C
ATOM   1532  CD2 PHE A 249     145.402 161.692 134.062  1.00 77.56           C
ATOM   1533  CD1 PHE A 249     143.053 161.402 133.908  1.00 83.53           C
ATOM   1534  CE2 PHE A 249     145.413 162.269 132.815  1.00 82.33           C
ATOM   1535  CE1 PHE A 249     143.061 161.982 132.665  1.00 85.83           C
ATOM   1536  CZ  PHE A 249     144.242 162.412 132.115  1.00 83.88           C
ATOM   1537  N   TYR A 250     143.246 157.522 137.041  1.00 78.83           N
ATOM   1538  CA  TYR A 250     143.563 156.479 138.005  1.00 73.08           C
ATOM   1539  C   TYR A 250     144.994 155.999 137.803  1.00 69.67           C
ATOM   1540  O   TYR A 250     145.471 155.876 136.676  1.00 78.67           O
ATOM   1541  CB  TYR A 250     142.585 155.314 137.879  1.00 75.51           C
ATOM   1542  CG  TYR A 250     141.163 155.667 138.259  1.00 71.67           C
ATOM   1543  CD1 TYR A 250     140.879 156.251 139.481  1.00 74.65           C
ATOM   1544  CD2 TYR A 250     140.110 155.408 137.399  1.00 70.48           C
ATOM   1545  CE1 TYR A 250     139.588 156.571 139.833  1.00 75.74           C
ATOM   1546  CE2 TYR A 250     138.816 155.723 137.744  1.00 69.67           C
ATOM   1547  CZ  TYR A 250     138.561 156.306 138.960  1.00 73.70           C
ATOM   1548  OH  TYR A 250     137.269 156.624 139.309  1.00 84.24           O
ATOM   1549  N   VAL A 251     145.681 155.738 138.909  1.00 56.55           N
ATOM   1550  CA  VAL A 251     147.107 155.436 138.898  1.00 58.22           C
ATOM   1551  C   VAL A 251     147.361 154.134 139.646  1.00 68.92           C
ATOM   1552  O   VAL A 251     146.811 153.914 140.733  1.00 75.47           O
ATOM   1553  CB  VAL A 251     147.930 156.580 139.521  1.00 62.62           C
ATOM   1554  CG1 VAL A 251     149.410 156.291 139.404  1.00 62.83           C
ATOM   1555  CG2 VAL A 251     147.592 157.901 138.855  1.00 69.42           C
ATOM   1556  N   GLU A 252     148.201 153.272 139.058  1.00 86.90           N
ATOM   1557  CA  GLU A 252     148.661 152.044 139.697  1.00 80.74           C
ATOM   1558  C   GLU A 252     150.153 151.866 139.448  1.00 80.13           C
ATOM   1559  O   GLU A 252     150.698 152.382 138.467  1.00 90.50           O
ATOM   1560  CB  GLU A 252     147.901 150.815 139.180  1.00 79.06           C
ATOM   1561  CG  GLU A 252     148.353 150.347 137.808  1.00 85.24           C
ATOM   1562  CD  GLU A 252     147.783 148.997 137.426  1.00 90.25           C
ATOM   1563  OE1 GLU A 252     146.821 148.548 138.080  1.00 92.38           O
ATOM   1564  OE2 GLU A 252     148.301 148.383 136.470  1.00 88.33           O
ATOM   1565  N   ALA A 253     150.811 151.130 140.343  1.00 64.26           N
ATOM   1566  CA  ALA A 253     152.222 150.797 140.213  1.00 70.69           C
ATOM   1567  C   ALA A 253     152.388 149.329 139.856  1.00 74.24           C
ATOM   1568  O   ALA A 253     151.435 148.546 139.880  1.00 79.52           O
ATOM   1569  CB  ALA A 253     153.003 151.090 141.497  1.00 74.08           C
ATOM   1570  N   LEU A 254     153.629 148.957 139.537  1.00 62.12           N
ATOM   1571  CA  LEU A 254     153.918 147.604 139.083  1.00 61.54           C
ATOM   1572  C   LEU A 254     155.186 147.029 139.709  1.00 59.97           C
ATOM   1573  O   LEU A 254     155.602 145.930 139.334  1.00 60.86           O
ATOM   1574  CB  LEU A 254     154.027 147.571 137.558  1.00 59.40           C
ATOM   1575  CG  LEU A 254     152.746 147.828 136.769  1.00 62.80           C
ATOM   1576  CD1 LEU A 254     153.053 147.918 135.286  1.00 63.21           C
ATOM   1577  CD2 LEU A 254     151.717 146.748 137.046  1.00 63.41           C
ATOM   1578  N   ALA A 255     155.809 147.732 140.652  1.00 57.68           N
ATOM   1579  CA  ALA A 255     157.059 147.238 141.219  1.00 52.23           C
ATOM   1580  C   ALA A 255     157.337 147.802 142.605  1.00 62.91           C
ATOM   1581  O   ALA A 255     157.218 149.010 142.830  1.00 66.69           O
ATOM   1582  CB  ALA A 255     158.226 147.561 140.284  1.00 62.37           C
ATOM   1583  N   PHE A 256     157.714 146.931 143.538  1.00 77.54           N
ATOM   1584  CA  PHE A 256     158.080 147.319 144.890  1.00 71.86           C
ATOM   1585  C   PHE A 256     159.446 148.001 144.894  1.00 70.87           C
ATOM   1586  O   PHE A 256     160.241 147.813 143.970  1.00 75.51           O
ATOM   1587  CB  PHE A 256     158.118 146.095 145.797  1.00 69.64           C
ATOM   1588  CG  PHE A 256     156.835 145.843 146.528  1.00 68.69           C
ATOM   1589  CD1 PHE A 256     156.453 146.652 147.580  1.00 70.34           C
ATOM   1590  CD2 PHE A 256     156.014 144.795 146.163  1.00 71.51           C
ATOM   1591  CE1 PHE A 256     155.275 146.419 148.253  1.00 73.64           C
ATOM   1592  CE2 PHE A 256     154.835 144.557 146.832  1.00 70.86           C
ATOM   1593  CZ  PHE A 256     154.464 145.370 147.877  1.00 71.29           C
ATOM   1594  N   PRO A 257     159.736 148.811 145.912  1.00 67.12           N
ATOM   1595  CA  PRO A 257     161.077 149.403 146.016  1.00 69.37           C
ATOM   1596  C   PRO A 257     162.138 148.318 146.104  1.00 73.64           C
ATOM   1597  O   PRO A 257     161.960 147.302 146.780  1.00 81.01           O
ATOM   1598  CB  PRO A 257     160.994 150.232 147.301  1.00 69.36           C
ATOM   1599  CG  PRO A 257     159.552 150.550 147.439  1.00 69.77           C
ATOM   1600  CD  PRO A 257     158.832 149.330 146.949  1.00 70.93           C
ATOM   1601  N   ASP A 258     163.254 148.541 145.412  1.00 86.46           N
ATOM   1602  CA  ASP A 258     164.293 147.532 145.274  1.00 84.91           C
ATOM   1603  C   ASP A 258     165.644 148.221 145.139  1.00 90.18           C
ATOM   1604  O   ASP A 258     165.801 149.402 145.467  1.00 97.90           O
ATOM   1605  CB  ASP A 258     164.011 146.616 144.080  1.00 86.39           C
ATOM   1606  CG  ASP A 258     164.536 145.211 144.288  1.00 93.04           C
ATOM   1607  OD1 ASP A 258     165.210 144.972 145.312  1.00 93.30           O
ATOM   1608  OD2 ASP A 258     164.275 144.343 143.429  1.00 97.69           O
ATOM   1609  N   THR A 259     166.630 147.462 144.654  1.00 79.92           N
ATOM   1610  CA  THR A 259     168.001 147.960 144.582  1.00 82.06           C
ATOM   1611  C   THR A 259     168.118 149.159 143.651  1.00 79.80           C
ATOM   1612  O   THR A 259     168.776 150.151 143.984  1.00 74.45           O
ATOM   1613  CB  THR A 259     168.933 146.844 144.114  1.00 85.60           C
ATOM   1614  OG1 THR A 259     168.690 146.571 142.729  1.00 86.99           O
ATOM   1615  CG2 THR A 259     168.673 145.576 144.906  1.00 81.85           C
ATOM   1616  N   ASP A 260     167.491 149.085 142.478  1.00 92.33           N
ATOM   1617  CA  ASP A 260     167.621 150.132 141.471  1.00 93.47           C
ATOM   1618  C   ASP A 260     166.473 151.130 141.497  1.00 97.62           C
ATOM   1619  O   ASP A 260     166.596 152.218 140.922  1.00 98.18           O
ATOM   1620  CB  ASP A 260     167.719 149.508 140.077  1.00 92.41           C
ATOM   1621  CG  ASP A 260     166.539 148.614 139.756  1.00 95.46           C
ATOM   1622  OD1 ASP A 260     165.825 148.210 140.697  1.00 96.51           O
ATOM   1623  OD2 ASP A 260     166.325 148.313 138.563  1.00 95.11           O
ATOM   1624  N   PHE A 261     165.362 150.790 142.142  1.00 95.60           N
ATOM   1625  CA  PHE A 261     164.215 151.686 142.196  1.00 92.06           C
ATOM   1626  C   PHE A 261     164.111 152.314 143.575  1.00 94.57           C
ATOM   1627  O   PHE A 261     163.808 151.608 144.548  1.00 99.26           O
ATOM   1628  CB  PHE A 261     162.931 150.924 141.878  1.00 91.77           C
ATOM   1629  CG  PHE A 261     161.750 151.808 141.590  1.00 94.87           C
ATOM   1630  CD2 PHE A 261     160.480 151.272 141.497  1.00 93.20           C
ATOM   1631  CD1 PHE A 261     161.910 153.169 141.394  1.00 94.77           C
ATOM   1632  CE2 PHE A 261     159.392 152.074 141.230  1.00 91.40           C
ATOM   1633  CE1 PHE A 261     160.825 153.977 141.127  1.00 96.41           C
ATOM   1634  CZ  PHE A 261     159.564 153.428 141.045  1.00 94.54           C
ATOM   1635  N   PRO A 262     164.352 153.620 143.710  1.00 90.54           N
ATOM   1636  CA  PRO A 262     164.175 154.269 145.016  1.00 90.30           C
ATOM   1637  C   PRO A 262     162.712 154.503 145.354  1.00 92.25           C
ATOM   1638  O   PRO A 262     162.378 154.848 146.492  1.00 93.87           O
ATOM   1639  CB  PRO A 262     164.937 155.591 144.861  1.00 88.55           C
ATOM   1640  CG  PRO A 262     164.955 155.858 143.403  1.00 87.07           C
ATOM   1641  CD  PRO A 262     164.877 154.541 142.687  1.00 89.21           C
ATOM   1642  N   GLY A 263     161.831 154.321 144.373  1.00 84.10           N
ATOM   1643  CA  GLY A 263     160.407 154.435 144.614  1.00 83.14           C
ATOM   1644  C   GLY A 263     159.854 155.840 144.597  1.00 83.49           C
ATOM   1645  O   GLY A 263     159.273 156.278 145.595  1.00 87.82           O
ATOM   1646  N   LEU A 264     160.009 156.562 143.487  1.00 77.56           N
ATOM   1647  CA  LEU A 264     159.471 157.919 143.364  1.00 78.31           C
ATOM   1648  C   LEU A 264     159.105 158.139 141.894  1.00 84.97           C
ATOM   1649  O   LEU A 264     159.979 158.341 141.048  1.00 92.20           O
ATOM   1650  CB  LEU A 264     160.463 158.963 143.855  1.00 80.91           C
ATOM   1651  CG  LEU A 264     160.567 159.184 145.364  1.00 81.72           C
ATOM   1652  CD1 LEU A 264     161.650 160.199 145.681  1.00 80.98           C
ATOM   1653  CD2 LEU A 264     159.231 159.629 145.928  1.00 82.36           C
ATOM   1654  N   ILE A 265     157.808 158.102 141.608  1.00 70.64           N
ATOM   1655  CA  ILE A 265     157.293 158.327 140.262  1.00 65.14           C
ATOM   1656  C   ILE A 265     156.739 159.740 140.173  1.00 73.34           C
ATOM   1657  O   ILE A 265     156.014 160.196 141.066  1.00 80.66           O
ATOM   1658  CB  ILE A 265     156.217 157.289 139.903  1.00 63.44           C
ATOM   1659  CG1 ILE A 265     156.613 155.906 140.411  1.00 66.97           C
ATOM   1660  CG2 ILE A 265     155.987 157.259 138.403  1.00 70.05           C
ATOM   1661  CD1 ILE A 265     155.549 154.860 140.197  1.00 71.44           C
ATOM   1662  N   THR A 266     157.080 160.443 139.094  1.00 63.46           N
ATOM   1663  CA  THR A 266     156.606 161.802 138.860  1.00 59.29           C
ATOM   1664  C   THR A 266     155.842 161.846 137.546  1.00 64.88           C
ATOM   1665  O   THR A 266     156.358 161.408 136.513  1.00 75.81           O
ATOM   1666  CB  THR A 266     157.768 162.797 138.829  1.00 59.70           C
ATOM   1667  OG1 THR A 266     158.514 162.623 137.620  1.00 66.37           O
ATOM   1668  CG2 THR A 266     158.686 162.581 140.021  1.00 65.30           C
ATOM   1669  N   LEU A 267     154.621 162.371 137.586  1.00 57.68           N
ATOM   1670  CA  LEU A 267     153.793 162.556 136.405  1.00 59.30           C
ATOM   1671  C   LEU A 267     153.588 164.046 136.161  1.00 72.21           C
ATOM   1672  O   LEU A 267     153.312 164.807 137.092  1.00 81.37           O
ATOM   1673  CB  LEU A 267     152.438 161.863 136.562  1.00 65.27           C
ATOM   1674  CG  LEU A 267     152.412 160.446 137.140  1.00 73.73           C
ATOM   1675  CD1 LEU A 267     151.029 159.838 136.986  1.00 75.24           C
ATOM   1676  CD2 LEU A 267     153.452 159.555 136.481  1.00 73.47           C
ATOM   1677  N   THR A 268     153.723 164.461 134.902  1.00 72.50           N
ATOM   1678  CA  THR A 268     153.787 165.880 134.578  1.00 66.73           C
ATOM   1679  C   THR A 268     152.882 166.215 133.400  1.00 70.36           C
ATOM   1680  O   THR A 268     152.788 165.453 132.431  1.00 76.62           O
ATOM   1681  CB  THR A 268     155.230 166.302 134.268  1.00 71.57           C
ATOM   1682  OG1 THR A 268     156.086 165.901 135.342  1.00 76.74           O
ATOM   1683  CG2 THR A 268     155.331 167.809 134.093  1.00 71.99           C
ATOM   1684  N   ILE A 269     152.226 167.376 133.498  1.00 63.38           N
ATOM   1685  CA  ILE A 269     151.370 167.926 132.452  1.00 60.89           C
ATOM   1686  C   ILE A 269     152.096 169.089 131.792  1.00 62.02           C
ATOM   1687  O   ILE A 269     152.782 169.870 132.465  1.00 66.77           O
ATOM   1688  CB  ILE A 269     150.014 168.376 133.027  1.00 55.44           C
ATOM   1689  CG1 ILE A 269     149.153 169.028 131.947  1.00 56.79           C
ATOM   1690  CG2 ILE A 269     150.210 169.332 134.187  1.00 61.75           C
ATOM   1691  CD1 ILE A 269     147.829 169.525 132.453  1.00 56.86           C
ATOM   1692  N   SER A 270     151.964 169.203 130.472  1.00 69.34           N
ATOM   1693  CA  SER A 270     152.621 170.254 129.710  1.00 68.09           C
ATOM   1694  C   SER A 270     151.628 170.889 128.748  1.00 68.36           C
ATOM   1695  O   SER A 270     150.780 170.194 128.175  1.00 76.38           O
ATOM   1696  CB  SER A 270     153.824 169.706 128.941  1.00 66.83           C
ATOM   1697  OG  SER A 270     154.786 169.159 129.823  1.00 71.49           O
ATOM   1698  N   LEU A 271     151.738 172.203 128.576  1.00 59.23           N
ATOM   1699  CA  LEU A 271     150.921 172.950 127.630  1.00 62.76           C
ATOM   1700  C   LEU A 271     151.780 173.363 126.442  1.00 62.61           C
ATOM   1701  O   LEU A 271     152.866 173.928 126.620  1.00 66.83           O
ATOM   1702  CB  LEU A 271     150.299 174.178 128.293  1.00 57.16           C
ATOM   1703  CG  LEU A 271     149.449 175.073 127.391  1.00 55.77           C
ATOM   1704  CD1 LEU A 271     148.369 174.261 126.702  1.00 59.33           C
ATOM   1705  CD2 LEU A 271     148.834 176.205 128.189  1.00 57.11           C
ATOM   1706  N   LEU A 272     151.297 173.074 125.237  1.00 69.48           N
ATOM   1707  CA  LEU A 272     152.032 173.285 124.002  1.00 65.72           C
ATOM   1708  C   LEU A 272     151.251 174.237 123.110  1.00 73.21           C
ATOM   1709  O   LEU A 272     150.036 174.082 122.934  1.00 82.59           O
ATOM   1710  CB  LEU A 272     152.259 171.958 123.275  1.00 68.77           C
ATOM   1711  CG  LEU A 272     153.018 170.848 124.006  1.00 75.31           C
ATOM   1712  CD1 LEU A 272     153.594 169.866 123.012  1.00 74.82           C
ATOM   1713  CD2 LEU A 272     154.125 171.420 124.873  1.00 78.10           C
ATOM   1714  N   ASP A 273     151.950 175.217 122.542  1.00 78.31           N
ATOM   1715  CA  ASP A 273     151.321 176.224 121.702  1.00 76.98           C
ATOM   1716  C   ASP A 273     151.461 175.845 120.235  1.00 80.18           C
ATOM   1717  O   ASP A 273     152.541 175.971 119.653  1.00 84.09           O
ATOM   1718  CB  ASP A 273     151.938 177.599 121.942  1.00 79.13           C
ATOM   1719  CG  ASP A 273     151.409 178.646 120.984  1.00 83.65           C
ATOM   1720  OD2 ASP A 273     152.021 178.841 119.913  1.00 84.29           O
ATOM   1721  OD1 ASP A 273     150.378 179.276 121.300  1.00 87.71           O
ATOM   1722  N   THR A 274     150.358 175.403 119.638  1.00 81.99           N
ATOM   1723  CA  THR A 274     150.312 174.998 118.240  1.00 82.21           C
ATOM   1724  C   THR A 274     149.650 176.060 117.369  1.00 80.35           C
ATOM   1725  O   THR A 274     148.850 175.742 116.485  1.00 82.73           O
ATOM   1726  CB  THR A 274     149.593 173.662 118.098  1.00 82.06           C
ATOM   1727  OG1 THR A 274     148.187 173.891 117.950  1.00 86.29           O
ATOM   1728  CG2 THR A 274     149.846 172.814 119.321  1.00 80.51           C
ATOM   1729  N   SER A 275     149.959 177.330 117.635  1.00 73.70           N
ATOM   1730  CA  SER A 275     149.344 178.424 116.893  1.00 78.27           C
ATOM   1731  C   SER A 275     149.660 178.334 115.405  1.00 84.83           C
ATOM   1732  O   SER A 275     148.784 178.540 114.558  1.00 83.50           O
ATOM   1733  CB  SER A 275     149.810 179.760 117.469  1.00 81.00           C
ATOM   1734  OG  SER A 275     151.223 179.864 117.432  1.00 83.41           O
ATOM   1735  N   ASN A 276     150.907 178.026 115.066  1.00 94.57           N
ATOM   1736  CA  ASN A 276     151.327 177.857 113.683  1.00 90.10           C
ATOM   1737  C   ASN A 276     151.445 176.376 113.351  1.00 87.19           C
ATOM   1738  O   ASN A 276     151.617 175.526 114.227  1.00 88.83           O
ATOM   1739  CB  ASN A 276     152.657 178.575 113.421  1.00 88.58           C
ATOM   1740  CG  ASN A 276     152.596 180.055 113.743  1.00 89.89           C
ATOM   1741  OD1 ASN A 276     151.642 180.529 114.361  1.00 92.36           O
ATOM   1742  ND2 ASN A 276     153.613 180.796 113.318  1.00 89.02           N
ATOM   1743  N   LEU A 277     151.346 176.072 112.058  1.00 96.45           N
ATOM   1744  CA  LEU A 277     151.414 174.695 111.584  1.00100.91           C
ATOM   1745  C   LEU A 277     152.768 174.313 111.009  1.00104.34           C
ATOM   1746  O   LEU A 277     153.179 173.161 111.153  1.00107.62           O
ATOM   1747  CB  LEU A 277     150.337 174.441 110.523  1.00103.39           C
ATOM   1748  CG  LEU A 277     148.949 174.041 111.031  1.00104.90           C
ATOM   1749  CD1 LEU A 277     148.198 175.242 111.591  1.00102.96           C
ATOM   1750  CD2 LEU A 277     148.145 173.370 109.926  1.00103.04           C
ATOM   1751  N   GLU A 278     153.466 175.244 110.358  1.00 93.80           N
ATOM   1752  CA  GLU A 278     154.787 174.935 109.824  1.00 87.47           C
ATOM   1753  C   GLU A 278     155.804 174.762 110.944  1.00 87.55           C
ATOM   1754  O   GLU A 278     156.586 173.805 110.945  1.00 91.70           O
ATOM   1755  CB  GLU A 278     155.233 176.032 108.857  1.00 88.45           C
ATOM   1756  CG  GLU A 278     154.091 176.743 108.155  1.00 93.90           C
ATOM   1757  CD  GLU A 278     153.788 178.099 108.762  1.00 97.68           C
ATOM   1758  OE1 GLU A 278     153.465 178.154 109.968  1.00 97.33           O
ATOM   1759  OE2 GLU A 278     153.870 179.110 108.033  1.00 97.34           O
ATOM   1760  N   LEU A 279     155.807 175.676 111.906  1.00 77.59           N
ATOM   1761  CA  LEU A 279     156.783 175.627 112.980  1.00 76.12           C
ATOM   1762  C   LEU A 279     156.388 174.596 114.033  1.00 76.81           C
ATOM   1763  O   LEU A 279     155.200 174.355 114.263  1.00 82.01           O
ATOM   1764  CB  LEU A 279     156.917 176.993 113.640  1.00 75.24           C
ATOM   1765  CG  LEU A 279     157.286 178.158 112.728  1.00 76.70           C
ATOM   1766  CD1 LEU A 279     157.270 179.468 113.495  1.00 72.46           C
ATOM   1767  CD2 LEU A 279     158.640 177.919 112.095  1.00 80.00           C
ATOM   1768  N   PRO A 280     157.365 173.976 114.685  1.00 68.81           N
ATOM   1769  CA  PRO A 280     157.063 173.147 115.851  1.00 71.18           C
ATOM   1770  C   PRO A 280     156.646 174.001 117.039  1.00 77.59           C
ATOM   1771  O   PRO A 280     156.913 175.202 117.107  1.00 87.10           O
ATOM   1772  CB  PRO A 280     158.384 172.423 116.124  1.00 65.58           C
ATOM   1773  CG  PRO A 280     159.415 173.321 115.553  1.00 71.98           C
ATOM   1774  CD  PRO A 280     158.790 173.915 114.326  1.00 72.85           C
ATOM   1775  N   GLU A 281     155.978 173.354 117.986  1.00 62.90           N
ATOM   1776  CA  GLU A 281     155.439 174.029 119.155  1.00 64.32           C
ATOM   1777  C   GLU A 281     156.476 174.126 120.270  1.00 65.33           C
ATOM   1778  O   GLU A 281     157.467 173.393 120.299  1.00 68.09           O
ATOM   1779  CB  GLU A 281     154.199 173.295 119.662  1.00 66.55           C
ATOM   1780  CG  GLU A 281     154.504 171.964 120.320  1.00 64.08           C
ATOM   1781  CD  GLU A 281     154.767 170.862 119.316  1.00 63.40           C
ATOM   1782  OE1 GLU A 281     154.591 171.103 118.105  1.00 62.34           O
ATOM   1783  OE2 GLU A 281     155.152 169.753 119.739  1.00 63.96           O
ATOM   1784  N   ALA A 282     156.229 175.046 121.196  1.00 61.92           N
ATOM   1785  CA  ALA A 282     157.054 175.242 122.377  1.00 67.97           C
ATOM   1786  C   ALA A 282     156.214 175.031 123.631  1.00 69.48           C
ATOM   1787  O   ALA A 282     154.983 175.089 123.600  1.00 74.61           O
ATOM   1788  CB  ALA A 282     157.689 176.638 122.385  1.00 68.77           C
ATOM   1789  N   VAL A 283     156.896 174.784 124.745  1.00 43.38           N
ATOM   1790  CA  VAL A 283     156.250 174.482 126.019  1.00 41.51           C
ATOM   1791  C   VAL A 283     156.028 175.777 126.786  1.00 55.43           C
ATOM   1792  O   VAL A 283     156.874 176.680 126.762  1.00 63.16           O
ATOM   1793  CB  VAL A 283     157.094 173.491 126.842  1.00 41.36           C
ATOM   1794  CG1 VAL A 283     156.302 172.978 128.033  1.00 54.38           C
ATOM   1795  CG2 VAL A 283     157.546 172.342 125.971  1.00 44.52           C
ATOM   1796  N   VAL A 284     154.884 175.875 127.465  1.00 69.62           N
ATOM   1797  CA  VAL A 284     154.547 177.086 128.209  1.00 64.83           C
ATOM   1798  C   VAL A 284     154.322 176.848 129.697  1.00 69.44           C
ATOM   1799  O   VAL A 284     154.581 177.756 130.509  1.00 73.77           O
ATOM   1800  CB  VAL A 284     153.310 177.767 127.580  1.00 65.80           C
ATOM   1801  CG1 VAL A 284     152.961 179.054 128.305  1.00 66.06           C
ATOM   1802  CG2 VAL A 284     153.561 178.054 126.111  1.00 66.54           C
ATOM   1803  N   PHE A 285     153.892 175.667 130.136  1.00 74.38           N
ATOM   1804  CA  PHE A 285     153.557 175.457 131.537  1.00 70.35           C
ATOM   1805  C   PHE A 285     153.745 173.987 131.879  1.00 72.46           C
ATOM   1806  O   PHE A 285     153.399 173.114 131.079  1.00 81.68           O
ATOM   1807  CB  PHE A 285     152.116 175.899 131.814  1.00 70.11           C
ATOM   1808  CG  PHE A 285     151.630 175.581 133.195  1.00 65.82           C
ATOM   1809  CD1 PHE A 285     152.375 175.927 134.307  1.00 70.30           C
ATOM   1810  CD2 PHE A 285     150.416 174.947 133.380  1.00 66.93           C
ATOM   1811  CE1 PHE A 285     151.920 175.637 135.578  1.00 73.75           C
ATOM   1812  CE2 PHE A 285     149.958 174.653 134.643  1.00 70.81           C
ATOM   1813  CZ  PHE A 285     150.708 174.999 135.744  1.00 73.27           C
ATOM   1814  N   GLN A 286     154.292 173.716 133.064  1.00 72.29           N
ATOM   1815  CA  GLN A 286     154.556 172.352 133.514  1.00 74.76           C
ATOM   1816  C   GLN A 286     154.225 172.222 134.995  1.00 74.25           C
ATOM   1817  O   GLN A 286     154.767 172.961 135.823  1.00 80.10           O
ATOM   1818  CB  GLN A 286     156.007 171.957 133.248  1.00 70.94           C
ATOM   1819  CG  GLN A 286     156.285 171.582 131.808  1.00 69.81           C
ATOM   1820  CD  GLN A 286     157.421 170.594 131.677  1.00 67.88           C
ATOM   1821  OE1 GLN A 286     158.174 170.369 132.622  1.00 70.26           O
ATOM   1822  NE2 GLN A 286     157.546 169.992 130.502  1.00 69.73           N
ATOM   1823  N   ASP A 287     153.348 171.278 135.324  1.00 72.10           N
ATOM   1824  CA  ASP A 287     152.974 170.967 136.695  1.00 73.08           C
ATOM   1825  C   ASP A 287     153.091 169.465 136.926  1.00 84.94           C
ATOM   1826  O   ASP A 287     152.845 168.664 136.020  1.00 86.19           O
ATOM   1827  CB  ASP A 287     151.550 171.437 136.997  1.00 73.81           C
ATOM   1828  CG  ASP A 287     151.217 171.375 138.473  1.00 81.25           C
ATOM   1829  OD1 ASP A 287     152.154 171.260 139.290  1.00 81.67           O
ATOM   1830  OD2 ASP A 287     150.018 171.444 138.817  1.00 86.23           O
ATOM   1831  N   SER A 288     153.465 169.083 138.146  1.00 84.03           N
ATOM   1832  CA  SER A 288     153.801 167.699 138.439  1.00 73.95           C
ATOM   1833  C   SER A 288     153.235 167.288 139.791  1.00 69.87           C
ATOM   1834  O   SER A 288     152.966 168.120 140.660  1.00 76.08           O
ATOM   1835  CB  SER A 288     155.317 167.481 138.416  1.00 77.07           C
ATOM   1836  OG  SER A 288     155.942 168.180 139.478  1.00 76.26           O
ATOM   1837  N   VAL A 289     153.057 165.977 139.954  1.00 77.27           N
ATOM   1838  CA  VAL A 289     152.652 165.370 141.218  1.00 79.88           C
ATOM   1839  C   VAL A 289     153.577 164.189 141.481  1.00 80.95           C
ATOM   1840  O   VAL A 289     153.764 163.339 140.604  1.00 85.65           O
ATOM   1841  CB  VAL A 289     151.184 164.909 141.204  1.00 77.99           C
ATOM   1842  CG1 VAL A 289     150.880 164.069 142.428  1.00 78.77           C
ATOM   1843  CG2 VAL A 289     150.254 166.106 141.136  1.00 83.89           C
ATOM   1844  N   VAL A 290     154.155 164.134 142.676  1.00 71.31           N
ATOM   1845  CA  VAL A 290     155.115 163.090 143.018  1.00 70.70           C
ATOM   1846  C   VAL A 290     154.414 161.981 143.793  1.00 75.00           C
ATOM   1847  O   VAL A 290     153.532 162.240 144.621  1.00 77.71           O
ATOM   1848  CB  VAL A 290     156.289 163.687 143.815  1.00 72.02           C
ATOM   1849  CG1 VAL A 290     155.778 164.467 145.015  1.00 75.22           C
ATOM   1850  CG2 VAL A 290     157.259 162.601 144.249  1.00 72.61           C
ATOM   1851  N   PHE A 291     154.798 160.735 143.514  1.00 74.09           N
ATOM   1852  CA  PHE A 291     154.222 159.558 144.149  1.00 71.19           C
ATOM   1853  C   PHE A 291     155.331 158.715 144.759  1.00 72.12           C
ATOM   1854  O   PHE A 291     156.455 158.693 144.248  1.00 79.68           O
ATOM   1855  CB  PHE A 291     153.441 158.711 143.139  1.00 71.02           C
ATOM   1856  CG  PHE A 291     152.154 159.329 142.687  1.00 68.48           C
ATOM   1857  CD1 PHE A 291     152.123 160.164 141.588  1.00 71.10           C
ATOM   1858  CD2 PHE A 291     150.971 159.059 143.347  1.00 71.73           C
ATOM   1859  CE1 PHE A 291     150.940 160.728 141.165  1.00 75.48           C
ATOM   1860  CE2 PHE A 291     149.786 159.622 142.929  1.00 71.94           C
ATOM   1861  CZ  PHE A 291     149.770 160.456 141.837  1.00 74.59           C
ATOM   1862  N   ARG A 292     155.016 158.020 145.849  1.00 57.23           N
ATOM   1863  CA  ARG A 292     155.932 157.067 146.457  1.00 59.26           C
ATOM   1864  C   ARG A 292     155.255 155.711 146.600  1.00 62.62           C
ATOM   1865  O   ARG A 292     154.095 155.619 147.009  1.00 73.78           O
ATOM   1866  CB  ARG A 292     156.417 157.550 147.826  1.00 67.08           C
ATOM   1867  CG  ARG A 292     157.211 156.504 148.597  1.00 68.99           C
ATOM   1868  CD  ARG A 292     157.875 157.092 149.826  1.00 70.26           C
ATOM   1869  NE  ARG A 292     159.113 157.789 149.505  1.00 67.21           N
ATOM   1870  CZ  ARG A 292     160.307 157.215 149.474  1.00 63.82           C
ATOM   1871  NH1 ARG A 292     160.460 155.926 149.724  1.00 65.18           N
ATOM   1872  NH2 ARG A 292     161.374 157.953 149.185  1.00 64.56           N
ATOM   1873  N   VAL A 293     155.995 154.656 146.270  1.00 52.10           N
ATOM   1874  CA  VAL A 293     155.455 153.302 146.236  1.00 49.97           C
ATOM   1875  C   VAL A 293     155.459 152.726 147.645  1.00 58.91           C
ATOM   1876  O   VAL A 293     156.470 152.795 148.354  1.00 64.63           O
ATOM   1877  CB  VAL A 293     156.259 152.415 145.274  1.00 54.44           C
ATOM   1878  CG1 VAL A 293     155.601 151.062 145.133  1.00 56.96           C
ATOM   1879  CG2 VAL A 293     156.381 153.089 143.923  1.00 59.73           C
ATOM   1880  N   ALA A 294     154.328 152.156 148.050  1.00 59.59           N
ATOM   1881  CA  ALA A 294     154.170 151.699 149.422  1.00 58.25           C
ATOM   1882  C   ALA A 294     155.028 150.462 149.675  1.00 54.87           C
ATOM   1883  O   ALA A 294     154.882 149.450 148.982  1.00 56.81           O
ATOM   1884  CB  ALA A 294     152.703 151.387 149.717  1.00 62.79           C
ATOM   1885  N   PRO A 295     155.923 150.505 150.659  1.00 49.42           N
ATOM   1886  CA  PRO A 295     156.810 149.372 150.928  1.00 54.70           C
ATOM   1887  C   PRO A 295     156.112 148.187 151.577  1.00 58.54           C
ATOM   1888  O   PRO A 295     154.990 148.275 152.077  1.00 55.27           O
ATOM   1889  CB  PRO A 295     157.842 149.986 151.888  1.00 58.00           C
ATOM   1890  CG  PRO A 295     157.090 151.081 152.547  1.00 61.08           C
ATOM   1891  CD  PRO A 295     156.352 151.694 151.408  1.00 60.07           C
ATOM   1892  N   TRP A 296     156.818 147.059 151.559  1.00 72.53           N
ATOM   1893  CA  TRP A 296     156.328 145.805 152.125  1.00 65.97           C
ATOM   1894  C   TRP A 296     156.729 145.717 153.593  1.00 68.73           C
ATOM   1895  O   TRP A 296     157.918 145.620 153.915  1.00 70.52           O
ATOM   1896  CB  TRP A 296     156.894 144.635 151.325  1.00 59.80           C
ATOM   1897  CG  TRP A 296     156.513 143.278 151.813  1.00 61.65           C
ATOM   1898  CD1 TRP A 296     155.371 142.601 151.529  1.00 67.28           C
ATOM   1899  CD2 TRP A 296     157.299 142.409 152.638  1.00 66.14           C
ATOM   1900  NE1 TRP A 296     155.381 141.373 152.140  1.00 74.46           N
ATOM   1901  CE2 TRP A 296     156.557 141.230 152.825  1.00 68.30           C
ATOM   1902  CE3 TRP A 296     158.554 142.519 153.241  1.00 70.32           C
ATOM   1903  CZ2 TRP A 296     157.025 140.171 153.592  1.00 68.08           C
ATOM   1904  CZ3 TRP A 296     159.016 141.464 154.002  1.00 67.11           C
ATOM   1905  CH2 TRP A 296     158.254 140.306 154.171  1.00 65.89           C
ATOM   1906  N   ILE A 297     155.744 145.750 154.486  1.00 72.98           N
ATOM   1907  CA  ILE A 297     155.981 145.775 155.924  1.00 67.64           C
ATOM   1908  C   ILE A 297     155.540 144.450 156.526  1.00 67.63           C
ATOM   1909  O   ILE A 297     154.512 143.879 156.146  1.00 75.61           O
ATOM   1910  CB  ILE A 297     155.249 146.954 156.602  1.00 66.31           C
ATOM   1911  CG1 ILE A 297     155.580 148.267 155.899  1.00 70.87           C
ATOM   1912  CG2 ILE A 297     155.620 147.044 158.075  1.00 66.90           C
ATOM   1913  CD1 ILE A 297     154.814 149.447 156.439  1.00 70.20           C
ATOM   1914  N   MET A 298     156.332 143.958 157.473  1.00 72.32           N
ATOM   1915  CA  MET A 298     156.071 142.708 158.168  1.00 78.86           C
ATOM   1916  C   MET A 298     155.597 142.980 159.592  1.00 89.45           C
ATOM   1917  O   MET A 298     155.829 144.050 160.160  1.00 87.27           O
ATOM   1918  CB  MET A 298     157.323 141.825 158.159  1.00 75.90           C
ATOM   1919  CG  MET A 298     157.039 140.336 158.149  1.00 79.51           C
ATOM   1920  SD  MET A 298     158.534 139.326 158.108  1.00 91.05           S
ATOM   1921  CE  MET A 298     159.792 140.554 157.776  1.00 83.12           C
ATOM   1922  N   THR A 299     154.918 141.985 160.169  1.00 82.37           N
ATOM   1923  CA  THR A 299     154.268 142.127 161.464  1.00 71.87           C
ATOM   1924  C   THR A 299     154.936 141.247 162.509  1.00 73.29           C
ATOM   1925  O   THR A 299     155.200 140.067 162.243  1.00 76.08           O
ATOM   1926  CB  THR A 299     152.788 141.765 161.356  1.00 65.37           C
ATOM   1927  OG1 THR A 299     152.655 140.506 160.689  1.00 68.92           O
ATOM   1928  CG2 THR A 299     152.045 142.822 160.567  1.00 68.66           C
ATOM   1929  N   PRO A 300     155.222 141.781 163.701  1.00 64.87           N
ATOM   1930  CA  PRO A 300     155.903 140.989 164.733  1.00 58.92           C
ATOM   1931  C   PRO A 300     154.955 140.123 165.544  1.00 70.89           C
ATOM   1932  O   PRO A 300     153.762 140.038 165.243  1.00 72.30           O
ATOM   1933  CB  PRO A 300     156.559 142.060 165.606  1.00 66.48           C
ATOM   1934  CG  PRO A 300     155.623 143.211 165.511  1.00 73.88           C
ATOM   1935  CD  PRO A 300     155.025 143.176 164.125  1.00 69.98           C
ATOM   1936  N   ASN A 301     155.484 139.486 166.592  1.00 80.41           N
ATOM   1937  CA  ASN A 301     154.715 138.511 167.358  1.00 77.46           C
ATOM   1938  C   ASN A 301     153.658 139.160 168.246  1.00 67.26           C
ATOM   1939  O   ASN A 301     152.573 138.595 168.422  1.00 60.20           O
ATOM   1940  CB  ASN A 301     155.663 137.666 168.210  1.00 70.05           C
ATOM   1941  CG  ASN A 301     155.436 136.182 168.037  1.00 65.58           C
ATOM   1942  OD1 ASN A 301     154.395 135.754 167.542  1.00 67.69           O
ATOM   1943  ND2 ASN A 301     156.420 135.385 168.435  1.00 66.02           N
ATOM   1944  N   THR A 302     153.947 140.334 168.811  1.00 72.44           N
ATOM   1945  CA  THR A 302     153.097 140.879 169.866  1.00 74.98           C
ATOM   1946  C   THR A 302     151.717 141.271 169.347  1.00 80.72           C
ATOM   1947  O   THR A 302     150.755 141.332 170.122  1.00 82.24           O
ATOM   1948  CB  THR A 302     153.775 142.082 170.521  1.00 75.25           C
ATOM   1949  OG1 THR A 302     153.822 143.172 169.594  1.00 79.47           O
ATOM   1950  CG2 THR A 302     155.182 141.723 170.946  1.00 77.03           C
ATOM   1951  N   GLN A 303     151.598 141.547 168.054  1.00 73.32           N
ATOM   1952  CA  GLN A 303     150.325 141.997 167.512  1.00 70.51           C
ATOM   1953  C   GLN A 303     149.280 140.890 167.638  1.00 72.59           C
ATOM   1954  O   GLN A 303     149.577 139.722 167.358  1.00 73.60           O
ATOM   1955  CB  GLN A 303     150.485 142.410 166.048  1.00 65.03           C
ATOM   1956  CG  GLN A 303     151.631 143.366 165.809  1.00 67.31           C
ATOM   1957  CD  GLN A 303     151.366 144.732 166.394  1.00 66.84           C
ATOM   1958  OE1 GLN A 303     150.219 145.157 166.511  1.00 72.25           O
ATOM   1959  NE2 GLN A 303     152.430 145.430 166.771  1.00 67.07           N
ATOM   1960  N   PRO A 304     148.061 141.212 168.064  1.00 65.88           N
ATOM   1961  CA  PRO A 304     147.023 140.188 168.209  1.00 62.77           C
ATOM   1962  C   PRO A 304     146.691 139.551 166.873  1.00 63.52           C
ATOM   1963  O   PRO A 304     146.728 140.217 165.829  1.00 72.24           O
ATOM   1964  CB  PRO A 304     145.827 140.976 168.766  1.00 65.17           C
ATOM   1965  CG  PRO A 304     146.100 142.394 168.397  1.00 66.19           C
ATOM   1966  CD  PRO A 304     147.585 142.540 168.477  1.00 65.51           C
ATOM   1967  N   PRO A 305     146.364 138.264 166.865  1.00 57.78           N
ATOM   1968  CA  PRO A 305     146.094 137.571 165.605  1.00 64.25           C
ATOM   1969  C   PRO A 305     144.767 137.990 164.994  1.00 70.46           C
ATOM   1970  O   PRO A 305     143.870 138.500 165.667  1.00 76.94           O
ATOM   1971  CB  PRO A 305     146.062 136.098 166.024  1.00 62.46           C
ATOM   1972  CG  PRO A 305     145.571 136.146 167.422  1.00 59.56           C
ATOM   1973  CD  PRO A 305     146.204 137.370 168.023  1.00 63.64           C
ATOM   1974  N   GLN A 306     144.656 137.764 163.685  1.00 80.61           N
ATOM   1975  CA  GLN A 306     143.410 138.021 162.980  1.00 78.27           C
ATOM   1976  C   GLN A 306     142.869 136.726 162.393  1.00 79.24           C
ATOM   1977  O   GLN A 306     141.684 136.414 162.544  1.00 87.92           O
ATOM   1978  CB  GLN A 306     143.620 139.065 161.881  1.00 84.22           C
ATOM   1979  CG  GLN A 306     143.571 140.501 162.375  1.00 85.85           C
ATOM   1980  CD  GLN A 306     143.588 141.507 161.241  1.00 88.06           C
ATOM   1981  OE1 GLN A 306     144.005 141.196 160.126  1.00 87.98           O
ATOM   1982  NE2 GLN A 306     143.134 142.722 161.522  1.00 85.77           N
ATOM   1983  N   GLU A 307     143.734 135.966 161.728  1.00 79.44           N
ATOM   1984  CA  GLU A 307     143.374 134.673 161.161  1.00 85.20           C
ATOM   1985  C   GLU A 307     144.584 133.756 161.241  1.00 88.08           C
ATOM   1986  O   GLU A 307     145.714 134.199 161.015  1.00 90.87           O
ATOM   1987  CB  GLU A 307     142.907 134.813 159.709  1.00 83.06           C
ATOM   1988  CG  GLU A 307     141.452 135.215 159.560  1.00 88.80           C
ATOM   1989  CD  GLU A 307     140.983 135.185 158.120  1.00 91.53           C
ATOM   1990  OE1 GLU A 307     141.806 134.878 157.233  1.00 90.46           O
ATOM   1991  OE2 GLU A 307     139.792 135.471 157.876  1.00 92.49           O
ATOM   1992  N   VAL A 308     144.350 132.485 161.557  1.00 75.57           N
ATOM   1993  CA  VAL A 308     145.415 131.498 161.690  1.00 71.34           C
ATOM   1994  C   VAL A 308     145.224 130.449 160.599  1.00 74.78           C
ATOM   1995  O   VAL A 308     144.152 129.845 160.478  1.00 74.43           O
ATOM   1996  CB  VAL A 308     145.440 130.870 163.090  1.00 71.43           C
ATOM   1997  CG1 VAL A 308     145.918 131.888 164.104  1.00 70.20           C
ATOM   1998  CG2 VAL A 308     144.068 130.369 163.485  1.00 73.46           C
ATOM   1999  N   TYR A 309     146.263 130.246 159.790  1.00 82.94           N
ATOM   2000  CA  TYR A 309     146.220 129.313 158.677  1.00 76.33           C
ATOM   2001  C   TYR A 309     147.013 128.051 159.015  1.00 78.56           C
ATOM   2002  O   TYR A 309     147.762 127.999 159.992  1.00 82.20           O
ATOM   2003  CB  TYR A 309     146.751 129.976 157.407  1.00 70.50           C
ATOM   2004  CG  TYR A 309     145.769 130.927 156.765  1.00 71.42           C
ATOM   2005  CD2 TYR A 309     145.012 130.537 155.670  1.00 79.39           C
ATOM   2006  CD1 TYR A 309     145.585 132.207 157.263  1.00 74.43           C
ATOM   2007  CE2 TYR A 309     144.105 131.398 155.085  1.00 78.81           C
ATOM   2008  CE1 TYR A 309     144.681 133.074 156.686  1.00 80.23           C
ATOM   2009  CZ  TYR A 309     143.944 132.665 155.597  1.00 80.54           C
ATOM   2010  OH  TYR A 309     143.043 133.525 155.015  1.00 79.74           O
ATOM   2011  N   ALA A 310     146.843 127.019 158.192  1.00 87.85           N
ATOM   2012  CA  ALA A 310     147.507 125.739 158.398  1.00 92.31           C
ATOM   2013  C   ALA A 310     147.344 124.903 157.137  1.00 97.16           C
ATOM   2014  O   ALA A 310     146.518 125.209 156.272  1.00 96.84           O
ATOM   2015  CB  ALA A 310     146.945 124.987 159.608  1.00 91.92           C
ATOM   2016  N   CYS A 311     148.145 123.839 157.046  1.00112.27           N
ATOM   2017  CA  CYS A 311     148.100 122.910 155.924  1.00110.19           C
ATOM   2018  C   CYS A 311     148.031 121.468 156.410  1.00111.45           C
ATOM   2019  O   CYS A 311     148.550 120.561 155.756  1.00111.83           O
ATOM   2020  CB  CYS A 311     149.302 123.105 155.000  1.00111.58           C
ATOM   2021  SG  CYS A 311     149.390 124.727 154.210  1.00115.53           S
ATOM   2022  N   SER A 312     147.402 121.246 157.561  1.00131.74           N
ATOM   2023  CA  SER A 312     147.281 119.903 158.111  1.00133.48           C
ATOM   2024  C   SER A 312     146.461 119.013 157.184  1.00134.94           C
ATOM   2025  O   SER A 312     145.391 119.408 156.711  1.00132.86           O
ATOM   2026  CB  SER A 312     146.636 119.962 159.495  1.00132.46           C
ATOM   2027  OG  SER A 312     146.141 118.694 159.880  1.00132.12           O
ATOM   2028  N   ILE A 313     146.966 117.807 156.925  1.00147.27           N
ATOM   2029  CA  ILE A 313     146.290 116.878 156.024  1.00147.21           C
ATOM   2030  C   ILE A 313     146.042 115.534 156.703  1.00148.60           C
ATOM   2031  O   ILE A 313     144.908 115.040 156.716  1.00147.79           O
ATOM   2032  CB  ILE A 313     147.070 116.720 154.701  1.00147.63           C
ATOM   2033  CG1 ILE A 313     148.491 116.194 154.933  1.00147.41           C
ATOM   2034  CG2 ILE A 313     147.110 118.040 153.942  1.00146.59           C
ATOM   2035  CD1 ILE A 313     149.032 115.374 153.784  1.00146.76           C
ATOM   2036  N   PHE A 314     147.083 114.933 157.280  1.00157.96           N
ATOM   2037  CA  PHE A 314     146.957 113.605 157.866  1.00158.30           C
ATOM   2038  C   PHE A 314     148.137 113.358 158.795  1.00157.16           C
ATOM   2039  O   PHE A 314     149.161 114.043 158.723  1.00156.15           O
ATOM   2040  CB  PHE A 314     146.876 112.525 156.779  1.00156.69           C
ATOM   2041  CG  PHE A 314     146.564 111.151 157.306  1.00156.16           C
ATOM   2042  CD1 PHE A 314     145.433 110.930 158.075  1.00156.22           C
ATOM   2043  CD2 PHE A 314     147.394 110.080 157.021  1.00154.58           C
ATOM   2044  CE1 PHE A 314     145.143 109.669 158.559  1.00155.08           C
ATOM   2045  CE2 PHE A 314     147.108 108.816 157.502  1.00155.26           C
ATOM   2046  CZ  PHE A 314     145.981 108.610 158.272  1.00154.77           C
ATOM   2047  N   GLU A 315     147.960 112.380 159.689  1.00153.10           N
ATOM   2048  CA  GLU A 315     148.974 111.929 160.641  1.00152.33           C
ATOM   2049  C   GLU A 315     149.279 112.979 161.704  1.00151.81           C
ATOM   2050  O   GLU A 315     150.082 112.733 162.609  1.00151.49           O
ATOM   2051  CB  GLU A 315     150.264 111.522 159.920  1.00152.09           C
ATOM   2052  CG  GLU A 315     150.157 110.223 159.143  1.00152.33           C
ATOM   2053  CD  GLU A 315     151.398 109.933 158.321  1.00153.50           C
ATOM   2054  OE1 GLU A 315     152.342 110.749 158.360  1.00154.40           O
ATOM   2055  OE2 GLU A 315     151.428 108.888 157.637  1.00152.95           O
ATOM   2056  N   ASN A 316     148.647 114.149 161.607  1.00142.14           N
ATOM   2057  CA  ASN A 316     148.824 115.171 162.633  1.00141.62           C
ATOM   2058  C   ASN A 316     148.176 114.743 163.943  1.00139.12           C
ATOM   2059  O   ASN A 316     148.780 114.867 165.015  1.00139.17           O
ATOM   2060  CB  ASN A 316     148.236 116.495 162.151  1.00142.26           C
ATOM   2061  CG  ASN A 316     146.957 116.305 161.363  1.00141.95           C
ATOM   2062  OD1 ASN A 316     146.986 115.905 160.201  1.00141.87           O
ATOM   2063  ND2 ASN A 316     145.825 116.584 161.996  1.00140.22           N
ATOM   2064  N   GLU A 317     146.948 114.228 163.867  1.00126.16           N
ATOM   2065  CA  GLU A 317     146.194 113.762 165.025  1.00127.00           C
ATOM   2066  C   GLU A 317     146.127 114.811 166.128  1.00128.23           C
ATOM   2067  O   GLU A 317     145.577 115.902 165.927  1.00129.41           O
ATOM   2068  CB  GLU A 317     146.804 112.467 165.570  1.00128.21           C
ATOM   2069  CG  GLU A 317     147.174 111.449 164.501  1.00129.37           C
ATOM   2070  CD  GLU A 317     145.990 111.031 163.650  1.00131.52           C
ATOM   2071  OE1 GLU A 317     144.867 110.940 164.189  1.00131.76           O
ATOM   2072  OE2 GLU A 317     146.185 110.793 162.440  1.00131.51           O
ATOM   2073  N   ASP A 318     146.723 114.489 167.282  1.00110.33           N
ATOM   2074  CA  ASP A 318     146.587 115.317 168.476  1.00108.86           C
ATOM   2075  C   ASP A 318     146.904 116.776 168.187  1.00106.94           C
ATOM   2076  O   ASP A 318     146.169 117.674 168.620  1.00106.43           O
ATOM   2077  CB  ASP A 318     147.498 114.786 169.583  1.00108.68           C
ATOM   2078  CG  ASP A 318     147.397 115.592 170.863  1.00109.05           C
ATOM   2079  OD1 ASP A 318     146.334 116.201 171.106  1.00108.03           O
ATOM   2080  OD2 ASP A 318     148.385 115.620 171.626  1.00108.31           O
ATOM   2081  N   PHE A 319     147.980 117.024 167.431  1.00101.29           N
ATOM   2082  CA  PHE A 319     148.369 118.387 167.084  1.00102.02           C
ATOM   2083  C   PHE A 319     147.163 119.214 166.668  1.00103.66           C
ATOM   2084  O   PHE A 319     146.874 120.255 167.272  1.00105.97           O
ATOM   2085  CB  PHE A 319     149.410 118.373 165.964  1.00 98.89           C
ATOM   2086  CG  PHE A 319     149.829 119.744 165.515  1.00101.76           C
ATOM   2087  CD1 PHE A 319     150.722 120.490 166.261  1.00102.44           C
ATOM   2088  CD2 PHE A 319     149.319 120.291 164.349  1.00102.70           C
ATOM   2089  CE1 PHE A 319     151.104 121.753 165.849  1.00102.81           C
ATOM   2090  CE2 PHE A 319     149.697 121.551 163.936  1.00101.47           C
ATOM   2091  CZ  PHE A 319     150.591 122.282 164.687  1.00101.20           C
ATOM   2092  N   LEU A 320     146.413 118.733 165.671  1.00100.07           N
ATOM   2093  CA  LEU A 320     145.272 119.499 165.181  1.00 97.23           C
ATOM   2094  C   LEU A 320     144.321 119.835 166.318  1.00102.24           C
ATOM   2095  O   LEU A 320     144.011 121.012 166.549  1.00106.63           O
ATOM   2096  CB  LEU A 320     144.546 118.729 164.081  1.00 98.99           C
ATOM   2097  CG  LEU A 320     143.246 119.362 163.583  1.00103.12           C
ATOM   2098  CD1 LEU A 320     143.474 120.796 163.129  1.00102.44           C
ATOM   2099  CD2 LEU A 320     142.637 118.531 162.463  1.00103.60           C
ATOM   2100  N   LYS A 321     143.900 118.821 167.083  1.00104.87           N
ATOM   2101  CA  LYS A 321     143.024 119.092 168.217  1.00103.57           C
ATOM   2102  C   LYS A 321     143.622 120.185 169.083  1.00103.38           C
ATOM   2103  O   LYS A 321     142.988 121.219 169.332  1.00101.36           O
ATOM   2104  CB  LYS A 321     142.794 117.824 169.043  1.00 99.69           C
ATOM   2105  CG  LYS A 321     142.708 116.518 168.265  1.00101.21           C
ATOM   2106  CD  LYS A 321     141.607 116.538 167.221  1.00104.54           C
ATOM   2107  CE  LYS A 321     141.946 115.628 166.052  1.00105.22           C
ATOM   2108  NZ  LYS A 321     142.942 116.228 165.131  1.00106.76           N
ATOM   2109  N   SER A 322     144.896 120.020 169.450  1.00 98.37           N
ATOM   2110  CA  SER A 322     145.546 121.002 170.302  1.00 95.43           C
ATOM   2111  C   SER A 322     145.537 122.376 169.654  1.00 94.66           C
ATOM   2112  O   SER A 322     145.171 123.363 170.295  1.00 97.32           O
ATOM   2113  CB  SER A 322     146.973 120.565 170.623  1.00 96.78           C
ATOM   2114  OG  SER A 322     147.360 121.043 171.899  1.00 96.21           O
ATOM   2115  N   VAL A 323     145.899 122.477 168.376  1.00 85.22           N
ATOM   2116  CA  VAL A 323     145.917 123.827 167.829  1.00 81.02           C
ATOM   2117  C   VAL A 323     144.497 124.366 167.783  1.00 79.88           C
ATOM   2118  O   VAL A 323     144.249 125.528 168.134  1.00 84.88           O
ATOM   2119  CB  VAL A 323     146.631 123.905 166.464  1.00 80.96           C
ATOM   2120  CG1 VAL A 323     145.842 123.218 165.373  1.00 84.45           C
ATOM   2121  CG2 VAL A 323     146.891 125.361 166.114  1.00 84.23           C
ATOM   2122  N   THR A 324     143.527 123.502 167.467  1.00 81.74           N
ATOM   2123  CA  THR A 324     142.145 123.952 167.469  1.00 87.87           C
ATOM   2124  C   THR A 324     141.743 124.410 168.868  1.00 92.85           C
ATOM   2125  O   THR A 324     141.002 125.391 169.010  1.00 98.64           O
ATOM   2126  CB  THR A 324     141.219 122.853 166.936  1.00 90.59           C
ATOM   2127  OG1 THR A 324     141.701 122.402 165.666  1.00 91.60           O
ATOM   2128  CG2 THR A 324     139.804 123.392 166.721  1.00 86.70           C
ATOM   2129  N   THR A 325     142.266 123.755 169.921  1.00 86.21           N
ATOM   2130  CA  THR A 325     141.868 124.180 171.263  1.00 84.44           C
ATOM   2131  C   THR A 325     142.318 125.617 171.479  1.00 85.27           C
ATOM   2132  O   THR A 325     141.537 126.463 171.932  1.00 86.62           O
ATOM   2133  CB  THR A 325     142.396 123.245 172.376  1.00 87.82           C
ATOM   2134  OG1 THR A 325     141.719 123.556 173.602  1.00 88.46           O
ATOM   2135  CG2 THR A 325     143.889 123.462 172.699  1.00 87.24           C
ATOM   2136  N   LEU A 326     143.541 125.937 171.040  1.00 92.76           N
ATOM   2137  CA  LEU A 326     144.031 127.301 171.178  1.00 92.38           C
ATOM   2138  C   LEU A 326     143.117 128.263 170.437  1.00 92.09           C
ATOM   2139  O   LEU A 326     142.774 129.336 170.949  1.00 94.63           O
ATOM   2140  CB  LEU A 326     145.466 127.402 170.662  1.00 89.97           C
ATOM   2141  CG  LEU A 326     146.555 126.889 171.607  1.00 92.64           C
ATOM   2142  CD1 LEU A 326     147.909 126.887 170.920  1.00 92.87           C
ATOM   2143  CD2 LEU A 326     146.605 127.706 172.885  1.00 94.67           C
ATOM   2144  N   ALA A 327     142.654 127.850 169.254  1.00 92.85           N
ATOM   2145  CA  ALA A 327     141.820 128.715 168.431  1.00 94.96           C
ATOM   2146  C   ALA A 327     140.559 129.135 169.173  1.00 94.82           C
ATOM   2147  O   ALA A 327     140.033 130.232 168.952  1.00 95.64           O
ATOM   2148  CB  ALA A 327     141.473 128.009 167.120  1.00 93.73           C
ATOM   2149  N   MET A 328     140.059 128.285 170.073  1.00103.77           N
ATOM   2150  CA  MET A 328     138.851 128.664 170.796  1.00106.61           C
ATOM   2151  C   MET A 328     139.186 129.460 172.050  1.00109.52           C
ATOM   2152  O   MET A 328     138.411 130.322 172.479  1.00113.33           O
ATOM   2153  CB  MET A 328     138.002 127.437 171.142  1.00109.68           C
ATOM   2154  CG  MET A 328     138.275 126.190 170.328  1.00111.10           C
ATOM   2155  SD  MET A 328     137.321 124.788 170.952  1.00118.14           S
ATOM   2156  CE  MET A 328     138.456 124.066 172.130  1.00110.24           C
ATOM   2157  N   LYS A 329     140.344 129.194 172.653  1.00 95.80           N
ATOM   2158  CA  LYS A 329     140.659 129.881 173.900  1.00 93.59           C
ATOM   2159  C   LYS A 329     141.109 131.301 173.595  1.00 93.73           C
ATOM   2160  O   LYS A 329     140.483 132.268 174.041  1.00 97.55           O
ATOM   2161  CB  LYS A 329     141.719 129.122 174.695  1.00 92.22           C
ATOM   2162  CG  LYS A 329     141.551 129.268 176.198  1.00 94.08           C
ATOM   2163  CD  LYS A 329     142.223 128.140 176.957  1.00 95.53           C
ATOM   2164  CE  LYS A 329     141.916 128.230 178.444  1.00 97.54           C
ATOM   2165  NZ  LYS A 329     142.569 127.140 179.220  1.00 96.90           N
ATOM   2166  N   ALA A 330     142.192 131.438 172.835  1.00 90.74           N
ATOM   2167  CA  ALA A 330     142.564 132.721 172.246  1.00 92.48           C
ATOM   2168  C   ALA A 330     141.876 132.793 170.891  1.00 95.93           C
ATOM   2169  O   ALA A 330     142.222 132.068 169.955  1.00 98.79           O
ATOM   2170  CB  ALA A 330     144.076 132.854 172.128  1.00 91.85           C
ATOM   2171  N   LYS A 331     140.880 133.672 170.788  1.00 97.57           N
ATOM   2172  CA  LYS A 331     140.002 133.698 169.625  1.00 96.01           C
ATOM   2173  C   LYS A 331     140.777 133.982 168.346  1.00 87.90           C
ATOM   2174  O   LYS A 331     141.540 134.946 168.261  1.00 89.97           O
ATOM   2175  CB  LYS A 331     138.904 134.747 169.815  1.00 95.47           C
ATOM   2176  CG  LYS A 331     137.804 134.691 168.764  1.00 94.62           C
ATOM   2177  CD  LYS A 331     136.994 133.407 168.862  1.00 96.35           C
ATOM   2178  CE  LYS A 331     136.410 133.218 170.252  1.00 95.20           C
ATOM   2179  NZ  LYS A 331     135.739 131.896 170.397  1.00 95.39           N
ATOM   2180  N   CYS A 332     140.565 133.124 167.352  1.00 86.62           N
ATOM   2181  CA  CYS A 332     141.102 133.264 166.007  1.00 94.35           C
ATOM   2182  C   CYS A 332     140.169 132.529 165.057  1.00 97.01           C
ATOM   2183  O   CYS A 332     139.443 131.620 165.469  1.00 99.32           O
ATOM   2184  CB  CYS A 332     142.522 132.687 165.881  1.00 99.77           C
ATOM   2185  SG  CYS A 332     143.714 133.130 167.167  1.00104.70           S
ATOM   2186  N   LYS A 333     140.200 132.923 163.788  1.00 92.33           N
ATOM   2187  CA  LYS A 333     139.557 132.123 162.754  1.00 91.86           C
ATOM   2188  C   LYS A 333     140.554 131.110 162.207  1.00 97.56           C
ATOM   2189  O   LYS A 333     141.574 131.483 161.619  1.00102.93           O
ATOM   2190  CB  LYS A 333     139.033 133.016 161.634  1.00 92.24           C
ATOM   2191  CG  LYS A 333     138.542 132.250 160.415  1.00 94.92           C
ATOM   2192  CD  LYS A 333     137.258 131.489 160.710  1.00 97.72           C
ATOM   2193  CE  LYS A 333     136.147 132.425 161.155  1.00 98.46           C
ATOM   2194  NZ  LYS A 333     134.896 131.683 161.475  1.00 97.84           N
ATOM   2195  N   LEU A 334     140.263 129.825 162.403  1.00 90.11           N
ATOM   2196  CA  LEU A 334     141.191 128.747 162.078  1.00 85.62           C
ATOM   2197  C   LEU A 334     140.786 128.145 160.740  1.00 81.59           C
ATOM   2198  O   LEU A 334     139.686 127.599 160.604  1.00 87.60           O
ATOM   2199  CB  LEU A 334     141.203 127.691 163.181  1.00 88.66           C
ATOM   2200  CG  LEU A 334     141.567 126.252 162.812  1.00 91.53           C
ATOM   2201  CD1 LEU A 334     142.993 126.161 162.276  1.00 92.68           C
ATOM   2202  CD2 LEU A 334     141.383 125.330 164.006  1.00 92.80           C
ATOM   2203  N   THR A 335     141.675 128.240 159.761  1.00 79.05           N
ATOM   2204  CA  THR A 335     141.425 127.706 158.433  1.00 85.69           C
ATOM   2205  C   THR A 335     142.170 126.392 158.242  1.00 85.25           C
ATOM   2206  O   THR A 335     143.069 126.039 159.009  1.00 89.50           O
ATOM   2207  CB  THR A 335     141.849 128.703 157.357  1.00 90.83           C
ATOM   2208  OG1 THR A 335     143.261 128.596 157.145  1.00 95.36           O
ATOM   2209  CG2 THR A 335     141.510 130.124 157.784  1.00 88.97           C
ATOM   2210  N   ILE A 336     141.789 125.666 157.196  1.00 79.47           N
ATOM   2211  CA  ILE A 336     142.348 124.348 156.927  1.00 80.15           C
ATOM   2212  C   ILE A 336     142.122 124.022 155.459  1.00 84.89           C
ATOM   2213  O   ILE A 336     141.069 124.335 154.895  1.00 89.53           O
ATOM   2214  CB  ILE A 336     141.723 123.281 157.855  1.00 84.34           C
ATOM   2215  CG1 ILE A 336     142.074 121.868 157.389  1.00 84.34           C
ATOM   2216  CG2 ILE A 336     140.215 123.460 157.934  1.00 86.14           C
ATOM   2217  CD1 ILE A 336     142.026 120.837 158.491  1.00 84.95           C
ATOM   2218  N   CYS A 337     143.120 123.400 154.838  1.00100.13           N
ATOM   2219  CA  CYS A 337     143.022 122.989 153.442  1.00 99.09           C
ATOM   2220  C   CYS A 337     142.020 121.852 153.272  1.00 95.49           C
ATOM   2221  O   CYS A 337     142.080 121.101 152.299  1.00 90.13           O
ATOM   2222  CB  CYS A 337     144.392 122.561 152.913  1.00 98.13           C
ATOM   2223  SG  CYS A 337     145.219 121.308 153.919  1.00108.61           S
ATOM   2224  N   ASP A 350     155.573 127.014 150.771  1.00120.51           N
ATOM   2225  CA  ASP A 350     155.216 126.360 152.025  1.00124.05           C
ATOM   2226  C   ASP A 350     155.886 127.044 153.216  1.00126.15           C
ATOM   2227  O   ASP A 350     155.584 126.738 154.369  1.00124.74           O
ATOM   2228  CB  ASP A 350     155.593 124.879 151.980  1.00123.82           C
ATOM   2229  CG  ASP A 350     157.030 124.656 151.550  1.00126.22           C
ATOM   2230  OD1 ASP A 350     157.696 125.637 151.158  1.00125.04           O
ATOM   2231  OD2 ASP A 350     157.493 123.497 151.604  1.00126.26           O
ATOM   2232  N   GLU A 351     156.799 127.971 152.926  1.00110.73           N
ATOM   2233  CA  GLU A 351     157.487 128.753 153.945  1.00105.80           C
ATOM   2234  C   GLU A 351     157.148 130.236 153.858  1.00105.49           C
ATOM   2235  O   GLU A 351     157.923 131.074 154.325  1.00107.45           O
ATOM   2236  CB  GLU A 351     158.999 128.553 153.836  1.00105.39           C
ATOM   2237  CG  GLU A 351     159.444 127.102 153.884  1.00106.02           C
ATOM   2238  CD  GLU A 351     160.896 126.926 153.485  1.00107.19           C
ATOM   2239  OE1 GLU A 351     161.497 127.898 152.979  1.00107.66           O
ATOM   2240  OE2 GLU A 351     161.437 125.818 153.674  1.00108.16           O
ATOM   2241  N   MET A 352     156.000 130.572 153.276  1.00106.67           N
ATOM   2242  CA  MET A 352     155.672 131.961 152.984  1.00107.22           C
ATOM   2243  C   MET A 352     155.479 132.762 154.267  1.00106.64           C
ATOM   2244  O   MET A 352     155.212 132.211 155.337  1.00107.85           O
ATOM   2245  CB  MET A 352     154.409 132.024 152.129  1.00108.60           C
ATOM   2246  CG  MET A 352     153.558 130.770 152.212  1.00108.88           C
ATOM   2247  SD  MET A 352     152.037 130.875 151.253  1.00123.27           S
ATOM   2248  CE  MET A 352     152.702 131.070 149.604  1.00110.46           C
ATOM   2249  N   GLU A 353     155.623 134.081 154.151  1.00 94.98           N
ATOM   2250  CA  GLU A 353     155.498 134.988 155.284  1.00 91.71           C
ATOM   2251  C   GLU A 353     154.521 136.102 154.934  1.00 93.00           C
ATOM   2252  O   GLU A 353     154.584 136.666 153.839  1.00 98.08           O
ATOM   2253  CB  GLU A 353     156.863 135.559 155.673  1.00 94.65           C
ATOM   2254  CG  GLU A 353     156.900 136.220 157.040  1.00 97.08           C
ATOM   2255  CD  GLU A 353     158.180 135.917 157.794  1.00 97.90           C
ATOM   2256  OE1 GLU A 353     159.254 136.383 157.361  1.00 96.32           O
ATOM   2257  OE2 GLU A 353     158.114 135.211 158.824  1.00 95.58           O
ATOM   2258  N   ILE A 354     153.629 136.419 155.863  1.00 68.50           N
ATOM   2259  CA  ILE A 354     152.512 137.320 155.601  1.00 62.91           C
ATOM   2260  C   ILE A 354     152.851 138.722 156.083  1.00 62.61           C
ATOM   2261  O   ILE A 354     153.432 138.912 157.156  1.00 73.04           O
ATOM   2262  CB  ILE A 354     151.226 136.785 156.263  1.00 64.04           C
ATOM   2263  CG1 ILE A 354     150.829 135.448 155.636  1.00 63.64           C
ATOM   2264  CG2 ILE A 354     150.090 137.784 156.132  1.00 68.74           C
ATOM   2265  CD1 ILE A 354     149.747 134.718 156.392  1.00 65.09           C
ATOM   2266  N   GLY A 355     152.493 139.710 155.281  1.00 62.49           N
ATOM   2267  CA  GLY A 355     152.697 141.103 155.633  1.00 65.52           C
ATOM   2268  C   GLY A 355     151.575 141.927 155.050  1.00 68.34           C
ATOM   2269  O   GLY A 355     150.535 141.397 154.654  1.00 74.41           O
ATOM   2270  N   TYR A 356     151.788 143.238 154.968  1.00 57.20           N
ATOM   2271  CA  TYR A 356     150.734 144.117 154.484  1.00 58.64           C
ATOM   2272  C   TYR A 356     151.346 145.339 153.816  1.00 61.76           C
ATOM   2273  O   TYR A 356     152.511 145.679 154.042  1.00 64.15           O
ATOM   2274  CB  TYR A 356     149.797 144.531 155.623  1.00 61.16           C
ATOM   2275  CG  TYR A 356     150.350 145.623 156.507  1.00 61.64           C
ATOM   2276  CD2 TYR A 356     149.996 146.950 156.313  1.00 69.41           C
ATOM   2277  CD1 TYR A 356     151.230 145.326 157.531  1.00 58.64           C
ATOM   2278  CE2 TYR A 356     150.503 147.947 157.121  1.00 68.78           C
ATOM   2279  CE1 TYR A 356     151.740 146.314 158.340  1.00 61.29           C
ATOM   2280  CZ  TYR A 356     151.377 147.619 158.132  1.00 62.95           C
ATOM   2281  OH  TYR A 356     151.890 148.601 158.943  1.00 67.01           O
ATOM   2282  N   ILE A 357     150.536 145.993 152.984  1.00 57.62           N
ATOM   2283  CA  ILE A 357     150.892 147.261 152.354  1.00 48.39           C
ATOM   2284  C   ILE A 357     149.775 148.258 152.623  1.00 59.29           C
ATOM   2285  O   ILE A 357     148.593 147.927 152.477  1.00 64.06           O
ATOM   2286  CB  ILE A 357     151.141 147.109 150.843  1.00 50.43           C
ATOM   2287  CG1 ILE A 357     150.075 146.219 150.207  1.00 59.29           C
ATOM   2288  CG2 ILE A 357     152.527 146.548 150.592  1.00 59.52           C
ATOM   2289  CD1 ILE A 357     150.332 145.911 148.750  1.00 58.65           C
ATOM   2290  N   GLN A 358     150.146 149.475 153.012  1.00 76.11           N
ATOM   2291  CA  GLN A 358     149.209 150.460 153.534  1.00 74.95           C
ATOM   2292  C   GLN A 358     149.178 151.694 152.644  1.00 67.96           C
ATOM   2293  O   GLN A 358     150.232 152.216 152.265  1.00 72.19           O
ATOM   2294  CB  GLN A 358     149.592 150.851 154.963  1.00 67.93           C
ATOM   2295  CG  GLN A 358     148.443 151.359 155.805  1.00 70.56           C
ATOM   2296  CD  GLN A 358     148.776 151.386 157.280  1.00 67.09           C
ATOM   2297  OE1 GLN A 358     149.944 151.394 157.664  1.00 66.19           O
ATOM   2298  NE2 GLN A 358     147.749 151.395 158.118  1.00 70.96           N
ATOM   2299  N   ALA A 359     147.970 152.160 152.317  1.00 55.78           N
ATOM   2300  CA  ALA A 359     147.766 153.429 151.633  1.00 60.83           C
ATOM   2301  C   ALA A 359     146.527 154.096 152.219  1.00 67.52           C
ATOM   2302  O   ALA A 359     145.656 153.401 152.759  1.00 72.77           O
ATOM   2303  CB  ALA A 359     147.614 153.217 150.127  1.00 62.06           C
ATOM   2304  N   PRO A 360     146.393 155.422 152.125  1.00 52.00           N
ATOM   2305  CA  PRO A 360     145.268 156.108 152.773  1.00 51.72           C
ATOM   2306  C   PRO A 360     143.892 155.691 152.277  1.00 53.93           C
ATOM   2307  O   PRO A 360     142.893 156.214 152.781  1.00 56.48           O
ATOM   2308  CB  PRO A 360     145.541 157.586 152.454  1.00 50.33           C
ATOM   2309  CG  PRO A 360     147.001 157.646 152.191  1.00 57.19           C
ATOM   2310  CD  PRO A 360     147.293 156.380 151.464  1.00 49.32           C
ATOM   2311  N   HIS A 361     143.801 154.781 151.309  1.00 67.40           N
ATOM   2312  CA  HIS A 361     142.519 154.254 150.872  1.00 64.57           C
ATOM   2313  C   HIS A 361     142.343 152.769 151.154  1.00 77.54           C
ATOM   2314  O   HIS A 361     141.208 152.282 151.096  1.00 84.00           O
ATOM   2315  CB  HIS A 361     142.317 154.511 149.371  1.00 61.87           C
ATOM   2316  CG  HIS A 361     143.589 154.544 148.583  1.00 72.13           C
ATOM   2317  ND1 HIS A 361     144.267 155.713 148.315  1.00 74.45           N
ATOM   2318  CD2 HIS A 361     144.299 153.554 147.994  1.00 77.60           C
ATOM   2319  CE1 HIS A 361     145.345 155.441 147.602  1.00 75.80           C
ATOM   2320  NE2 HIS A 361     145.387 154.138 147.393  1.00 78.94           N
ATOM   2321  N   LYS A 362     143.418 152.042 151.473  1.00 76.79           N
ATOM   2322  CA  LYS A 362     143.298 150.606 151.703  1.00 67.41           C
ATOM   2323  C   LYS A 362     144.535 150.010 152.368  1.00 74.42           C
ATOM   2324  O   LYS A 362     145.669 150.388 152.053  1.00 79.38           O
ATOM   2325  CB  LYS A 362     143.014 149.887 150.381  1.00 58.13           C
ATOM   2326  CG  LYS A 362     142.966 148.383 150.488  1.00 65.93           C
ATOM   2327  CD  LYS A 362     142.505 147.742 149.195  1.00 71.50           C
ATOM   2328  CE  LYS A 362     141.067 148.105 148.884  1.00 73.54           C
ATOM   2329  NZ  LYS A 362     140.542 147.329 147.727  1.00 72.09           N
ATOM   2330  N   THR A 363     144.320 149.081 153.299  1.00 70.11           N
ATOM   2331  CA  THR A 363     145.377 148.248 153.862  1.00 63.16           C
ATOM   2332  C   THR A 363     145.177 146.845 153.308  1.00 70.83           C
ATOM   2333  O   THR A 363     144.130 146.229 153.532  1.00 73.02           O
ATOM   2334  CB  THR A 363     145.337 148.246 155.386  1.00 62.71           C
ATOM   2335  OG1 THR A 363     144.167 147.549 155.828  1.00 66.74           O
ATOM   2336  CG2 THR A 363     145.296 149.663 155.915  1.00 68.51           C
ATOM   2337  N   LEU A 364     146.175 146.340 152.589  1.00 63.62           N
ATOM   2338  CA  LEU A 364     146.035 145.093 151.860  1.00 53.15           C
ATOM   2339  C   LEU A 364     147.002 144.051 152.393  1.00 58.09           C
ATOM   2340  O   LEU A 364     148.214 144.307 152.445  1.00 64.92           O
ATOM   2341  CB  LEU A 364     146.285 145.323 150.369  1.00 49.30           C
ATOM   2342  CG  LEU A 364     145.687 144.287 149.422  1.00 56.88           C
ATOM   2343  CD1 LEU A 364     144.171 144.329 149.481  1.00 61.17           C
ATOM   2344  CD2 LEU A 364     146.179 144.520 148.005  1.00 60.82           C
ATOM   2345  N   PRO A 365     146.512 142.880 152.808  1.00 53.48           N
ATOM   2346  CA  PRO A 365     147.402 141.789 153.233  1.00 51.03           C
ATOM   2347  C   PRO A 365     148.025 141.107 152.024  1.00 55.86           C
ATOM   2348  O   PRO A 365     147.341 140.809 151.043  1.00 64.87           O
ATOM   2349  CB  PRO A 365     146.463 140.842 153.992  1.00 60.03           C
ATOM   2350  CG  PRO A 365     145.195 141.624 154.212  1.00 61.35           C
ATOM   2351  CD  PRO A 365     145.102 142.551 153.051  1.00 57.88           C
ATOM   2352  N   VAL A 366     149.326 140.849 152.102  1.00 64.13           N
ATOM   2353  CA  VAL A 366     150.096 140.272 151.008  1.00 64.45           C
ATOM   2354  C   VAL A 366     150.948 139.135 151.558  1.00 73.44           C
ATOM   2355  O   VAL A 366     151.174 139.044 152.771  1.00 82.02           O
ATOM   2356  CB  VAL A 366     150.973 141.337 150.319  1.00 61.47           C
ATOM   2357  CG1 VAL A 366     152.256 141.529 151.083  1.00 66.34           C
ATOM   2358  CG2 VAL A 366     151.252 140.959 148.875  1.00 67.77           C
ATOM   2359  N   VAL A 367     151.411 138.264 150.665  1.00 76.50           N
ATOM   2360  CA  VAL A 367     152.173 137.076 151.032  1.00 68.72           C
ATOM   2361  C   VAL A 367     153.482 137.073 150.260  1.00 70.27           C
ATOM   2362  O   VAL A 367     153.490 137.259 149.037  1.00 83.59           O
ATOM   2363  CB  VAL A 367     151.367 135.798 150.749  1.00 68.64           C
ATOM   2364  CG1 VAL A 367     152.243 134.577 150.914  1.00 70.03           C
ATOM   2365  CG2 VAL A 367     150.166 135.720 151.669  1.00 76.02           C
ATOM   2366  N   PHE A 368     154.590 136.866 150.968  1.00 87.13           N
ATOM   2367  CA  PHE A 368     155.912 136.760 150.364  1.00 88.55           C
ATOM   2368  C   PHE A 368     156.294 135.286 150.327  1.00 93.37           C
ATOM   2369  O   PHE A 368     156.366 134.624 151.369  1.00100.19           O
ATOM   2370  CB  PHE A 368     156.919 137.606 151.142  1.00 91.82           C
ATOM   2371  CG  PHE A 368     158.283 137.683 150.510  1.00 90.46           C
ATOM   2372  CD1 PHE A 368     158.464 137.382 149.175  1.00 88.90           C
ATOM   2373  CD2 PHE A 368     159.366 138.148 151.238  1.00 92.72           C
ATOM   2374  CE1 PHE A 368     159.714 137.466 148.594  1.00 91.64           C
ATOM   2375  CE2 PHE A 368     160.620 138.244 150.661  1.00 92.41           C
ATOM   2376  CZ  PHE A 368     160.792 137.901 149.338  1.00 93.41           C
ATOM   2377  N   ASP A 369     156.517 134.773 149.120  1.00108.74           N
ATOM   2378  CA  ASP A 369     156.809 133.367 148.901  1.00111.44           C
ATOM   2379  C   ASP A 369     158.274 133.175 148.526  1.00111.21           C
ATOM   2380  O   ASP A 369     158.980 134.120 148.166  1.00112.60           O
ATOM   2381  CB  ASP A 369     155.908 132.794 147.807  1.00112.65           C
ATOM   2382  CG  ASP A 369     155.742 133.739 146.629  1.00113.42           C
ATOM   2383  OD1 ASP A 369     156.533 134.699 146.517  1.00113.04           O
ATOM   2384  OD2 ASP A 369     154.822 133.519 145.813  1.00111.96           O
ATOM   2385  N   SER A 370     158.725 131.929 148.614  1.00112.38           N
ATOM   2386  CA  SER A 370     160.096 131.585 148.260  1.00113.79           C
ATOM   2387  C   SER A 370     160.149 130.251 147.522  1.00114.09           C
ATOM   2388  O   SER A 370     160.247 130.214 146.296  1.00109.78           O
ATOM   2389  CB  SER A 370     160.976 131.528 149.509  1.00110.93           C
ATOM   2390  OG  SER A 370     162.330 131.278 149.174  1.00110.58           O
ATOM   2391  N   ASP A 388     143.785 141.607 146.093  1.00116.86           N
ATOM   2392  CA  ASP A 388     143.659 140.409 146.915  1.00118.00           C
ATOM   2393  C   ASP A 388     144.959 140.118 147.656  1.00117.75           C
ATOM   2394  O   ASP A 388     145.788 141.009 147.842  1.00117.37           O
ATOM   2395  CB  ASP A 388     143.263 139.208 146.054  1.00118.64           C
ATOM   2396  CG  ASP A 388     142.035 139.478 145.208  1.00118.18           C
ATOM   2397  OD1 ASP A 388     141.476 140.590 145.309  1.00119.08           O
ATOM   2398  OD2 ASP A 388     141.630 138.579 144.442  1.00116.90           O
ATOM   2399  N   PHE A 389     145.127 138.865 148.082  1.00110.40           N
ATOM   2400  CA  PHE A 389     146.341 138.478 148.792  1.00109.40           C
ATOM   2401  C   PHE A 389     147.571 138.672 147.914  1.00106.55           C
ATOM   2402  O   PHE A 389     148.529 139.349 148.302  1.00107.99           O
ATOM   2403  CB  PHE A 389     146.230 137.025 149.258  1.00107.96           C
ATOM   2404  CG  PHE A 389     145.821 136.877 150.695  1.00109.90           C
ATOM   2405  CD2 PHE A 389     146.774 136.782 151.694  1.00106.95           C
ATOM   2406  CD1 PHE A 389     144.483 136.832 151.048  1.00109.96           C
ATOM   2407  CE2 PHE A 389     146.405 136.643 153.016  1.00108.54           C
ATOM   2408  CE1 PHE A 389     144.105 136.693 152.370  1.00110.13           C
ATOM   2409  CZ  PHE A 389     145.068 136.599 153.355  1.00110.18           C
ATOM   2410  N   GLY A 390     147.554 138.097 146.716  1.00 94.76           N
ATOM   2411  CA  GLY A 390     148.649 138.274 145.789  1.00 97.36           C
ATOM   2412  C   GLY A 390     149.952 137.682 146.303  1.00 92.09           C
ATOM   2413  O   GLY A 390     149.994 136.920 147.271  1.00 93.86           O
ATOM   2414  N   TYR A 391     151.036 138.059 145.629  1.00 89.01           N
ATOM   2415  CA  TYR A 391     152.371 137.625 146.006  1.00 90.83           C
ATOM   2416  C   TYR A 391     153.378 138.688 145.595  1.00 92.38           C
ATOM   2417  O   TYR A 391     153.124 139.487 144.691  1.00 98.53           O
ATOM   2418  CB  TYR A 391     152.741 136.284 145.360  1.00 94.50           C
ATOM   2419  CG  TYR A 391     151.909 135.116 145.834  1.00 99.49           C
ATOM   2420  CD1 TYR A 391     152.078 134.590 147.109  1.00100.59           C
ATOM   2421  CD2 TYR A 391     150.954 134.536 145.008  1.00 99.80           C
ATOM   2422  CE1 TYR A 391     151.319 133.524 147.547  1.00 99.28           C
ATOM   2423  CE2 TYR A 391     150.191 133.467 145.439  1.00 99.34           C
ATOM   2424  CZ  TYR A 391     150.378 132.966 146.709  1.00100.46           C
ATOM   2425  OH  TYR A 391     149.622 131.902 147.144  1.00100.23           O
ATOM   2426  N   VAL A 392     154.526 138.684 146.267  1.00 93.13           N
ATOM   2427  CA  VAL A 392     155.651 139.547 145.931  1.00 94.32           C
ATOM   2428  C   VAL A 392     156.858 138.664 145.645  1.00102.10           C
ATOM   2429  O   VAL A 392     157.157 137.740 146.410  1.00104.13           O
ATOM   2430  CB  VAL A 392     155.945 140.560 147.051  1.00 93.62           C
ATOM   2431  CG1 VAL A 392     156.080 139.863 148.392  1.00 97.68           C
ATOM   2432  CG2 VAL A 392     157.205 141.348 146.737  1.00 95.56           C
ATOM   2433  N   THR A 393     157.535 138.929 144.527  1.00120.40           N
ATOM   2434  CA  THR A 393     158.712 138.155 144.127  1.00119.44           C
ATOM   2435  C   THR A 393     159.731 139.122 143.534  1.00116.48           C
ATOM   2436  O   THR A 393     159.694 139.417 142.336  1.00114.64           O
ATOM   2437  CB  THR A 393     158.347 137.057 143.136  1.00118.38           C
ATOM   2438  OG1 THR A 393     157.300 136.246 143.683  1.00116.61           O
ATOM   2439  CG2 THR A 393     159.556 136.180 142.845  1.00116.44           C
ATOM   2440  N   ARG A 394     160.637 139.615 144.378  1.00111.26           N
ATOM   2441  CA  ARG A 394     161.704 140.497 143.929  1.00109.86           C
ATOM   2442  C   ARG A 394     163.064 140.130 144.500  1.00111.32           C
ATOM   2443  O   ARG A 394     164.001 140.924 144.366  1.00110.38           O
ATOM   2444  CB  ARG A 394     161.386 141.959 144.291  1.00111.93           C
ATOM   2445  CG  ARG A 394     160.085 142.492 143.710  1.00110.08           C
ATOM   2446  CD  ARG A 394     160.183 142.670 142.204  1.00111.63           C
ATOM   2447  NE  ARG A 394     161.333 143.482 141.823  1.00114.05           N
ATOM   2448  CZ  ARG A 394     161.322 144.806 141.744  1.00113.21           C
ATOM   2449  NH1 ARG A 394     160.235 145.506 142.026  1.00111.00           N
ATOM   2450  NH2 ARG A 394     162.429 145.442 141.374  1.00113.00           N
ATOM   2451  N   GLY A 395     163.209 138.964 145.123  1.00146.29           N
ATOM   2452  CA  GLY A 395     164.454 138.578 145.739  1.00146.47           C
ATOM   2453  C   GLY A 395     165.273 137.648 144.869  1.00148.00           C
ATOM   2454  O   GLY A 395     165.903 138.065 143.892  1.00148.57           O
ATOM   2455  N   PRO A 396     165.274 136.357 145.207  1.00154.92           N
ATOM   2456  CA  PRO A 396     166.113 135.403 144.469  1.00154.11           C
ATOM   2457  C   PRO A 396     165.586 135.109 143.073  1.00154.63           C
ATOM   2458  O   PRO A 396     164.938 134.082 142.848  1.00154.58           O
ATOM   2459  CB  PRO A 396     166.083 134.153 145.356  1.00153.87           C
ATOM   2460  CG  PRO A 396     164.788 134.246 146.089  1.00153.76           C
ATOM   2461  CD  PRO A 396     164.505 135.712 146.285  1.00153.68           C
ATOM   2462  N   GLN A 397     165.859 136.009 142.133  1.00156.89           N
ATOM   2463  CA  GLN A 397     165.449 135.823 140.747  1.00155.30           C
ATOM   2464  C   GLN A 397     166.160 134.629 140.119  1.00155.71           C
ATOM   2465  O   GLN A 397     165.523 133.739 139.558  1.00156.47           O
ATOM   2466  CB  GLN A 397     165.728 137.087 139.932  1.00155.24           C
ATOM   2467  CG  GLN A 397     165.367 136.969 138.460  1.00157.40           C
ATOM   2468  CD  GLN A 397     165.772 138.192 137.660  1.00158.16           C
ATOM   2469  OE1 GLN A 397     166.345 139.138 138.200  1.00158.83           O
ATOM   2470  NE2 GLN A 397     165.479 138.177 136.366  1.00157.14           N
ATOM   2471  N   ILE A 401     170.004 129.269 146.171  1.00139.77           N
ATOM   2472  CA  ILE A 401     169.744 129.566 147.573  1.00140.24           C
ATOM   2473  C   ILE A 401     170.404 128.527 148.472  1.00140.62           C
ATOM   2474  O   ILE A 401     170.340 127.327 148.207  1.00141.49           O
ATOM   2475  CB  ILE A 401     168.230 129.649 147.851  1.00140.13           C
ATOM   2476  CG1 ILE A 401     167.501 128.472 147.199  1.00140.30           C
ATOM   2477  CG2 ILE A 401     167.667 130.974 147.356  1.00139.87           C
ATOM   2478  CD1 ILE A 401     165.997 128.516 147.364  1.00140.17           C
ATOM   2479  N   SER A 402     171.042 129.003 149.537  1.00128.31           N
ATOM   2480  CA  SER A 402     171.696 128.142 150.511  1.00129.04           C
ATOM   2481  C   SER A 402     170.698 127.781 151.612  1.00129.57           C
ATOM   2482  O   SER A 402     169.486 127.956 151.465  1.00127.42           O
ATOM   2483  CB  SER A 402     172.944 128.824 151.066  1.00125.69           C
ATOM   2484  OG  SER A 402     172.608 129.989 151.799  1.00124.97           O
ATOM   2485  N   GLY A 403     171.200 127.252 152.726  1.00119.42           N
ATOM   2486  CA  GLY A 403     170.330 126.865 153.820  1.00114.06           C
ATOM   2487  C   GLY A 403     169.794 128.018 154.646  1.00111.55           C
ATOM   2488  O   GLY A 403     168.962 127.781 155.528  1.00112.75           O
ATOM   2489  N   LEU A 404     170.241 129.247 154.389  1.00 97.47           N
ATOM   2490  CA  LEU A 404     169.868 130.394 155.206  1.00100.26           C
ATOM   2491  C   LEU A 404     168.925 131.362 154.502  1.00104.49           C
ATOM   2492  O   LEU A 404     168.625 132.426 155.056  1.00105.66           O
ATOM   2493  CB  LEU A 404     171.119 131.146 155.667  1.00100.79           C
ATOM   2494  CG  LEU A 404     172.191 130.369 156.430  1.00102.13           C
ATOM   2495  CD1 LEU A 404     173.048 131.324 157.241  1.00 99.45           C
ATOM   2496  CD2 LEU A 404     171.568 129.322 157.330  1.00101.60           C
ATOM   2497  N   ASP A 405     168.442 131.030 153.306  1.00113.51           N
ATOM   2498  CA  ASP A 405     167.547 131.909 152.566  1.00110.35           C
ATOM   2499  C   ASP A 405     166.075 131.591 152.793  1.00106.73           C
ATOM   2500  O   ASP A 405     165.214 132.210 152.160  1.00109.50           O
ATOM   2501  CB  ASP A 405     167.869 131.859 151.072  1.00112.12           C
ATOM   2502  CG  ASP A 405     169.353 131.763 150.801  1.00114.67           C
ATOM   2503  OD1 ASP A 405     169.913 130.662 150.959  1.00115.76           O
ATOM   2504  OD2 ASP A 405     169.961 132.789 150.430  1.00111.00           O
ATOM   2505  N   SER A 406     165.765 130.650 153.678  1.00 92.94           N
ATOM   2506  CA  SER A 406     164.382 130.334 154.004  1.00 91.40           C
ATOM   2507  C   SER A 406     163.797 131.470 154.843  1.00 93.83           C
ATOM   2508  O   SER A 406     164.504 132.374 155.296  1.00 97.74           O
ATOM   2509  CB  SER A 406     164.302 128.991 154.720  1.00 94.33           C
ATOM   2510  OG  SER A 406     165.210 128.943 155.805  1.00 99.56           O
ATOM   2511  N   PHE A 407     162.486 131.432 155.063  1.00 93.03           N
ATOM   2512  CA  PHE A 407     161.802 132.523 155.738  1.00 96.69           C
ATOM   2513  C   PHE A 407     161.692 132.320 157.238  1.00 99.12           C
ATOM   2514  O   PHE A 407     161.135 133.180 157.927  1.00101.09           O
ATOM   2515  CB  PHE A 407     160.414 132.724 155.146  1.00 98.96           C
ATOM   2516  CG  PHE A 407     160.420 133.593 153.944  1.00 98.96           C
ATOM   2517  CD1 PHE A 407     160.882 134.893 154.023  1.00 94.14           C
ATOM   2518  CD2 PHE A 407     159.983 133.110 152.728  1.00101.49           C
ATOM   2519  CE1 PHE A 407     160.904 135.691 152.912  1.00 95.09           C
ATOM   2520  CE2 PHE A 407     159.996 133.908 151.619  1.00100.63           C
ATOM   2521  CZ  PHE A 407     160.463 135.193 151.708  1.00100.64           C
ATOM   2522  N   GLY A 408     162.195 131.207 157.759  1.00101.31           N
ATOM   2523  CA  GLY A 408     162.400 131.096 159.186  1.00101.45           C
ATOM   2524  C   GLY A 408     163.608 131.848 159.678  1.00 99.36           C
ATOM   2525  O   GLY A 408     163.810 131.971 160.889  1.00100.70           O
ATOM   2526  N   ASN A 409     164.422 132.355 158.751  1.00 86.35           N
ATOM   2527  CA  ASN A 409     165.600 133.138 159.087  1.00 82.46           C
ATOM   2528  C   ASN A 409     165.271 134.592 159.386  1.00 86.22           C
ATOM   2529  O   ASN A 409     166.121 135.307 159.928  1.00 93.04           O
ATOM   2530  CB  ASN A 409     166.612 133.062 157.943  1.00 84.68           C
ATOM   2531  CG  ASN A 409     167.991 133.520 158.352  1.00 90.09           C
ATOM   2532  OD1 ASN A 409     168.325 133.538 159.535  1.00 90.20           O
ATOM   2533  ND2 ASN A 409     168.805 133.894 157.372  1.00 91.24           N
ATOM   2534  N   LEU A 410     164.065 135.043 159.057  1.00 73.46           N
ATOM   2535  CA  LEU A 410     163.663 136.427 159.263  1.00 70.25           C
ATOM   2536  C   LEU A 410     162.728 136.522 160.462  1.00 72.37           C
ATOM   2537  O   LEU A 410     161.788 135.730 160.588  1.00 81.52           O
ATOM   2538  CB  LEU A 410     162.974 136.986 158.019  1.00 69.48           C
ATOM   2539  CG  LEU A 410     163.858 137.290 156.813  1.00 74.43           C
ATOM   2540  CD1 LEU A 410     163.012 137.446 155.561  1.00 78.97           C
ATOM   2541  CD2 LEU A 410     164.684 138.534 157.062  1.00 74.33           C
ATOM   2542  N   GLU A 411     162.994 137.485 161.337  1.00 68.04           N
ATOM   2543  CA  GLU A 411     162.122 137.801 162.457  1.00 70.57           C
ATOM   2544  C   GLU A 411     162.012 139.314 162.584  1.00 80.51           C
ATOM   2545  O   GLU A 411     162.885 140.061 162.137  1.00 88.10           O
ATOM   2546  CB  GLU A 411     162.640 137.186 163.762  1.00 77.82           C
ATOM   2547  CG  GLU A 411     162.184 135.758 163.992  1.00 83.41           C
ATOM   2548  CD  GLU A 411     160.674 135.626 164.044  1.00 85.94           C
ATOM   2549  OE1 GLU A 411     160.021 136.490 164.666  1.00 84.96           O
ATOM   2550  OE2 GLU A 411     160.139 134.657 163.465  1.00 88.31           O
ATOM   2551  N   VAL A 412     160.923 139.768 163.200  1.00 68.63           N
ATOM   2552  CA  VAL A 412     160.637 141.191 163.341  1.00 65.19           C
ATOM   2553  C   VAL A 412     160.525 141.524 164.819  1.00 68.85           C
ATOM   2554  O   VAL A 412     159.794 140.855 165.557  1.00 76.41           O
ATOM   2555  CB  VAL A 412     159.348 141.593 162.605  1.00 65.45           C
ATOM   2556  CG1 VAL A 412     159.042 143.063 162.838  1.00 63.24           C
ATOM   2557  CG2 VAL A 412     159.482 141.310 161.137  1.00 65.38           C
ATOM   2558  N   SER A 413     161.241 142.553 165.245  1.00 64.28           N
ATOM   2559  CA  SER A 413     161.154 143.016 166.621  1.00 62.44           C
ATOM   2560  C   SER A 413     159.914 143.890 166.806  1.00 65.15           C
ATOM   2561  O   SER A 413     159.465 144.541 165.859  1.00 68.88           O
ATOM   2562  CB  SER A 413     162.404 143.803 166.999  1.00 61.65           C
ATOM   2563  OG  SER A 413     162.169 144.632 168.122  1.00 59.99           O
ATOM   2564  N   PRO A 414     159.342 143.918 168.005  1.00 62.82           N
ATOM   2565  CA  PRO A 414     158.232 144.833 168.287  1.00 61.91           C
ATOM   2566  C   PRO A 414     158.704 146.276 168.254  1.00 67.71           C
ATOM   2567  O   PRO A 414     159.905 146.530 168.074  1.00 73.57           O
ATOM   2568  CB  PRO A 414     157.789 144.416 169.700  1.00 65.40           C
ATOM   2569  CG  PRO A 414     158.303 143.026 169.866  1.00 68.70           C
ATOM   2570  CD  PRO A 414     159.593 142.993 169.122  1.00 65.27           C
ATOM   2571  N   PRO A 415     157.791 147.260 168.403  1.00 66.74           N
ATOM   2572  CA  PRO A 415     158.218 148.668 168.402  1.00 69.39           C
ATOM   2573  C   PRO A 415     159.342 148.944 169.388  1.00 65.44           C
ATOM   2574  O   PRO A 415     159.276 148.505 170.540  1.00 69.63           O
ATOM   2575  CB  PRO A 415     156.938 149.414 168.792  1.00 75.56           C
ATOM   2576  CG  PRO A 415     155.849 148.563 168.247  1.00 75.12           C
ATOM   2577  CD  PRO A 415     156.323 147.135 168.336  1.00 68.19           C
ATOM   2578  N   VAL A 416     160.378 149.665 168.955  1.00 62.26           N
ATOM   2579  CA  VAL A 416     161.625 149.743 169.702  1.00 63.91           C
ATOM   2580  C   VAL A 416     162.139 151.180 169.699  1.00 72.11           C
ATOM   2581  O   VAL A 416     161.733 152.014 168.887  1.00 79.70           O
ATOM   2582  CB  VAL A 416     162.689 148.781 169.133  1.00 68.54           C
ATOM   2583  CG1 VAL A 416     163.268 149.326 167.837  1.00 69.37           C
ATOM   2584  CG2 VAL A 416     163.772 148.484 170.154  1.00 72.89           C
ATOM   2585  N   THR A 417     163.043 151.462 170.636  1.00 84.75           N
ATOM   2586  CA  THR A 417     163.732 152.742 170.732  1.00 83.53           C
ATOM   2587  C   THR A 417     165.216 152.481 170.939  1.00 83.89           C
ATOM   2588  O   THR A 417     165.594 151.738 171.850  1.00 86.77           O
ATOM   2589  CB  THR A 417     163.181 153.582 171.886  1.00 80.06           C
ATOM   2590  OG1 THR A 417     163.183 152.797 173.084  1.00 81.60           O
ATOM   2591  CG2 THR A 417     161.764 154.033 171.586  1.00 82.31           C
ATOM   2592  N   VAL A 418     166.054 153.085 170.100  1.00 82.94           N
ATOM   2593  CA  VAL A 418     167.494 152.877 170.131  1.00 80.26           C
ATOM   2594  C   VAL A 418     168.168 154.238 170.234  1.00 86.69           C
ATOM   2595  O   VAL A 418     168.121 155.028 169.283  1.00 91.49           O
ATOM   2596  CB  VAL A 418     167.989 152.124 168.885  1.00 82.86           C
ATOM   2597  CG1 VAL A 418     169.467 151.793 169.011  1.00 85.22           C
ATOM   2598  CG2 VAL A 418     167.161 150.869 168.661  1.00 85.17           C
ATOM   2599  N   ARG A 419     168.780 154.508 171.384  1.00 99.01           N
ATOM   2600  CA  ARG A 419     169.614 155.690 171.610  1.00 99.71           C
ATOM   2601  C   ARG A 419     168.910 156.965 171.152  1.00 99.37           C
ATOM   2602  O   ARG A 419     169.467 157.801 170.441  1.00101.02           O
ATOM   2603  CB  ARG A 419     170.956 155.547 170.908  1.00100.00           C
ATOM   2604  CG  ARG A 419     172.069 154.922 171.722  1.00100.80           C
ATOM   2605  CD  ARG A 419     173.207 154.372 170.837  1.00102.52           C
ATOM   2606  NE  ARG A 419     172.764 153.661 169.636  1.00105.25           N
ATOM   2607  CZ  ARG A 419     172.427 154.221 168.479  1.00101.96           C
ATOM   2608  NH1 ARG A 419     172.556 155.522 168.270  1.00100.22           N
ATOM   2609  NH2 ARG A 419     171.962 153.450 167.499  1.00101.57           N
ATOM   2610  N   GLY A 420     167.655 157.092 171.564  1.00 94.56           N
ATOM   2611  CA  GLY A 420     166.865 158.244 171.180  1.00 96.12           C
ATOM   2612  C   GLY A 420     166.029 158.018 169.939  1.00 97.89           C
ATOM   2613  O   GLY A 420     164.822 158.281 169.946  1.00 98.35           O
ATOM   2614  N   LYS A 421     166.651 157.529 168.866  1.00 94.30           N
ATOM   2615  CA  LYS A 421     165.918 157.310 167.626  1.00 88.91           C
ATOM   2616  C   LYS A 421     164.910 156.182 167.800  1.00 88.24           C
ATOM   2617  O   LYS A 421     165.260 155.069 168.195  1.00 93.87           O
ATOM   2618  CB  LYS A 421     166.886 156.984 166.490  1.00 86.43           C
ATOM   2619  CG  LYS A 421     166.206 156.641 165.179  1.00 88.03           C
ATOM   2620  CD  LYS A 421     167.225 156.451 164.069  1.00 94.22           C
ATOM   2621  CE  LYS A 421     166.544 156.205 162.733  1.00 94.06           C
ATOM   2622  NZ  LYS A 421     165.617 157.313 162.371  1.00 91.75           N
ATOM   2623  N   GLU A 422     163.652 156.469 167.496  1.00 86.12           N
ATOM   2624  CA  GLU A 422     162.561 155.535 167.745  1.00 89.37           C
ATOM   2625  C   GLU A 422     162.184 154.843 166.444  1.00 89.32           C
ATOM   2626  O   GLU A 422     161.897 155.510 165.444  1.00 90.74           O
ATOM   2627  CB  GLU A 422     161.355 156.259 168.342  1.00 89.00           C
ATOM   2628  CG  GLU A 422     160.138 155.373 168.551  1.00 90.32           C
ATOM   2629  CD  GLU A 422     158.852 156.168 168.658  1.00 93.24           C
ATOM   2630  OE1 GLU A 422     158.895 157.401 168.465  1.00 94.93           O
ATOM   2631  OE2 GLU A 422     157.798 155.560 168.939  1.00 90.61           O
ATOM   2632  N   TYR A 423     162.205 153.506 166.453  1.00 85.43           N
ATOM   2633  CA  TYR A 423     161.673 152.711 165.360  1.00 80.95           C
ATOM   2634  C   TYR A 423     160.286 152.254 165.781  1.00 79.96           C
ATOM   2635  O   TYR A 423     160.159 151.231 166.476  1.00 89.37           O
ATOM   2636  CB  TYR A 423     162.569 151.507 165.060  1.00 80.25           C
ATOM   2637  CG  TYR A 423     163.979 151.859 164.654  1.00 81.92           C
ATOM   2638  CD1 TYR A 423     164.298 152.116 163.330  1.00 82.04           C
ATOM   2639  CD2 TYR A 423     164.995 151.925 165.594  1.00 85.98           C
ATOM   2640  CE1 TYR A 423     165.586 152.434 162.955  1.00 84.88           C
ATOM   2641  CE2 TYR A 423     166.286 152.242 165.230  1.00 88.00           C
ATOM   2642  CZ  TYR A 423     166.576 152.495 163.909  1.00 87.03           C
ATOM   2643  OH  TYR A 423     167.862 152.814 163.539  1.00 85.70           O
ATOM   2644  N   PRO A 424     159.224 152.979 165.426  1.00 67.89           N
ATOM   2645  CA  PRO A 424     157.888 152.600 165.903  1.00 74.81           C
ATOM   2646  C   PRO A 424     157.364 151.320 165.289  1.00 75.37           C
ATOM   2647  O   PRO A 424     156.406 150.747 165.823  1.00 80.08           O
ATOM   2648  CB  PRO A 424     157.017 153.802 165.509  1.00 80.13           C
ATOM   2649  CG  PRO A 424     157.989 154.904 165.159  1.00 83.68           C
ATOM   2650  CD  PRO A 424     159.185 154.202 164.613  1.00 76.78           C
ATOM   2651  N   LEU A 425     157.950 150.852 164.188  1.00 54.29           N
ATOM   2652  CA  LEU A 425     157.438 149.684 163.490  1.00 60.07           C
ATOM   2653  C   LEU A 425     158.302 148.441 163.657  1.00 62.91           C
ATOM   2654  O   LEU A 425     157.923 147.376 163.159  1.00 63.54           O
ATOM   2655  CB  LEU A 425     157.270 149.999 161.996  1.00 58.25           C
ATOM   2656  CG  LEU A 425     155.832 150.317 161.585  1.00 55.95           C
ATOM   2657  CD1 LEU A 425     155.313 151.524 162.338  1.00 62.72           C
ATOM   2658  CD2 LEU A 425     155.716 150.539 160.095  1.00 58.74           C
ATOM   2659  N   GLY A 426     159.433 148.538 164.340  1.00 64.29           N
ATOM   2660  CA  GLY A 426     160.267 147.391 164.633  1.00 66.84           C
ATOM   2661  C   GLY A 426     161.456 147.288 163.693  1.00 68.60           C
ATOM   2662  O   GLY A 426     161.613 148.052 162.743  1.00 70.64           O
ATOM   2663  N   ARG A 427     162.303 146.305 163.993  1.00 56.86           N
ATOM   2664  CA  ARG A 427     163.502 146.024 163.217  1.00 55.11           C
ATOM   2665  C   ARG A 427     163.499 144.568 162.776  1.00 64.05           C
ATOM   2666  O   ARG A 427     163.233 143.673 163.584  1.00 65.48           O
ATOM   2667  CB  ARG A 427     164.765 146.323 164.023  1.00 45.21           C
ATOM   2668  CG  ARG A 427     164.873 147.753 164.491  1.00 54.97           C
ATOM   2669  CD  ARG A 427     166.273 148.069 164.975  1.00 58.20           C
ATOM   2670  NE  ARG A 427     167.242 148.076 163.887  1.00 50.12           N
ATOM   2671  CZ  ARG A 427     168.460 148.587 163.977  1.00 52.60           C
ATOM   2672  NH1 ARG A 427     168.897 149.140 165.096  1.00 57.34           N
ATOM   2673  NH2 ARG A 427     169.263 148.544 162.917  1.00 53.39           N
ATOM   2674  N   ILE A 428     163.791 144.340 161.495  1.00 60.51           N
ATOM   2675  CA  ILE A 428     163.943 142.984 160.986  1.00 51.79           C
ATOM   2676  C   ILE A 428     165.261 142.408 161.479  1.00 58.59           C
ATOM   2677  O   ILE A 428     166.275 143.110 161.546  1.00 70.97           O
ATOM   2678  CB  ILE A 428     163.869 142.983 159.450  1.00 54.53           C
ATOM   2679  CG1 ILE A 428     162.438 143.230 158.981  1.00 60.61           C
ATOM   2680  CG2 ILE A 428     164.383 141.679 158.878  1.00 65.05           C
ATOM   2681  CD1 ILE A 428     162.289 143.235 157.481  1.00 60.87           C
ATOM   2682  N   LEU A 429     165.252 141.130 161.845  1.00 52.58           N
ATOM   2683  CA  LEU A 429     166.456 140.416 162.242  1.00 53.39           C
ATOM   2684  C   LEU A 429     166.676 139.260 161.279  1.00 58.63           C
ATOM   2685  O   LEU A 429     165.749 138.489 161.018  1.00 61.03           O
ATOM   2686  CB  LEU A 429     166.334 139.893 163.675  1.00 58.83           C
ATOM   2687  CG  LEU A 429     165.927 140.898 164.752  1.00 58.56           C
ATOM   2688  CD1 LEU A 429     165.237 140.184 165.901  1.00 58.19           C
ATOM   2689  CD2 LEU A 429     167.132 141.670 165.250  1.00 58.27           C
ATOM   2690  N   PHE A 430     167.893 139.134 160.749  1.00 65.91           N
ATOM   2691  CA  PHE A 430     168.198 138.028 159.853  1.00 63.42           C
ATOM   2692  C   PHE A 430     169.542 137.419 160.223  1.00 69.34           C
ATOM   2693  O   PHE A 430     170.394 138.064 160.841  1.00 72.81           O
ATOM   2694  CB  PHE A 430     168.204 138.440 158.365  1.00 62.51           C
ATOM   2695  CG  PHE A 430     169.172 139.537 158.024  1.00 57.54           C
ATOM   2696  CD1 PHE A 430     169.099 140.776 158.624  1.00 66.82           C
ATOM   2697  CD2 PHE A 430     170.148 139.324 157.069  1.00 62.07           C
ATOM   2698  CE1 PHE A 430     169.996 141.768 158.303  1.00 73.49           C
ATOM   2699  CE2 PHE A 430     171.043 140.318 156.737  1.00 71.42           C
ATOM   2700  CZ  PHE A 430     170.964 141.543 157.353  1.00 74.77           C
ATOM   2701  N   GLY A 431     169.721 136.160 159.834  1.00 76.21           N
ATOM   2702  CA  GLY A 431     170.907 135.400 160.174  1.00 72.03           C
ATOM   2703  C   GLY A 431     171.975 135.425 159.097  1.00 76.47           C
ATOM   2704  O   GLY A 431     171.681 135.416 157.905  1.00 79.15           O
ATOM   2705  N   ASP A 432     173.228 135.455 159.542  1.00 83.58           N
ATOM   2706  CA  ASP A 432     174.409 135.455 158.689  1.00 81.65           C
ATOM   2707  C   ASP A 432     175.608 135.142 159.574  1.00 80.73           C
ATOM   2708  O   ASP A 432     175.522 135.216 160.803  1.00 88.31           O
ATOM   2709  CB  ASP A 432     174.595 136.794 157.972  1.00 81.35           C
ATOM   2710  CG  ASP A 432     175.573 136.709 156.815  1.00 88.37           C
ATOM   2711  OD1 ASP A 432     176.132 135.616 156.584  1.00 94.00           O
ATOM   2712  OD2 ASP A 432     175.783 137.737 156.137  1.00 88.06           O
ATOM   2713  N   SER A 433     176.722 134.789 158.943  1.00 72.73           N
ATOM   2714  CA  SER A 433     177.914 134.381 159.675  1.00 75.10           C
ATOM   2715  C   SER A 433     178.652 135.612 160.199  1.00 84.36           C
ATOM   2716  O   SER A 433     178.245 136.756 159.973  1.00 85.73           O
ATOM   2717  CB  SER A 433     178.805 133.517 158.791  1.00 79.42           C
ATOM   2718  OG  SER A 433     180.170 133.687 159.129  1.00 84.83           O
ATOM   2719  N   CYS A 434     179.754 135.387 160.915  1.00 94.25           N
ATOM   2720  CA  CYS A 434     180.538 136.494 161.463  1.00 90.39           C
ATOM   2721  C   CYS A 434     181.471 137.080 160.407  1.00 94.64           C
ATOM   2722  O   CYS A 434     181.370 138.259 160.055  1.00 96.49           O
ATOM   2723  CB  CYS A 434     181.328 136.026 162.689  1.00 89.09           C
ATOM   2724  SG  CYS A 434     180.382 136.024 164.226  1.00106.12           S
ATOM   2725  N   TYR A 435     182.389 136.264 159.895  1.00 90.36           N
ATOM   2726  CA  TYR A 435     183.318 136.706 158.870  1.00 90.14           C
ATOM   2727  C   TYR A 435     183.343 135.702 157.727  1.00 88.70           C
ATOM   2728  O   TYR A 435     183.219 134.492 157.954  1.00 88.94           O
ATOM   2729  CB  TYR A 435     184.729 136.894 159.451  1.00 88.69           C
ATOM   2730  CG  TYR A 435     185.490 135.615 159.719  1.00 88.44           C
ATOM   2731  CD1 TYR A 435     185.241 134.864 160.857  1.00 89.79           C
ATOM   2732  CD2 TYR A 435     186.470 135.173 158.844  1.00 80.14           C
ATOM   2733  CE1 TYR A 435     185.939 133.702 161.109  1.00 87.02           C
ATOM   2734  CE2 TYR A 435     187.170 134.013 159.087  1.00 80.74           C
ATOM   2735  CZ  TYR A 435     186.903 133.281 160.220  1.00 86.48           C
ATOM   2736  OH  TYR A 435     187.602 132.121 160.466  1.00 90.31           O
ATOM   2737  N   PRO A 436     183.492 136.173 156.491  1.00 78.96           N
ATOM   2738  CA  PRO A 436     183.420 135.263 155.342  1.00 74.93           C
ATOM   2739  C   PRO A 436     184.561 134.257 155.333  1.00 76.18           C
ATOM   2740  O   PRO A 436     185.657 134.524 155.828  1.00 80.98           O
ATOM   2741  CB  PRO A 436     183.495 136.208 154.138  1.00 73.78           C
ATOM   2742  CG  PRO A 436     184.098 137.464 154.673  1.00 77.76           C
ATOM   2743  CD  PRO A 436     183.583 137.578 156.069  1.00 78.24           C
ATOM   2744  N   SER A 437     184.283 133.088 154.767  1.00 91.08           N
ATOM   2745  CA  SER A 437     185.270 132.032 154.581  1.00 92.02           C
ATOM   2746  C   SER A 437     184.764 131.113 153.475  1.00 95.71           C
ATOM   2747  O   SER A 437     183.827 131.455 152.744  1.00 97.24           O
ATOM   2748  CB  SER A 437     185.525 131.279 155.891  1.00 93.58           C
ATOM   2749  OG  SER A 437     186.304 132.055 156.783  1.00 93.65           O
ATOM   2750  N   ASN A 438     185.384 129.939 153.348  1.00117.04           N
ATOM   2751  CA  ASN A 438     184.961 128.970 152.344  1.00117.68           C
ATOM   2752  C   ASN A 438     183.606 128.346 152.652  1.00117.76           C
ATOM   2753  O   ASN A 438     183.034 127.691 151.775  1.00116.23           O
ATOM   2754  CB  ASN A 438     186.010 127.865 152.201  1.00118.05           C
ATOM   2755  CG  ASN A 438     187.365 128.400 151.785  1.00119.15           C
ATOM   2756  OD1 ASN A 438     187.575 129.611 151.717  1.00120.29           O
ATOM   2757  ND2 ASN A 438     188.295 127.495 151.501  1.00117.64           N
ATOM   2758  N   ASP A 439     183.081 128.527 153.868  1.00121.12           N
ATOM   2759  CA  ASP A 439     181.812 127.920 154.252  1.00119.69           C
ATOM   2760  C   ASP A 439     180.925 128.903 155.005  1.00116.57           C
ATOM   2761  O   ASP A 439     180.089 128.491 155.816  1.00118.53           O
ATOM   2762  CB  ASP A 439     182.038 126.671 155.105  1.00122.40           C
ATOM   2763  CG  ASP A 439     182.757 125.570 154.348  1.00123.51           C
ATOM   2764  OD1 ASP A 439     182.353 125.273 153.205  1.00122.55           O
ATOM   2765  OD2 ASP A 439     183.727 125.007 154.897  1.00124.93           O
ATOM   2766  N   SER A 440     181.089 130.198 154.756  1.00 95.05           N
ATOM   2767  CA  SER A 440     180.272 131.217 155.413  1.00 98.38           C
ATOM   2768  C   SER A 440     178.973 131.440 154.637  1.00100.34           C
ATOM   2769  O   SER A 440     178.810 132.408 153.896  1.00103.42           O
ATOM   2770  CB  SER A 440     181.061 132.513 155.564  1.00101.60           C
ATOM   2771  OG  SER A 440     182.156 132.343 156.447  1.00100.90           O
ATOM   2772  N   ARG A 441     178.046 130.505 154.820  1.00 82.12           N
ATOM   2773  CA  ARG A 441     176.754 130.575 154.150  1.00 76.88           C
ATOM   2774  C   ARG A 441     176.021 131.848 154.536  1.00 77.06           C
ATOM   2775  O   ARG A 441     175.795 132.115 155.719  1.00 80.61           O
ATOM   2776  CB  ARG A 441     175.915 129.347 154.503  1.00 81.97           C
ATOM   2777  CG  ARG A 441     176.724 128.074 154.662  1.00 86.61           C
ATOM   2778  CD  ARG A 441     175.898 126.973 155.300  1.00 80.38           C
ATOM   2779  NE  ARG A 441     175.211 127.435 156.499  1.00 71.19           N
ATOM   2780  CZ  ARG A 441     174.508 126.653 157.304  1.00 74.34           C
ATOM   2781  NH1 ARG A 441     174.365 125.363 157.061  1.00 77.84           N
ATOM   2782  NH2 ARG A 441     173.935 127.180 158.381  1.00 79.30           N
ATOM   2783  N   GLN A 442     175.656 132.633 153.530  1.00 90.72           N
ATOM   2784  CA  GLN A 442     174.986 133.906 153.724  1.00 90.38           C
ATOM   2785  C   GLN A 442     173.734 133.965 152.862  1.00 93.42           C
ATOM   2786  O   GLN A 442     173.596 133.233 151.878  1.00 98.49           O
ATOM   2787  CB  GLN A 442     175.915 135.081 153.385  1.00 95.10           C
ATOM   2788  CG  GLN A 442     175.746 135.621 151.974  1.00101.17           C
ATOM   2789  CD  GLN A 442     176.576 136.861 151.709  1.00102.30           C
ATOM   2790  OE1 GLN A 442     176.936 137.591 152.633  1.00101.07           O
ATOM   2791  NE2 GLN A 442     176.877 137.110 150.440  1.00 98.34           N
ATOM   2792  N   MET A 443     172.810 134.834 153.257  1.00 92.10           N
ATOM   2793  CA  MET A 443     171.609 135.052 152.469  1.00 95.51           C
ATOM   2794  C   MET A 443     171.968 135.632 151.109  1.00 99.82           C
ATOM   2795  O   MET A 443     172.931 136.389 150.967  1.00101.88           O
ATOM   2796  CB  MET A 443     170.654 135.998 153.194  1.00 96.01           C
ATOM   2797  CG  MET A 443     169.521 135.306 153.919  1.00 93.54           C
ATOM   2798  SD  MET A 443     168.445 136.474 154.764  1.00 91.78           S
ATOM   2799  CE  MET A 443     166.902 136.182 153.907  1.00 99.50           C
ATOM   2800  N   HIS A 444     171.186 135.258 150.098  1.00101.78           N
ATOM   2801  CA  HIS A 444     171.368 135.831 148.773  1.00 99.05           C
ATOM   2802  C   HIS A 444     171.266 137.347 148.858  1.00102.48           C
ATOM   2803  O   HIS A 444     170.335 137.884 149.463  1.00104.37           O
ATOM   2804  CB  HIS A 444     170.318 135.273 147.813  1.00101.23           C
ATOM   2805  CG  HIS A 444     170.696 135.386 146.369  1.00108.83           C
ATOM   2806  ND1 HIS A 444     169.767 135.331 145.352  1.00109.58           N
ATOM   2807  CD2 HIS A 444     171.899 135.551 145.772  1.00107.14           C
ATOM   2808  CE1 HIS A 444     170.383 135.458 144.190  1.00105.21           C
ATOM   2809  NE2 HIS A 444     171.676 135.593 144.417  1.00106.40           N
ATOM   2810  N   GLN A 445     172.241 138.034 148.259  1.00 96.01           N
ATOM   2811  CA  GLN A 445     172.333 139.481 148.424  1.00 96.48           C
ATOM   2812  C   GLN A 445     171.095 140.187 147.888  1.00 94.89           C
ATOM   2813  O   GLN A 445     170.779 141.302 148.321  1.00101.08           O
ATOM   2814  CB  GLN A 445     173.594 140.007 147.738  1.00 97.69           C
ATOM   2815  CG  GLN A 445     173.851 141.490 147.946  1.00100.09           C
ATOM   2816  CD  GLN A 445     174.415 141.798 149.317  1.00101.12           C
ATOM   2817  OE1 GLN A 445     174.798 140.896 150.060  1.00100.32           O
ATOM   2818  NE2 GLN A 445     174.468 143.079 149.661  1.00 97.34           N
ATOM   2819  N   ALA A 446     170.373 139.549 146.965  1.00 93.54           N
ATOM   2820  CA  ALA A 446     169.148 140.144 146.444  1.00 99.71           C
ATOM   2821  C   ALA A 446     168.122 140.343 147.553  1.00102.81           C
ATOM   2822  O   ALA A 446     167.501 141.406 147.652  1.00105.58           O
ATOM   2823  CB  ALA A 446     168.576 139.273 145.328  1.00 98.45           C
ATOM   2824  N   LEU A 447     167.940 139.332 148.407  1.00 92.91           N
ATOM   2825  CA  LEU A 447     166.976 139.452 149.498  1.00 89.06           C
ATOM   2826  C   LEU A 447     167.395 140.519 150.500  1.00 89.35           C
ATOM   2827  O   LEU A 447     166.563 141.310 150.960  1.00 91.86           O
ATOM   2828  CB  LEU A 447     166.797 138.107 150.198  1.00 90.59           C
ATOM   2829  CG  LEU A 447     165.751 137.176 149.587  1.00 92.09           C
ATOM   2830  CD1 LEU A 447     165.747 135.834 150.299  1.00 92.08           C
ATOM   2831  CD2 LEU A 447     164.377 137.820 149.636  1.00 91.45           C
ATOM   2832  N   GLN A 448     168.681 140.554 150.856  1.00 74.65           N
ATOM   2833  CA  GLN A 448     169.150 141.558 151.803  1.00 77.48           C
ATOM   2834  C   GLN A 448     168.969 142.965 151.258  1.00 78.50           C
ATOM   2835  O   GLN A 448     168.517 143.859 151.981  1.00 87.14           O
ATOM   2836  CB  GLN A 448     170.618 141.317 152.151  1.00 80.18           C
ATOM   2837  CG  GLN A 448     170.969 139.872 152.435  1.00 81.71           C
ATOM   2838  CD  GLN A 448     172.276 139.733 153.185  1.00 82.64           C
ATOM   2839  OE1 GLN A 448     172.728 140.666 153.845  1.00 78.61           O
ATOM   2840  NE2 GLN A 448     172.894 138.563 153.085  1.00 82.35           N
ATOM   2841  N   ASP A 449     169.297 143.180 149.985  1.00 82.56           N
ATOM   2842  CA  ASP A 449     169.152 144.513 149.413  1.00 86.18           C
ATOM   2843  C   ASP A 449     167.687 144.880 149.215  1.00 85.17           C
ATOM   2844  O   ASP A 449     167.322 146.055 149.321  1.00 90.32           O
ATOM   2845  CB  ASP A 449     169.918 144.606 148.096  1.00 90.53           C
ATOM   2846  CG  ASP A 449     170.456 145.997 147.835  1.00 90.66           C
ATOM   2847  OD1 ASP A 449     169.661 146.958 147.865  1.00 90.73           O
ATOM   2848  OD2 ASP A 449     171.676 146.129 147.605  1.00 91.15           O
ATOM   2849  N   PHE A 450     166.832 143.894 148.931  1.00 75.90           N
ATOM   2850  CA  PHE A 450     165.402 144.164 148.843  1.00 75.88           C
ATOM   2851  C   PHE A 450     164.845 144.585 150.197  1.00 80.45           C
ATOM   2852  O   PHE A 450     164.051 145.527 150.283  1.00 86.15           O
ATOM   2853  CB  PHE A 450     164.679 142.930 148.290  1.00 77.36           C
ATOM   2854  CG  PHE A 450     163.180 142.934 148.484  1.00 75.37           C
ATOM   2855  CD1 PHE A 450     162.609 142.591 149.699  1.00 72.58           C
ATOM   2856  CD2 PHE A 450     162.344 143.273 147.438  1.00 80.32           C
ATOM   2857  CE1 PHE A 450     161.242 142.594 149.862  1.00 72.65           C
ATOM   2858  CE2 PHE A 450     160.975 143.275 147.601  1.00 77.41           C
ATOM   2859  CZ  PHE A 450     160.425 142.934 148.813  1.00 73.36           C
ATOM   2860  N   LEU A 451     165.248 143.898 151.265  1.00 67.17           N
ATOM   2861  CA  LEU A 451     164.758 144.229 152.596  1.00 57.84           C
ATOM   2862  C   LEU A 451     165.414 145.471 153.180  1.00 52.12           C
ATOM   2863  O   LEU A 451     164.880 146.039 154.136  1.00 52.35           O
ATOM   2864  CB  LEU A 451     164.955 143.044 153.540  1.00 49.86           C
ATOM   2865  CG  LEU A 451     164.201 141.777 153.144  1.00 62.16           C
ATOM   2866  CD1 LEU A 451     164.637 140.608 154.008  1.00 67.24           C
ATOM   2867  CD2 LEU A 451     162.703 141.994 153.239  1.00 65.74           C
ATOM   2868  N   SER A 452     166.555 145.899 152.641  1.00 67.18           N
ATOM   2869  CA  SER A 452     167.142 147.174 153.021  1.00 69.44           C
ATOM   2870  C   SER A 452     166.666 148.337 152.165  1.00 69.96           C
ATOM   2871  O   SER A 452     166.826 149.489 152.576  1.00 72.03           O
ATOM   2872  CB  SER A 452     168.675 147.104 152.956  1.00 73.40           C
ATOM   2873  OG  SER A 452     169.258 148.308 153.422  1.00 75.06           O
ATOM   2874  N   ALA A 453     166.098 148.066 150.987  1.00 68.16           N
ATOM   2875  CA  ALA A 453     165.461 149.125 150.212  1.00 65.28           C
ATOM   2876  C   ALA A 453     164.246 149.674 150.945  1.00 68.76           C
ATOM   2877  O   ALA A 453     163.991 150.884 150.920  1.00 71.85           O
ATOM   2878  CB  ALA A 453     165.070 148.606 148.829  1.00 65.86           C
ATOM   2879  N   GLN A 454     163.483 148.799 151.596  1.00 58.57           N
ATOM   2880  CA  GLN A 454     162.428 149.225 152.503  1.00 59.79           C
ATOM   2881  C   GLN A 454     163.040 149.768 153.787  1.00 64.37           C
ATOM   2882  O   GLN A 454     163.345 149.002 154.707  1.00 66.59           O
ATOM   2883  CB  GLN A 454     161.480 148.064 152.813  1.00 54.15           C
ATOM   2884  CG  GLN A 454     160.540 147.676 151.684  1.00 56.66           C
ATOM   2885  CD  GLN A 454     161.236 146.989 150.530  1.00 63.74           C
ATOM   2886  OE1 GLN A 454     162.170 147.527 149.939  1.00 64.06           O
ATOM   2887  NE2 GLN A 454     160.778 145.790 150.200  1.00 66.88           N
ATOM   2888  N   GLN A 455     163.225 151.085 153.860  1.00 58.46           N
ATOM   2889  CA  GLN A 455     163.812 151.708 155.038  1.00 61.77           C
ATOM   2890  C   GLN A 455     162.878 151.698 156.238  1.00 66.81           C
ATOM   2891  O   GLN A 455     163.288 152.116 157.326  1.00 73.93           O
ATOM   2892  CB  GLN A 455     164.223 153.146 154.724  1.00 63.78           C
ATOM   2893  CG  GLN A 455     164.925 153.312 153.394  1.00 64.95           C
ATOM   2894  CD  GLN A 455     164.022 153.908 152.339  1.00 67.92           C
ATOM   2895  OE1 GLN A 455     162.999 153.326 151.984  1.00 66.40           O
ATOM   2896  NE2 GLN A 455     164.393 155.077 151.835  1.00 66.73           N
ATOM   2897  N   VAL A 456     161.636 151.247 156.058  1.00 71.56           N
ATOM   2898  CA  VAL A 456     160.666 151.225 157.148  1.00 78.15           C
ATOM   2899  C   VAL A 456     161.165 150.360 158.299  1.00 87.00           C
ATOM   2900  O   VAL A 456     161.053 150.734 159.472  1.00 87.71           O
ATOM   2901  CB  VAL A 456     159.304 150.743 156.619  1.00 74.91           C
ATOM   2902  CG1 VAL A 456     158.370 150.421 157.759  1.00 77.07           C
ATOM   2903  CG2 VAL A 456     158.697 151.795 155.714  1.00 75.38           C
ATOM   2904  N   GLN A 457     161.728 149.197 157.984  1.00 72.16           N
ATOM   2905  CA  GLN A 457     162.195 148.232 158.978  1.00 59.52           C
ATOM   2906  C   GLN A 457     163.624 147.844 158.600  1.00 64.32           C
ATOM   2907  O   GLN A 457     163.824 146.949 157.777  1.00 70.65           O
ATOM   2908  CB  GLN A 457     161.273 147.022 159.017  1.00 55.46           C
ATOM   2909  CG  GLN A 457     159.928 147.284 159.675  1.00 55.83           C
ATOM   2910  CD  GLN A 457     158.975 146.109 159.547  1.00 63.72           C
ATOM   2911  OE1 GLN A 457     158.975 145.401 158.540  1.00 64.67           O
ATOM   2912  NE2 GLN A 457     158.150 145.901 160.565  1.00 62.80           N
ATOM   2913  N   ALA A 458     164.609 148.512 159.203  1.00 61.44           N
ATOM   2914  CA  ALA A 458     166.006 148.308 158.846  1.00 60.98           C
ATOM   2915  C   ALA A 458     166.513 146.946 159.320  1.00 65.92           C
ATOM   2916  O   ALA A 458     166.284 146.547 160.465  1.00 72.36           O
ATOM   2917  CB  ALA A 458     166.875 149.416 159.436  1.00 58.87           C
ATOM   2918  N   PRO A 459     167.192 146.212 158.439  1.00 57.92           N
ATOM   2919  CA  PRO A 459     167.792 144.936 158.819  1.00 53.82           C
ATOM   2920  C   PRO A 459     168.803 144.989 159.960  1.00 55.75           C
ATOM   2921  O   PRO A 459     169.500 145.992 160.148  1.00 63.19           O
ATOM   2922  CB  PRO A 459     168.495 144.544 157.519  1.00 50.33           C
ATOM   2923  CG  PRO A 459     167.566 145.057 156.424  1.00 61.01           C
ATOM   2924  CD  PRO A 459     166.583 146.023 157.110  1.00 59.92           C
ATOM   2925  N   VAL A 460     168.887 143.896 160.721  1.00 58.88           N
ATOM   2926  CA  VAL A 460     169.918 143.676 161.728  1.00 54.67           C
ATOM   2927  C   VAL A 460     170.515 142.293 161.502  1.00 65.59           C
ATOM   2928  O   VAL A 460     169.790 141.286 161.509  1.00 76.11           O
ATOM   2929  CB  VAL A 460     169.352 143.796 163.153  1.00 62.14           C
ATOM   2930  CG1 VAL A 460     170.425 143.461 164.174  1.00 61.50           C
ATOM   2931  CG2 VAL A 460     168.804 145.184 163.396  1.00 65.37           C
ATOM   2932  N   LYS A 461     171.834 142.242 161.329  1.00 65.07           N
ATOM   2933  CA  LYS A 461     172.537 141.019 160.958  1.00 64.39           C
ATOM   2934  C   LYS A 461     172.990 140.288 162.219  1.00 67.77           C
ATOM   2935  O   LYS A 461     173.829 140.792 162.971  1.00 73.20           O
ATOM   2936  CB  LYS A 461     173.723 141.346 160.057  1.00 66.28           C
ATOM   2937  CG  LYS A 461     174.011 140.301 158.990  1.00 68.55           C
ATOM   2938  CD  LYS A 461     175.032 140.788 157.962  1.00 74.90           C
ATOM   2939  CE  LYS A 461     176.229 141.509 158.584  1.00 71.73           C
ATOM   2940  NZ  LYS A 461     176.781 140.839 159.800  1.00 67.51           N
ATOM   2941  N   LEU A 462     172.436 139.100 162.445  1.00 51.31           N
ATOM   2942  CA  LEU A 462     172.745 138.292 163.616  1.00 41.77           C
ATOM   2943  C   LEU A 462     173.846 137.285 163.278  1.00 50.98           C
ATOM   2944  O   LEU A 462     174.495 137.378 162.233  1.00 61.82           O
ATOM   2945  CB  LEU A 462     171.473 137.615 164.126  1.00 45.61           C
ATOM   2946  CG  LEU A 462     170.506 138.497 164.910  1.00 51.81           C
ATOM   2947  CD1 LEU A 462     169.295 137.695 165.332  1.00 54.66           C
ATOM   2948  CD2 LEU A 462     171.198 139.093 166.118  1.00 53.98           C
ATOM   2949  N   TYR A 463     174.069 136.314 164.164  1.00 54.22           N
ATOM   2950  CA  TYR A 463     175.079 135.269 163.995  1.00 51.82           C
ATOM   2951  C   TYR A 463     174.376 133.921 164.121  1.00 45.91           C
ATOM   2952  O   TYR A 463     174.141 133.442 165.233  1.00 47.53           O
ATOM   2953  CB  TYR A 463     176.192 135.418 165.030  1.00 59.07           C
ATOM   2954  CG  TYR A 463     177.292 134.378 164.957  1.00 54.87           C
ATOM   2955  CD1 TYR A 463     177.513 133.638 163.807  1.00 57.49           C
ATOM   2956  CD2 TYR A 463     178.112 134.141 166.050  1.00 55.20           C
ATOM   2957  CE1 TYR A 463     178.515 132.694 163.747  1.00 56.68           C
ATOM   2958  CE2 TYR A 463     179.117 133.200 165.997  1.00 50.62           C
ATOM   2959  CZ  TYR A 463     179.312 132.480 164.846  1.00 52.97           C
ATOM   2960  OH  TYR A 463     180.314 131.540 164.791  1.00 57.86           O
ATOM   2961  N   SER A 464     174.052 133.307 162.984  1.00 51.65           N
ATOM   2962  CA  SER A 464     173.335 132.038 162.953  1.00 57.58           C
ATOM   2963  C   SER A 464     173.983 131.089 161.944  1.00 61.72           C
ATOM   2964  O   SER A 464     173.325 130.487 161.101  1.00 61.51           O
ATOM   2965  CB  SER A 464     171.862 132.254 162.623  1.00 63.72           C
ATOM   2966  OG  SER A 464     171.690 132.525 161.245  1.00 64.25           O
ATOM   2967  N   ASP A 465     175.307 130.955 162.018  1.00 73.33           N
ATOM   2968  CA  ASP A 465     176.033 130.034 161.158  1.00 74.61           C
ATOM   2969  C   ASP A 465     176.406 128.727 161.841  1.00 70.78           C
ATOM   2970  O   ASP A 465     176.566 127.715 161.151  1.00 74.01           O
ATOM   2971  CB  ASP A 465     177.311 130.696 160.623  1.00 71.25           C
ATOM   2972  CG  ASP A 465     178.072 129.806 159.662  1.00 75.27           C
ATOM   2973  OD1 ASP A 465     177.423 129.132 158.835  1.00 77.11           O
ATOM   2974  OD2 ASP A 465     179.317 129.777 159.734  1.00 72.59           O
ATOM   2975  N   TRP A 466     176.538 128.716 163.169  1.00 56.92           N
ATOM   2976  CA  TRP A 466     176.922 127.498 163.868  1.00 55.49           C
ATOM   2977  C   TRP A 466     175.851 126.417 163.800  1.00 65.69           C
ATOM   2978  O   TRP A 466     176.159 125.246 164.037  1.00 73.12           O
ATOM   2979  CB  TRP A 466     177.260 127.808 165.327  1.00 59.88           C
ATOM   2980  CG  TRP A 466     176.258 128.680 166.026  1.00 64.61           C
ATOM   2981  CD1 TRP A 466     176.147 130.035 165.933  1.00 66.51           C
ATOM   2982  CD2 TRP A 466     175.230 128.256 166.926  1.00 62.60           C
ATOM   2983  NE1 TRP A 466     175.113 130.481 166.718  1.00 61.73           N
ATOM   2984  CE2 TRP A 466     174.534 129.407 167.339  1.00 57.51           C
ATOM   2985  CE3 TRP A 466     174.829 127.014 167.423  1.00 64.47           C
ATOM   2986  CZ2 TRP A 466     173.462 129.352 168.219  1.00 58.59           C
ATOM   2987  CZ3 TRP A 466     173.764 126.964 168.298  1.00 64.66           C
ATOM   2988  CH2 TRP A 466     173.093 128.124 168.687  1.00 63.64           C
ATOM   2989  N   LEU A 467     174.610 126.776 163.486  1.00 78.09           N
ATOM   2990  CA  LEU A 467     173.525 125.809 163.406  1.00 80.32           C
ATOM   2991  C   LEU A 467     173.522 125.124 162.047  1.00 81.40           C
ATOM   2992  O   LEU A 467     173.921 125.715 161.040  1.00 83.14           O
ATOM   2993  CB  LEU A 467     172.174 126.485 163.643  1.00 78.50           C
ATOM   2994  CG  LEU A 467     171.795 126.850 165.077  1.00 78.76           C
ATOM   2995  CD1 LEU A 467     170.633 127.825 165.082  1.00 82.44           C
ATOM   2996  CD2 LEU A 467     171.449 125.606 165.869  1.00 80.27           C
ATOM   2997  N   SER A 468     173.071 123.869 162.028  1.00 84.06           N
ATOM   2998  CA  SER A 468     172.895 123.167 160.762  1.00 82.12           C
ATOM   2999  C   SER A 468     171.837 123.857 159.910  1.00 82.17           C
ATOM   3000  O   SER A 468     172.113 124.311 158.795  1.00 87.61           O
ATOM   3001  CB  SER A 468     172.512 121.708 161.014  1.00 83.37           C
ATOM   3002  OG  SER A 468     173.450 121.067 161.856  1.00 81.35           O
ATOM   3003  N   VAL A 469     170.612 123.942 160.430  1.00 67.77           N
ATOM   3004  CA  VAL A 469     169.540 124.613 159.703  1.00 69.81           C
ATOM   3005  C   VAL A 469     169.864 126.092 159.539  1.00 79.47           C
ATOM   3006  O   VAL A 469     169.667 126.677 158.467  1.00 86.37           O
ATOM   3007  CB  VAL A 469     168.196 124.400 160.419  1.00 71.86           C
ATOM   3008  CG1 VAL A 469     167.048 124.862 159.537  1.00 74.03           C
ATOM   3009  CG2 VAL A 469     168.032 122.942 160.798  1.00 71.65           C
ATOM   3010  N   GLY A 470     170.366 126.718 160.600  1.00 90.94           N
ATOM   3011  CA  GLY A 470     170.839 128.083 160.537  1.00 89.77           C
ATOM   3012  C   GLY A 470     169.792 129.159 160.722  1.00 84.52           C
ATOM   3013  O   GLY A 470     170.132 130.345 160.651  1.00 89.77           O
ATOM   3014  N   HIS A 471     168.536 128.794 160.951  1.00 69.88           N
ATOM   3015  CA  HIS A 471     167.522 129.797 161.229  1.00 80.21           C
ATOM   3016  C   HIS A 471     167.721 130.386 162.624  1.00 87.55           C
ATOM   3017  O   HIS A 471     168.206 129.724 163.544  1.00 86.03           O
ATOM   3018  CB  HIS A 471     166.120 129.202 161.109  1.00 82.72           C
ATOM   3019  CG  HIS A 471     165.845 128.548 159.791  1.00 84.54           C
ATOM   3020  ND1 HIS A 471     164.727 127.775 159.565  1.00 88.39           N
ATOM   3021  CD2 HIS A 471     166.539 128.556 158.628  1.00 84.11           C
ATOM   3022  CE1 HIS A 471     164.746 127.330 158.321  1.00 84.49           C
ATOM   3023  NE2 HIS A 471     165.834 127.790 157.731  1.00 87.16           N
ATOM   3024  N   VAL A 472     167.339 131.660 162.771  1.00 78.95           N
ATOM   3025  CA  VAL A 472     167.400 132.318 164.073  1.00 67.07           C
ATOM   3026  C   VAL A 472     166.171 132.038 164.922  1.00 73.84           C
ATOM   3027  O   VAL A 472     166.151 132.410 166.106  1.00 84.46           O
ATOM   3028  CB  VAL A 472     167.563 133.844 163.941  1.00 65.64           C
ATOM   3029  CG1 VAL A 472     168.749 134.173 163.054  1.00 72.17           C
ATOM   3030  CG2 VAL A 472     166.293 134.464 163.397  1.00 75.72           C
ATOM   3031  N   ASP A 473     165.146 131.398 164.362  1.00 75.23           N
ATOM   3032  CA  ASP A 473     163.978 131.003 165.137  1.00 77.00           C
ATOM   3033  C   ASP A 473     164.264 129.859 166.091  1.00 81.41           C
ATOM   3034  O   ASP A 473     163.402 129.537 166.916  1.00 87.78           O
ATOM   3035  CB  ASP A 473     162.833 130.615 164.200  1.00 84.37           C
ATOM   3036  CG  ASP A 473     161.895 131.767 163.916  1.00 92.61           C
ATOM   3037  OD1 ASP A 473     161.825 132.694 164.749  1.00 89.97           O
ATOM   3038  OD2 ASP A 473     161.229 131.750 162.858  1.00 94.92           O
ATOM   3039  N   GLU A 474     165.437 129.236 166.001  1.00 83.70           N
ATOM   3040  CA  GLU A 474     165.781 128.087 166.823  1.00 85.26           C
ATOM   3041  C   GLU A 474     166.367 128.471 168.176  1.00 81.11           C
ATOM   3042  O   GLU A 474     166.568 127.592 169.017  1.00 83.30           O
ATOM   3043  CB  GLU A 474     166.758 127.178 166.076  1.00 85.26           C
ATOM   3044  CG  GLU A 474     166.104 125.972 165.421  1.00 87.50           C
ATOM   3045  CD  GLU A 474     167.115 125.009 164.833  1.00 89.86           C
ATOM   3046  OE1 GLU A 474     168.327 125.287 164.930  1.00 88.31           O
ATOM   3047  OE2 GLU A 474     166.697 123.973 164.274  1.00 88.87           O
ATOM   3048  N   PHE A 475     166.667 129.752 168.403  1.00 50.37           N
ATOM   3049  CA  PHE A 475     167.114 130.155 169.732  1.00 50.42           C
ATOM   3050  C   PHE A 475     166.537 131.471 170.245  1.00 60.89           C
ATOM   3051  O   PHE A 475     166.776 131.796 171.411  1.00 70.03           O
ATOM   3052  CB  PHE A 475     168.649 130.213 169.794  1.00 47.48           C
ATOM   3053  CG  PHE A 475     169.264 131.324 168.998  1.00 46.89           C
ATOM   3054  CD1 PHE A 475     169.477 132.569 169.562  1.00 50.60           C
ATOM   3055  CD2 PHE A 475     169.664 131.114 167.694  1.00 56.15           C
ATOM   3056  CE1 PHE A 475     170.053 133.583 168.832  1.00 54.35           C
ATOM   3057  CE2 PHE A 475     170.240 132.126 166.962  1.00 58.91           C
ATOM   3058  CZ  PHE A 475     170.434 133.360 167.531  1.00 59.39           C
ATOM   3059  N   LEU A 476     165.789 132.240 169.454  1.00 55.33           N
ATOM   3060  CA  LEU A 476     165.191 133.474 169.946  1.00 49.56           C
ATOM   3061  C   LEU A 476     163.752 133.607 169.466  1.00 54.03           C
ATOM   3062  O   LEU A 476     163.378 133.107 168.401  1.00 65.47           O
ATOM   3063  CB  LEU A 476     166.011 134.706 169.526  1.00 42.25           C
ATOM   3064  CG  LEU A 476     165.869 135.398 168.167  1.00 48.82           C
ATOM   3065  CD1 LEU A 476     164.697 136.371 168.115  1.00 53.48           C
ATOM   3066  CD2 LEU A 476     167.160 136.120 167.838  1.00 59.18           C
ATOM   3067  N   SER A 477     162.953 134.303 170.275  1.00 60.66           N
ATOM   3068  CA  SER A 477     161.551 134.575 169.984  1.00 60.11           C
ATOM   3069  C   SER A 477     161.009 135.605 170.969  1.00 65.76           C
ATOM   3070  O   SER A 477     161.476 135.680 172.110  1.00 70.14           O
ATOM   3071  CB  SER A 477     160.722 133.293 170.049  1.00 59.53           C
ATOM   3072  OG  SER A 477     159.344 133.572 169.887  1.00 59.04           O
ATOM   3073  N   PHE A 478     160.025 136.393 170.548  1.00 69.01           N
ATOM   3074  CA  PHE A 478     159.467 137.453 171.376  1.00 69.03           C
ATOM   3075  C   PHE A 478     158.056 137.092 171.822  1.00 71.96           C
ATOM   3076  O   PHE A 478     157.288 136.494 171.063  1.00 73.96           O
ATOM   3077  CB  PHE A 478     159.450 138.781 170.621  1.00 60.46           C
ATOM   3078  CG  PHE A 478     160.815 139.320 170.314  1.00 56.90           C
ATOM   3079  CD1 PHE A 478     161.516 140.042 171.260  1.00 65.07           C
ATOM   3080  CD2 PHE A 478     161.393 139.111 169.078  1.00 58.18           C
ATOM   3081  CE1 PHE A 478     162.771 140.540 170.980  1.00 65.70           C
ATOM   3082  CE2 PHE A 478     162.648 139.607 168.794  1.00 59.97           C
ATOM   3083  CZ  PHE A 478     163.337 140.324 169.747  1.00 65.27           C
ATOM   3084  N   VAL A 479     157.721 137.458 173.051  1.00 68.64           N
ATOM   3085  CA  VAL A 479     156.393 137.197 173.602  1.00 69.04           C
ATOM   3086  C   VAL A 479     155.862 138.499 174.184  1.00 75.37           C
ATOM   3087  O   VAL A 479     156.637 139.364 174.628  1.00 79.15           O
ATOM   3088  CB  VAL A 479     156.418 136.064 174.653  1.00 72.76           C
ATOM   3089  CG1 VAL A 479     156.545 134.712 173.970  1.00 77.26           C
ATOM   3090  CG2 VAL A 479     157.548 136.276 175.633  1.00 65.49           C
ATOM   3091  N   PRO A 480     154.531 138.677 174.201  1.00 60.27           N
ATOM   3092  CA  PRO A 480     153.956 139.947 174.666  1.00 54.65           C
ATOM   3093  C   PRO A 480     153.952 140.103 176.178  1.00 57.73           C
ATOM   3094  O   PRO A 480     153.288 139.338 176.885  1.00 59.71           O
ATOM   3095  CB  PRO A 480     152.528 139.896 174.112  1.00 54.38           C
ATOM   3096  CG  PRO A 480     152.218 138.447 174.052  1.00 53.38           C
ATOM   3097  CD  PRO A 480     153.498 137.770 173.668  1.00 53.14           C
ATOM   3098  N   ALA A 481     154.672 141.101 176.683  1.00 77.87           N
ATOM   3099  CA  ALA A 481     154.677 141.293 178.125  1.00 86.49           C
ATOM   3100  C   ALA A 481     153.751 142.437 178.523  1.00 89.32           C
ATOM   3101  O   ALA A 481     153.590 143.397 177.763  1.00 88.90           O
ATOM   3102  CB  ALA A 481     156.090 141.587 178.629  1.00 84.67           C
ATOM   3103  N   PRO A 482     153.119 142.368 179.693  1.00 85.48           N
ATOM   3104  CA  PRO A 482     152.230 143.454 180.140  1.00 81.93           C
ATOM   3105  C   PRO A 482     152.878 144.506 181.032  1.00 80.92           C
ATOM   3106  O   PRO A 482     152.172 145.426 181.460  1.00 87.25           O
ATOM   3107  CB  PRO A 482     151.161 142.683 180.918  1.00 79.76           C
ATOM   3108  CG  PRO A 482     151.913 141.550 181.532  1.00 80.44           C
ATOM   3109  CD  PRO A 482     153.052 141.204 180.594  1.00 82.83           C
ATOM   3110  N   ASP A 483     154.173 144.405 181.321  1.00 83.47           N
ATOM   3111  CA  ASP A 483     154.848 145.322 182.229  1.00 86.04           C
ATOM   3112  C   ASP A 483     156.150 145.801 181.597  1.00 90.82           C
ATOM   3113  O   ASP A 483     156.588 145.293 180.559  1.00 94.72           O
ATOM   3114  CB  ASP A 483     155.119 144.657 183.584  1.00 89.44           C
ATOM   3115  CG  ASP A 483     153.866 144.081 184.214  1.00 95.13           C
ATOM   3116  OD1 ASP A 483     152.815 144.754 184.175  1.00 93.24           O
ATOM   3117  OD2 ASP A 483     153.932 142.955 184.748  1.00 99.10           O
ATOM   3118  N   ARG A 484     156.772 146.787 182.248  1.00 90.34           N
ATOM   3119  CA  ARG A 484     158.037 147.375 181.815  1.00 88.31           C
ATOM   3120  C   ARG A 484     158.009 147.788 180.349  1.00 93.23           C
ATOM   3121  O   ARG A 484     157.154 148.578 179.936  1.00 98.06           O
ATOM   3122  CB  ARG A 484     159.193 146.406 182.060  1.00 81.54           C
ATOM   3123  CG  ARG A 484     159.565 146.246 183.520  1.00 83.29           C
ATOM   3124  CD  ARG A 484     160.762 145.329 183.677  1.00 86.56           C
ATOM   3125  NE  ARG A 484     161.814 145.655 182.723  1.00 90.10           N
ATOM   3126  CZ  ARG A 484     162.783 146.533 182.948  1.00 92.93           C
ATOM   3127  NH1 ARG A 484     162.865 147.192 184.092  1.00 93.95           N
ATOM   3128  NH2 ARG A 484     163.690 146.753 182.001  1.00 89.72           N
ATOM   3129  N   LYS A 485     158.951 147.265 179.560  1.00 66.19           N
ATOM   3130  CA  LYS A 485     159.029 147.627 178.149  1.00 57.28           C
ATOM   3131  C   LYS A 485     157.784 147.178 177.397  1.00 56.25           C
ATOM   3132  O   LYS A 485     157.153 147.967 176.684  1.00 58.64           O
ATOM   3133  CB  LYS A 485     160.287 147.022 177.527  1.00 59.44           C
ATOM   3134  CG  LYS A 485     160.982 147.924 176.527  1.00 55.03           C
ATOM   3135  CD  LYS A 485     161.731 149.042 177.218  1.00 54.93           C
ATOM   3136  CE  LYS A 485     162.561 149.836 176.227  1.00 58.09           C
ATOM   3137  NZ  LYS A 485     163.580 148.984 175.559  1.00 59.08           N
ATOM   3138  N   GLY A 486     157.411 145.910 177.545  1.00 73.95           N
ATOM   3139  CA  GLY A 486     156.222 145.404 176.886  1.00 82.26           C
ATOM   3140  C   GLY A 486     156.409 144.083 176.167  1.00 82.51           C
ATOM   3141  O   GLY A 486     155.428 143.446 175.775  1.00 80.13           O
ATOM   3142  N   PHE A 487     157.654 143.659 175.977  1.00 72.62           N
ATOM   3143  CA  PHE A 487     157.930 142.400 175.305  1.00 70.73           C
ATOM   3144  C   PHE A 487     159.063 141.682 176.021  1.00 78.61           C
ATOM   3145  O   PHE A 487     159.928 142.302 176.644  1.00 82.61           O
ATOM   3146  CB  PHE A 487     158.278 142.608 173.822  1.00 70.27           C
ATOM   3147  CG  PHE A 487     159.411 143.568 173.587  1.00 69.74           C
ATOM   3148  CD1 PHE A 487     160.721 143.129 173.592  1.00 73.41           C
ATOM   3149  CD2 PHE A 487     159.162 144.906 173.352  1.00 74.83           C
ATOM   3150  CE1 PHE A 487     161.761 144.008 173.372  1.00 75.79           C
ATOM   3151  CE2 PHE A 487     160.200 145.790 173.132  1.00 74.72           C
ATOM   3152  CZ  PHE A 487     161.501 145.338 173.143  1.00 75.56           C
ATOM   3153  N   ARG A 488     159.047 140.355 175.922  1.00 80.09           N
ATOM   3154  CA  ARG A 488     160.066 139.504 176.527  1.00 73.02           C
ATOM   3155  C   ARG A 488     160.770 138.744 175.414  1.00 78.00           C
ATOM   3156  O   ARG A 488     160.115 138.098 174.589  1.00 78.84           O
ATOM   3157  CB  ARG A 488     159.452 138.534 177.538  1.00 72.51           C
ATOM   3158  CG  ARG A 488     158.912 139.173 178.805  1.00 74.86           C
ATOM   3159  CD  ARG A 488     160.027 139.589 179.743  1.00 67.97           C
ATOM   3160  NE  ARG A 488     159.514 139.966 181.053  1.00 62.33           N
ATOM   3161  CZ  ARG A 488     159.045 141.167 181.358  1.00 68.45           C
ATOM   3162  NH1 ARG A 488     159.008 142.141 180.465  1.00 71.83           N
ATOM   3163  NH2 ARG A 488     158.604 141.398 182.590  1.00 73.41           N
ATOM   3164  N   LEU A 489     162.098 138.821 175.390  1.00 72.81           N
ATOM   3165  CA  LEU A 489     162.884 138.051 174.437  1.00 64.66           C
ATOM   3166  C   LEU A 489     163.387 136.780 175.108  1.00 66.39           C
ATOM   3167  O   LEU A 489     164.128 136.843 176.094  1.00 76.88           O
ATOM   3168  CB  LEU A 489     164.048 138.888 173.918  1.00 65.02           C
ATOM   3169  CG  LEU A 489     165.214 138.134 173.284  1.00 70.46           C
ATOM   3170  CD1 LEU A 489     164.810 137.543 171.943  1.00 71.14           C
ATOM   3171  CD2 LEU A 489     166.411 139.053 173.128  1.00 74.86           C
ATOM   3172  N   LEU A 490     162.983 135.629 174.582  1.00 46.70           N
ATOM   3173  CA  LEU A 490     163.309 134.336 175.179  1.00 49.12           C
ATOM   3174  C   LEU A 490     164.470 133.727 174.404  1.00 60.68           C
ATOM   3175  O   LEU A 490     164.306 133.277 173.267  1.00 65.32           O
ATOM   3176  CB  LEU A 490     162.095 133.415 175.177  1.00 53.59           C
ATOM   3177  CG  LEU A 490     160.768 134.011 175.643  1.00 56.18           C
ATOM   3178  CD1 LEU A 490     159.675 132.962 175.605  1.00 55.95           C
ATOM   3179  CD2 LEU A 490     160.896 134.598 177.033  1.00 59.09           C
ATOM   3180  N   LEU A 491     165.644 133.709 175.024  1.00 52.58           N
ATOM   3181  CA  LEU A 491     166.828 133.113 174.425  1.00 41.37           C
ATOM   3182  C   LEU A 491     167.102 131.756 175.054  1.00 54.67           C
ATOM   3183  O   LEU A 491     166.968 131.583 176.269  1.00 67.92           O
ATOM   3184  CB  LEU A 491     168.043 134.022 174.606  1.00 43.21           C
ATOM   3185  CG  LEU A 491     168.138 135.278 173.745  1.00 45.69           C
ATOM   3186  CD1 LEU A 491     169.250 136.173 174.246  1.00 50.69           C
ATOM   3187  CD2 LEU A 491     168.368 134.906 172.294  1.00 54.71           C
ATOM   3188  N   ALA A 492     167.475 130.790 174.219  1.00 48.68           N
ATOM   3189  CA  ALA A 492     167.898 129.496 174.732  1.00 41.01           C
ATOM   3190  C   ALA A 492     169.188 129.652 175.525  1.00 49.07           C
ATOM   3191  O   ALA A 492     170.063 130.444 175.168  1.00 62.44           O
ATOM   3192  CB  ALA A 492     168.096 128.505 173.590  1.00 46.32           C
ATOM   3193  N   SER A 493     169.300 128.902 176.615  1.00 52.52           N
ATOM   3194  CA  SER A 493     170.468 128.972 177.491  1.00 62.42           C
ATOM   3195  C   SER A 493     170.825 127.576 177.977  1.00 60.38           C
ATOM   3196  O   SER A 493     170.102 127.018 178.829  1.00 66.11           O
ATOM   3197  CB  SER A 493     170.209 129.904 178.671  1.00 66.53           C
ATOM   3198  OG  SER A 493     171.419 130.263 179.312  1.00 68.40           O
ATOM   3199  N   PRO A 494     171.906 126.974 177.474  1.00 48.75           N
ATOM   3200  CA  PRO A 494     172.289 125.643 177.963  1.00 51.93           C
ATOM   3201  C   PRO A 494     172.688 125.636 179.425  1.00 63.59           C
ATOM   3202  O   PRO A 494     172.675 124.570 180.054  1.00 72.38           O
ATOM   3203  CB  PRO A 494     173.465 125.262 177.055  1.00 53.04           C
ATOM   3204  CG  PRO A 494     173.340 126.157 175.865  1.00 56.24           C
ATOM   3205  CD  PRO A 494     172.792 127.436 176.397  1.00 58.24           C
ATOM   3206  N   ARG A 495     173.050 126.791 179.980  1.00 66.99           N
ATOM   3207  CA  ARG A 495     173.521 126.847 181.359  1.00 63.34           C
ATOM   3208  C   ARG A 495     172.419 126.472 182.341  1.00 64.41           C
ATOM   3209  O   ARG A 495     172.659 125.754 183.318  1.00 70.11           O
ATOM   3210  CB  ARG A 495     174.058 128.245 181.660  1.00 60.26           C
ATOM   3211  CG  ARG A 495     175.035 128.312 182.813  1.00 60.36           C
ATOM   3212  CD  ARG A 495     175.587 129.718 182.989  1.00 62.08           C
ATOM   3213  NE  ARG A 495     175.882 130.367 181.716  1.00 61.24           N
ATOM   3214  CZ  ARG A 495     175.138 131.320 181.171  1.00 65.50           C
ATOM   3215  NH1 ARG A 495     174.037 131.758 181.758  1.00 69.50           N
ATOM   3216  NH2 ARG A 495     175.508 131.846 180.007  1.00 66.18           N
ATOM   3217  N   SER A 496     171.198 126.951 182.096  1.00 66.60           N
ATOM   3218  CA  SER A 496     170.139 126.803 183.087  1.00 74.68           C
ATOM   3219  C   SER A 496     169.677 125.358 183.222  1.00 78.52           C
ATOM   3220  O   SER A 496     169.182 124.964 184.283  1.00 83.44           O
ATOM   3221  CB  SER A 496     168.960 127.708 182.730  1.00 71.90           C
ATOM   3222  OG  SER A 496     167.988 127.705 183.760  1.00 74.42           O
ATOM   3223  N   CYS A 497     169.820 124.555 182.167  1.00 73.40           N
ATOM   3224  CA  CYS A 497     169.394 123.164 182.263  1.00 74.20           C
ATOM   3225  C   CYS A 497     170.318 122.363 183.171  1.00 79.71           C
ATOM   3226  O   CYS A 497     169.851 121.517 183.950  1.00 85.31           O
ATOM   3227  CB  CYS A 497     169.325 122.544 180.871  1.00 73.42           C
ATOM   3228  SG  CYS A 497     168.326 121.056 180.777  1.00 85.18           S
ATOM   3229  N   TYR A 498     171.627 122.623 183.095  1.00 82.52           N
ATOM   3230  CA  TYR A 498     172.548 122.044 184.063  1.00 85.12           C
ATOM   3231  C   TYR A 498     172.199 122.472 185.479  1.00 84.16           C
ATOM   3232  O   TYR A 498     172.310 121.669 186.407  1.00 86.60           O
ATOM   3233  CB  TYR A 498     173.989 122.439 183.743  1.00 82.29           C
ATOM   3234  CG  TYR A 498     174.582 121.723 182.555  1.00 76.76           C
ATOM   3235  CD1 TYR A 498     174.486 120.346 182.435  1.00 80.10           C
ATOM   3236  CD2 TYR A 498     175.252 122.423 181.565  1.00 73.90           C
ATOM   3237  CE1 TYR A 498     175.030 119.685 181.353  1.00 79.88           C
ATOM   3238  CE2 TYR A 498     175.800 121.771 180.482  1.00 80.73           C
ATOM   3239  CZ  TYR A 498     175.685 120.401 180.380  1.00 81.12           C
ATOM   3240  OH  TYR A 498     176.230 119.746 179.301  1.00 82.41           O
ATOM   3241  N   LYS A 499     171.779 123.726 185.663  1.00 74.53           N
ATOM   3242  CA  LYS A 499     171.372 124.182 186.987  1.00 70.18           C
ATOM   3243  C   LYS A 499     170.153 123.415 187.479  1.00 73.39           C
ATOM   3244  O   LYS A 499     170.101 122.989 188.639  1.00 78.82           O
ATOM   3245  CB  LYS A 499     171.091 125.682 186.958  1.00 71.35           C
ATOM   3246  CG  LYS A 499     170.780 126.272 188.318  1.00 76.48           C
ATOM   3247  CD  LYS A 499     171.174 127.734 188.390  1.00 79.96           C
ATOM   3248  CE  LYS A 499     172.669 127.886 188.596  1.00 83.40           C
ATOM   3249  NZ  LYS A 499     173.135 127.177 189.819  1.00 82.87           N
ATOM   3250  N   LEU A 500     169.158 123.232 186.606  1.00 67.65           N
ATOM   3251  CA  LEU A 500     167.980 122.456 186.982  1.00 65.39           C
ATOM   3252  C   LEU A 500     168.365 121.052 187.418  1.00 68.08           C
ATOM   3253  O   LEU A 500     167.968 120.599 188.498  1.00 78.32           O
ATOM   3254  CB  LEU A 500     166.983 122.385 185.827  1.00 69.60           C
ATOM   3255  CG  LEU A 500     165.785 123.333 185.858  1.00 71.67           C
ATOM   3256  CD1 LEU A 500     164.995 123.240 184.569  1.00 68.86           C
ATOM   3257  CD2 LEU A 500     164.900 123.017 187.048  1.00 71.44           C
ATOM   3258  N   PHE A 501     169.155 120.356 186.601  1.00 81.42           N
ATOM   3259  CA  PHE A 501     169.498 118.978 186.933  1.00 86.96           C
ATOM   3260  C   PHE A 501     170.380 118.894 188.178  1.00 90.28           C
ATOM   3261  O   PHE A 501     170.214 117.982 188.999  1.00 93.13           O
ATOM   3262  CB  PHE A 501     170.176 118.301 185.742  1.00 87.13           C
ATOM   3263  CG  PHE A 501     169.271 118.115 184.553  1.00 88.87           C
ATOM   3264  CD2 PHE A 501     169.744 118.305 183.268  1.00 84.03           C
ATOM   3265  CD1 PHE A 501     167.937 117.792 184.724  1.00 90.08           C
ATOM   3266  CE2 PHE A 501     168.915 118.131 182.179  1.00 79.61           C
ATOM   3267  CE1 PHE A 501     167.104 117.622 183.638  1.00 85.54           C
ATOM   3268  CZ  PHE A 501     167.592 117.797 182.364  1.00 79.59           C
ATOM   3269  N   GLN A 502     171.310 119.838 188.342  1.00 92.28           N
ATOM   3270  CA  GLN A 502     172.200 119.824 189.498  1.00 85.35           C
ATOM   3271  C   GLN A 502     171.427 120.069 190.788  1.00 91.44           C
ATOM   3272  O   GLN A 502     171.621 119.362 191.784  1.00 96.24           O
ATOM   3273  CB  GLN A 502     173.298 120.871 189.318  1.00 80.63           C
ATOM   3274  CG  GLN A 502     174.266 120.957 190.472  1.00 84.14           C
ATOM   3275  CD  GLN A 502     175.045 119.673 190.663  1.00 93.20           C
ATOM   3276  OE1 GLN A 502     175.391 118.994 189.697  1.00 94.19           O
ATOM   3277  NE2 GLN A 502     175.329 119.334 191.916  1.00 95.58           N
ATOM   3278  N   GLU A 503     170.542 121.070 190.789  1.00100.16           N
ATOM   3279  CA  GLU A 503     169.710 121.299 191.964  1.00 99.07           C
ATOM   3280  C   GLU A 503     168.785 120.119 192.220  1.00 92.58           C
ATOM   3281  O   GLU A 503     168.498 119.791 193.376  1.00 95.78           O
ATOM   3282  CB  GLU A 503     168.901 122.587 191.807  1.00 98.90           C
ATOM   3283  CG  GLU A 503     169.738 123.855 191.802  1.00101.03           C
ATOM   3284  CD  GLU A 503     169.026 125.019 191.142  1.00101.49           C
ATOM   3285  OE1 GLU A 503     167.947 124.800 190.550  1.00100.18           O
ATOM   3286  OE2 GLU A 503     169.537 126.155 191.228  1.00 99.48           O
ATOM   3287  N   GLN A 504     168.304 119.472 191.157  1.00 72.92           N
ATOM   3288  CA  GLN A 504     167.439 118.316 191.342  1.00 75.13           C
ATOM   3289  C   GLN A 504     168.177 117.182 192.036  1.00 79.62           C
ATOM   3290  O   GLN A 504     167.638 116.546 192.948  1.00 88.79           O
ATOM   3291  CB  GLN A 504     166.890 117.851 189.997  1.00 82.92           C
ATOM   3292  CG  GLN A 504     165.551 117.164 190.106  1.00 85.91           C
ATOM   3293  CD  GLN A 504     164.421 118.137 190.369  1.00 85.04           C
ATOM   3294  OE1 GLN A 504     163.938 118.804 189.457  1.00 82.81           O
ATOM   3295  NE2 GLN A 504     163.991 118.221 191.623  1.00 82.93           N
ATOM   3296  N   GLN A 505     169.414 116.916 191.623  1.00 83.94           N
ATOM   3297  CA  GLN A 505     170.192 115.863 192.260  1.00 86.04           C
ATOM   3298  C   GLN A 505     170.731 116.263 193.624  1.00 88.85           C
ATOM   3299  O   GLN A 505     171.073 115.382 194.421  1.00 91.16           O
ATOM   3300  CB  GLN A 505     171.354 115.427 191.365  1.00 86.43           C
ATOM   3301  CG  GLN A 505     171.691 113.956 191.507  1.00 84.15           C
ATOM   3302  CD  GLN A 505     172.893 113.535 190.691  1.00 91.07           C
ATOM   3303  OE1 GLN A 505     173.710 114.363 190.295  1.00 90.46           O
ATOM   3304  NE2 GLN A 505     173.001 112.238 190.429  1.00 91.87           N
ATOM   3305  N   ASN A 506     170.805 117.560 193.919  1.00 90.24           N
ATOM   3306  CA  ASN A 506     171.267 118.005 195.227  1.00 90.31           C
ATOM   3307  C   ASN A 506     170.214 117.744 196.296  1.00 92.34           C
ATOM   3308  O   ASN A 506     170.490 117.872 197.492  1.00 93.51           O
ATOM   3309  CB  ASN A 506     171.631 119.490 195.192  1.00 90.29           C
ATOM   3310  CG  ASN A 506     172.956 119.747 194.509  1.00 92.13           C
ATOM   3311  OD1 ASN A 506     173.704 118.816 194.211  1.00 91.34           O
ATOM   3312  ND2 ASN A 506     173.254 121.015 194.253  1.00 92.07           N
ATOM   3313  N   GLU A 507     169.004 117.379 195.878  1.00 84.58           N
ATOM   3314  CA  GLU A 507     167.907 117.082 196.789  1.00 80.08           C
ATOM   3315  C   GLU A 507     167.371 115.679 196.546  1.00 79.24           C
ATOM   3316  O   GLU A 507     166.162 115.439 196.586  1.00 80.21           O
ATOM   3317  CB  GLU A 507     166.792 118.116 196.657  1.00 81.31           C
ATOM   3318  CG  GLU A 507     167.206 119.522 197.048  1.00 84.24           C
ATOM   3319  CD  GLU A 507     166.542 120.585 196.197  1.00 86.11           C
ATOM   3320  OE1 GLU A 507     165.296 120.666 196.208  1.00 83.82           O
ATOM   3321  OE2 GLU A 507     167.266 121.342 195.517  1.00 88.60           O
ATOM   3322  N   GLY A 508     168.265 114.732 196.285  1.00 74.01           N
ATOM   3323  CA  GLY A 508     167.860 113.353 196.113  1.00 76.13           C
ATOM   3324  C   GLY A 508     167.184 113.104 194.775  1.00 81.85           C
ATOM   3325  O   GLY A 508     167.126 113.973 193.898  1.00 86.08           O
ATOM   3326  N   HIS A 509     166.644 111.891 194.642  1.00 87.78           N
ATOM   3327  CA  HIS A 509     166.037 111.383 193.405  1.00 83.37           C
ATOM   3328  C   HIS A 509     166.828 111.824 192.176  1.00 83.56           C
ATOM   3329  O   HIS A 509     166.301 112.425 191.238  1.00 83.36           O
ATOM   3330  CB  HIS A 509     164.561 111.784 193.291  1.00 86.39           C
ATOM   3331  CG  HIS A 509     164.281 113.220 193.612  1.00 85.92           C
ATOM   3332  ND1 HIS A 509     164.403 114.230 192.683  1.00 83.27           N
ATOM   3333  CD2 HIS A 509     163.868 113.813 194.758  1.00 84.29           C
ATOM   3334  CE1 HIS A 509     164.086 115.383 193.244  1.00 80.32           C
ATOM   3335  NE2 HIS A 509     163.758 115.157 194.502  1.00 82.67           N
ATOM   3336  N   GLY A 510     168.118 111.509 192.192  1.00 89.40           N
ATOM   3337  CA  GLY A 510     169.008 111.927 191.130  1.00 90.07           C
ATOM   3338  C   GLY A 510     169.217 110.881 190.058  1.00 95.27           C
ATOM   3339  O   GLY A 510     170.193 110.938 189.306  1.00100.85           O
ATOM   3340  N   GLU A 511     168.307 109.911 189.986  1.00 98.48           N
ATOM   3341  CA  GLU A 511     168.361 108.862 188.977  1.00 98.87           C
ATOM   3342  C   GLU A 511     167.107 108.843 188.111  1.00 98.51           C
ATOM   3343  O   GLU A 511     166.761 107.801 187.546  1.00 98.64           O
ATOM   3344  CB  GLU A 511     168.580 107.496 189.633  1.00 99.63           C
ATOM   3345  CG  GLU A 511     167.504 107.092 190.634  1.00103.28           C
ATOM   3346  CD  GLU A 511     167.711 107.710 192.006  1.00104.26           C
ATOM   3347  OE1 GLU A 511     168.796 108.279 192.248  1.00104.41           O
ATOM   3348  OE2 GLU A 511     166.788 107.624 192.843  1.00102.22           O
ATOM   3349  N   ALA A 512     166.422 109.978 187.994  1.00 99.26           N
ATOM   3350  CA  ALA A 512     165.205 110.044 187.198  1.00103.66           C
ATOM   3351  C   ALA A 512     165.510 109.840 185.719  1.00102.86           C
ATOM   3352  O   ALA A 512     166.598 110.158 185.234  1.00105.81           O
ATOM   3353  CB  ALA A 512     164.505 111.387 187.408  1.00105.29           C
ATOM   3354  N   LEU A 513     164.533 109.298 185.003  1.00 95.92           N
ATOM   3355  CA  LEU A 513     164.675 109.007 183.588  1.00 99.16           C
ATOM   3356  C   LEU A 513     164.476 110.272 182.755  1.00104.40           C
ATOM   3357  O   LEU A 513     164.015 111.304 183.243  1.00103.10           O
ATOM   3358  CB  LEU A 513     163.683 107.925 183.169  1.00 99.54           C
ATOM   3359  CG  LEU A 513     163.948 106.539 183.755  1.00 99.58           C
ATOM   3360  CD1 LEU A 513     162.946 105.527 183.223  1.00 99.25           C
ATOM   3361  CD2 LEU A 513     165.374 106.097 183.466  1.00101.21           C
ATOM   3362  N   LEU A 514     164.839 110.182 181.476  1.00116.58           N
ATOM   3363  CA  LEU A 514     164.705 111.296 180.548  1.00114.55           C
ATOM   3364  C   LEU A 514     164.531 110.718 179.149  1.00117.39           C
ATOM   3365  O   LEU A 514     164.884 109.565 178.886  1.00117.67           O
ATOM   3366  CB  LEU A 514     165.915 112.240 180.654  1.00116.80           C
ATOM   3367  CG  LEU A 514     165.854 113.706 180.199  1.00116.50           C
ATOM   3368  CD1 LEU A 514     166.960 114.494 180.883  1.00115.59           C
ATOM   3369  CD2 LEU A 514     165.970 113.879 178.701  1.00113.56           C
ATOM   3370  N   PHE A 515     163.967 111.526 178.251  1.00121.39           N
ATOM   3371  CA  PHE A 515     163.553 111.084 176.915  1.00118.92           C
ATOM   3372  C   PHE A 515     162.535 109.954 177.008  1.00116.42           C
ATOM   3373  O   PHE A 515     162.741 108.846 176.511  1.00116.10           O
ATOM   3374  CB  PHE A 515     164.745 110.662 176.056  1.00118.01           C
ATOM   3375  CG  PHE A 515     165.523 111.807 175.492  1.00119.67           C
ATOM   3376  CD1 PHE A 515     165.001 112.577 174.466  1.00119.30           C
ATOM   3377  CD2 PHE A 515     166.791 112.094 175.959  1.00120.11           C
ATOM   3378  CE1 PHE A 515     165.718 113.630 173.938  1.00118.42           C
ATOM   3379  CE2 PHE A 515     167.510 113.145 175.439  1.00120.02           C
ATOM   3380  CZ  PHE A 515     166.976 113.914 174.424  1.00119.77           C
ATOM   3381  N   GLU A 516     161.410 110.249 177.661  1.00108.73           N
ATOM   3382  CA  GLU A 516     160.357 109.252 177.792  1.00111.49           C
ATOM   3383  C   GLU A 516     159.641 108.996 176.474  1.00114.16           C
ATOM   3384  O   GLU A 516     158.971 107.967 176.336  1.00116.64           O
ATOM   3385  CB  GLU A 516     159.355 109.683 178.862  1.00113.07           C
ATOM   3386  CG  GLU A 516     158.864 108.546 179.745  1.00113.74           C
ATOM   3387  CD  GLU A 516     159.836 108.196 180.859  1.00113.75           C
ATOM   3388  OE1 GLU A 516     160.953 108.752 180.883  1.00112.52           O
ATOM   3389  OE2 GLU A 516     159.477 107.358 181.713  1.00116.14           O
ATOM   3390  N   GLY A 517     159.764 109.903 175.507  1.00112.46           N
ATOM   3391  CA  GLY A 517     159.118 109.687 174.225  1.00110.97           C
ATOM   3392  C   GLY A 517     159.776 108.557 173.454  1.00111.86           C
ATOM   3393  O   GLY A 517     160.987 108.340 173.544  1.00113.59           O
ATOM   3394  N   ILE A 518     158.962 107.836 172.686  1.00116.64           N
ATOM   3395  CA  ILE A 518     159.414 106.697 171.892  1.00119.09           C
ATOM   3396  C   ILE A 518     160.122 105.666 172.765  1.00119.48           C
ATOM   3397  O   ILE A 518     159.794 105.504 173.941  1.00119.39           O
ATOM   3398  CB  ILE A 518     160.327 107.149 170.736  1.00121.64           C
ATOM   3399  CG1 ILE A 518     159.600 108.161 169.847  1.00121.35           C
ATOM   3400  CG2 ILE A 518     160.790 105.950 169.922  1.00119.52           C
ATOM   3401  CD1 ILE A 518     158.284 107.655 169.295  1.00119.51           C
ATOM   3402  N   LYS A 522     166.809 107.025 173.443  1.00132.25           N
ATOM   3403  CA  LYS A 522     167.548 106.495 174.582  1.00132.60           C
ATOM   3404  C   LYS A 522     167.031 107.082 175.889  1.00135.23           C
ATOM   3405  O   LYS A 522     167.011 108.300 176.068  1.00136.35           O
ATOM   3406  CB  LYS A 522     169.045 106.781 174.429  1.00130.60           C
ATOM   3407  CG  LYS A 522     169.870 106.492 175.677  1.00132.22           C
ATOM   3408  CD  LYS A 522     169.726 105.044 176.124  1.00133.27           C
ATOM   3409  CE  LYS A 522     170.207 104.859 177.556  1.00132.15           C
ATOM   3410  NZ  LYS A 522     169.959 103.478 178.053  1.00131.57           N
ATOM   3411  N   GLN A 523     166.614 106.208 176.807  1.00134.78           N
ATOM   3412  CA  GLN A 523     166.137 106.628 178.122  1.00133.14           C
ATOM   3413  C   GLN A 523     167.321 106.849 179.070  1.00133.00           C
ATOM   3414  O   GLN A 523     167.465 106.205 180.108  1.00132.03           O
ATOM   3415  CB  GLN A 523     165.156 105.606 178.680  1.00130.94           C
ATOM   3416  CG  GLN A 523     165.577 104.160 178.476  1.00133.50           C
ATOM   3417  CD  GLN A 523     164.494 103.177 178.874  1.00135.27           C
ATOM   3418  OE1 GLN A 523     163.396 103.571 179.269  1.00135.18           O
ATOM   3419  NE2 GLN A 523     164.798 101.888 178.773  1.00132.63           N
ATOM   3420  N   GLN A 524     168.178 107.788 178.678  1.00123.33           N
ATOM   3421  CA  GLN A 524     169.361 108.102 179.468  1.00119.76           C
ATOM   3422  C   GLN A 524     168.964 108.715 180.804  1.00121.86           C
ATOM   3423  O   GLN A 524     168.071 109.562 180.881  1.00122.87           O
ATOM   3424  CB  GLN A 524     170.267 109.060 178.696  1.00120.22           C
ATOM   3425  CG  GLN A 524     171.609 109.317 179.354  1.00121.18           C
ATOM   3426  CD  GLN A 524     172.591 110.003 178.426  1.00122.12           C
ATOM   3427  OE1 GLN A 524     172.385 110.055 177.214  1.00122.40           O
ATOM   3428  NE2 GLN A 524     173.669 110.533 178.992  1.00123.82           N
ATOM   3429  N   LYS A 525     169.636 108.276 181.865  1.00120.82           N
ATOM   3430  CA  LYS A 525     169.355 108.794 183.194  1.00120.93           C
ATOM   3431  C   LYS A 525     169.861 110.224 183.329  1.00121.57           C
ATOM   3432  O   LYS A 525     170.755 110.655 182.595  1.00125.38           O
ATOM   3433  CB  LYS A 525     170.001 107.907 184.258  1.00119.39           C
ATOM   3434  CG  LYS A 525     169.753 106.421 184.064  1.00121.85           C
ATOM   3435  CD  LYS A 525     170.478 105.599 185.116  1.00124.33           C
ATOM   3436  CE  LYS A 525     170.318 104.109 184.863  1.00123.40           C
ATOM   3437  NZ  LYS A 525     170.842 103.715 183.526  1.00122.51           N
ATOM   3438  N   ILE A 526     169.277 110.964 184.274  1.00101.45           N
ATOM   3439  CA  ILE A 526     169.751 112.313 184.569  1.00100.58           C
ATOM   3440  C   ILE A 526     171.188 112.275 185.062  1.00104.49           C
ATOM   3441  O   ILE A 526     171.976 113.187 184.782  1.00111.09           O
ATOM   3442  CB  ILE A 526     168.820 112.992 185.593  1.00 97.03           C
ATOM   3443  CG1 ILE A 526     169.396 114.325 186.059  1.00 96.65           C
ATOM   3444  CG2 ILE A 526     168.582 112.097 186.786  1.00102.41           C
ATOM   3445  CD1 ILE A 526     168.374 115.209 186.687  1.00 97.97           C
ATOM   3446  N   LYS A 527     171.555 111.223 185.796  1.00 90.16           N
ATOM   3447  CA  LYS A 527     172.914 111.105 186.311  1.00 91.33           C
ATOM   3448  C   LYS A 527     173.929 111.013 185.177  1.00 95.44           C
ATOM   3449  O   LYS A 527     174.993 111.642 185.223  1.00 97.40           O
ATOM   3450  CB  LYS A 527     173.010 109.886 187.229  1.00 92.20           C
ATOM   3451  CG  LYS A 527     174.424 109.441 187.542  1.00 95.10           C
ATOM   3452  CD  LYS A 527     174.421 108.246 188.480  1.00 96.32           C
ATOM   3453  CE  LYS A 527     175.788 107.586 188.542  1.00 95.81           C
ATOM   3454  NZ  LYS A 527     176.181 107.001 187.231  1.00 95.03           N
ATOM   3455  N   ASN A 528     173.610 110.230 184.144  1.00106.52           N
ATOM   3456  CA  ASN A 528     174.528 110.071 183.022  1.00105.20           C
ATOM   3457  C   ASN A 528     174.723 111.389 182.285  1.00101.21           C
ATOM   3458  O   ASN A 528     175.836 111.717 181.859  1.00107.34           O
ATOM   3459  CB  ASN A 528     174.013 108.991 182.071  1.00110.38           C
ATOM   3460  CG  ASN A 528     173.486 107.773 182.803  1.00113.65           C
ATOM   3461  OD1 ASN A 528     173.728 107.599 183.998  1.00115.43           O
ATOM   3462  ND2 ASN A 528     172.759 106.921 182.089  1.00110.58           N
ATOM   3463  N   ILE A 529     173.646 112.158 182.120  1.00 79.41           N
ATOM   3464  CA  ILE A 529     173.765 113.463 181.482  1.00 82.99           C
ATOM   3465  C   ILE A 529     174.563 114.419 182.357  1.00 89.30           C
ATOM   3466  O   ILE A 529     175.342 115.236 181.852  1.00 95.66           O
ATOM   3467  CB  ILE A 529     172.371 114.028 181.153  1.00 89.22           C
ATOM   3468  CG1 ILE A 529     171.571 113.015 180.331  1.00 92.50           C
ATOM   3469  CG2 ILE A 529     172.494 115.348 180.411  1.00 90.21           C
ATOM   3470  CD1 ILE A 529     170.403 113.617 179.574  1.00 90.54           C
ATOM   3471  N   LEU A 530     174.392 114.331 183.678  1.00 88.35           N
ATOM   3472  CA  LEU A 530     175.068 115.254 184.580  1.00 86.95           C
ATOM   3473  C   LEU A 530     176.553 114.951 184.727  1.00 84.58           C
ATOM   3474  O   LEU A 530     177.330 115.867 185.013  1.00 83.81           O
ATOM   3475  CB  LEU A 530     174.396 115.230 185.953  1.00 84.91           C
ATOM   3476  CG  LEU A 530     173.301 116.273 186.177  1.00 89.54           C
ATOM   3477  CD1 LEU A 530     172.571 116.020 187.487  1.00 87.47           C
ATOM   3478  CD2 LEU A 530     173.884 117.678 186.145  1.00 89.72           C
ATOM   3479  N   SER A 531     176.966 113.697 184.546  1.00 74.70           N
ATOM   3480  CA  SER A 531     178.366 113.322 184.692  1.00 70.68           C
ATOM   3481  C   SER A 531     179.109 113.211 183.367  1.00 72.36           C
ATOM   3482  O   SER A 531     180.290 112.852 183.370  1.00 75.52           O
ATOM   3483  CB  SER A 531     178.481 111.993 185.446  1.00 77.45           C
ATOM   3484  OG  SER A 531     177.944 110.928 184.684  1.00 78.18           O
ATOM   3485  N   ASN A 532     178.458 113.505 182.243  1.00 79.75           N
ATOM   3486  CA  ASN A 532     179.097 113.330 180.945  1.00 81.63           C
ATOM   3487  C   ASN A 532     180.238 114.325 180.766  1.00 81.68           C
ATOM   3488  O   ASN A 532     180.147 115.490 181.161  1.00 82.49           O
ATOM   3489  CB  ASN A 532     178.073 113.492 179.821  1.00 80.61           C
ATOM   3490  CG  ASN A 532     178.474 112.762 178.556  1.00 82.65           C
ATOM   3491  OD1 ASN A 532     179.479 112.052 178.529  1.00 85.79           O
ATOM   3492  ND2 ASN A 532     177.688 112.929 177.500  1.00 79.53           N
ATOM   3493  N   LYS A 533     181.327 113.852 180.159  1.00 73.33           N
ATOM   3494  CA  LYS A 533     182.527 114.653 179.958  1.00 69.71           C
ATOM   3495  C   LYS A 533     182.712 115.083 178.508  1.00 73.57           C
ATOM   3496  O   LYS A 533     183.722 115.718 178.186  1.00 72.80           O
ATOM   3497  CB  LYS A 533     183.760 113.884 180.431  1.00 74.91           C
ATOM   3498  CG  LYS A 533     184.213 112.798 179.472  1.00 80.14           C
ATOM   3499  CD  LYS A 533     184.995 111.713 180.191  1.00 78.80           C
ATOM   3500  CE  LYS A 533     184.078 110.848 181.039  1.00 73.37           C
ATOM   3501  NZ  LYS A 533     183.414 109.791 180.228  1.00 70.80           N
ATOM   3502  N   THR A 534     181.772 114.750 177.626  1.00 81.13           N
ATOM   3503  CA  THR A 534     181.841 115.163 176.231  1.00 81.37           C
ATOM   3504  C   THR A 534     180.699 116.070 175.805  1.00 80.57           C
ATOM   3505  O   THR A 534     180.837 116.780 174.807  1.00 82.17           O
ATOM   3506  CB  THR A 534     181.881 113.935 175.304  1.00 82.12           C
ATOM   3507  OG1 THR A 534     182.543 114.281 174.081  1.00 83.47           O
ATOM   3508  CG2 THR A 534     180.479 113.432 174.994  1.00 80.28           C
ATOM   3509  N   LEU A 535     179.576 116.068 176.527  1.00 77.29           N
ATOM   3510  CA  LEU A 535     178.517 117.029 176.242  1.00 77.98           C
ATOM   3511  C   LEU A 535     178.871 118.413 176.762  1.00 82.11           C
ATOM   3512  O   LEU A 535     178.427 119.423 176.198  1.00 85.97           O
ATOM   3513  CB  LEU A 535     177.199 116.561 176.852  1.00 77.15           C
ATOM   3514  CG  LEU A 535     175.929 117.225 176.325  1.00 78.08           C
ATOM   3515  CD1 LEU A 535     175.770 116.987 174.833  1.00 79.22           C
ATOM   3516  CD2 LEU A 535     174.713 116.730 177.090  1.00 81.25           C
ATOM   3517  N   ARG A 536     179.662 118.481 177.834  1.00 73.66           N
ATOM   3518  CA  ARG A 536     179.991 119.756 178.450  1.00 69.89           C
ATOM   3519  C   ARG A 536     180.808 120.655 177.534  1.00 73.03           C
ATOM   3520  O   ARG A 536     180.552 121.860 177.493  1.00 84.11           O
ATOM   3521  CB  ARG A 536     180.734 119.527 179.767  1.00 75.94           C
ATOM   3522  CG  ARG A 536     180.785 120.750 180.666  1.00 80.60           C
ATOM   3523  CD  ARG A 536     181.236 120.384 182.070  1.00 78.62           C
ATOM   3524  NE  ARG A 536     180.112 120.295 182.997  1.00 76.18           N
ATOM   3525  CZ  ARG A 536     179.663 119.165 183.524  1.00 75.21           C
ATOM   3526  NH1 ARG A 536     180.216 117.999 183.233  1.00 78.32           N
ATOM   3527  NH2 ARG A 536     178.634 119.205 184.365  1.00 76.57           N
ATOM   3528  N   GLU A 537     181.765 120.104 176.790  1.00 81.89           N
ATOM   3529  CA  GLU A 537     182.522 120.888 175.821  1.00 93.31           C
ATOM   3530  C   GLU A 537     181.636 121.445 174.710  1.00 97.98           C
ATOM   3531  O   GLU A 537     181.746 122.629 174.352  1.00101.09           O
ATOM   3532  CB  GLU A 537     183.634 120.031 175.215  1.00 93.66           C
ATOM   3533  CG  GLU A 537     184.503 119.333 176.246  1.00 96.99           C
ATOM   3534  CD  GLU A 537     185.452 118.329 175.624  1.00102.36           C
ATOM   3535  OE1 GLU A 537     185.457 118.203 174.382  1.00 99.89           O
ATOM   3536  OE2 GLU A 537     186.192 117.662 176.378  1.00105.91           O
ATOM   3537  N   HIS A 538     180.751 120.605 174.165  1.00 80.70           N
ATOM   3538  CA  HIS A 538     179.846 121.054 173.115  1.00 78.20           C
ATOM   3539  C   HIS A 538     178.915 122.151 173.613  1.00 80.54           C
ATOM   3540  O   HIS A 538     178.664 123.121 172.891  1.00 78.85           O
ATOM   3541  CB  HIS A 538     179.030 119.876 172.586  1.00 79.14           C
ATOM   3542  CG  HIS A 538     179.848 118.837 171.886  1.00 83.08           C
ATOM   3543  ND1 HIS A 538     179.307 117.660 171.418  1.00 88.37           N
ATOM   3544  CD2 HIS A 538     181.165 118.795 171.576  1.00 86.35           C
ATOM   3545  CE1 HIS A 538     180.254 116.938 170.849  1.00 86.25           C
ATOM   3546  NE2 HIS A 538     181.391 117.604 170.931  1.00 89.39           N
ATOM   3547  N   ASN A 539     178.395 122.016 174.833  1.00 67.96           N
ATOM   3548  CA  ASN A 539     177.516 123.046 175.376  1.00 63.94           C
ATOM   3549  C   ASN A 539     178.285 124.317 175.718  1.00 69.85           C
ATOM   3550  O   ASN A 539     177.748 125.422 175.602  1.00 77.22           O
ATOM   3551  CB  ASN A 539     176.777 122.522 176.604  1.00 62.42           C
ATOM   3552  CG  ASN A 539     175.636 121.601 176.244  1.00 68.54           C
ATOM   3553  OD1 ASN A 539     174.853 121.202 177.103  1.00 73.66           O
ATOM   3554  ND2 ASN A 539     175.533 121.259 174.966  1.00 73.27           N
ATOM   3555  N   SER A 540     179.540 124.182 176.154  1.00 58.58           N
ATOM   3556  CA  SER A 540     180.358 125.358 176.425  1.00 53.97           C
ATOM   3557  C   SER A 540     180.592 126.166 175.158  1.00 65.02           C
ATOM   3558  O   SER A 540     180.466 127.399 175.161  1.00 74.57           O
ATOM   3559  CB  SER A 540     181.688 124.938 177.044  1.00 62.17           C
ATOM   3560  OG  SER A 540     182.618 126.005 177.023  1.00 72.95           O
ATOM   3561  N   PHE A 541     180.917 125.486 174.055  1.00 57.94           N
ATOM   3562  CA  PHE A 541     181.102 126.212 172.802  1.00 57.67           C
ATOM   3563  C   PHE A 541     179.820 126.919 172.381  1.00 67.36           C
ATOM   3564  O   PHE A 541     179.859 128.065 171.917  1.00 69.95           O
ATOM   3565  CB  PHE A 541     181.570 125.280 171.689  1.00 55.80           C
ATOM   3566  CG  PHE A 541     181.321 125.832 170.316  1.00 54.73           C
ATOM   3567  CD1 PHE A 541     182.007 126.944 169.871  1.00 55.03           C
ATOM   3568  CD2 PHE A 541     180.385 125.253 169.480  1.00 61.88           C
ATOM   3569  CE1 PHE A 541     181.775 127.462 168.617  1.00 52.74           C
ATOM   3570  CE2 PHE A 541     180.152 125.768 168.220  1.00 58.47           C
ATOM   3571  CZ  PHE A 541     180.848 126.874 167.792  1.00 50.97           C
ATOM   3572  N   VAL A 542     178.672 126.250 172.525  1.00 67.18           N
ATOM   3573  CA  VAL A 542     177.406 126.874 172.153  1.00 61.08           C
ATOM   3574  C   VAL A 542     177.123 128.088 173.027  1.00 64.04           C
ATOM   3575  O   VAL A 542     176.729 129.146 172.521  1.00 68.71           O
ATOM   3576  CB  VAL A 542     176.264 125.846 172.219  1.00 59.84           C
ATOM   3577  CG1 VAL A 542     174.929 126.545 172.395  1.00 68.01           C
ATOM   3578  CG2 VAL A 542     176.253 124.999 170.962  1.00 66.08           C
ATOM   3579  N   GLU A 543     177.328 127.971 174.337  1.00 62.34           N
ATOM   3580  CA  GLU A 543     177.191 129.103 175.242  1.00 59.27           C
ATOM   3581  C   GLU A 543     178.152 130.231 174.908  1.00 58.51           C
ATOM   3582  O   GLU A 543     177.889 131.378 175.284  1.00 66.52           O
ATOM   3583  CB  GLU A 543     177.407 128.656 176.688  1.00 63.07           C
ATOM   3584  CG  GLU A 543     176.133 128.557 177.504  1.00 69.76           C
ATOM   3585  CD  GLU A 543     176.320 127.764 178.782  1.00 78.82           C
ATOM   3586  OE1 GLU A 543     177.010 128.262 179.697  1.00 75.78           O
ATOM   3587  OE2 GLU A 543     175.781 126.640 178.873  1.00 82.05           O
ATOM   3588  N   ARG A 544     179.253 129.939 174.223  1.00 62.08           N
ATOM   3589  CA  ARG A 544     180.141 130.978 173.725  1.00 73.91           C
ATOM   3590  C   ARG A 544     179.620 131.631 172.450  1.00 74.67           C
ATOM   3591  O   ARG A 544     180.215 132.606 171.982  1.00 83.63           O
ATOM   3592  CB  ARG A 544     181.543 130.406 173.485  1.00 73.99           C
ATOM   3593  CG  ARG A 544     182.650 131.443 173.530  1.00 69.93           C
ATOM   3594  CD  ARG A 544     183.890 130.905 174.217  1.00 72.49           C
ATOM   3595  NE  ARG A 544     185.023 131.810 174.070  1.00 81.05           N
ATOM   3596  CZ  ARG A 544     185.554 132.514 175.062  1.00 79.07           C
ATOM   3597  NH1 ARG A 544     185.076 132.439 176.293  1.00 75.75           N
ATOM   3598  NH2 ARG A 544     186.586 133.313 174.811  1.00 78.47           N
ATOM   3599  N   CYS A 545     178.524 131.128 171.883  1.00 63.40           N
ATOM   3600  CA  CYS A 545     177.936 131.695 170.675  1.00 67.19           C
ATOM   3601  C   CYS A 545     176.649 132.462 170.926  1.00 75.80           C
ATOM   3602  O   CYS A 545     176.411 133.482 170.275  1.00 80.06           O
ATOM   3603  CB  CYS A 545     177.669 130.592 169.648  1.00 73.61           C
ATOM   3604  SG  CYS A 545     179.153 129.741 169.078  1.00 93.10           S
ATOM   3605  N   ILE A 546     175.803 131.998 171.849  1.00 64.29           N
ATOM   3606  CA  ILE A 546     174.592 132.737 172.185  1.00 60.71           C
ATOM   3607  C   ILE A 546     174.917 134.037 172.907  1.00 66.90           C
ATOM   3608  O   ILE A 546     174.160 135.007 172.798  1.00 71.88           O
ATOM   3609  CB  ILE A 546     173.642 131.852 173.014  1.00 48.85           C
ATOM   3610  CG1 ILE A 546     173.304 130.582 172.239  1.00 53.10           C
ATOM   3611  CG2 ILE A 546     172.365 132.590 173.358  1.00 52.31           C
ATOM   3612  CD1 ILE A 546     172.208 129.762 172.858  1.00 56.33           C
ATOM   3613  N   ASP A 547     176.034 134.092 173.637  1.00 73.63           N
ATOM   3614  CA  ASP A 547     176.413 135.325 174.319  1.00 72.32           C
ATOM   3615  C   ASP A 547     176.709 136.444 173.328  1.00 78.45           C
ATOM   3616  O   ASP A 547     176.359 137.606 173.572  1.00 86.12           O
ATOM   3617  CB  ASP A 547     177.623 135.076 175.217  1.00 72.93           C
ATOM   3618  CG  ASP A 547     177.285 134.234 176.427  1.00 79.26           C
ATOM   3619  OD1 ASP A 547     176.118 133.809 176.549  1.00 79.35           O
ATOM   3620  OD2 ASP A 547     178.186 133.994 177.257  1.00 82.24           O
ATOM   3621  N   TRP A 548     177.368 136.121 172.212  1.00 76.53           N
ATOM   3622  CA  TRP A 548     177.672 137.142 171.216  1.00 83.14           C
ATOM   3623  C   TRP A 548     176.399 137.729 170.618  1.00 80.61           C
ATOM   3624  O   TRP A 548     176.273 138.952 170.479  1.00 84.06           O
ATOM   3625  CB  TRP A 548     178.565 136.557 170.124  1.00 78.70           C
ATOM   3626  CG  TRP A 548     179.024 137.562 169.119  1.00 75.20           C
ATOM   3627  CD1 TRP A 548     178.611 137.672 167.827  1.00 75.53           C
ATOM   3628  CD2 TRP A 548     179.984 138.602 169.325  1.00 73.82           C
ATOM   3629  NE1 TRP A 548     179.256 138.716 167.213  1.00 78.98           N
ATOM   3630  CE2 TRP A 548     180.105 139.303 168.113  1.00 78.62           C
ATOM   3631  CE3 TRP A 548     180.754 139.009 170.417  1.00 75.27           C
ATOM   3632  CZ2 TRP A 548     180.963 140.387 167.962  1.00 81.43           C
ATOM   3633  CZ3 TRP A 548     181.604 140.084 170.265  1.00 78.78           C
ATOM   3634  CH2 TRP A 548     181.702 140.760 169.048  1.00 81.83           C
ATOM   3635  N   ASN A 549     175.435 136.871 170.271  1.00 63.86           N
ATOM   3636  CA  ASN A 549     174.166 137.366 169.752  1.00 68.48           C
ATOM   3637  C   ASN A 549     173.398 138.129 170.822  1.00 73.97           C
ATOM   3638  O   ASN A 549     172.687 139.093 170.517  1.00 77.88           O
ATOM   3639  CB  ASN A 549     173.331 136.207 169.211  1.00 64.95           C
ATOM   3640  CG  ASN A 549     174.083 135.380 168.196  1.00 69.95           C
ATOM   3641  OD1 ASN A 549     175.311 135.408 168.144  1.00 74.77           O
ATOM   3642  ND2 ASN A 549     173.348 134.645 167.373  1.00 73.81           N
ATOM   3643  N   ARG A 550     173.535 137.716 172.083  1.00 69.42           N
ATOM   3644  CA  ARG A 550     172.907 138.438 173.184  1.00 65.49           C
ATOM   3645  C   ARG A 550     173.436 139.863 173.271  1.00 72.17           C
ATOM   3646  O   ARG A 550     172.662 140.822 173.380  1.00 80.38           O
ATOM   3647  CB  ARG A 550     173.157 137.689 174.492  1.00 71.14           C
ATOM   3648  CG  ARG A 550     172.482 138.278 175.714  1.00 75.51           C
ATOM   3649  CD  ARG A 550     173.144 137.760 176.982  1.00 78.32           C
ATOM   3650  NE  ARG A 550     172.280 137.877 178.150  1.00 78.58           N
ATOM   3651  CZ  ARG A 550     171.522 136.896 178.620  1.00 76.44           C
ATOM   3652  NH1 ARG A 550     171.497 135.706 178.043  1.00 73.58           N
ATOM   3653  NH2 ARG A 550     170.773 137.115 179.695  1.00 75.23           N
ATOM   3654  N   GLU A 551     174.760 140.020 173.212  1.00 80.55           N
ATOM   3655  CA  GLU A 551     175.351 141.355 173.256  1.00 83.65           C
ATOM   3656  C   GLU A 551     174.972 142.171 172.027  1.00 89.00           C
ATOM   3657  O   GLU A 551     174.700 143.377 172.131  1.00 92.53           O
ATOM   3658  CB  GLU A 551     176.868 141.253 173.387  1.00 83.91           C
ATOM   3659  CG  GLU A 551     177.328 140.424 174.570  1.00 89.66           C
ATOM   3660  CD  GLU A 551     176.800 140.946 175.890  1.00 96.03           C
ATOM   3661  OE1 GLU A 551     176.861 142.174 176.112  1.00 95.43           O
ATOM   3662  OE2 GLU A 551     176.323 140.130 176.706  1.00 99.01           O
ATOM   3663  N   LEU A 552     174.946 141.535 170.853  1.00 84.73           N
ATOM   3664  CA  LEU A 552     174.551 142.238 169.638  1.00 83.96           C
ATOM   3665  C   LEU A 552     173.121 142.756 169.747  1.00 87.11           C
ATOM   3666  O   LEU A 552     172.836 143.904 169.392  1.00 89.71           O
ATOM   3667  CB  LEU A 552     174.703 141.316 168.428  1.00 80.91           C
ATOM   3668  CG  LEU A 552     174.735 141.974 167.049  1.00 83.05           C
ATOM   3669  CD1 LEU A 552     175.669 141.212 166.124  1.00 87.27           C
ATOM   3670  CD2 LEU A 552     173.342 142.054 166.446  1.00 83.23           C
ATOM   3671  N   LEU A 553     172.206 141.916 170.238  1.00 79.39           N
ATOM   3672  CA  LEU A 553     170.823 142.342 170.422  1.00 75.07           C
ATOM   3673  C   LEU A 553     170.730 143.458 171.451  1.00 77.86           C
ATOM   3674  O   LEU A 553     169.985 144.428 171.268  1.00 83.96           O
ATOM   3675  CB  LEU A 553     169.956 141.155 170.836  1.00 73.65           C
ATOM   3676  CG  LEU A 553     169.580 140.173 169.731  1.00 79.60           C
ATOM   3677  CD1 LEU A 553     169.084 138.871 170.325  1.00 78.41           C
ATOM   3678  CD2 LEU A 553     168.530 140.781 168.822  1.00 81.41           C
ATOM   3679  N   LYS A 554     171.487 143.341 172.544  1.00 81.57           N
ATOM   3680  CA  LYS A 554     171.446 144.358 173.587  1.00 80.39           C
ATOM   3681  C   LYS A 554     171.877 145.713 173.045  1.00 80.61           C
ATOM   3682  O   LYS A 554     171.278 146.744 173.374  1.00 85.30           O
ATOM   3683  CB  LYS A 554     172.329 143.940 174.761  1.00 78.68           C
ATOM   3684  CG  LYS A 554     171.818 144.397 176.112  1.00 80.50           C
ATOM   3685  CD  LYS A 554     172.642 143.813 177.245  1.00 85.05           C
ATOM   3686  CE  LYS A 554     172.605 142.296 177.232  1.00 84.21           C
ATOM   3687  NZ  LYS A 554     173.339 141.715 178.388  1.00 80.89           N
ATOM   3688  N   ARG A 555     172.918 145.735 172.211  1.00 83.63           N
ATOM   3689  CA  ARG A 555     173.346 147.009 171.641  1.00 83.77           C
ATOM   3690  C   ARG A 555     172.363 147.515 170.592  1.00 88.27           C
ATOM   3691  O   ARG A 555     171.992 148.695 170.603  1.00 89.49           O
ATOM   3692  CB  ARG A 555     174.736 146.894 171.025  1.00 84.47           C
ATOM   3693  CG  ARG A 555     175.374 148.254 170.801  1.00 87.21           C
ATOM   3694  CD  ARG A 555     176.428 148.241 169.708  1.00 89.38           C
ATOM   3695  NE  ARG A 555     176.273 147.119 168.793  1.00 92.42           N
ATOM   3696  CZ  ARG A 555     177.099 146.085 168.748  1.00 93.73           C
ATOM   3697  NH1 ARG A 555     178.155 146.016 169.540  1.00 92.69           N
ATOM   3698  NH2 ARG A 555     176.865 145.101 167.885  1.00 94.00           N
ATOM   3699  N   GLU A 556     171.933 146.645 169.673  1.00 92.48           N
ATOM   3700  CA  GLU A 556     171.174 147.109 168.516  1.00 91.36           C
ATOM   3701  C   GLU A 556     169.750 147.497 168.887  1.00 88.01           C
ATOM   3702  O   GLU A 556     169.252 148.535 168.439  1.00 92.15           O
ATOM   3703  CB  GLU A 556     171.169 146.036 167.427  1.00 94.30           C
ATOM   3704  CG  GLU A 556     172.526 145.796 166.787  1.00 96.46           C
ATOM   3705  CD  GLU A 556     172.975 146.955 165.916  1.00 95.54           C
ATOM   3706  OE1 GLU A 556     172.105 147.710 165.433  1.00 95.82           O
ATOM   3707  OE2 GLU A 556     174.197 147.110 165.715  1.00 89.48           O
ATOM   3708  N   LEU A 557     169.074 146.682 169.690  1.00 78.04           N
ATOM   3709  CA  LEU A 557     167.690 146.940 170.060  1.00 79.68           C
ATOM   3710  C   LEU A 557     167.557 147.778 171.323  1.00 87.98           C
ATOM   3711  O   LEU A 557     166.436 148.129 171.700  1.00 91.61           O
ATOM   3712  CB  LEU A 557     166.937 145.619 170.232  1.00 82.18           C
ATOM   3713  CG  LEU A 557     166.558 144.877 168.951  1.00 82.65           C
ATOM   3714  CD1 LEU A 557     165.761 143.627 169.274  1.00 82.77           C
ATOM   3715  CD2 LEU A 557     165.775 145.785 168.019  1.00 84.25           C
ATOM   3716  N   GLY A 558     168.662 148.112 171.981  1.00 85.25           N
ATOM   3717  CA  GLY A 558     168.594 148.963 173.160  1.00 81.98           C
ATOM   3718  C   GLY A 558     167.814 148.368 174.311  1.00 81.52           C
ATOM   3719  O   GLY A 558     166.971 149.052 174.905  1.00 84.67           O
ATOM   3720  N   LEU A 559     168.070 147.108 174.637  1.00 80.40           N
ATOM   3721  CA  LEU A 559     167.383 146.417 175.718  1.00 83.40           C
ATOM   3722  C   LEU A 559     168.208 146.455 177.000  1.00 86.16           C
ATOM   3723  O   LEU A 559     169.329 146.966 177.036  1.00 90.32           O
ATOM   3724  CB  LEU A 559     167.089 144.965 175.331  1.00 84.34           C
ATOM   3725  CG  LEU A 559     165.752 144.644 174.656  1.00 85.94           C
ATOM   3726  CD1 LEU A 559     165.471 145.574 173.491  1.00 84.44           C
ATOM   3727  CD2 LEU A 559     165.731 143.197 174.200  1.00 88.45           C
ATOM   3728  N   ALA A 560     167.626 145.903 178.062  1.00 73.80           N
ATOM   3729  CA  ALA A 560     168.271 145.759 179.352  1.00 68.46           C
ATOM   3730  C   ALA A 560     168.207 144.292 179.785  1.00 73.13           C
ATOM   3731  O   ALA A 560     167.732 143.430 179.033  1.00 78.14           O
ATOM   3732  CB  ALA A 560     167.613 146.707 180.359  1.00 75.91           C
ATOM   3733  N   GLU A 561     168.680 144.009 180.996  1.00 80.08           N
ATOM   3734  CA  GLU A 561     168.746 142.634 181.477  1.00 84.75           C
ATOM   3735  C   GLU A 561     167.384 142.083 181.883  1.00 87.30           C
ATOM   3736  O   GLU A 561     167.155 140.873 181.786  1.00 88.27           O
ATOM   3737  CB  GLU A 561     169.718 142.537 182.657  1.00 85.84           C
ATOM   3738  CG  GLU A 561     170.047 141.111 183.074  1.00 90.16           C
ATOM   3739  CD  GLU A 561     170.987 140.420 182.106  1.00 88.38           C
ATOM   3740  OE1 GLU A 561     171.934 141.075 181.624  1.00 88.14           O
ATOM   3741  OE2 GLU A 561     170.780 139.222 181.825  1.00 83.67           O
ATOM   3742  N   SER A 562     166.470 142.943 182.327  1.00 81.68           N
ATOM   3743  CA  SER A 562     165.187 142.478 182.844  1.00 79.28           C
ATOM   3744  C   SER A 562     164.225 142.014 181.758  1.00 77.32           C
ATOM   3745  O   SER A 562     163.169 141.470 182.096  1.00 76.99           O
ATOM   3746  CB  SER A 562     164.527 143.582 183.671  1.00 77.77           C
ATOM   3747  OG  SER A 562     163.266 143.163 184.164  1.00 78.42           O
ATOM   3748  N   ASP A 563     164.547 142.210 180.481  1.00 74.68           N
ATOM   3749  CA  ASP A 563     163.657 141.837 179.390  1.00 74.49           C
ATOM   3750  C   ASP A 563     164.054 140.538 178.699  1.00 85.36           C
ATOM   3751  O   ASP A 563     163.488 140.215 177.650  1.00 84.22           O
ATOM   3752  CB  ASP A 563     163.595 142.962 178.354  1.00 69.04           C
ATOM   3753  CG  ASP A 563     163.377 144.316 178.983  1.00 77.40           C
ATOM   3754  OD1 ASP A 563     162.896 144.366 180.134  1.00 80.21           O
ATOM   3755  OD2 ASP A 563     163.685 145.333 178.328  1.00 83.41           O
ATOM   3756  N   ILE A 564     165.003 139.786 179.252  1.00 78.33           N
ATOM   3757  CA  ILE A 564     165.518 138.575 178.624  1.00 55.97           C
ATOM   3758  C   ILE A 564     165.319 137.418 179.589  1.00 49.21           C
ATOM   3759  O   ILE A 564     165.918 137.394 180.672  1.00 65.93           O
ATOM   3760  CB  ILE A 564     166.994 138.714 178.236  1.00 62.53           C
ATOM   3761  CG1 ILE A 564     167.190 139.919 177.315  1.00 68.16           C
ATOM   3762  CG2 ILE A 564     167.492 137.442 177.574  1.00 68.90           C
ATOM   3763  CD1 ILE A 564     168.621 140.144 176.898  1.00 71.41           C
ATOM   3764  N   ILE A 565     164.491 136.458 179.202  1.00 41.59           N
ATOM   3765  CA  ILE A 565     164.306 135.228 179.960  1.00 61.81           C
ATOM   3766  C   ILE A 565     165.118 134.130 179.285  1.00 66.84           C
ATOM   3767  O   ILE A 565     165.266 134.106 178.058  1.00 68.03           O
ATOM   3768  CB  ILE A 565     162.815 134.840 180.063  1.00 56.67           C
ATOM   3769  CG1 ILE A 565     161.965 136.068 180.369  1.00 55.64           C
ATOM   3770  CG2 ILE A 565     162.606 133.788 181.136  1.00 59.62           C
ATOM   3771  CD1 ILE A 565     160.500 135.755 180.555  1.00 60.65           C
ATOM   3772  N   ASP A 566     165.654 133.216 180.089  1.00 54.25           N
ATOM   3773  CA  ASP A 566     166.555 132.174 179.605  1.00 44.27           C
ATOM   3774  C   ASP A 566     165.870 130.817 179.750  1.00 51.87           C
ATOM   3775  O   ASP A 566     165.951 130.161 180.787  1.00 62.62           O
ATOM   3776  CB  ASP A 566     167.867 132.227 180.359  1.00 57.52           C
ATOM   3777  CG  ASP A 566     168.671 133.470 180.037  1.00 70.13           C
ATOM   3778  OD1 ASP A 566     168.312 134.175 179.071  1.00 68.75           O
ATOM   3779  OD2 ASP A 566     169.659 133.743 180.750  1.00 75.23           O
ATOM   3780  N   ILE A 567     165.195 130.395 178.684  1.00 50.41           N
ATOM   3781  CA  ILE A 567     164.542 129.081 178.679  1.00 44.71           C
ATOM   3782  C   ILE A 567     165.605 127.993 178.642  1.00 47.05           C
ATOM   3783  O   ILE A 567     166.578 128.106 177.868  1.00 59.40           O
ATOM   3784  CB  ILE A 567     163.586 128.958 177.481  1.00 37.22           C
ATOM   3785  CG1 ILE A 567     162.460 129.981 177.591  1.00 44.81           C
ATOM   3786  CG2 ILE A 567     163.017 127.555 177.383  1.00 46.39           C
ATOM   3787  CD1 ILE A 567     161.368 129.789 176.569  1.00 54.52           C
ATOM   3788  N   PRO A 568     165.491 126.931 179.438  1.00 37.97           N
ATOM   3789  CA  PRO A 568     166.492 125.854 179.396  1.00 46.23           C
ATOM   3790  C   PRO A 568     166.371 125.029 178.123  1.00 59.71           C
ATOM   3791  O   PRO A 568     165.291 124.544 177.781  1.00 53.55           O
ATOM   3792  CB  PRO A 568     166.169 125.022 180.641  1.00 49.78           C
ATOM   3793  CG  PRO A 568     164.742 125.308 180.920  1.00 58.49           C
ATOM   3794  CD  PRO A 568     164.529 126.739 180.534  1.00 52.12           C
ATOM   3795  N   GLN A 569     167.493 124.877 177.421  1.00 83.29           N
ATOM   3796  CA  GLN A 569     167.627 124.030 176.242  1.00 74.65           C
ATOM   3797  C   GLN A 569     169.008 123.395 176.251  1.00 74.66           C
ATOM   3798  O   GLN A 569     169.930 123.873 176.916  1.00 79.75           O
ATOM   3799  CB  GLN A 569     167.436 124.813 174.938  1.00 69.29           C
ATOM   3800  CG  GLN A 569     167.138 123.937 173.733  1.00 71.24           C
ATOM   3801  CD  GLN A 569     165.910 123.086 173.935  1.00 78.53           C
ATOM   3802  OE1 GLN A 569     164.927 123.549 174.497  1.00 74.82           O
ATOM   3803  NE2 GLN A 569     165.957 121.838 173.484  1.00 85.77           N
ATOM   3804  N   LEU A 570     169.159 122.313 175.493  1.00 67.05           N
ATOM   3805  CA  LEU A 570     170.421 121.593 175.444  1.00 69.39           C
ATOM   3806  C   LEU A 570     170.795 121.320 173.994  1.00 79.95           C
ATOM   3807  O   LEU A 570     169.926 121.060 173.158  1.00 81.67           O
ATOM   3808  CB  LEU A 570     170.330 120.289 176.235  1.00 56.79           C
ATOM   3809  CG  LEU A 570     171.465 120.032 177.216  1.00 55.06           C
ATOM   3810  CD1 LEU A 570     171.624 121.217 178.140  1.00 68.71           C
ATOM   3811  CD2 LEU A 570     171.182 118.780 178.012  1.00 66.04           C
ATOM   3812  N   PHE A 571     172.092 121.375 173.705  1.00 66.02           N
ATOM   3813  CA  PHE A 571     172.615 121.252 172.353  1.00 47.63           C
ATOM   3814  C   PHE A 571     173.707 120.192 172.300  1.00 57.71           C
ATOM   3815  O   PHE A 571     174.328 119.851 173.308  1.00 67.66           O
ATOM   3816  CB  PHE A 571     173.156 122.596 171.861  1.00 49.48           C
ATOM   3817  CG  PHE A 571     172.088 123.566 171.459  1.00 57.03           C
ATOM   3818  CD1 PHE A 571     171.320 123.344 170.332  1.00 68.13           C
ATOM   3819  CD2 PHE A 571     171.851 124.704 172.207  1.00 57.32           C
ATOM   3820  CE1 PHE A 571     170.337 124.238 169.959  1.00 70.43           C
ATOM   3821  CE2 PHE A 571     170.871 125.600 171.837  1.00 60.60           C
ATOM   3822  CZ  PHE A 571     170.115 125.366 170.714  1.00 66.24           C
ATOM   3823  N   LYS A 572     173.935 119.663 171.097  1.00 70.64           N
ATOM   3824  CA  LYS A 572     174.967 118.650 170.893  1.00 68.38           C
ATOM   3825  C   LYS A 572     175.546 118.826 169.496  1.00 74.94           C
ATOM   3826  O   LYS A 572     174.799 118.864 168.515  1.00 76.59           O
ATOM   3827  CB  LYS A 572     174.404 117.246 171.078  1.00 69.24           C
ATOM   3828  CG  LYS A 572     173.057 117.026 170.415  1.00 74.73           C
ATOM   3829  CD  LYS A 572     172.841 115.563 170.075  1.00 75.01           C
ATOM   3830  CE  LYS A 572     171.584 115.370 169.251  1.00 71.56           C
ATOM   3831  NZ  LYS A 572     171.357 113.936 168.931  1.00 72.66           N
ATOM   3832  N   LEU A 573     176.869 118.935 169.411  1.00 90.26           N
ATOM   3833  CA  LEU A 573     177.526 119.065 168.121  1.00 88.08           C
ATOM   3834  C   LEU A 573     177.551 117.723 167.401  1.00 86.34           C
ATOM   3835  O   LEU A 573     177.667 116.665 168.024  1.00 88.64           O
ATOM   3836  CB  LEU A 573     178.947 119.598 168.294  1.00 82.97           C
ATOM   3837  CG  LEU A 573     179.065 121.033 168.807  1.00 81.43           C
ATOM   3838  CD1 LEU A 573     180.516 121.390 169.058  1.00 83.05           C
ATOM   3839  CD2 LEU A 573     178.437 122.004 167.827  1.00 84.16           C
ATOM   3840  N   LYS A 574     177.445 117.774 166.079  1.00 84.39           N
ATOM   3841  CA  LYS A 574     177.382 116.569 165.265  1.00 85.86           C
ATOM   3842  C   LYS A 574     178.435 116.673 164.166  1.00 94.67           C
ATOM   3843  O   LYS A 574     179.319 117.540 164.184  1.00 97.97           O
ATOM   3844  CB  LYS A 574     175.970 116.374 164.699  1.00 87.65           C
ATOM   3845  CG  LYS A 574     174.971 115.802 165.689  1.00 90.98           C
ATOM   3846  CD  LYS A 574     173.648 115.487 165.011  1.00 93.26           C
ATOM   3847  CE  LYS A 574     172.754 114.646 165.905  1.00 93.62           C
ATOM   3848  NZ  LYS A 574     173.403 113.360 166.285  1.00 95.64           N
ATOM   3849  N   GLU A 575     178.343 115.765 163.199  1.00103.64           N
ATOM   3850  CA  GLU A 575     179.220 115.759 162.040  1.00 99.91           C
ATOM   3851  C   GLU A 575     179.096 117.094 161.295  1.00 98.05           C
ATOM   3852  O   GLU A 575     178.101 117.813 161.425  1.00 98.44           O
ATOM   3853  CB  GLU A 575     178.885 114.492 161.209  1.00101.41           C
ATOM   3854  CG  GLU A 575     177.495 114.382 160.511  1.00101.94           C
ATOM   3855  CD  GLU A 575     177.212 115.492 159.545  1.00103.99           C
ATOM   3856  OE1 GLU A 575     178.203 116.090 159.126  1.00102.83           O
ATOM   3857  OE2 GLU A 575     176.041 115.816 159.253  1.00103.62           O
ATOM   3858  N   PHE A 576     180.138 117.436 160.536  1.00 99.12           N
ATOM   3859  CA  PHE A 576     180.378 118.749 159.918  1.00101.91           C
ATOM   3860  C   PHE A 576     180.462 119.866 160.957  1.00104.35           C
ATOM   3861  O   PHE A 576     180.474 121.055 160.600  1.00106.44           O
ATOM   3862  CB  PHE A 576     179.347 119.133 158.841  1.00102.77           C
ATOM   3863  CG  PHE A 576     179.378 118.242 157.619  1.00108.44           C
ATOM   3864  CD1 PHE A 576     180.555 118.044 156.917  1.00107.86           C
ATOM   3865  CD2 PHE A 576     178.201 117.729 157.084  1.00107.03           C
ATOM   3866  CE1 PHE A 576     180.585 117.233 155.789  1.00106.20           C
ATOM   3867  CE2 PHE A 576     178.222 116.914 155.963  1.00106.30           C
ATOM   3868  CZ  PHE A 576     179.413 116.678 155.305  1.00106.15           C
ATOM   3869  N   SER A 577     180.514 119.508 162.236  1.00 77.98           N
ATOM   3870  CA  SER A 577     180.701 120.438 163.347  1.00 68.36           C
ATOM   3871  C   SER A 577     179.652 121.550 163.331  1.00 67.19           C
ATOM   3872  O   SER A 577     179.954 122.737 163.229  1.00 68.18           O
ATOM   3873  CB  SER A 577     182.114 121.007 163.340  1.00 68.06           C
ATOM   3874  OG  SER A 577     183.050 120.014 163.717  1.00 69.71           O
ATOM   3875  N   LYS A 578     178.395 121.130 163.437  1.00 75.72           N
ATOM   3876  CA  LYS A 578     177.264 122.030 163.593  1.00 79.78           C
ATOM   3877  C   LYS A 578     176.469 121.592 164.816  1.00 87.06           C
ATOM   3878  O   LYS A 578     176.642 120.484 165.331  1.00 88.47           O
ATOM   3879  CB  LYS A 578     176.375 122.045 162.343  1.00 83.62           C
ATOM   3880  CG  LYS A 578     177.087 122.433 161.051  1.00 86.96           C
ATOM   3881  CD  LYS A 578     177.660 123.843 161.107  1.00 86.38           C
ATOM   3882  CE  LYS A 578     178.308 124.224 159.782  1.00 80.67           C
ATOM   3883  NZ  LYS A 578     179.147 125.447 159.887  1.00 74.76           N
ATOM   3884  N   ALA A 579     175.586 122.471 165.288  1.00 77.04           N
ATOM   3885  CA  ALA A 579     174.873 122.267 166.542  1.00 68.67           C
ATOM   3886  C   ALA A 579     173.406 121.964 166.276  1.00 62.85           C
ATOM   3887  O   ALA A 579     172.755 122.660 165.491  1.00 62.70           O
ATOM   3888  CB  ALA A 579     175.001 123.492 167.449  1.00 66.05           C
ATOM   3889  N   GLU A 580     172.893 120.929 166.936  1.00 77.77           N
ATOM   3890  CA  GLU A 580     171.488 120.559 166.891  1.00 80.12           C
ATOM   3891  C   GLU A 580     170.971 120.342 168.308  1.00 87.54           C
ATOM   3892  O   GLU A 580     171.721 119.976 169.219  1.00 93.09           O
ATOM   3893  CB  GLU A 580     171.271 119.294 166.052  1.00 82.40           C
ATOM   3894  CG  GLU A 580     171.846 119.372 164.647  1.00 90.50           C
ATOM   3895  CD  GLU A 580     171.584 118.116 163.838  1.00 94.82           C
ATOM   3896  OE1 GLU A 580     170.861 117.227 164.333  1.00 92.70           O
ATOM   3897  OE2 GLU A 580     172.101 118.020 162.705  1.00 92.81           O
ATOM   3898  N   ALA A 581     169.671 120.565 168.486  1.00 72.97           N
ATOM   3899  CA  ALA A 581     169.062 120.479 169.806  1.00 68.99           C
ATOM   3900  C   ALA A 581     169.097 119.049 170.339  1.00 73.04           C
ATOM   3901  O   ALA A 581     168.977 118.077 169.590  1.00 82.05           O
ATOM   3902  CB  ALA A 581     167.622 120.982 169.761  1.00 69.63           C
ATOM   3903  N   PHE A 582     169.266 118.931 171.659  1.00 71.61           N
ATOM   3904  CA  PHE A 582     169.376 117.617 172.286  1.00 72.73           C
ATOM   3905  C   PHE A 582     167.990 117.024 172.511  1.00 82.54           C
ATOM   3906  O   PHE A 582     167.641 115.986 171.937  1.00 86.59           O
ATOM   3907  CB  PHE A 582     170.142 117.751 173.608  1.00 79.89           C
ATOM   3908  CG  PHE A 582     170.517 116.438 174.265  1.00 82.49           C
ATOM   3909  CD2 PHE A 582     171.368 116.434 175.357  1.00 80.39           C
ATOM   3910  CD1 PHE A 582     170.086 115.221 173.769  1.00 81.37           C
[truncated: 1,103,001 more chars]
